# Supplementary material for: Gene signature associated with benign neurofibroma transformation to malignant peripheral nerve sheath tumors
Source: PLoS One. 2017 May 24;12(5):e0178316. doi: 10.1371/journal.pone.0178316 (PMC5443557; doi:10.1371/journal.pone.0178316)
Supplement: S1 Table — (XLS) [file pone.0178316.s001.xls]

## Sheet: MPNST_vs_NF_7064
S1 Table: Gene score (sij) and size effect values (logFCij and logFC_mij) for the five studies included in MPNST vs. NF meta-analysis.
	ensembl_gene_id	hgnc_symbol	chromosome_name	Chrom_arm	band	E-MEXP-353_score	E-MEXP-353_logFC	E-MEXP-353_logFC_m	E-TABM-69_score	E-TABM-69_logFC	E-TABM-69_logFC_m	GSE41747_HUMAN_score	GSE41747_HUMAN_logFC	GSE41747_HUMAN_logFC_m	GSE66743_score	GSE66743_logFC	GSE66743_logFC_m	GSE41747_MOUSE_score	GSE41747_MOUSE_logFC	GSE41747_MOUSE_logFC_m
13074	ENSG00000171848	RRM2	2	2p	p25.1	0.910696501	4.838618447	4.879607269	0.262167625	1.5188719	1.672530933	0.827729982	4.775430125	4.858871277	0.492581492	4.194961123	4.474233673	0.563331436	2.593855488	2.651382746
6470	ENSG00000131747	TOP2A	17	17q	q21.2	0.727243577	3.730646339	3.936638058	0.266037468	1.729799026	1.724469336	0.797911162	4.689657718	4.79641841	0.570207303	4.456709001	4.730547298	0.615546648	2.833553451	2.959742881
11865	ENSG00000166803	KIAA0101	15	15q	q22.31	0.69911426	4.018621013	4.08232693	0.262877966	1.99058379	1.908035358	0.724515712	4.155921789	4.176986492	0.506315011	4.443246681	4.556057815	0.612120697	2.921009823	2.982296358
1843	ENSG00000089685	BIRC5	17	17q	q25.3	0.438714702	2.743235908	2.937088312	0.517230286	2.832394924	3.083001056	0.658691804	4.147121267	4.199218665	0.53712856	4.403058279	4.587375458	0.646012468	3.128872479	3.219427427
7517	ENSG00000137804	NUSAP1	15	15q	q15.1	0.808286264	4.258465922	4.430571287	0.091037017	0.734414545	0.698565208	0.597372272	3.672748638	3.797612682	0.435892038	3.862356649	3.75030112	0.661141271	2.856881844	2.963212212
15683	ENSG00000185686	PRAME	22	22q	q11.22	0.554792967	3.195430777	3.322836736	0.527118238	2.999405641	3.445185777	0.658717559	3.672008878	3.8587166	0.755389497	5.407122797	7.110855735	NA	NA	NA
9241	ENSG00000149948	HMGA2	12	12q	q14.3	0.751808102	3.966148993	4.400224332	0.362875808	2.281102958	2.52255373	0.568665355	3.543652326	3.568475923	0	2.621042136	2.721457721	0.761447986	3.805937046	3.846156817
4747	ENSG00000117724	CENPF	1	1q	q41	0.408447673	2.43639883	2.574999976	0.37984862	2.190852398	2.314814459	0.632192954	3.657735661	3.668685292	0.365189696	3.519911267	3.546056787	0.647394175	3.081997618	3.199784242
17281	ENSG00000198901	PRC1	15	15q	q26.1	0.755931859	3.852962572	4.139039828	0.125636628	1.008343779	1.06594233	0.600965186	3.497981333	3.657729872	0.225060568	2.490836286	2.511290767	0.720263814	3.046807167	3.138695993
10064	ENSG00000157456	CCNB2	15	15q	q22.2	0.399246996	2.365840341	2.527267782	0.315958611	2.151517219	2.103159044	0.607659756	3.457672624	3.634255538	0.303841268	2.985495701	3.109625915	0.717698747	3.462632808	3.528789443
5963	ENSG00000128045	RASL11B	4	4q	q12	0.8645179	3.684731743	4.38377246	0.302822758	1.959223223	2.231110597	0.502491031	3.100104652	3.228770866	0.522936149	4.123025204	4.657626013	-0.100952402	-1.045196513	-0.979416511
9900	ENSG00000156076	WIF1	12	12q	q14.3	0.902797891	6.749401877	6.826427997	0.133522129	1.937479293	2.061020356	0.768414309	4.736498198	4.974092348	0.366824653	4.66357954	5.003003232	-0.126110274	-2.03926857	-2.089827999
6805	ENSG00000134057	CCNB1	5	5q	q13.2	0.385805173	2.539978394	2.307647243	0.162395285	0.99683038	1.132165227	0.595979131	3.439588836	3.606388786	0.238716281	2.471003623	2.478087971	0.781264336	3.865642284	3.973828295
965	ENSG00000066279	ASPM	1	1q	q31.3	0.418754454	2.934636451	2.960475858	0.203363338	1.296358685	1.34391869	0.530095634	3.335067054	3.418235622	0.388643876	3.824291782	3.882393321	0.612552187	2.889398422	3.024073067
1766	ENSG00000088325	TPX2	20	20q	q11.21	0.404232954	2.81496636	2.532605176	0	0.608433492	0.61752681	0.709720492	3.838965172	3.965455523	0.307298415	2.963576343	3.192135362	0.717974537	3.169629462	3.296511541
5424	ENSG00000123975	CKS2	9	9q	q22.2	0.600589294	3.384334493	3.762794593	0.230486576	1.845746528	1.710819398	0.335117276	2.177038105	2.233013111	0.214798005	2.208003403	2.29656236	0.68803173	3.241679186	3.278449253
8383	ENSG00000143476	DTL	1	1q	q32.3	0.584242526	3.367317835	3.302013588	0	0.451809092	0.43809688	0.584192747	3.68517989	3.657386304	0.16533304	2.049634958	2.144017964	0.733299039	3.199625246	3.370735298
12707	ENSG00000170312	CDK1	10	10q	q21.2	0.366212737	2.453570734	2.350697733	NA	NA	NA	0.515302793	3.038135447	3.080030739	0.338190839	3.20211026	3.251011663	0.793263464	3.639472139	3.74858672
166	ENSG00000007062	PROM1	4	4p	p15.32	0.59161449	3.895359704	4.013772967	0.265127468	1.535907284	1.919476366	0.681806684	4.946646875	5.073079843	0.452517341	4.477890568	5.174539521	-0.551731295	-3.573430377	-3.491834682
4365	ENSG00000115163	CENPA	2	2p	p23.3	0.31569204	2.101648745	2.139683635	0.112069842	0.729690949	0.769788926	0.643144078	4.049468386	4.0874949	0.270058225	2.767617934	3.036330562	0.599078892	2.856099099	2.932468479
12841	ENSG00000170891	CYTL1	4	4p	p16.2	0.809950576	3.429036579	4.521481182	0.207247294	1.768067696	2.010604553	0.896612706	4.941779016	5.008039693	0	3.106624035	3.522987426	-0.234294454	-1.975963141	-1.954141607
9120	ENSG00000148935	GAS2	11	11p	p14.3	0.882328829	4.040357922	5.145428931	0.241291741	2.589166558	2.622156425	0.783398982	4.333303557	4.439905693	0	3.290657797	4.227361945	-0.241161237	-1.804146263	-1.838597505
13701	ENSG00000175063	UBE2C	20	20q	q13.12	0.444306064	2.511948906	2.731384982	0	0.616734299	0.619777026	0.587696706	3.517215156	3.538286091	0.272151481	2.635872197	2.690602254	0.592539343	2.964685555	2.973907114
7603	ENSG00000138160	KIF11	10	10q	q23.33	0.323280715	2.320466026	1.971205075	0.130974532	0.977468083	0.952400284	0.567813301	3.641197506	3.63487722	0.315911405	3.055700863	3.148809676	0.541824954	2.739523143	2.854432867
10147	ENSG00000158164	TMSB15A	X	Xq	q22.1	0.826264354	3.721526743	4.480309494	0	0.945918678	0.690438123	0.666155115	4.145232304	4.210527374	0.384212161	3.543180299	3.727783435	0	0.1834988	0.203204048
11189	ENSG00000164109	MAD2L1	4	4q	q27	0.421654835	2.547665191	2.598665391	0.185369313	1.187674114	1.191400929	0.4813873	2.914155836	2.890253919	0.325147714	2.966710703	2.889760575	0.447027353	1.93274459	2.072300781
14020	ENSG00000176890	TYMS	18	18p	p11.32	0.396467579	2.703113533	2.510674149	0.309996133	2.431685923	2.360140304	0.522082991	3.134794062	3.088129556	NA	NA	NA	0.597856247	2.554668044	2.623518242
10588	ENSG00000161800	RACGAP1	12	12q	q13.12	0.679222637	3.612234237	3.734658148	0.237398203	1.461916084	1.521090107	0.404279593	2.232116154	2.302419027	0	1.522650147	1.73881424	0.504617674	2.431066064	2.51855628
9478	ENSG00000152253	SPC25	2	2q	q31.1	0	1.116254169	0.794252072	0.130708652	0.933495306	0.942252264	0.47494159	2.794971357	3.056220755	0.338088911	3.106039408	3.238249659	0.841993866	3.578620042	3.715689221
11779	ENSG00000166426	CRABP1	15	15q	q25.1	0.786286976	4.505772729	4.246920331	0	0.510888462	0.491561782	0.549978472	3.837767504	4.145427701	0	2.871864649	2.87990275	0.380379558	2.912480456	3.017230827
8324	ENSG00000143228	NUF2	1	1q	q23.3	NA	NA	NA	0.144336131	1.125463098	1.203680824	0.473738503	2.833200474	2.890790226	0.387851186	3.696112873	3.754188599	0.705407963	3.271350047	3.30641486
9102	ENSG00000148773	MKI67	10	10q	q26.2	0	1.236460106	1.29190994	0.259959014	1.569273717	1.618651246	0.536985026	3.092524399	3.42754487	0.331138853	3.303612007	3.345804765	0.574855689	2.784944682	2.862659952
16187	ENSG00000188153	COL4A5	X	Xq	q22.3	0.886804598	4.568083089	4.792659089	0.22117434	1.227309051	1.528442965	0.564579281	3.317200731	3.421035847	0	1.270033705	1.685167354	0	0.11255659	0.172067384
9415	ENSG00000151725	CENPU	4	4q	q35.1	0.565148327	2.859475393	3.034689092	0.119867518	0.919468748	1.00126944	0.406222247	2.720852144	2.715193658	0.247608217	2.543199882	2.501973765	0.319701166	1.753816253	1.688331159
12564	ENSG00000169679	BUB1	2	2q	q13	0	1.768190612	1.588988114	0.12553467	0.840084662	0.842409454	0.575305076	3.439525125	3.554843316	0.153283741	2.020448328	2.219388873	0.779421369	3.585065291	3.733386557
4662	ENSG00000117122	MFAP2	1	1p	p36.13	0.409455355	2.673327429	2.597342736	0.240614015	1.862685178	1.675452387	0.434171735	2.728447177	2.702159841	0.388190597	3.201668548	3.351431606	0.158129848	1.254561784	1.268710257
14019	ENSG00000176887	SOX11	2	2p	p25.2	0.737176402	4.425034825	4.578288389	0	0.339390551	0.439271349	0.544273838	3.92855259	3.811329998	0.334956058	3.050998711	3.630649976	0	0.272437032	0.344417312
26371	ENSG00000276043	UHRF1	19	19p	p13.3	NA	NA	NA	0.22038206	1.486244149	1.458206565	0.438066007	2.888902105	2.936735018	0.299190471	2.77834564	2.785698061	0.643311288	2.795216472	2.968435122
12147	ENSG00000167900	TK1	17	17q	q25.3	0	1.097867142	1.411617027	0.409335804	2.557481661	2.595702329	0.149924572	1.307180577	1.225232366	0.306842933	3.005794585	3.281151727	0.729839834	3.29933629	3.434272011
5838	ENSG00000126787	DLGAP5	14	14q	q22.3	0	2.499218121	2.495446387	0.211936271	1.350706075	1.556722931	0.613552245	3.799411726	3.812005462	0.445871565	3.520213394	3.815360331	0.303458814	1.597370479	1.673233723
5352	ENSG00000123219	CENPK	5	5q	q12.3	NA	NA	NA	0.161711332	0.982917472	1.108044877	0.490589355	3.248112593	3.174534233	0.362889418	3.205343811	3.171267079	0.557338186	2.619619689	2.705928398
12200	ENSG00000168078	PBK	8	8p	p21.1	0	1.94565714	1.821603764	0	1.085393099	1.227211701	0.497447066	3.53428738	3.278766143	0.359075022	3.61895382	3.628880235	0.707903323	3.153704532	3.347220189
1896	ENSG00000090889	KIF4A	X	Xq	q13.1	0.526357386	2.682679439	3.030562818	0	0.137843045	0.275943403	0.4716389	3.245126256	3.166824444	0.237841728	2.57945433	2.836838133	0.321518582	1.798395607	1.906195457
7773	ENSG00000139219	COL2A1	12	12q	q13.11	0.900369158	4.454654978	4.807680733	0	0.109469045	0.149529509	0.653249342	3.784060308	4.131340684	0	1.163873073	1.116419195	-0.421434705	-2.655717087	-2.735274752
3695	ENSG00000109805	NCAPG	4	4p	p15.31	0	1.584412441	1.66558665	0.28515834	1.937490259	1.928307487	0.242561415	2.562699639	2.369304709	0.368633643	3.566485044	3.529595805	0.657238062	3.203888529	3.272581793
3844	ENSG00000111206	FOXM1	12	12p	p13.33	0.282910291	2.080900823	1.903277913	0	0.393408021	0.421184052	0.607789451	3.468587345	3.605785058	0	0.468129313	0.558668221	0.658286827	2.936972157	3.155893344
12551	ENSG00000169607	CKAP2L	2	2q	q14.1	NA	NA	NA	NA	NA	NA	0.546562481	3.274840832	3.358163194	0.437181699	3.654911624	3.935419298	0.55176671	2.44503848	2.558607411
131	ENSG00000006283	CACNA1G	17	17q	q21.33	0.325093857	2.282173881	1.846825322	0	0.419757395	0.188890031	0.572383076	3.094788613	3.331662328	0.626520964	5.103814414	5.841587796	0	-0.113208827	-0.143030209
1370	ENSG00000077152	UBE2T	1	1q	q32.1	NA	NA	NA	0.15754758	1.012446541	1.061591925	0.511973054	2.925903086	3.023298169	0.340869835	3.206520992	3.168209216	0.512896359	2.383290931	2.439435192
10004	ENSG00000156970	BUB1B	15	15q	q15.1	0.598041236	3.143419282	3.426230923	0	0.422031391	0.400775421	0.619615907	3.756301082	3.759661795	0	0.86150762	0.812123804	0.304175758	1.907279759	1.923901765
7519	ENSG00000137807	KIF23	15	15q	q23	0.333988127	1.577797823	1.842455527	0	0.31183453	0.468848681	0.56207502	2.99071119	3.248159495	0.207050323	2.494262018	2.493050385	0.407998512	2.109838052	2.196050679
5317	ENSG00000122952	ZWINT	10	10q	q21.1	0.472968535	3.050771097	2.879987279	0	0.822105134	1.02767327	0.419973965	2.489727989	2.473838959	0.318596227	2.8739718	2.966780774	0.292057027	1.574396968	1.669761018
15804	ENSG00000186185	KIF18B	17	17q	q21.31	0.319315727	2.083713866	2.244600547	NA	NA	NA	0.77296075	4.781999349	4.90175928	NA	NA	NA	0.405940877	2.133513877	2.191620273
4095	ENSG00000112742	TTK	6	6q	q14.1	0.458228693	2.318366801	2.674984686	0	0.747514715	0.722664877	0.407898433	2.583349188	2.645931395	0.335931922	3.288620692	3.400250078	0.295322685	1.810114161	1.885035126
1344	ENSG00000076382	SPAG5	17	17q	q11.2	0.284220482	1.403829693	1.616048126	0.313873828	2.209013466	2.203830414	0.267727676	1.789577869	1.896726558	0.124456972	1.675061507	1.71269151	0.488765479	2.524691115	2.60182651
7609	ENSG00000138180	CEP55	10	10q	q23.33	0	1.739310615	1.784200949	0	0.516645299	0.373573762	0.486650491	3.090020595	3.108394103	0.294111648	3.169554774	3.081887433	0.697881933	3.127341779	3.298784716
1155	ENSG00000071539	TRIP13	5	5p	p15.33	0	1.765054027	1.993764293	0	0.495488785	0.556737408	0.529799449	2.99332726	3.023561831	0.304038225	2.667656843	2.839930938	0.640415313	3.051657017	3.11014765
4267	ENSG00000114346	ECT2	3	3q	q26.31	0.270051253	2.183867604	2.320829217	0	0.312849366	0.280184473	0.384810332	2.202160427	2.200616143	0.114481419	1.295339021	1.31949853	0.704287117	3.212574838	3.303860652
8843	ENSG00000146670	CDCA5	11	11q	q13.1	NA	NA	NA	0.208961279	1.818430548	1.763174501	0.328479314	2.568303069	2.448585913	0.255093389	2.696783625	2.858721899	0.669584174	3.325149608	3.487544206
1331	ENSG00000076003	MCM6	2	2q	q21.3	0.331639252	2.229079777	1.976557944	0.175833674	1.27606022	1.252296852	0.252040549	1.940551904	2.022927023	0	1.109760161	1.220125801	0.696380484	3.216207681	3.324314725
298	ENSG00000011426	ANLN	7	7p	p14.2	NA	NA	NA	0.201771581	1.501528061	1.42417262	0.664911197	3.916959664	3.996058497	0.288791628	2.810157031	2.878336814	0.29916491	1.650597405	1.677247161
2330	ENSG00000100526	CDKN3	14	14q	q22.2	0	1.410583152	1.640632655	0.123227749	0.901386936	0.922122961	0.426262084	2.735968497	2.744412249	0.260949203	2.493795954	2.530942877	0.614053077	2.707898396	2.940314881
15650	ENSG00000185559	DLK1	14	14q	q32.2	0.806580129	5.363379865	6.490324709	0	4.325162182	5.927218735	0.604951902	4.335127448	4.274404317	0	3.2363094	3.554519377	0	1.053392828	0.73254933
6693	ENSG00000133110	POSTN	13	13q	q13.3	0	3.906864765	4.492379614	0.606917306	3.630105562	3.833041702	0.462879877	3.465169131	3.315287343	0.329786746	3.595766895	3.753044837	0	0.108607888	0.203386315
9566	ENSG00000152977	ZIC1	3	3q	q24	0.873501739	4.719945897	4.935007413	0	0.202590302	0.163257212	0.523192544	3.681128405	3.658476359	0	3.408375852	4.142936656	0	-2.121622253	-2.670222548
9634	ENSG00000153707	PTPRD	9	9p	p23	0.698445224	3.803682573	3.765649146	0	0.303399462	0.277506334	0.694900824	3.878185188	3.945893418	0	0.249947109	-0.175007888	NA	NA	NA
13727	ENSG00000175183	CSRP2	12	12q	q21.2	0.778804708	4.185250708	4.259412694	0.239836818	2.110916879	2.148340004	0.212971458	1.633718893	1.678731747	0	0.851671338	0.883804423	0.127227433	1.042739819	1.092246381
2	ENSG00000000005	TNMD	X	Xq	q22.1	0.555737153	4.013434573	4.434029121	0.390321194	3.284935036	3.400729527	0.408904708	3.592214888	3.988805927	0	4.096004478	4.611092375	0	-0.001151063	-0.034596623
9562	ENSG00000152952	PLOD2	3	3q	q24	0.508428501	3.439239099	3.270533309	0.208861858	1.351998512	1.339845434	0.373864176	2.072342754	2.188556212	0	1.430375507	1.391241236	0.250866423	1.294348151	1.272817495
6796	ENSG00000134013	LOXL2	8	8p	p21.3	0.393166645	2.776385247	2.938273945	0.112700838	1.122702623	0.866054847	0.572531392	3.347479296	3.406539289	0	2.037935128	2.301165423	0.25634848	1.534316207	1.440811009
392	ENSG00000019549	SNAI2	8	8q	q11.21	0.738973573	4.217077933	4.426955498	0	0.267785826	0.370911055	0.204221257	1.588663978	1.517624122	0	1.803146122	1.813277058	0.382574576	1.944713733	1.992308112
7521	ENSG00000137812	CASC5	15	15q	q15.1	0	-0.048595647	-0.039069645	0	0.256846676	0.292818593	0.703065691	4.098694267	4.128004922	0.1337965	1.581151357	1.616080817	0.488575861	2.444446322	2.478166383
11508	ENSG00000165304	MELK	9	9p	p13.2	0.442030881	2.104655677	2.363880157	0	0.523718108	0.59155085	0.279808007	2.043354853	1.967500164	0.270538977	2.871755933	2.917840208	0.328668799	2.139539964	2.108117825
1195	ENSG00000072571	HMMR	5	5q	q34	0	1.480765638	1.286339019	0	0.716562565	0.89757794	0.543847328	3.599919753	3.662081427	0	1.916175411	2.139951584	0.767596033	3.92588448	4.011554336
3345	ENSG00000106689	LHX2	9	9q	q33.3	0.458627944	2.72494031	2.49109633	0	0.554078198	0.500192608	0.221356352	1.568623678	1.705071185	0.50341497	4.184520098	4.863169145	0.126851345	0.878591698	0.791457148
13899	ENSG00000176165	FOXG1	14	14q	q12	0.530208965	2.83520702	3.428467407	0	0.958645398	1.088877968	0.770442035	5.058208971	5.215139327	0	2.986288277	3.284642589	NA	NA	NA
4740	ENSG00000117650	NEK2	1	1q	q32.3	0	1.856615261	1.791366081	0.094174145	1.345772265	0.897072819	0.488683275	2.845455731	2.944231988	0.425931302	3.726719865	3.820472923	0.274653221	1.483103443	1.53150705
8671	ENSG00000145386	CCNA2	4	4q	q27	0	1.274791899	1.338280828	0	0.346100799	0.374205547	0.523638215	2.830965323	3.08620331	0.151122907	2.12862743	1.955936941	0.60504107	3.030723238	3.137469499
23397	ENSG00000255690	TRIL	7	7p	p14.3	0.661654705	2.803328476	3.624422502	0	0.622348397	0.612413678	0.468814577	2.994328549	3.026620816	NA	NA	NA	0.145310455	1.073050274	1.161833166
15293	ENSG00000183856	IQGAP3	1	1q	q22	NA	NA	NA	NA	NA	NA	0.660236001	3.80342696	3.86375845	0	1.6792906	1.784220976	0.613396537	2.857330605	2.951758131
7719	ENSG00000138778	CENPE	4	4q	q24	0	1.040522306	1.136424843	0	0.272277412	0.414825639	0.412548802	2.936878091	2.919835279	0.239199874	2.449889445	2.445901265	0.595562945	3.159313382	3.13083346
3265	ENSG00000106236	NPTX2	7	7q	q22.1	0.853026868	5.264542032	5.593735679	0	1.296691992	1.742875985	0.391982963	2.869326844	2.831679779	0	1.663948621	1.683634212	-0.282722677	-2.044785521	-2.160372307
147	ENSG00000006634	DBF4	7	7q	q21.12	0.290795403	1.891661611	1.977121979	0	0.579776446	0.589329066	0.14151508	1.305321266	1.317993565	0.177227017	1.719170104	1.82833419	0.634834456	2.853023119	2.949122491
4485	ENSG00000115844	DLX2	2	2q	q31.1	0.649097684	2.885276372	3.401368108	0	-0.052036833	-0.132632993	0.560528919	3.796228311	3.911092882	0	-0.032037285	0.113980148	0.032411948	1.396151421	1.064627457
1935	ENSG00000091656	ZFHX4	8	8q	q21.13	0.679208372	3.452216283	3.448007291	0.130521847	1.021003068	1.140902122	0.322405995	2.158669281	2.189934225	0	0.969952801	1.583868609	0.108386847	0.936653197	0.918795754
11640	ENSG00000165891	E2F7	12	12q	q21.2	NA	NA	NA	NA	NA	NA	0.641597036	3.679257157	3.828146889	0	0.257057065	0.229313745	0.588771224	2.874503922	2.976058988
1043	ENSG00000068489	PRR11	17	17q	q22	0	0.178022809	0.106436282	0	-0.186028449	-0.18232474	0.46397246	2.829747799	2.777673624	0.199004021	2.64363929	2.606565273	0.562830372	2.607043629	2.703382525
2422	ENSG00000101003	GINS1	20	20p	p11.21	0.311167486	2.223562121	2.258346644	0	0.244241909	0.239032182	0.479174275	3.040164044	2.990446109	NA	NA	NA	0.425148346	1.922008144	2.009538718
6048	ENSG00000128714	HOXD13	2	2q	q31.1	0.291876075	1.93042241	2.056311253	0	0.148418918	0.079785965	0.916061683	5.397340415	5.581375949	0	0.852268697	0.86249714	0	1.266799814	0.855797756
3853	ENSG00000111247	RAD51AP1	12	12p	p13.32	0	1.632679378	1.143348916	0	-0.094050379	-0.07285657	0.531377095	3.027611848	3.035935744	0	0.458747507	0.557925804	0.674317968	3.008914968	3.126749151
5131	ENSG00000121152	NCAPH	2	2q	q11.2	0.185631565	1.196677014	1.242009901	NA	NA	NA	0.173193351	1.513255253	1.586870164	0.341765331	3.001809191	3.277335328	0.503834049	2.3976103	2.438368253
5618	ENSG00000125354	sep-06	X	Xq	q24	0.723746057	3.807078382	3.959805508	0	1.047358169	1.07074071	0.474103531	2.579146776	2.848623908	NA	NA	NA	-0.339718835	-2.448670258	-2.571127174
3642	ENSG00000109255	NMU	4	4q	q12	0.397871536	1.869530098	2.234374798	0	0.271064142	0.292725389	0.399065729	2.257413326	2.626088276	0.387154169	4.076029522	4.277094435	0	0.253680836	0.188787039
12947	ENSG00000171320	ESCO2	8	8p	p21.1	NA	NA	NA	NA	NA	NA	0.490369642	2.976419103	3.029690688	NA	NA	NA	0.677035123	3.33813729	3.500472648
6256	ENSG00000130508	PXDN	2	2p	p25.3	0.360207262	2.426523509	2.466039735	0.158838996	1.226692382	1.196934391	0.438518873	2.586167059	2.626683255	NA	NA	NA	0.205047934	1.167090496	1.170629523
9574	ENSG00000153044	CENPH	5	5q	q13.2	NA	NA	NA	0	0.360523524	0.330595611	0.259005709	1.667176918	1.695960572	0.109344666	1.588147545	1.459010319	0.787731396	3.540790733	3.663951127
689	ENSG00000051180	RAD51	15	15q	q15.1	0.08851305	0.896187003	0.725355043	0	0.500226537	0.66539877	0.308098111	1.979637968	2.059446895	0.377751488	3.24146959	3.328602407	0.379674647	1.871864852	1.908140592
439	ENSG00000024526	DEPDC1	1	1p	p31.3	0	1.17121271	0.794413082	0	0.155352091	0.172044259	0.655699014	3.730648275	3.829978393	NA	NA	NA	0.493623234	2.576154165	2.589338286
11185	ENSG00000164104	HMGB2	4	4q	q34.1	0.325425409	2.583569828	2.175566497	0.140488784	1.177869875	1.190621462	0.154288227	1.024462924	1.027006044	0	1.168982217	1.276658896	0.525171898	2.491016671	2.481939184
3898	ENSG00000111602	TIMELESS	12	12q	q13.3	0.180179826	1.175275302	1.060850173	0.195726052	1.368589509	1.357169003	0.301401933	1.874110197	1.934539535	0.111204168	1.78735141	1.584103939	0.351052921	1.637494541	1.684131752
7156	ENSG00000135930	EIF4E2	2	2q	q37.1	0.395953141	2.264997444	2.360865496	0.165213411	0.975965022	0.997032422	0.146476766	0.933740061	0.965812238	0.107564824	0.951665214	0.995412036	0.324274887	1.436128586	1.47627108
4122	ENSG00000112984	KIF20A	5	5q	q31.2	0.348455826	2.366926975	2.588664784	0	0.66601791	0.625183358	0.424823378	3.026402764	2.987636592	0.134618092	1.720844056	1.884951466	0.225759123	1.381526817	1.347541805
7476	ENSG00000137563	GGH	8	8q	q12.3	0.369642784	2.797788715	2.709490866	0.224572918	1.350360558	1.392149988	0.412024286	2.478161135	2.544231276	0.126610143	1.528903738	1.525907919	0	0.111015163	0.08718788
6157	ENSG00000129810	SGOL1	3	3p	p24.3	NA	NA	NA	0	-0.262593985	-0.307632688	0.223686904	1.704786747	1.57369848	0.197976237	2.28754748	2.416905537	0.710575842	3.103794036	3.242440153
4038	ENSG00000112319	EYA4	6	6q	q23.2	0	0.842730062	0.697504103	0.131410577	1.220032517	1.199122632	0.729192194	3.858505156	4.231357849	0	1.651686161	1.721269934	0.271056571	1.763586669	1.990163769
1218	ENSG00000073111	MCM2	3	3q	q21.3	0.225307517	2.180620202	2.069206152	0	0.491693016	0.492183091	0.372211107	2.288183625	2.267744252	0.07407622	0.931240754	0.905918636	0.460014279	2.299633364	2.409706912
4037	ENSG00000112312	GMNN	6	6p	p22.3	0.326787546	1.904960827	1.925029223	0.185801808	1.013472044	1.302039449	0.133844733	1.216487509	1.140427456	0.103030844	1.294017113	1.303651505	0.380327437	1.926217361	1.949867986
5383	ENSG00000123485	HJURP	2	2q	q37.1	0.33187539	1.784591828	2.131944869	NA	NA	NA	0.423280274	2.342183417	2.621689048	0.301261953	3.056547017	3.040475452	0.069508526	0.821081605	0.815290605
6393	ENSG00000131153	GINS2	16	16q	q24.1	0.311374278	1.923131868	2.110016592	0	1.172074472	1.040755289	0.355032189	2.459150647	2.35047918	0.159111924	1.606071401	1.684267646	0.300390625	1.44109517	1.476843392
13972	ENSG00000176619	LMNB2	19	19p	p13.3	0.346995352	1.972468595	2.198551972	0.107587511	0.957087125	0.93133985	0.449776599	2.594058454	2.7241023	0.150740696	1.678427461	1.672028959	0.053968109	0.516759181	0.483339325
4694	ENSG00000117399	CDC20	1	1p	p34.2	0	2.587181337	2.638019341	0.159977233	1.423472114	1.313234436	0.168096812	1.350363491	1.313206326	0.216136014	2.267700465	2.397335256	0.563937855	2.796151102	2.835010454
13368	ENSG00000173207	CKS1B	1	1q	q21.3	0.203631033	1.956793576	1.831671069	0.206474998	1.211104546	1.344226596	0.161473528	1.110638926	1.079994282	0	1.159844302	1.212806658	0.517237638	2.69864096	2.656343706
3310	ENSG00000106484	MEST	7	7q	q32.2	0	1.466613667	1.627550327	0.853396293	4.041613128	4.917290374	0.234976909	2.313252778	2.42660432	0	0.364836139	1.154980551	0	0.156646544	0.132562314
480	ENSG00000029993	HMGB3	X	Xq	q28	0.454042518	2.405814838	2.682326663	0	0.762132949	0.861495814	0.378121239	2.441124478	2.396693711	0.255509838	2.424177621	2.45996621	0	0.321540143	0.36218505
3306	ENSG00000106462	EZH2	7	7q	q36.1	0.354418525	1.852379325	2.040943401	0	0.620260197	0.601056247	0.373540548	2.511676696	2.547353712	0.163357862	1.769155267	1.808159877	0.193621551	1.142374402	1.149228053
8387	ENSG00000143494	VASH2	1	1q	q32.3	0	1.508689586	1.655186954	0	-0.257118747	-0.122304679	0.358000818	2.231971218	2.523274648	0.315188098	2.81228696	2.847037101	0.410279557	2.005722343	2.096824087
8273	ENSG00000142945	KIF2C	1	1p	p34.1	0.269776145	1.884637461	1.808284047	0	0.60361544	0.543953924	0.213977862	1.480142479	1.50146057	NA	NA	NA	0.598537028	3.056458805	3.069803414
16834	ENSG00000197467	COL13A1	10	10q	q22.1	0	2.287846398	2.489098505	0	0.885530719	0.859923376	0.520923162	3.095239565	3.117857755	0.445054278	3.952224768	4.501324039	0.114654592	0.974915023	0.915497552
11078	ENSG00000163808	KIF15	3	3p	p21.31	0.340303806	2.004564133	2.215157649	0	0.512967408	0.57078395	0.465916332	2.399371969	2.745477249	0.26788102	2.58601907	2.601685494	NA	NA	NA
16394	ENSG00000189159	HN1	17	17q	q25.1	0.329841585	2.220537585	2.348831331	0.165374052	1.973691823	1.634117485	0.248669808	1.634552027	1.662711155	0.126848978	1.599012092	1.531693563	0.190155799	1.140128076	1.166474774
11416	ENSG00000164932	CTHRC1	8	8q	q22.3	NA	NA	NA	0.359268808	2.710646774	2.672572558	0.328058273	2.255172734	2.229025031	0	2.021410882	2.424589971	0.373563075	2.243864321	2.192094071
18305	ENSG00000213186	TRIM59	3	3q	q25.33	NA	NA	NA	NA	NA	NA	0.489059185	2.796978924	2.861735088	0	0.450999243	0.433585204	0.570265374	2.53381618	2.567099093
5466	ENSG00000124205	EDN3	20	20q	q13.32	0.578288857	3.512258367	3.492303621	0	1.396381234	1.0507236	0.477619933	3.82947932	3.896774975	0	2.380455833	2.416163703	0	0.061977882	0.088001022
3154	ENSG00000105664	COMP	19	19p	p13.11	0	1.756834351	1.958531634	0.43756124	2.834266479	2.846716977	0.6145715	3.749790987	4.114787961	0	2.310830588	2.676301094	-0.03570005	-0.632039798	-0.579236675
14642	ENSG00000180447	GAS1	9	9q	q21.33	0.91643873	4.592127878	4.66597433	0	0.600953118	0.495710866	0	1.21571784	0.937280992	0	2.168549677	2.495261791	0.129889271	1.876261667	1.757169176
6911	ENSG00000134602	STK26	X	Xq	q26.2	0.744950771	3.593525047	4.427677229	NA	NA	NA	0.296310267	2.330450649	2.235632179	NA	NA	NA	-0.162548502	-1.510296443	-1.499900128
12027	ENSG00000167513	CDT1	16	16q	q24.3	0	0.958627197	0.906810197	0.174686287	1.695092538	1.579634051	0.170786253	1.43173088	1.360196653	0.151454129	1.911961061	1.974008087	0.543855905	2.636384068	2.626912025
26925	ENSG00000278272	HIST1H3C	6	6p	p22.2	0	0.060972319	0.0933177	0	0.731807827	0.984384862	0.543475833	3.580757909	3.792346131	0	0.745757497	0.88017912	0.495406458	2.210797446	2.284082005
5134	ENSG00000121211	MND1	4	4q	q31.3	NA	NA	NA	0.108932562	0.846208916	0.800818696	0.434643109	2.830034696	2.776543396	0.380271281	3.209785044	3.403395261	0.110317047	0.899369673	1.020397704
11756	ENSG00000166341	DCHS1	11	11p	p15.4	0.578921407	3.027709462	3.22845344	NA	NA	NA	0.311119001	1.953181544	1.956770132	0	-0.076247105	-0.057600326	0.139685424	1.542067817	1.448942081
22643	ENSG00000248710		3	3q	q25.33	NA	NA	NA	NA	NA	NA	0.459021594	2.627024338	2.665770876	NA	NA	NA	0.570265374	2.53381618	2.567099093
13578	ENSG00000174371	EXO1	1	1q	q43	0	0.505419555	0.461782766	0.083211505	0.671481746	0.656408816	0.401571889	2.783346105	2.717669249	0	0.934880902	1.110638888	0.540979664	2.489542131	2.663413099
12933	ENSG00000171241	SHCBP1	16	16q	q11.2	0	1.070089069	1.059154345	0	0.239349107	0.258530237	0.412711786	2.28288017	2.359676482	0.097208	1.88469316	1.780498461	0.515754387	2.668417527	2.728427585
14397	ENSG00000178999	AURKB	17	17p	p13.1	0	1.533105705	1.405651211	0	0.263367229	0.216001692	0.114406689	1.165579755	1.111382523	0.292780251	2.96611889	3.105451875	0.616221133	2.974827063	3.053146813
7217	ENSG00000136231	IGF2BP3	7	7p	p15.3	0	2.822057407	3.162790762	0.191478326	1.541066009	1.252494872	0.737012272	3.931802667	4.016375961	0	2.573387354	3.325349955	0.094326395	1.356651225	0.950857746
11331	ENSG00000164611	PTTG1	5	5q	q33.3	0	1.587171998	1.600647437	0.1580416	1.724137671	1.664871738	0.295187912	2.024956065	2.133116567	0	2.027233562	1.897786106	0.569340011	3.01340521	2.969688099
5382	ENSG00000123473	STIL	1	1p	p33	0.190148442	1.330857744	1.368998841	NA	NA	NA	0.32235941	2.170970594	2.163419639	0	0.225843333	0.24657291	0.509842419	2.335299995	2.51707444
6970	ENSG00000134986	NREP	5	5q	q22.1	0.27334002	2.180470514	2.159710545	0.166695781	1.330960313	1.246335361	0.386735434	2.187647927	2.395100929	0.191836208	1.906600611	1.98103303	0	0.262811141	0.285402471
11904	ENSG00000166923	GREM1	15	15q	q13.3	0	2.763214888	2.901277801	0	-0.050114805	-0.082397495	0.599800709	4.21172176	4.32209527	0	2.21370916	2.490737344	0.411749466	3.091724884	3.053325114
6068	ENSG00000128944	KNSTRN	15	15q	q15.1	NA	NA	NA	0.202527417	1.231584897	1.362007649	0.123784172	1.007941568	1.074398443	NA	NA	NA	0.68176355	2.958163511	3.023652442
4838	ENSG00000118785	SPP1	4	4q	q22.1	0	0.650882145	1.25802956	0.623603889	3.854321373	3.803526459	0.379427025	3.415786957	3.392553239	0	1.717099537	2.189851751	0	0.090728353	0.137529286
10729	ENSG00000162624	LHX8	1	1p	p31.1	NA	NA	NA	NA	NA	NA	0.898102616	4.555098994	4.732349117	0	0.973617047	0.95987598	0.1044829	2.285126604	2.013481641
2914	ENSG00000104415	WISP1	8	8q	q24.22	0	1.743494442	1.425367825	NA	NA	NA	0.701421163	4.295874997	4.433325399	0	0.920087656	0.79944365	0.295425803	1.886537625	1.815298325
5366	ENSG00000123364	HOXC13	12	12q	q13.13	0.159837134	0.875872847	0.941494008	0	0.505638553	0.483279596	0.279061698	1.803424375	1.848896929	0.33228839	3.186558355	3.623945832	0.225304779	1.68787039	1.26159625
11116	ENSG00000163918	RFC4	3	3q	q27.3	0.371780205	2.226543239	2.290249967	0.163174046	1.06555746	1.140349996	0.139942464	1.038369588	1.064093002	NA	NA	NA	0.315766871	1.496537834	1.493017168
15448	ENSG00000184613	NELL2	12	12q	q12	0.427053267	2.312247809	2.677619275	0	1.015381635	0.801576203	0.560755267	3.388413616	4.12654438	0	2.629530054	2.825648234	0	0.078671067	-0.003582793
9395	ENSG00000151617	EDNRA	4	4q	q31.22	0.445759636	3.335961347	3.459669823	0	0.122659793	0.192909443	0.300032067	2.308682304	2.222460541	0	1.741477588	1.76981429	0.240602278	1.563916485	1.626737645
17423	ENSG00000203760	CENPW	6	6q	q22.32	NA	NA	NA	NA	NA	NA	0.401019624	2.414221093	2.586562634	NA	NA	NA	0.578146908	2.553627094	2.631666605
3910	ENSG00000111665	CDCA3	12	12p	p13.31	0	0.407855135	0.681082905	0	0.158221651	0.117321356	0.330201675	1.931204454	2.005800684	0	0.97133304	1.208033306	0.642787135	3.054511176	3.134152976
9567	ENSG00000152990	ADGRA3	4	4p	p15.2	0.33965094	2.505265801	2.219225324	0.214495538	1.281084836	1.345008714	0.316338167	2.143916813	2.208826634	NA	NA	NA	0.101165317	0.802616299	0.746262358
10968	ENSG00000163507	KIAA1524	3	3q	q13.13	NA	NA	NA	0	-0.161623809	-0.047617328	0.398839851	2.413515464	2.446580282	0	1.622372412	1.841349045	0.571431707	2.646481096	2.684084277
7263	ENSG00000136492	BRIP1	17	17q	q23.2	0	0.632491031	0.585384872	0	0.315626808	0.276760745	0.542785345	3.369502972	3.254922794	0.088505798	1.543711878	1.347841699	0.334591427	1.89418442	1.946000689
6919	ENSG00000134690	CDCA8	1	1p	p34.3	0	1.067277764	0.899406054	0.091745249	0.943200945	0.873337387	0.291178394	2.349493645	2.43645856	0	1.613476603	1.594675933	0.578727145	3.002663299	3.059983839
13751	ENSG00000175305	CCNE2	8	8q	q22.1	0.365866995	1.909633305	1.944210124	0	-0.003204994	0.014671451	0.4559635	2.741816058	2.724411629	0	0.734987855	0.852796015	0.139670334	0.920969592	0.949453024
4224	ENSG00000113810	SMC4	3	3q	q25.33	0	2.061992206	2.368239677	NA	NA	NA	0.478070172	2.713691315	2.763024015	0.153165798	1.787471551	1.777497541	0.321539474	1.740429353	1.67703519
10595	ENSG00000161888	SPC24	19	19p	p13.2	NA	NA	NA	NA	NA	NA	0.379641232	2.768145262	2.792412634	0.113929178	1.442141655	1.390495762	0.456095247	2.255600794	2.329644642
819	ENSG00000060718	COL11A1	1	1p	p21.1	0	2.904382573	2.285872375	0.377298555	2.744195028	3.035026647	0.571317528	3.900144376	4.080162964	0	2.984436958	3.726109247	0	-0.612535069	-0.513926623
10927	ENSG00000163362	C1orf106	1	1q	q32.1	0.146598354	1.329970025	1.423557204	0	-0.06315057	0.047292567	0	0.865196598	1.260182848	0	1.848706998	2.047702799	0.801259431	3.681926783	3.727538774
2950	ENSG00000104738	MCM4	8	8q	q11.21	0.358827729	2.235767462	2.200077816	NA	NA	NA	0.30953392	1.916169058	1.971019072	0.140615617	1.729150499	1.76152008	0.135505077	0.822947709	0.802445194
23225	ENSG00000254585	MAGEL2	15	15q	q11.2	0.391631816	2.419040851	2.428617308	0	0.509367795	0.525893357	0.55196821	3.226230134	3.21084408	0	2.484131131	2.815679213	0	0.049258011	0.00163429
9543	ENSG00000152767	FARP1	13	13q	q32.2	0.39004544	2.0413732	2.126353776	0	-0.284139883	-0.158281883	0.206908613	1.48562158	1.609123201	0.1065967	1.359170675	1.450667749	0.237671066	1.233738799	1.238422317
1290	ENSG00000075213	SEMA3A	7	7q	q21.11	0	0.594702401	0.783856708	NA	NA	NA	0.373289999	2.462023167	2.52362335	0	2.258934627	2.67144984	0.565171128	3.176819107	3.111915945
7505	ENSG00000137745	MMP13	11	11q	q22.2	0	0.608758135	0.466860384	0	0.731591815	0.576552037	0.299984357	2.817608848	2.609427029	0	3.003895993	2.203768909	0.63783019	3.610828259	3.797156485
11790	ENSG00000166451	CENPN	16	16q	q23.2	0	1.371001888	1.385751729	0.1067409	1.824969606	1.490218646	0.34191454	2.144325296	2.17167896	0.121481986	1.790884394	1.744033671	0.361385637	1.941516627	1.921965517
970	ENSG00000066382	MPPED2	11	11p	p14.1	0.614236251	3.158828934	3.311429849	0	0.157084513	0.121797744	0.315478826	2.294309277	2.206914549	0	1.530903891	1.520459629	-0.160171224	-1.969556564	-2.038336364
10267	ENSG00000159184	HOXB13	17	17q	q21.32	0.291438636	1.551275755	1.83362445	0.156783705	1.159990445	1.279790442	0.477001793	2.311608085	2.847458733	0	0.719188331	0.74044727	0	0.575778758	0.374441917
8794	ENSG00000146242	TPBG	6	6q	q14.1	0	0.885917908	0.821715545	0	0.437942624	0.322303917	0.318344293	2.372053676	2.56658299	0	1.774040102	1.796684212	0.60305039	2.70218951	2.743176137
3580	ENSG00000108821	COL1A1	17	17q	q21.33	0	2.964861509	2.940986697	0	1.604507474	1.491633686	0.54216551	3.120581988	3.105252523	0.376487	3.243495889	3.41163532	0	0.481520241	0.471692521
8700	ENSG00000145681	HAPLN1	5	5q	q14.3	0	1.233475187	1.216181541	0.053507159	1.564224942	1.182194568	0.863092757	5.233640193	5.406466804	0	3.922466357	4.417372657	-0.258552414	-2.411695384	-2.552726134
15633	ENSG00000185480	PARPBP	12	12q	q23.2	0	0.179387285	0.213387515	0	0.539899963	0.431514965	0.250968019	1.736301119	1.808636498	0	1.339852714	1.394229092	0.664584648	2.861698421	2.940699693
2892	ENSG00000104313	EYA1	8	8q	q13.3	0.373279828	2.607051831	2.541997479	0	-0.067815692	-0.076927142	0.538203163	3.345591451	3.256357515	0	2.819849385	3.189446679	0	-0.464050646	-0.519125187
9774	ENSG00000154839	SKA1	18	18q	q21.1	0	0.326537666	0.208406313	0	0.21349089	0.172613048	0.104247992	1.060487483	1.096165395	0.256845596	2.667840116	2.744412067	0.549402189	2.556587339	2.705036658
8528	ENSG00000144354	CDCA7	2	2q	q31.1	NA	NA	NA	0.115419265	0.838098463	0.861684487	0.556149368	3.346223034	3.518555492	0	2.161604535	2.305128481	0.238389755	1.639418369	1.67202081
1157	ENSG00000071564	TCF3	19	19p	p13.3	0.484456489	2.759443506	2.677910442	0.114640364	0.914910739	1.046978729	0.177058853	1.411925085	1.505737834	NA	NA	NA	0.130587312	0.869919569	0.824094586
3619	ENSG00000109084	TMEM97	17	17q	q11.2	0.464838899	2.432469258	2.508786605	NA	NA	NA	0.164872921	1.481779547	1.544242804	0	1.296267733	1.130323198	0.271294234	1.319814758	1.319419034
7366	ENSG00000136982	DSCC1	8	8q	q24.12	0.216302074	1.528902011	1.420647798	0	0.302167497	0.271745226	0.1849067	1.30639855	1.346826349	0	0.834352243	0.948847844	0.497184756	2.489980591	2.617075687
8255	ENSG00000142731	PLK4	4	4q	q28.1	0	0.562467333	0.588340049	0	0.27298056	0.282854637	0.433772904	2.768939177	2.884086909	0	1.001944639	1.218402561	0.464470527	2.404271543	2.387851589
4981	ENSG00000119969	HELLS	10	10q	q23.33	0	0.520994552	0.533956783	0	0.28009944	0.259867449	0.392689254	2.571341467	2.51863831	0	0.44967193	0.536845908	0.503746836	2.611507185	2.703650699
2002	ENSG00000094804	CDC6	17	17q	q21.2	0	1.397856365	1.506900173	0.091583133	0.81104526	0.775289543	0.173079146	1.540761588	1.441985899	0.285619137	2.611162786	2.850970339	0.342967415	2.010620012	2.079566334
3433	ENSG00000107731	UNC5B	10	10q	q22.1	0	0.527172788	0.416008503	0	0.520803996	0.344683916	0.254674575	1.664236475	1.676341569	0.260206132	2.706399627	2.789349143	0.374028733	1.86690405	1.901383606
7785	ENSG00000139292	LGR5	12	12q	q21.1	0.690956976	3.988777344	4.088715516	0	0.031543412	0.058238921	0.193043619	2.355613778	2.430285833	0	1.093198325	0.722759321	0	-0.087260636	-0.279612163
10985	ENSG00000163535	SGOL2	2	2q	q33.1	NA	NA	NA	NA	NA	NA	0.357132748	1.993352277	2.145489589	0	0.782929041	0.858814774	0.526334965	2.409601191	2.424703817
7281	ENSG00000136630	HLX	1	1q	q41	0.464332013	2.216344628	2.722953804	NA	NA	NA	0.222276743	1.706527955	1.85658094	0	0.736984641	0.928514051	0.195821461	1.083491225	1.061177065
7017	ENSG00000135269	TES	7	7q	q31.2	0.267900969	2.209964515	2.161039815	0	-0.107401491	0.041967931	0.228621623	1.55946941	1.57516815	0	0.917820593	1.182392838	0.384230653	2.557998685	2.388781972
13588	ENSG00000174442	ZWILCH	15	15q	q22.31	0.273871906	1.682009493	1.902072826	0	0.447982299	0.362278869	0.112964671	1.464927677	1.412428101	0	0.941135186	0.999249181	0.493039135	2.272377408	2.366421024
9276	ENSG00000150551	LYPD1	2	2q	q21.2	0.438352879	2.195515231	2.637302428	NA	NA	NA	0.435797097	3.575198868	3.669162509	0	1.772615337	1.648224293	0	-0.255763277	-0.188777334
5836	ENSG00000126778	SIX1	14	14q	q23.1	0	1.491929361	1.580278709	0.189289223	1.561211161	1.459608705	0.430544458	2.952371121	3.139804467	0.251155936	2.712240322	2.909422923	0	-0.611569084	-0.746559582
6092	ENSG00000129173	E2F8	11	11p	p15.1	0.160643701	0.90975748	0.994101058	0	-0.105429685	-0.057033216	0.088965466	0.88565362	0.828992838	0.098105742	1.417389482	1.347813325	0.522013009	2.572307016	2.669728158
4259	ENSG00000114251	WNT5A	3	3p	p14.3	0.51998742	2.606422033	2.857411159	0	0.148691605	0.204554291	0.347794733	2.130185612	2.161709278	0	1.787738031	1.872656713	0	0.752649292	0.676746343
7964	ENSG00000140525	FANCI	15	15q	q26.1	0.288284474	1.478344772	1.721649002	NA	NA	NA	0.362710913	2.212798887	2.177876299	0.212763149	1.889185585	2.070822708	0	0.134589923	0.140292004
21699	ENSG00000237649	KIFC1	6	6p	p21.32	0	0.819732139	0.944738672	0.120530123	0.996789342	1.029352386	0.301257881	2.322516592	2.164755419	NA	NA	NA	0.439758934	2.305424818	2.380617221
7191	ENSG00000136108	CKAP2	13	13q	q14.3	0	1.533477966	1.768652101	0	0.184434109	0.094542301	0.260849434	1.809697162	1.85617947	0	1.017514716	0.982789409	0.591396535	2.797112801	2.894116963
7649	ENSG00000138435	CHRNA1	2	2q	q31.1	0.410782452	2.679021696	2.981052103	0	-0.173248243	-0.089303412	0.287748776	2.37482148	2.583949487	0	2.631196511	3.045756277	0.152386961	2.102375482	1.597301556
391	ENSG00000019505	SYT13	11	11p	p11.2	0	-0.40702145	-0.377932907	0	0.495942204	0.359867513	0.603845986	3.154304794	3.351992913	0	0.25196311	0.127503858	0.246576925	2.240508619	2.309126004
17537	ENSG00000204262	COL5A2	2	2q	q32.2	0.383726954	2.855288925	2.627709021	0	1.498861508	1.567473203	0.289637718	1.687248203	1.676429354	0.172986512	2.108526774	2.136839125	0	-0.34530417	-0.315866213
9984	ENSG00000156802	ATAD2	8	8q	q24.13	0	1.526826529	1.122047011	0	0.063195067	0.078875335	0.370861571	2.207819059	2.285374021	0.130935257	1.695349745	1.712729806	0.342551523	1.625462119	1.731972481
21237	ENSG00000235386		1	1q	q44	0.409455355	2.673327429	2.597342736	NA	NA	NA	0.434171735	2.728447177	2.702159841	NA	NA	NA	NA	NA	NA
17130	ENSG00000198554	WDHD1	14	14q	q22.3	0	0.621428188	0.570607932	0	0.714543862	0.72190898	0.320996951	1.962480119	2.047321264	0	1.515072003	1.50250969	0.51788376	2.508104241	2.542965214
595	ENSG00000043355	ZIC2	13	13q	q32.3	NA	NA	NA	0	-0.2203212	-0.113705181	0.838484825	4.520818172	4.623398827	0	0.079832805	0.122449301	0	-1.486415996	-1.223459247
10135	ENSG00000158089	GALNT14	2	2p	p23.1	0	0.789652578	0.84156364	0	1.388810644	0.896145106	0.632587504	2.752905401	3.404822989	0.20325341	2.647255921	2.834260534	0	-0.035590685	0.054481213
9198	ENSG00000149554	CHEK1	11	11q	q24.2	0	0.433900002	0.267573751	0	0.567830238	0.535793369	0.187951501	1.792672204	1.69567032	0	1.446721664	1.442692702	0.645073592	2.863626638	3.019160535
3977	ENSG00000112029	FBXO5	6	6q	q25.2	0.14791057	1.621965042	1.57281433	0.095874675	0.7511477	0.816874845	0.253463163	1.816688843	1.855259557	0	1.198431334	1.27274314	0.33567399	1.722795879	1.771908073
6134	ENSG00000129534	MIS18BP1	14	14q	q21.2	0	-0.123110339	-0.122513046	0	0.059260675	0.133567286	0	0.51715976	0.549892062	0	0.624115291	0.588554756	0.83113621	3.708837295	3.868389291
7550	ENSG00000137942	FNBP1L	1	1p	p22.1	0.366757044	2.280153793	2.331031676	NA	NA	NA	0.108291368	0.6546705	0.687569681	NA	NA	NA	0.355445636	1.558510851	1.65480914
660	ENSG00000049323	LTBP1	2	2p	p22.3	0	2.538919427	2.794699907	0.223960579	1.554934277	1.49790231	0.49873275	3.102525361	3.243568348	0	1.422112063	1.627410526	0.105576511	0.947534299	0.932657675
8694	ENSG00000145604	SKP2	5	5p	p13.2	0.211651761	2.064430743	1.770638818	0	0.02409096	0.068191405	0.100674076	1.056954858	0.996701052	0	0.718573554	0.609546774	0.512328515	2.443426275	2.517044131
6699	ENSG00000133119	RFC3	13	13q	q13.2	0.258674328	1.631089195	1.616576135	0	0.110490961	0.021541063	0.108719203	0.984308089	1.001120528	0	0.752966437	0.600793235	0.454958787	1.875820861	2.025856246
6095	ENSG00000129195	FAM64A	17	17p	p13.2	0	1.364419748	1.197490863	0	0.915051715	0.796424553	0.26962787	1.751654121	1.714834155	0.184822652	2.092445333	2.30414826	0.366141687	1.733060916	1.725855679
12934	ENSG00000171243	SOSTDC1	7	7p	p21.1	0.443196932	3.577566681	3.643373419	0	0.214818005	0.099661028	0.374779602	2.936654197	3.044568644	0	1.879690426	2.037319314	0	-1.465302038	-0.62680526
11799	ENSG00000166482	MFAP4	17	17p	p11.2	0.61145027	3.294311353	3.510303276	0	1.602856884	1.329790321	0.20547742	2.006171542	1.878892664	0	2.526175097	2.480072716	0	1.073123489	1.031222874
8338	ENSG00000143320	CRABP2	1	1q	q23.1	0.601762159	3.016400476	3.186431963	NA	NA	NA	0.211390971	1.694740935	1.630391339	0	1.592178845	1.473398185	0	-0.052278855	0.097107742
1239	ENSG00000073756	PTGS2	1	1q	q31.1	0.176052832	2.902028643	3.030680409	0	0.239994785	0.221928124	0	1.20844103	1.256267962	0	-0.457636896	-0.6529113	0.635845232	3.232932066	3.275740969
11835	ENSG00000166670	MMP10	11	11q	q22.2	0	-0.023846418	-0.040943647	0	0.13044887	0.05190864	0.127939276	1.400636307	1.215152243	0	0.671149605	0.53100287	0.683447577	4.043723469	4.392882758
15482	ENSG00000184838	PRR16	5	5q	q23.1	0.502725789	2.137302294	2.630050593	0.047470855	0.931339361	0.766255562	0.260666995	2.341535896	2.24462414	0	1.594697946	1.732942149	0	0.098123171	-0.08016909
6564	ENSG00000132436	FIGNL1	7	7p	p12.1	NA	NA	NA	0	0.274104075	0.259986704	0.187148399	1.235733939	1.221183162	0	0.607798358	0.557391908	0.622569651	2.741735741	2.892958845
10899	ENSG00000163251	FZD5	2	2q	q33.3	0	1.417260831	1.154113729	0	0.918516407	0.490679616	0.477573966	2.571628492	2.833695678	0	0.179544602	0.176891097	0.331683203	1.462298415	1.510658835
7236	ENSG00000136295	TTYH3	7	7p	p22.3	NA	NA	NA	NA	NA	NA	0.426121688	2.409406981	2.573350219	0.205808375	1.956603052	2.02438015	0.175703604	0.875111461	0.930960884
255	ENSG00000010292	NCAPD2	12	12p	p13.31	0.221543366	1.589068994	1.630819841	0.085245645	0.855529017	1.032190597	0.359549765	2.034604227	2.050563291	0	1.035588322	1.118415926	0.13896654	1.17746612	1.2230401
7221	ENSG00000136240	KDELR2	7	7p	p22.1	0	1.386615572	1.343229891	0.245093207	1.686797227	1.605603617	0.218832182	1.453489213	1.524344878	0	0.838526487	0.80617308	0.340899457	1.62894602	1.595230076
27079	ENSG00000278828	HIST1H3H	6	6p	p22.1	0	0.365718887	0.305824236	0	-0.120232555	-0.158745351	0.307288571	1.873097798	1.830642468	0	0.613947713	0.61891544	0.495406458	2.210797446	2.284082005
1314	ENSG00000075618	FSCN1	7	7p	p22.1	0.404908418	2.492957088	2.493961374	0	0.381425398	0.333854381	0.306431809	1.915903592	1.88834519	0	0.322327766	0.282794006	0.08671398	0.741360351	0.641620477
6959	ENSG00000134901	KDELC1	13	13q	q33.1	0.238903497	1.81177783	1.680439481	0	0.170605184	0.081991555	0.273700669	1.554043052	1.647361943	0.138508029	1.323810628	1.329353605	0.145591606	0.92738238	0.91960948
8797	ENSG00000146250	PRSS35	6	6q	q14.2	NA	NA	NA	0.145989844	1.253730514	1.387785692	0.65068924	3.70371084	3.832486806	0	1.09805553	1.239131044	0	-1.538988517	-1.554824563
13697	ENSG00000175040	CHST2	3	3q	q24	0.543375454	2.407591054	2.860745147	0	0.048415738	0.066659904	0.253167198	1.826558407	1.949048116	0	1.117922107	1.153079296	-0.092662776	-1.076171738	-1.045059581
1291	ENSG00000075218	GTSE1	22	22q	q13.31	0.314946384	1.626836225	2.04506131	0	0.444058538	0.401167228	0.28587119	1.642249517	1.769217374	0	0.72133077	0.692804827	0.188426838	1.199369854	1.193020626
2416	ENSG00000100985	MMP9	20	20q	q13.12	0	1.7370559	1.558753522	0.206221478	1.915455948	1.747027187	0.291617939	3.254744357	3.029894971	0	1.152338389	1.050287181	0.289980793	2.374184568	2.332012174
4003	ENSG00000112175	BMP5	6	6p	p12.1	0.399360249	2.92684679	2.395303852	0	0.503885239	0.591823291	0.388262437	2.676199366	3.331963869	0	1.986933178	2.203922727	-0.554055964	-3.411870319	-3.588857686
3291	ENSG00000106355	LSM5	7	7p	p14.3	0.265301885	2.015991677	1.955317203	0.131663269	0.822544453	0.829939644	0.263336282	1.610694227	1.598347838	0	0.745669866	0.712163989	0.125571403	0.890069553	0.859881851
6981	ENSG00000135052	GOLM1	9	9q	q21.33	0.323647	1.932528384	1.92545201	NA	NA	NA	0.19132739	1.297564506	1.2966821	0.108761943	1.205043887	1.205268137	0.161249039	0.881399023	0.879765257
4775	ENSG00000118193	KIF14	1	1q	q32.1	0	1.530848222	1.335736661	0	0.15343479	0.13722349	0.714073095	3.974194645	3.978733505	NA	NA	NA	0.06974184	0.462558105	0.438990573
26108	ENSG00000274997	HIST1H2AH	6	6p	p22.1	NA	NA	NA	0.180284938	1.388943401	1.366898077	NA	NA	NA	0	0.087768461	0.002996907	0.600924983	2.951605345	2.922160393
1748	ENSG00000087586	AURKA	20	20q	q13.2	0	1.698734567	1.917903968	0	0.593781694	0.638790564	0.424302954	2.724174973	2.701337032	0	1.395425805	1.474721682	0.355789405	1.867819935	1.949910127
3210	ENSG00000105889	STEAP1B	7	7p	p15.3	0	0.460094003	0.661946231	NA	NA	NA	0	1.187243792	1.086421488	NA	NA	NA	0.775334167	3.529673827	3.634182691
22138	ENSG00000242265	PEG10	7	7q	q21.3	0	3.165456773	2.965311817	0	1.059909861	1.064040229	0.515518113	3.387759353	3.446638503	NA	NA	NA	0.255089757	1.468272463	1.52442311
8108	ENSG00000141526	SLC16A3	17	17q	q25.3	0	1.689701975	2.045077402	0.219463062	2.222219873	1.976055127	0.25596768	1.840762943	1.902078524	0	0.794113148	0.917689261	0.290614017	1.914080939	1.917490357
11569	ENSG00000165588	OTX2	14	14q	q22.3	NA	NA	NA	0	0.060993574	0.088578702	0.761448313	3.628655343	4.018666039	0	0.901738266	0.505738022	0	-0.118477385	-0.112278254
2533	ENSG00000101447	FAM83D	20	20q	q11.23	NA	NA	NA	NA	NA	NA	0.318034133	2.350375598	2.198820728	0.388081327	3.401872113	3.720013677	0.052290447	0.468560466	0.485911878
3020	ENSG00000105011	ASF1B	19	19p	p13.12	0	0.747222221	0.739165019	0	-0.099381897	-0.00800569	0.315710975	2.080685244	2.19499174	0	1.107156497	1.131362385	0.440673579	2.28938719	2.336691573
26113	ENSG00000275013	PRAME	CHR_HSCHR22_1_CTG3	CHR_HSCHR22_1_CTG3q	q11.22	NA	NA	NA	NA	NA	NA	NA	NA	NA	0.755389497	5.407122797	7.110855735	NA	NA	NA
3677	ENSG00000109674	NEIL3	4	4q	q34.3	0.14174656	0.930482055	0.829785992	0	-0.027762962	0.081105034	0.383640229	2.436344195	2.396435372	0	1.050212546	1.010386731	0.229650933	1.388069132	1.417528015
23466	ENSG00000256463	SALL3	18	18q	q23	NA	NA	NA	NA	NA	NA	0.753797612	4.205614974	4.17776648	0	-0.297304799	-0.200387908	0	-0.069084963	-0.043151721
4835	ENSG00000118733	OLFM3	1	1p	p21.1	NA	NA	NA	0	0.052259153	0.051660494	0.753067347	4.180169405	4.327532349	0	2.125324742	1.727300535	-0.338849271	-2.892892909	-2.929481857
12518	ENSG00000169436	COL22A1	8	8q	q24.3	NA	NA	NA	NA	NA	NA	0.746827757	4.288166303	4.607442331	0	2.542294298	2.657184251	0	0.675904571	0.629663564
25846	ENSG00000273983	HIST1H3G	6	6p	p22.2	0	-0.294266164	-0.299745148	0.160947578	0.956671867	1.128689369	0.088813534	0.872788045	0.804349074	0	0.387841609	0.595461002	0.495406458	2.210797446	2.284082005
2664	ENSG00000102384	CENPI	X	Xq	q22.1	0	0.590521234	0.592258551	NA	NA	NA	0.212492836	1.847352274	1.870743434	0	1.092335777	1.168713177	0.531553127	2.395169704	2.455331658
4069	ENSG00000112541	PDE10A	6	6q	q27	0.27346528	2.071798392	1.781289088	0	0.217023076	0.19452866	0.37554375	2.717590903	2.786577667	NA	NA	NA	0.08871652	0.870770306	0.912454975
5964	ENSG00000128050	PAICS	4	4q	q12	0.319810978	1.91912267	1.884208786	0.14321347	1.092720613	1.060935953	0	0.763780137	0.74888212	0.167228065	1.524891762	1.485875573	0.102953744	0.574365628	0.565166624
14978	ENSG00000182481	KPNA2	17	17q	q24.2	0	2.184492917	2.596068152	0.129955258	1.635009835	1.515264351	0.161219462	1.314078404	1.302217635	0	1.138650916	1.063963924	0.440735341	2.033410892	2.074538008
7474	ENSG00000137558	PI15	8	8q	q21.13	0	-0.061337859	-0.037336315	0	0.133842515	0.084241512	0.695901372	4.374654424	4.371110946	0	0.269644381	0.129255106	0.035620915	0.506251811	0.485639199
11356	ENSG00000164692	COL1A2	7	7q	q21.3	0.253265909	2.374916851	1.590982783	0	0.699510167	0.531513339	0.477097586	2.796624465	2.825722624	0	0.474869507	0.58050599	0	-0.145555857	-0.187463012
11148	ENSG00000164032	H2AFZ	4	4q	q23	0.281756815	1.723590364	1.802037038	0	1.113083965	1.179250906	0.128822767	1.039354851	1.071156125	0.08938331	0.996020163	1.04569109	0.22952452	1.17734223	1.196594399
14577	ENSG00000180044	C3orf80	3	3q	q25.33	NA	NA	NA	NA	NA	NA	0.725820956	4.266749068	4.391439342	NA	NA	NA	-0.40954016	-3.026492665	-3.448270215
11246	ENSG00000164283	ESM1	5	5q	q11.2	0	-0.091899543	0.02221936	0.126170499	1.408926516	1.252567357	0	2.324073751	2.463767176	0	1.868105788	2.017195206	0.598442828	3.528180589	3.345291386
3660	ENSG00000109472	CPE	4	4q	q32.3	0.52972296	3.212932911	3.308844812	0	0.832344015	1.049223077	0.191873755	1.440439007	1.411372656	0	1.216338032	1.422359244	-0.039206369	-0.516454044	-0.425600849
5286	ENSG00000122691	TWIST1	7	7p	p21.1	0.52102196	3.294261485	2.889970321	0	0.496667506	0.603025361	0	0.685584353	0.670530643	0	1.31455825	1.214553819	0.200316546	1.533586979	1.552565825
11373	ENSG00000164754	RAD21	8	8q	q24.11	0.278661127	1.92578207	1.845728788	0	0.610272433	0.677650925	0.156475141	1.051103368	1.12093755	0	0.533049091	0.519495856	0.285055814	1.306275518	1.300959922
5367	ENSG00000123374	CDK2	12	12q	q13.2	0.248527968	1.424253736	1.422002476	0	0.463646392	0.426985883	0.191162786	1.272485733	1.236690644	0	0.82889705	0.88424335	0.280066982	1.374124017	1.373655604
16790	ENSG00000197299	BLM	15	15q	q26.1	0	0.304868649	0.418758098	0.07849643	0.555192283	0.546611282	0.34486522	2.045772407	2.073039773	0.182665235	1.947937449	2.151279032	0.113352788	0.695781979	0.684735865
26452	ENSG00000276368	HIST1H2AJ	6	6p	p22.1	0	-0.252973121	0.143902229	0	0.581842962	0.773438944	0.115289784	1.134921378	1.106705581	0	0.417194811	0.443368252	0.600924983	2.951605345	2.922160393
15176	ENSG00000183395	PMCH	12	12q	q23.2	0	-0.058657284	-0.052342551	0	-0.024372031	-0.000688445	0.322390985	2.038987599	2.071295412	0	0.894857748	0.968798394	0.391475049	1.89302122	1.978192865
26671	ENSG00000277224	HIST1H2BF	6	6p	p22.2	0	0.656236223	0.718176624	0.270138177	1.688470693	1.811882257	0.257821526	1.674646056	1.610557069	0.184668242	1.970349688	1.816971649	0	-0.407424165	-0.437589813
921	ENSG00000065328	MCM10	10	10p	p13	0	0.976704974	0.630539801	0	0.312314911	0.405455769	0.347148371	2.021524878	2.225154728	0	0.703852489	0.738294995	0.364985359	2.064939591	2.073548501
4167	ENSG00000113368	LMNB1	5	5q	q23.2	0	1.6726766	1.44683176	0	0.631334925	0.56583788	0.300704764	2.273085889	2.29770378	0	1.626688723	1.822979881	0.411130076	2.043019095	2.036892097
10068	ENSG00000157502	MUM1L1	X	Xq	q22.3	NA	NA	NA	0	0.795924678	0.854810006	0.28427626	2.383429238	2.375848371	0	2.63485984	3.210940855	0.423203106	2.321538082	2.444595071
8254	ENSG00000142700	DMRTA2	1	1p	p32.3	NA	NA	NA	NA	NA	NA	0.637647233	3.251332406	3.387195674	NA	NA	NA	0.069574564	1.173769671	0.62357391
564	ENSG00000040275	SPDL1	5	5q	q35.1	0.099718565	1.920681223	1.474110824	0	0.472949506	0.505495339	0.225671764	1.731868845	1.852388073	0.097129868	1.263690077	1.218122656	0.283217903	1.387480145	1.436165354
310	ENSG00000012048	BRCA1	17	17q	q21.31	0	0.343422292	0.248103532	0	-0.171283829	-0.127815757	0.098853958	0.711949812	0.724644525	0	0.389237107	0.407089619	0.606783589	2.932326836	3.001220319
12811	ENSG00000170779	CDCA4	14	14q	q32.33	0.257078667	1.508299101	1.546116045	0	0.226201348	0.223764628	0.143226725	1.502937208	1.493182593	0.113490474	1.691152541	1.663991232	0.188192714	0.986136543	0.968066231
15410	ENSG00000184445	KNTC1	12	12q	q24.31	0	0.882638815	0.937984829	0	0.592425049	0.540108282	0.278879854	1.695675905	1.735996276	0	1.222679472	1.266417573	0.422963038	2.35544674	2.430621365
12239	ENSG00000168268	NT5DC2	3	3p	p21.1	0	1.963563941	2.225986693	NA	NA	NA	0	0.192974054	0.307607414	0	0.387513984	0.338937715	0.701548431	2.994094859	3.067782146
16785	ENSG00000197275	RAD54B	8	8q	q22.1	0	0.626081882	0.701339932	0	-0.076578617	-0.124476019	0.272705987	1.73367502	1.724250113	0	1.225279236	1.131487304	0.427599229	2.323316538	2.302019437
5362	ENSG00000123352	SPATS2	12	12q	q13.12	0.149453031	1.457297499	1.23486176	0	0.604190256	0.55620264	0.159404266	1.152740977	1.19823609	0.206716321	1.893559254	1.95153324	0.184293402	1.029037212	1.049091099
15455	ENSG00000184661	CDCA2	8	8p	p21.2	NA	NA	NA	NA	NA	NA	0.184030543	1.797737464	1.86649465	0.138699478	1.728868405	1.654393941	0.374036896	2.030893001	2.08811724
5509	ENSG00000124440	HIF3A	19	19q	q13.32	0	1.014013561	1.263025983	0	0.196392197	0.23667752	0.693046486	3.769934714	3.858695532	0	1.389244055	1.226289025	0	-0.181928282	-0.198020794
7610	ENSG00000138182	KIF20B	10	10q	q23.31	0	0.395791038	0.274646952	0	-0.065943212	-0.07475702	0.093599191	0.870255954	0.886864784	0	0.493314665	0.418452438	0.599394012	2.979582827	3.027901178
15497	ENSG00000184905	TCEAL2	X	Xq	q22.1	0.322520618	2.333924428	2.661310316	0	-0.008600453	-0.167039071	0.370225411	2.514727555	2.549631985	0	-0.465515852	-0.58340305	NA	NA	NA
22600	ENSG00000248329	APELA	4	4q	q32.3	NA	NA	NA	NA	NA	NA	0.690243768	4.24156242	4.871704724	NA	NA	NA	NA	NA	NA
8309	ENSG00000143179	UCK2	1	1q	q24.1	0	0.278155572	0.22156467	0.083045991	0.785128195	0.769269962	0	0.424500493	0.390626238	0	0.395014244	0.375567222	0.606630555	3.014774502	2.982702776
5393	ENSG00000123572	NRK	X	Xq	q22.3	NA	NA	NA	NA	NA	NA	0.615770384	4.074593169	4.273036526	0	1.075140274	0.731984017	0.073284246	1.327920072	1.208358855
26755	ENSG00000277586	NEFL	8	8p	p21.2	0	3.099888563	2.767250978	0	0.300128902	0.067958964	0.687456067	4.265109385	4.415829571	0	0.744121487	0.549982209	-0.558102625	-4.129083811	-4.365464552
2518	ENSG00000101412	E2F1	20	20q	q11.22	0	0.489860467	0.511917603	0	0.295217333	0.273662455	0.39911273	2.326408309	2.358086736	0	-0.10367885	-0.019796452	0.285920764	1.563046951	1.514442372
10040	ENSG00000157227	MMP14	14	14q	q11.2	0	0.688264204	0.47000975	0	0.054122593	0.072573125	0.235937667	1.461995256	1.461774069	0.231101823	2.448944753	2.418852729	0.21722065	1.200784528	1.193317968
17203	ENSG00000198759	EGFL6	X	Xp	p22.2	0	0.733697325	0.740870327	0	0.752343057	0.591544082	0.68313487	4.123599264	4.575608051	0	3.044306297	3.396021855	0	-0.127354829	-0.249997566
22814	ENSG00000250254	PTTG2	4	4p	p14	0	0.009709885	0.019750211	0.111320095	1.209263223	1.082018239	0	0.018860579	0.045702645	0	1.604762764	1.724342658	0.569340011	3.01340521	2.969688099
11379	ENSG00000164778	EN2	7	7q	q36.3	0	1.408100846	0.999175979	0	0.313552356	0.444789598	0.679919882	3.811704067	4.068815822	0	2.279334698	2.409800815	0	0.14716219	0.192202716
10278	ENSG00000159217	IGF2BP1	17	17q	q21.32	NA	NA	NA	0.164696046	1.069490212	1.142369487	0.513528418	2.945815054	2.938806276	0	2.538136096	3.465022141	0	0.729753761	0.460853666
8844	ENSG00000146674	IGFBP3	7	7p	p12.3	0	0.755166802	0.913138685	0.196220814	1.681818645	1.713447997	0.232181034	1.741996602	1.772742738	NA	NA	NA	0.248751822	1.394959904	1.485221439
3680	ENSG00000109685	WHSC1	4	4p	p16.3	0	1.021330238	0.953189414	0	0.476324968	0.478789111	0.270889947	1.667902896	1.752062373	0	1.170680388	1.070291174	0.405782806	1.885376268	1.841045832
12270	ENSG00000168393	DTYMK	2	2q	q37.3	0	0.813241709	0.612679836	0.162780019	0.94369134	0.941800656	0.138396885	1.01182444	1.007877464	0.068661659	1.065112811	0.985767327	0.30634911	1.534813188	1.495853679
11343	ENSG00000164649	CDCA7L	7	7p	p15.3	NA	NA	NA	NA	NA	NA	0.178758632	1.879578663	1.71548929	0	1.197165227	1.367517563	0.4974102	2.449968277	2.569055841
3578	ENSG00000108813	DLX4	17	17q	q21.33	0	0.460998268	0.562632102	0	0.505963539	0.510922612	0.674551052	4.056622392	4.090003081	0	3.068028373	3.189961743	0	0.091646666	0.053374123
24555	ENSG00000262655	SPON1	11	11p	p15.2	0	2.414902087	2.377765275	0	-0.255918319	-0.213474002	0	1.519100883	1.483113347	0	-0.419924049	-0.304351269	0.672704838	3.364572087	3.357466124
11181	ENSG00000164093	PITX2	4	4q	q25	0.134219941	2.077191622	1.874553082	0	0.546138864	0.569076273	0.533372548	3.186958869	3.330949946	0	3.455657879	4.0387835	0	0.709294223	0.598524455
22946	ENSG00000251239		17	17q	q21.33	NA	NA	NA	NA	NA	NA	0.666092954	3.444890054	3.71171637	NA	NA	NA	NA	NA	NA
6540	ENSG00000132321	IQCA1	2	2q	q37.3	0	0.327884702	0.330092293	0.088984427	0.704132874	0.681076422	0.575464911	3.075738309	3.239344613	0	1.552353502	1.893402399	0	0.206156634	0.199797618
5705	ENSG00000125820	NKX2-2	20	20p	p11.22	0	1.040924046	0.778845827	0	0.069899452	0.079673193	0.074926398	1.090082927	0.824378501	0	1.811249866	1.711656304	0.588078541	2.95868097	3.28705947
8875	ENSG00000146918	NCAPG2	7	7q	q36.3	0	1.047203305	1.18652502	0	0.367052588	0.367300736	0.30394927	1.88720452	1.969540975	0	0.721935035	0.705614284	0.358064567	1.759341329	1.820119456
14619	ENSG00000180318	ALX1	12	12q	q21.31	0.25580747	1.511937762	1.727865309	0	0.054896857	0.062626129	0.405167024	2.303883496	2.363007458	0	1.302785154	1.536549591	0	0.195440826	0.093436522
3241	ENSG00000106031	HOXA13	7	7p	p15.2	NA	NA	NA	NA	NA	NA	0.660183595	3.73200564	3.743132257	0	0.864240459	0.597575337	0	-0.188052714	-0.192627004
3525	ENSG00000108468	CBX1	17	17q	q21.32	0.281385716	1.727469415	1.752847398	0	0.472610087	0.490409428	0.210966451	1.356028943	1.431149439	0	1.050107647	0.99431355	0.167737355	1.072210074	1.088055386
21496	ENSG00000236654		7	7p	p15.3	0.27334002	2.180470514	2.159710545	NA	NA	NA	0.386735434	2.187647927	2.395100929	NA	NA	NA	NA	NA	NA
16551	ENSG00000196411	EPHB4	7	7q	q22.1	0.262763595	1.54996435	1.616110256	0	0.462111404	0.444444144	0.180590898	1.293940334	1.264266174	0	1.107319179	1.21387892	0.216336752	1.132370849	1.153819781
7428	ENSG00000137310	TCF19	6	6p	p21.33	NA	NA	NA	0	0.158041669	0.134619682	0.263271943	1.787468191	1.808481793	0	0.146444825	0.30765656	0.394190732	1.875430781	2.001858779
17779	ENSG00000205208	C4orf46	4	4q	q32.1	NA	NA	NA	NA	NA	NA	0.230205534	1.523605163	1.654946312	0	1.125265525	1.138917387	0.424883257	1.895228463	1.915920081
518	ENSG00000035499	DEPDC1B	5	5q	q12.1	NA	NA	NA	NA	NA	NA	0.400320245	2.654273641	2.933258525	0	1.843116753	1.864787675	0.252006226	1.517067398	1.421010421
2211	ENSG00000100196	KDELR3	22	22q	q13.1	0	1.202751754	1.353710291	0	0.424593753	0.486815717	0.344508182	2.001302816	2.025208224	0	0.918018211	0.84917136	0.307784252	1.417194487	1.409696716
2571	ENSG00000101825	MXRA5	X	Xp	p22.33	0.395799297	3.09410496	3.081626953	0	-0.931237319	-0.915214611	0	1.152046388	1.071022506	0.253947839	2.402400068	2.744896947	NA	NA	NA
5170	ENSG00000121621	KIF18A	11	11p	p14.1	0	0.670353515	0.699226718	0	0.49211954	0.368426523	0.173483196	1.410557095	1.369878886	0	1.636701524	1.662050534	0.475608232	2.264251764	2.273273335
2032	ENSG00000095596	CYP26A1	10	10q	q23.33	0	1.101395106	0.98587097	0	0.294838448	0.237506891	0.647591871	3.578875209	3.697853069	0	2.800958005	2.924546531	0	0.221835314	0.235745732
3112	ENSG00000105486	LIG1	19	19q	q13.33	0.140189633	1.091397402	1.094262013	0	0.590195788	0.607258274	0.140740643	0.962938467	1.030671355	0.095481782	1.662783557	1.620303559	0.270818007	1.329722019	1.388787559
5181	ENSG00000121743	GJA3	13	13q	q12.11	0	-0.4608247	-0.275684183	0	0.140658808	0.074989836	0.646619625	3.986483489	4.087561325	0	-0.110576046	-0.214857101	0	-0.081062058	-0.099809947
13162	ENSG00000172239	PAIP1	5	5p	p12	0.443128086	2.520347759	2.767937878	0	0.282232114	0.254058406	0	0.871790882	0.961444744	0	-0.016524744	0.098998523	0.202779423	1.616835077	1.381846409
6606	ENSG00000132646	PCNA	20	20p	p12.3	0.233161721	1.958783139	1.458463892	0	1.078920851	1.074789888	0.147595801	1.121999402	1.106486789	0.04765672	0.939962122	0.814640836	0.217043024	1.008188085	1.009931083
1989	ENSG00000093009	CDC45	22	22q	q11.21	0	0.493871889	0.400661533	0	0.670289028	0.623291795	0.176000108	1.375008741	1.357703991	0.184473456	2.418729854	2.4134026	0.283378609	1.556776798	1.640638823
133	ENSG00000006377	DLX6	7	7q	q21.3	0	-0.02317441	-0.0156253	0	0.130061871	0.134161681	0.63988672	4.00501107	4.024520766	NA	NA	NA	0	0.280327879	0.300013009
8529	ENSG00000144355	DLX1	2	2q	q31.1	NA	NA	NA	NA	NA	NA	0.638692747	4.232041796	4.280104589	0	1.435007666	1.508176659	0	0.225999151	0.131502502
11006	ENSG00000163602	RYBP	3	3p	p13	0.352091757	2.319549267	2.263965252	0	0.110713547	0.157301504	0.114347593	0.918552771	0.966204181	0	0.98443759	0.940062836	0.171275303	1.008778834	0.967839147
10166	ENSG00000158402	CDC25C	5	5q	q31.2	0	0.587480628	0.616750279	0	0.290208287	0.398484052	0.15263667	1.562227792	1.593009444	0	0.555819026	0.710560542	0.484944261	2.360956636	2.346696923
3473	ENSG00000107984	DKK1	10	10q	q21.1	0	2.031533647	1.917601556	0.100464252	1.25934283	1.242865108	0.536038024	3.259349755	3.602204844	0	1.152182537	1.044939902	0	0.073811619	0.128206322
4758	ENSG00000117906	RCN2	15	15q	q24.3	0.28906571	1.807070033	1.72753335	0	0.549287587	0.656523827	0.270175932	1.599551141	1.620353189	0	0.595232109	0.570250462	0.075740807	0.554690244	0.565254297
5535	ENSG00000124575	HIST1H1D	6	6p	p22.2	0	-0.222097744	-0.112140244	0	1.920659771	2.260148265	0.531718245	3.089912386	3.074056112	0.102095045	1.569400195	1.580670198	NA	NA	NA
9247	ENSG00000150051	MKX	10	10p	p12.1	NA	NA	NA	NA	NA	NA	0.632886468	3.948384858	4.199374196	0	0.964835467	1.202568624	0	0.642458413	0.663938251
5278	ENSG00000122641	INHBA	7	7p	p14.1	0	1.649320066	1.75450368	0	0.544428981	0.379397816	0	1.012150754	1.205919643	0	0.885096296	1.213566062	0.632876432	2.953512521	2.922194339
26195	ENSG00000275379	HIST1H3I	6	6p	p22.1	0	0.018917519	0.007222624	0	0.609357172	0.759309397	0.13546528	1.657548484	1.461967985	0	0.56852414	0.693925707	0.495406458	2.210797446	2.284082005
11333	ENSG00000164616	FBXL21	5	5q	q31.1	NA	NA	NA	0	0.207400398	0.232793991	0.628252437	3.881531948	4.075495986	0	2.146337085	2.202175519	NA	NA	NA
3194	ENSG00000105825	TFPI2	7	7q	q21.3	0	1.675073575	0.716329471	0.086780079	0.864134983	0.72424448	0.268605166	2.120179283	2.147861358	0	0.062422392	0.17178911	0.271244647	1.441046481	1.506461488
7266	ENSG00000136518	ACTL6A	3	3q	q26.33	0.259119318	1.775185938	1.842670074	0	0.560394471	0.569374953	0.103886785	0.697315696	0.681297625	0	0.355512833	0.344336524	0.262938347	1.41148727	1.370172778
12801	ENSG00000170689	HOXB9	17	17q	q21.32	0	-0.030751903	0.158072692	0	0.329948354	0.34361344	0.314083957	1.998866247	2.042446072	0	-0.074310906	-0.070825295	0.310459287	1.964486799	1.856043527
4376	ENSG00000115232	ITGA4	2	2q	q31.3	0	1.614932691	1.570124062	0	0.23576535	0.264710698	0.098381356	1.231686801	1.226002558	0	1.178017066	1.331691795	0.522856736	2.471791304	2.496047397
14065	ENSG00000177084	POLE	12	12q	q24.33	0	0.246269347	0.354095248	0	0.122989188	0.136078211	0	0.381028918	0.386796147	0	0.359878061	0.33106189	0.619390134	2.785339677	2.866877235
1173	ENSG00000072071	ADGRL1	19	19p	p13.12	0.412875385	2.383344593	2.172403975	0	0.132364156	0.019699187	0.204603508	1.473017188	1.487800253	NA	NA	NA	0	-0.520859	-0.526582189
16472	ENSG00000196159	FAT4	4	4q	q28.1	0.38730846	2.38690357	2.241026744	0	0.128731242	0.055390228	0.230115267	1.806409195	1.891579187	0	0.070550589	0.004582155	0	0.433108961	0.295882514
3038	ENSG00000105173	CCNE1	19	19q	q12	0	0.585910475	0.596138942	0.108262844	0.799929351	0.838097772	0.278159464	1.820467174	1.80995589	0	0.863438983	0.703442164	0.229020673	1.331842186	1.357509223
9319	ENSG00000151012	SLC7A11	4	4q	q28.3	0	-0.395908635	-0.393410161	0	0.004025135	-0.01599859	0.573920129	3.728850241	3.943858086	0	0.106482252	0.042509158	0.040767138	1.005009708	0.746918674
13814	ENSG00000175643	RMI2	16	16p	p13.13	NA	NA	NA	NA	NA	NA	0.432920207	3.125628132	3.05158985	0.180605862	1.899927878	2.041235074	0	0.282900668	0.284094999
7944	ENSG00000140451	PIF1	15	15q	q22.31	NA	NA	NA	0	-0.261155652	-0.182134361	0.207311682	1.619871927	1.775814328	0	0.593765201	0.659874643	0.405213758	2.195831025	2.181513856
3993	ENSG00000112118	MCM3	6	6p	p12.2	0	0.846758248	0.816217474	0.09544244	0.948707635	0.926703509	0.157448734	1.043266031	1.134158486	0	0.717893106	0.62380574	0.355224941	1.758897625	1.797721114
3221	ENSG00000105968	H2AFV	7	7p	p13	0	1.086043028	1.061598189	0.229473483	1.158640179	1.428003426	0.221700635	1.383410092	1.45407851	0	0.804062185	0.745764747	0.156753252	0.814526921	0.823497962
8781	ENSG00000146143	PRIM2	6	6p	p11.2	0	0.333775984	0.379367949	0.07681709	0.609745701	0.625568049	0.190911836	1.21915812	1.300943175	0	0.983901054	0.969274102	0.339510827	1.576995484	1.592391806
6737	ENSG00000133466	C1QTNF6	22	22q	q12.3	NA	NA	NA	0	0.074670062	0.070948357	0.207689109	1.727676197	1.586338668	0	0.704428687	0.655060242	0.398341031	1.805548187	1.814851218
3886	ENSG00000111445	RFC5	12	12q	q24.23	0.252367449	1.551006971	1.574743896	0	0.586834261	0.661689129	0.093805381	0.762076971	0.772484877	0	0.068357391	0.172800958	0.258894639	1.39238723	1.403779047
9154	ENSG00000149257	SERPINH1	11	11q	q13.5	0	0.625152419	0.541223174	0.189121312	1.188007922	1.20809259	0.254470955	1.766526789	1.712854704	NA	NA	NA	0.160728801	0.924172698	0.902046181
9908	ENSG00000156140	ADAMTS3	4	4q	q13.3	0.080846681	1.580846159	0.807331894	0	-0.300948837	-0.247358867	0.464715001	2.977349375	3.110936855	0	0.925816624	0.897030621	0.058758097	0.412348858	0.428466435
6171	ENSG00000129965	INS-IGF2	11	11p	p15.5	0	2.105712716	2.438706805	NA	NA	NA	0.603161827	3.395939151	3.596382307	NA	NA	NA	NA	NA	NA
15685	ENSG00000185697	MYBL1	8	8q	q13.1	0	1.197330553	1.065004034	0	0.54196023	0.39029396	0.467734127	2.765671933	2.755741814	NA	NA	NA	0.135105016	0.956921446	1.035956909
7731	ENSG00000138821	SLC39A8	4	4q	q24	0.320894227	2.289183387	2.285761887	0	1.084495624	1.005999021	0.281458492	1.92450239	2.166032146	0	1.726060106	1.804107326	0	-0.228136016	-0.157286459
27029	ENSG00000278677	HIST1H2AM	6	6p	p22.1	0	0.170326902	0.077839977	NA	NA	NA	0	0.21704175	0.202779866	0	0.493688795	0.331482558	0.600924983	2.951605345	2.922160393
6065	ENSG00000128918	ALDH1A2	15	15q	q21.3	0.290125286	2.923573409	2.673047095	0	0.013420939	0.056024554	0.30903286	2.543950719	2.554800227	0	0.270797774	0.118705466	0	1.750140206	1.893945942
7062	ENSG00000135451	TROAP	12	12q	q13.12	0	1.012876575	1.130396706	0	0.287338182	0.350074556	0.081312467	0.928957219	0.838358359	0.363108769	2.877391412	3.170092777	0.15386459	1.333104564	1.273251079
3683	ENSG00000109705	NKX3-2	4	4p	p15.33	0	0.392358029	0.346356825	NA	NA	NA	0.362199993	2.164662391	2.161079169	0.234365431	2.607531055	2.771995746	0	-0.091543463	-0.123626139
3451	ENSG00000107833	NPM3	10	10q	q24.32	0	0.724508519	0.674655982	0	0.325195539	0.31264217	0.12170802	1.123221995	1.095445822	0.155172043	1.678937477	1.66347554	0.318673119	1.480503608	1.521091431
18115	ENSG00000207805	MIR483	11	11p	p15.5	0	1.724992649	1.990899889	NA	NA	NA	0.59550204	3.275978547	3.529381368	NA	NA	NA	NA	NA	NA
14964	ENSG00000182378	PLCXD1	X	Xp	p22.33	0.257023086	1.411387934	1.540378462	0	-0.039142805	-0.022375866	0.335452275	2.083521896	2.084886202	0	0.680098009	0.779856444	0	-0.310496745	-0.395782599
15086	ENSG00000183010	PYCR1	17	17q	q25.3	0	0.831553035	0.908527186	0.161792955	1.12413198	1.215584391	0.279185683	1.573569109	1.591791558	0	1.41930667	1.46554504	0.151231845	1.160903077	1.121641853
2728	ENSG00000102935	ZNF423	16	16q	q12.1	0.590945186	3.083297048	3.175244254	0	0.284800517	0.256976572	0	0.85706938	0.850342832	0	0.150774008	0.082310532	-0.044826588	-0.843524825	-0.798602735
14159	ENSG00000177602	GSG2	17	17p	p13.2	NA	NA	NA	0	0.181947609	0.21681749	0.042113603	0.438046726	0.432739823	0	0.503748066	0.58329668	0.548665305	2.543005745	2.568729681
345	ENSG00000013810	TACC3	4	4p	p16.3	0	1.052023069	1.104531916	0.082445048	0.85832841	0.732746124	0.101641434	1.201354229	1.092573159	0	1.205449348	1.250933205	0.40617491	2.038213702	2.068756335
1	ENSG00000000003	TSPAN6	X	Xq	q22.1	0.318273655	2.214852417	2.232008141	0	1.089512519	1.195489202	0.208818383	1.562161486	1.592983204	0	0.133655848	0.212012534	0.062772512	0.645733935	0.641649961
2320	ENSG00000100479	POLE2	14	14q	q21.3	0.145549977	1.089406926	0.954234809	0	-0.075767663	-0.110389796	0.257705546	1.909597752	1.928437245	0	0.576044029	0.556428238	0.186418206	0.918180605	1.000146717
10942	ENSG00000163421	PROK2	3	3p	p13	NA	NA	NA	0	0.030655291	-0.019162709	0.589472596	3.340015365	3.477837467	0	-0.66152402	-0.42900119	0	0.112543285	0.059245015
17421	ENSG00000203747	FCGR3A	1	1q	q23.3	0	-1.655305982	-1.756189425	0	1.283811554	1.241699564	0	0.796593997	1.031087012	NA	NA	NA	0.588062053	2.673424202	2.728593652
14914	ENSG00000182168	UNC5C	4	4q	q22.3	0	0.597919311	0.595039457	0	-0.049434627	0.079806299	0.587718969	3.172417962	3.448321972	0	0.719953639	0.653296488	-0.088599594	-1.191714695	-1.145356442
7950	ENSG00000140470	ADAMTS17	15	15q	q26.3	NA	NA	NA	0	0.155935584	0.151675741	0.587262374	3.670635041	3.977763545	0	0.372373302	0.345480118	NA	NA	NA
2894	ENSG00000104321	TRPA1	8	8q	q21.11	0	0.619630127	0.247019566	0	0.081285033	0.082485356	0.587061626	2.740637565	3.346738774	0	0.854105812	0.691829779	-0.239287569	-1.987478345	-2.369216983
5583	ENSG00000124875	CXCL6	4	4q	q13.3	0	0.552275303	0.475967117	0	0.1786056	0.083485593	0.36217389	2.811315065	2.798463726	0	1.095622147	0.755097674	0.224025165	1.834126343	1.711930098
1577	ENSG00000082898	XPO1	2	2p	p15	0	1.242773893	1.073264983	0.143502612	0.964355822	1.028226288	0.186616069	1.545782673	1.599949698	0	0.908167564	0.926388567	0.254347019	1.121621445	1.146240426
4248	ENSG00000114115	RBP1	3	3q	q23	0	0.796575145	0.867533464	0	0.229865442	0.266037392	0.106990304	1.16852987	1.073748941	0	0.573438975	0.714673926	0.477013396	2.301216311	2.337132035
13176	ENSG00000172292	CERS6	2	2q	q24.3	0.311724866	1.696860109	1.911194656	NA	NA	NA	0.272265149	1.868552968	1.858317662	0	0.430184672	0.466169083	0	0.443179789	0.569833217
4532	ENSG00000116157	GPX7	1	1p	p32.3	0	1.968902331	1.95575963	0.119820397	1.032567949	1.015616711	0.341229478	1.954538278	2.011285754	0	1.302835572	1.479154277	0.118653812	0.833147384	0.842110053
12923	ENSG00000171208	NETO2	16	16q	q12.1	0	1.368778987	0.744063604	0	0.080872736	0.114416381	0.235944847	1.865924049	1.859331213	0.226141155	2.236558689	2.340787134	0.116676107	1.024011935	1.025068849
6817	ENSG00000134138	MEIS2	15	15q	q14	0.578543589	2.854059295	3.566572957	0	0.118143191	0.212818121	0	0.760226874	0.60300405	0	1.033325319	0.958124268	NA	NA	NA
5090	ENSG00000120802	TMPO	12	12q	q23.1	0	1.884958148	2.182150532	0	0.375973482	0.455830963	0.331548339	2.041923524	2.003166996	0	0.944257083	0.833744243	0.246602293	1.17843749	1.199337651
8117	ENSG00000141562	NARF	17	17q	q25.3	0.19111611	1.209061604	1.273132311	0.054072186	0.71229975	0.686719445	0.332463277	2.224461155	2.250972189	0	0.915504116	0.969260051	0	0.462089979	0.505545859
9311	ENSG00000150961	SEC24D	4	4q	q26	0.271664729	2.008226876	1.880000988	0	0.295791562	0.340781023	0.07719905	0.800028497	0.745298065	0	0.684160254	0.62112784	0.228168161	1.131237751	1.102847081
2498	ENSG00000101333	PLCB4	20	20p	p12.3	0.455694868	2.720849239	2.623313909	0	0.241062059	0.249887427	0.120880046	1.305294478	1.249904198	0	0.543095454	0.349367529	-0.116158177	-1.095866778	-1.042372668
2876	ENSG00000104147	OIP5	15	15q	q15.1	0	1.372783091	1.489238025	NA	NA	NA	0.103466063	1.097221133	1.133487204	0.182082778	2.176370289	2.298459045	0.287833385	1.410147723	1.359641339
19484	ENSG00000225976		10	10p	p11.23	0.203631033	1.956793576	1.831671069	0.206474998	1.211104546	1.344226596	0.161473528	1.110638926	1.079994282	NA	NA	NA	NA	NA	NA
25150	ENSG00000268942	CKS1BP3	5	5q	q12.1	0.203631033	1.956793576	1.831671069	0.206474998	1.211104546	1.344226596	0.161473528	1.110638926	1.079994282	NA	NA	NA	NA	NA	NA
25276	ENSG00000270132	WISP1-OT1	8	8q	q24.22	0	1.743494442	1.425367825	NA	NA	NA	0.570831716	3.957410258	3.988079303	NA	NA	NA	NA	NA	NA
16817	ENSG00000197409	HIST1H3D	6	6p	p22.2	0	0.435219553	0.078743358	0	0.588034122	0.48576353	0.075103357	0.536075557	0.62236719	0	0.523494388	0.651845318	0.495406458	2.210797446	2.284082005
10036	ENSG00000157214	STEAP2	7	7q	q21.13	NA	NA	NA	0	0.103783607	0.100962748	0	1.405929844	1.404108159	NA	NA	NA	0.569508111	2.434604465	2.506085791
2036	ENSG00000095739	BAMBI	10	10p	p12.1	0	1.040120833	1.120458485	0.247793745	2.002653888	1.681344993	0.32147102	2.280347166	2.307214156	0	-0.510849027	-0.301718853	-0.029936255	-0.731045454	-0.66967521
7241	ENSG00000136352	NKX2-1	14	14q	q13.3	0	-0.259721456	-0.026259844	NA	NA	NA	0.569168796	2.793351154	3.439159125	0	0.085101773	0.080302636	0	0.139116952	0.142325999
5562	ENSG00000124766	SOX4	6	6p	p22.3	0	1.459150442	1.175710128	0	0.6763211	0.684020185	0.209781866	1.414514146	1.447172885	0.103219667	1.488161558	1.492084675	0.255984788	1.456674707	1.438549482
11532	ENSG00000165449	SLC16A9	10	10q	q21.2	NA	NA	NA	0	0.555081399	0.407767036	0.567667059	3.333938284	3.582434945	0	-0.140004297	-0.208108334	-0.306973357	-2.103929066	-2.195794544
4950	ENSG00000119772	DNMT3A	2	2p	p23.3	0	0.55903386	0.538732293	0.172757466	1.23161221	1.160619494	0.370303139	2.242698859	2.289713193	0	0.470689292	0.551324012	0.024410538	0.492023221	0.446125362
1175	ENSG00000072110	ACTN1	14	14q	q24.1	0	0.987002165	1.137770138	0	0.087478952	-0.080571119	0.098346732	0.637526643	0.615986341	0	0.300953661	0.211040979	0.467177089	2.331899178	2.368694396
17235	ENSG00000198826	ARHGAP11A	15	15q	q13.3	0	0.311862385	0.302083937	0	0.559766525	0.514624709	0.285877385	2.396824568	2.335696624	0.278456973	2.523513084	2.655571148	NA	NA	NA
2835	ENSG00000103550	KNOP1	16	16p	p12.3	0	0.406319917	0.336687834	0	0.278253616	0.267554078	0.181205919	1.326075409	1.327397381	NA	NA	NA	0.382972002	1.747786278	1.750369514
3297	ENSG00000106399	RPA3	7	7p	p21.3	0	0.604802856	0.839539196	0.199907505	0.96161163	1.211094243	0.189095854	1.304441656	1.294165282	0	0.705372734	0.822335999	0.174969099	1.019637836	0.991771781
1413	ENSG00000078177	N4BP2	4	4p	p14	NA	NA	NA	NA	NA	NA	0.215145006	1.44684543	1.45012221	0	0.555515101	0.815204897	0.346708935	1.574426582	1.682266805
9101	ENSG00000148737	TCF7L2	10	10q	q25.2	0.43654998	2.654916229	2.567119704	0	-0.309227221	-0.280569828	0	0.496537436	0.556607297	0	0.930886889	0.888494665	0.12481359	0.950335356	0.92510424
6258	ENSG00000130513	GDF15	19	19p	p13.11	0	0.896104745	0.70834394	0.39937098	2.475658032	2.542156426	0.161784798	1.415246613	1.291223652	0	2.162329782	2.104064697	0	0.400862425	0.395208032
8613	ENSG00000144868	TMEM108	3	3q	q22.1	NA	NA	NA	0	0.268842648	0.184382094	0.560639212	2.845396277	3.190278662	0	1.8140447	1.842597666	-0.078520981	-1.198188924	-1.154557972
16255	ENSG00000188517	COL25A1	4	4q	q25	NA	NA	NA	0	0.316369203	0.301445791	0.558085054	3.587878235	3.967276765	0	0.389494924	0.492689314	0	1.012371848	0.955490319
4862	ENSG00000119042	SATB2	2	2q	q33.1	0	2.364716469	2.036802653	NA	NA	NA	0.139131227	1.070872081	0.996894819	0.08596998	1.338240685	1.273133112	0.332813421	1.574805366	1.57500926
9460	ENSG00000152128	TMEM163	2	2q	q21.3	NA	NA	NA	0	0.045387989	0.067443987	0.557344316	3.781628317	3.865752941	0	1.29455672	1.130174761	-0.207485871	-1.855297195	-1.981630642
1779	ENSG00000088756	ARHGAP28	18	18p	p11.31	0	-0.04788772	0.055975117	NA	NA	NA	0.556195601	3.372965049	3.574737107	0	0.111434867	-0.010183374	0	0.976144342	0.9009414
1513	ENSG00000080986	NDC80	18	18p	p11.32	0	1.631024389	1.396991264	0.171793548	1.142802609	1.380960934	0	1.275725657	1.207867578	0	1.585356308	1.478743159	0.383916613	1.932947659	1.968699736
2654	ENSG00000102302	FGD1	X	Xp	p11.22	0.181230528	1.255433617	1.204203582	0	0.105979406	0.050497682	0.158593675	1.032437745	1.054044424	0.215391261	1.962210958	1.950733046	0	-0.040671384	-0.081077906
949	ENSG00000065911	MTHFD2	2	2p	p13.1	0	1.577479278	1.557417055	0.273810023	1.395150118	1.659666363	0	0.41262067	0.424442835	0	0.812558054	0.814937549	0.279994829	1.580496664	1.57464689
1557	ENSG00000082196	C1QTNF3	5	5p	p13.2	0	2.040530982	2.677940386	0.138198918	1.52958619	1.542089402	0.34524466	2.654132816	2.888292044	0	1.270586371	1.207874822	0.066980672	1.572740647	1.121847145
7967	ENSG00000140534	TICRR	15	15q	q26.1	NA	NA	NA	NA	NA	NA	0.225139682	1.397892096	1.423969965	0.198286796	2.583247873	2.772000417	0.125821435	0.711762322	0.71783446
8585	ENSG00000144724	PTPRG	3	3p	p14.2	0.353498562	1.840293191	2.236038899	0	0.416994354	0.36324696	0.195222091	1.537099496	1.528376433	0	1.06142283	0.962505826	0	0.426362463	0.550422341
8822	ENSG00000146426	TIAM2	6	6q	q25.2	NA	NA	NA	0	0.119532908	0.118915788	0.283720943	2.246595529	2.465761891	NA	NA	NA	0.26323771	1.364023323	1.324478419
2900	ENSG00000104341	LAPTM4B	8	8q	q22.1	0.342677868	1.948397399	1.950242956	0	0.904617789	1.183868533	0.202980561	1.60671903	1.627366591	0	0.685544926	0.663289519	0	-0.266891328	-0.264588074
17897	ENSG00000205978	NYNRIN	14	14q	q12	0.354657969	2.074283575	2.105534593	0	0.236291586	0.130897131	0.19053125	1.236172465	1.350447355	NA	NA	NA	0	0.150349057	0.140932692
11543	ENSG00000165490	DDIAS	11	11q	q14.1	NA	NA	NA	NA	NA	NA	0.076853981	1.034000925	0.913899735	0	1.71074854	1.86130267	0.468122865	2.225681223	2.289745625
23063	ENSG00000253379		8	8q	q13.3	NA	NA	NA	NA	NA	NA	0.544225114	2.868108877	2.900059817	NA	NA	NA	NA	NA	NA
1248	ENSG00000074047	GLI2	2	2q	q14.2	0.307176879	1.795178406	1.838490693	NA	NA	NA	0.234448055	1.535200824	1.546451177	0	1.440204865	1.404189539	0	0.692618888	0.695318782
4105	ENSG00000112812	PRSS16	6	6p	p22.1	0	0.226974766	0.304339833	0	0.246695359	0.188590904	0.539314745	3.331582557	3.670535294	0	0.441313539	0.453345379	0	-0.057479721	-0.039034304
2204	ENSG00000100154	TTC28	22	22q	q12.1	0.380327363	1.937639057	1.947216933	0	-0.129459149	-0.162724326	0.158958183	1.11874501	1.182972157	NA	NA	NA	0	0.607374739	0.613800332
6562	ENSG00000132432	SEC61G	7	7p	p11.2	0	1.051425675	1.129210677	0.145649727	1.115909917	1.1269017	0.219318953	1.222126042	1.22961382	0	0.997109483	0.991907065	0.172883647	0.773170694	0.777678851
4216	ENSG00000113739	STC2	5	5q	q35.2	0	1.038418348	1.203944331	0	0.146844439	0.177209418	0	0.88523758	1.025020542	0	0.636415341	0.549291421	0.537829429	2.630608855	2.648881726
10171	ENSG00000158427	TMSB15B	X	Xq	q22.2	0.352907868	1.640746136	1.849212951	NA	NA	NA	0.183937988	1.507283771	1.466171092	0	1.500160682	1.50416446	0	0.1834988	0.203204048
25173	ENSG00000269226		X	Xq	q22.2	0.352907868	1.640746136	1.849212951	NA	NA	NA	0.183937988	1.507283771	1.466171092	NA	NA	NA	0	0.1834988	0.203204048
15241	ENSG00000183684	ALYREF	17	17q	q25.3	NA	NA	NA	0	0.56179395	0.569904451	0.17182948	1.201381757	1.308540612	0.093076956	1.234565911	1.172015019	0.271875485	1.586488486	1.446723809
13504	ENSG00000173894	CBX2	17	17q	q25.3	0	-0.181160691	-0.054989072	NA	NA	NA	0.536288505	2.894937707	2.948044807	0	-0.138975683	-0.041309545	0.144478393	1.01458048	1.014500532
5003	ENSG00000120149	MSX2	5	5q	q35.2	0.343656213	2.31029458	1.925583356	0	0.285499761	0.317956162	0.192222713	1.716354874	1.785977	0	0.825991622	0.764507097	0	-0.030936795	-0.037056986
506	ENSG00000034053	APBA2	15	15q	q13.1	0.309819547	2.39683397	2.205979474	0	0.241151842	0.198273019	0.22601586	2.091519187	2.015875069	0	1.180784085	1.235676531	0	-0.419749646	-0.476747849
11980	ENSG00000167244	IGF2	11	11p	p15.5	0	2.105712716	2.438706805	0	2.905171763	2.928892779	0.535549844	3.271978019	3.535082014	0	1.936249271	2.218459604	0	-0.647835109	-0.675783128
5315	ENSG00000122884	P4HA1	10	10q	q22.1	0	0.995868508	1.116544353	0.154705286	1.175176361	1.112491393	0.185101567	1.200378203	1.192883397	0	0.635991366	0.62096647	0.194233449	1.158244595	1.132399683
4526	ENSG00000116132	PRRX1	1	1q	q24.2	0	0.953567609	0.456986654	0	-0.1682108	-0.143354976	0.132701597	1.305116928	1.245172619	0	0.953643422	0.989819301	0.400724931	2.141257085	2.134611426
4414	ENSG00000115392	FANCL	2	2p	p16.1	0.360185209	2.205219945	2.324379619	0	0.430128616	0.352570775	0.172615189	1.171691404	1.168523125	0	0.838901503	0.780083869	0	-0.063586147	0.028037221
11744	ENSG00000166292	TMEM100	17	17q	q22	0	2.803518194	2.29553478	0.114745188	0.958013583	1.013178899	0.416362393	2.536265437	2.740754132	0	0.709987004	0.868396216	-0.178116942	-1.478737581	-1.564724263
12725	ENSG00000170381	SEMA3E	7	7q	q21.11	0	-0.044817397	-0.048423607	0.1013547	1.122647226	0.903373019	0.429738745	3.188215523	3.228508519	0	0.408089911	0.656021952	-0.160346292	-2.129479166	-1.685524794
14679	ENSG00000180730	SHISA2	13	13q	q12.13	NA	NA	NA	NA	NA	NA	0.530301533	3.310581958	3.275494092	0	-0.008770234	0.029091811	-0.093914102	-1.450339052	-1.430118045
7751	ENSG00000139146	FAM60A	12	12p	p11.21	0	1.746436097	1.691913602	0.160115055	1.203005122	1.231549163	0	0.140672288	0.127154788	0	0.985713955	1.060230779	0.369410438	1.812208018	1.796034899
27675	ENSG00000281823		6	6p	p22.2	0	0.656236223	0.718176624	0.270138177	1.688470693	1.811882257	0.257821526	1.674646056	1.610557069	NA	NA	NA	NA	NA	NA
12804	ENSG00000170743	SYT9	11	11p	p15.4	NA	NA	NA	NA	NA	NA	0.527320319	2.459561967	3.080649895	0	0.204250494	0.375863878	0	-1.72436856	-1.778061103
26110	ENSG00000275004	ZNF280B	22	22q	q11.22	0	-0.184819261	-0.193605423	NA	NA	NA	0.434901595	2.652145126	2.912340328	0	0.458640495	0.315769032	0.091217317	0.55419931	0.526233219
11251	ENSG00000164294	GPX8	5	5q	q11.2	NA	NA	NA	0.254390031	1.535488733	1.655429605	0.18231627	1.126762342	1.143449255	0	1.171078253	1.08408423	0.087469464	0.649399077	0.625513685
10165	ENSG00000158373	HIST1H2BD	6	6p	p22.2	0	1.081887135	0.975556338	0.290905617	1.747637535	1.817859655	0.231668855	1.773693106	1.873072398	0	1.587892825	1.414131897	0	-0.137988892	-0.187313854
2206	ENSG00000100162	CENPM	22	22q	q13.2	0	0.667424443	0.800430017	0.132969869	0.961120776	1.09908807	0.147063907	1.196770473	1.224990689	0	0.552466495	0.666248489	0.241536048	1.36333028	1.347992002
5231	ENSG00000122176	FMOD	1	1q	q32.1	0	1.39958791	1.76457335	0.216734291	1.564717173	1.861839559	0.302682048	2.103188555	2.128486857	0	1.362476136	1.764606932	0	-1.008211743	-0.903826768
17576	ENSG00000204381	LAYN	11	11q	q23.1	NA	NA	NA	0	0.792490345	0.597771503	0.281160799	1.797619908	1.848439541	0	0.59103166	0.857656421	0.237878363	1.230489554	1.252559375
481	ENSG00000030066	NUP160	11	11p	p11.2	0.320618667	1.907047096	1.957573143	0	0.242986862	0.151286031	0	0.375819805	0.382432883	0	0.135241219	0.190846664	0.196623994	0.863042151	0.879014645
23247	ENSG00000254726	MEX3A	1	1q	q22	NA	NA	NA	NA	NA	NA	0.193844183	1.526966525	1.379719931	NA	NA	NA	0.322300648	2.059940424	2.012661655
16860	ENSG00000197565	COL4A6	X	Xq	q22.3	0	0.712409973	0.647906774	0	0.125882716	0.120100891	0.515926996	3.00951486	3.130498275	0	1.013389635	0.67962871	0	0.820090647	0.575710008
2249	ENSG00000100297	MCM5	22	22q	q12.3	0	1.644132359	1.797232453	0	0.344694266	0.281615226	0	0.489475661	0.471775693	0	0.726992271	0.796525065	0.514657673	2.468906748	2.592522156
5172	ENSG00000121644	DESI2	1	1q	q44	0.254146816	1.714157155	1.74113011	0	0.539738816	0.546976075	0	0.83212594	0.830646358	0.071858	1.156576169	1.116706675	0.187716905	0.893513034	0.887369673
11541	ENSG00000165480	SKA3	13	13q	q12.11	NA	NA	NA	NA	NA	NA	0.089801048	1.354202791	1.155530643	0	-0.078607562	-0.122213106	0.423362371	2.029273185	2.110877253
18336	ENSG00000213347	MXD3	5	5q	q35.3	0	0.052192429	-0.103113182	0	0.331236162	0.334280958	0	0.403754866	0.311827579	0	1.397455937	1.374319012	0.51278316	2.473722919	2.480063031
1240	ENSG00000073792	IGF2BP2	3	3q	q27.2	0	1.60504615	2.129549056	0.185833855	1.149257337	1.143449467	0.227568571	1.531824983	1.538941677	0	0.656861736	0.750754293	0.099377869	1.34864087	1.427462642
10625	ENSG00000162063	CCNF	16	16p	p13.3	0	0.740365494	0.833476793	0	-0.03277869	-0.023267286	0.179341409	1.521453364	1.518611699	0	0.845737416	0.814740145	0.33297136	2.058872433	2.050763423
16169	ENSG00000188042	ARL4C	2	2q	q37.1	0	1.298964003	1.553049378	NA	NA	NA	0.295282442	2.265470055	2.262746588	0.216932704	2.480021049	2.483305813	0	0.599414449	0.675858323
3251	ENSG00000106080	FKBP14	7	7p	p14.3	0	1.196550814	1.141274638	0	0.406503259	0.428162516	0.369213799	2.084820846	2.140260685	0.142353161	1.512612092	1.521323618	0	0.110450551	0.214910586
7979	ENSG00000140600	SH3GL3	15	15q	q25.2	0.137341272	0.816096899	0.896978009	0	0.094762653	0.057821232	0.374222989	2.423643888	2.473051904	0	1.07661574	1.006770672	0	-0.116430629	-0.066335644
8555	ENSG00000144554	FANCD2	3	3p	p25.3	NA	NA	NA	0	0.034590926	0.021400386	0.306223538	2.142573248	2.093714413	0.093455158	1.267858765	1.226376321	0.111855419	1.063743258	1.042931838
9698	ENSG00000154188	ANGPT1	8	8q	q23.1	0.208003718	1.824943635	1.896441589	0	0.736277027	0.439624923	0.266482984	1.925354212	2.21315093	0	0.161884238	0.241023349	0.037009716	0.97273192	0.821547026
10385	ENSG00000160161	CILP2	19	19p	p13.11	NA	NA	NA	0	0.743486615	0.49768496	0.510458732	3.502237999	3.537750674	0	2.117938551	1.711624631	0	0.007821957	0.036388455
16867	ENSG00000197584	KCNMB2	3	3q	q26.32	0	0.007902884	-0.03062834	0	0.110431864	0.073287671	0.510389523	3.074242462	3.198447702	NA	NA	NA	0	-0.478600243	-0.523405643
9503	ENSG00000152455	SUV39H2	10	10p	p13	0	0.139589955	0.094729962	0	-0.022237893	0.109644153	0.133653907	1.045338705	1.127762984	0	0.920832688	0.815250516	0.376604355	1.988814405	2.016930253
11996	ENSG00000167325	RRM1	11	11p	p15.4	0	1.747486858	1.71916988	0	0.223259692	0.185509343	0.097538227	0.883761458	0.873699745	0	0.670639044	0.616284386	0.410510981	1.895531047	1.896220663
2802	ENSG00000103353	UBFD1	16	16p	p12.2	0	0.291328315	0.187627214	0.111407012	0.976309056	0.831730692	0	0.81893155	0.851763914	0	0.258520397	0.23201555	0.394294739	1.694658667	1.682279117
10263	ENSG00000159167	STC1	8	8p	p21.2	0	1.365240371	1.586277021	0	0.16301625	0.138552659	0	1.294599708	1.369234116	0	0.983924242	1.103376285	0.505341323	2.715676004	2.732450119
19483	ENSG00000225968	ELFN1	7	7p	p22.3	NA	NA	NA	NA	NA	NA	0.505272247	2.929901244	3.044680345	NA	NA	NA	-0.03645691	-1.192328521	-1.130728376
4995	ENSG00000120068	HOXB8	17	17q	q21.32	0	-0.231692657	-0.203146386	0	0.314693903	0.386457903	0.195242632	1.66897737	1.750800539	0	0.117704747	-0.125849651	0.30985902	1.796213743	1.744041254
17003	ENSG00000198056	PRIM1	12	12q	q13.3	0	0.62207418	0.536966273	0	0.458272075	0.405694077	0.072451437	0.880655804	0.951581693	0.101342472	1.230715142	1.228955784	0.330845857	1.622178224	1.715151118
13773	ENSG00000175426	PCSK1	5	5q	q15	0	1.151065648	0.427707201	0	0.275435107	0.260213731	0.503342219	3.085102247	3.098949995	0	1.524090033	1.053688412	-0.170268356	-1.735925036	-1.836962283
3488	ENSG00000108176	DNAJC12	10	10q	q21.3	0	1.258022716	1.489785622	0.096814234	0.732944275	0.764245385	0.264093738	1.704950822	1.688815327	0.141699488	2.304726755	2.213045008	0	-0.241113132	-0.240685619
1469	ENSG00000079616	KIF22	16	16p	p11.2	0	0.762358267	0.685034344	0	0.16949394	0.334853626	0	0.548369936	0.618959333	0	1.536671046	1.60216626	0.502568467	2.505762355	2.522678251
8935	ENSG00000147394	ZNF185	X	Xq	q28	0.265919924	1.816127876	1.719561307	0	0.566939084	0.583125418	0.236001916	2.557821601	2.609265231	0	1.292745648	1.296510076	0	-0.312445383	-0.369083041
3045	ENSG00000105202	FBL	19	19q	q13.2	0.255758052	1.426603893	1.60588123	0	0.181733332	0.135843989	0	0.258739244	0.264774898	0	1.089542719	1.127513536	0.246078312	1.156221284	1.203518732
6851	ENSG00000134285	FKBP11	12	12q	q13.12	0	1.183219168	0.866848768	0	0.533498749	0.497937064	0.10275144	0.976284918	0.989463704	0	0.544403752	0.636835407	0.398857147	1.93688631	1.985187993
14926	ENSG00000182199	SHMT2	12	12q	q13.3	0	1.674822992	1.744892938	0.08038228	0.709082727	0.730213675	0.159296676	1.203453782	1.18243526	0	1.177394706	1.226123364	0.26160684	1.37233933	1.380569711
4463	ENSG00000115677	HDLBP	2	2q	q37.3	0	1.1816249	1.279432931	0.128820977	0.857337105	0.879704034	0.094913716	0.736271004	0.731123638	0	0.684666878	0.746472756	0.27738257	1.300152845	1.304372372
7406	ENSG00000137203	TFAP2A	6	6p	p24.3	0	0.874111486	0.514019423	NA	NA	NA	0	-0.229035338	-0.251613539	0	0.609548054	0.298937942	0.50082778	2.435994282	2.479965634
6112	ENSG00000129351	ILF3	19	19p	p13.2	0.31820168	1.673772943	1.675906704	0	0.196281527	0.100148539	0.049337623	0.727690282	0.850138781	0	0.83181106	0.812156905	0.133106442	0.691200292	0.689757547
12649	ENSG00000170035	UBE2E3	2	2q	q31.3	0.353083089	2.104710498	2.157998284	0	0.554285308	0.526932949	0.146817075	0.937396996	0.938247084	0	0.803554197	0.80126252	0	0.207206673	0.19730839
20806	ENSG00000233247		X	Xp	p22.2	0.353083089	2.104710498	2.157998284	0	0.554285308	0.526932949	0.146817075	0.937396996	0.938247084	NA	NA	NA	NA	NA	NA
10870	ENSG00000163132	MSX1	4	4p	p16.2	0.364907623	2.056937985	2.227625426	0	0.458480099	0.350241332	0.134451357	1.373524258	1.326165586	0	0.907976592	0.872079085	0	0.804193638	0.773989718
16126	ENSG00000187840	EIF4EBP1	8	8p	p11.23	0	0.492777562	0.247700034	0.113819999	1.244228344	1.174366338	0	0.839692327	0.887542922	0	0.934929837	0.937379842	0.385432853	1.922862684	1.972842028
6994	ENSG00000135111	TBX3	12	12q	q24.21	0	1.629964677	1.495150857	0	0.39291107	0.39662228	0.244150549	1.664662237	1.816107583	0	0.980523423	0.896222489	0.254597991	1.36734295	1.360035235
3949	ENSG00000111816	FRK	6	6q	q22.1	0	0.046018244	0.048460555	0	-0.137165458	-0.159818715	0	1.033322794	1.006261417	0	0.397238953	0.375472851	0.496326059	2.326195044	2.331529061
15500	ENSG00000184911	DMRTC1B	X	Xq	q13.1	NA	NA	NA	NA	NA	NA	0.496309733	2.801186378	2.919223334	NA	NA	NA	0	-0.029676047	-0.022480898
25198	ENSG00000269502	DMRTC1	X	Xq	q13.1	NA	NA	NA	NA	NA	NA	0.496309733	2.801186378	2.919223334	0	0.92116568	0.826936766	0	-0.029676047	-0.022480898
18307	ENSG00000213190	MLLT11	1	1q	q21.3	0.49582708	3.18658601	2.824508808	0	0.632862385	0.549301782	0	1.462188145	1.445864589	0	1.24211765	1.176477661	-0.046936043	-0.9249334	-0.893012367
12217	ENSG00000168148	HIST3H3	1	1q	q42.13	0	0.049146781	0.050603607	0	0.407134813	0.519173604	0	0.27537223	0.285716722	0	0.407247814	0.47516347	0.495406458	2.210797446	2.284082005
15213	ENSG00000183598	HIST2H3D	1	1q	q21.2	NA	NA	NA	0	0.699795492	1.007559696	NA	NA	NA	NA	NA	NA	0.495406458	2.210797446	2.284082005
17437	ENSG00000203811	HIST2H3C	1	1q	q21.2	NA	NA	NA	0	0.699795492	1.007559696	NA	NA	NA	NA	NA	NA	0.495406458	2.210797446	2.284082005
26045	ENSG00000274750	HIST1H3E	6	6p	p22.2	0	-0.3881368	-0.486155185	0	0.51202217	0.353241241	0	0.049757976	0.051110417	0	0.310456379	0.646865347	0.495406458	2.210797446	2.284082005
26291	ENSG00000275714	HIST1H3A	6	6p	p22.2	0	0.023046043	-0.011648658	0	0.30424358	0.303551392	0	-0.11743282	-0.095222983	0	0.461691422	0.607474212	0.495406458	2.210797446	2.284082005
26795	ENSG00000277775	HIST1H3F	6	6p	p22.2	0	-0.01975206	-0.003807949	0	0.179875521	0.249600807	0	-0.02513597	-0.018333595	0	0.767787875	0.816034518	0.495406458	2.210797446	2.284082005
8090	ENSG00000141448	GATA6	18	18q	q11.2	0.254982321	2.549900235	2.368514555	0	-0.325254717	-0.211791804	0	1.631854805	1.518182413	0	0.574814398	0.462562413	0.239957172	1.429168468	1.425633266
11512	ENSG00000165323	FAT3	11	11q	q14.3	NA	NA	NA	NA	NA	NA	0.493321753	3.383850382	3.790662649	NA	NA	NA	-0.3074548	-2.23692473	-2.265903437
14697	ENSG00000180818	HOXC10	12	12q	q13.13	0	2.099129577	2.11363288	0	-0.041223859	-0.026958282	0	1.69104989	1.512013306	0	1.558239927	1.378267425	0.492887376	3.477675198	3.40259968
5577	ENSG00000124813	RUNX2	6	6p	p21.1	0	-0.296960047	-0.299893881	NA	NA	NA	0.444623649	2.606837443	2.626229088	NA	NA	NA	0.047991879	0.486697276	0.453554692
8415	ENSG00000143621	ILF2	1	1q	q21.3	0.257200147	1.813045422	1.954980364	0.099837034	0.923937907	0.727435127	0.09784255	0.765585964	0.769283501	0	0.650552713	0.728945252	0.034724925	0.450586313	0.432174673
14443	ENSG00000179222	MAGED1	X	Xp	p11.22	0	1.394045751	1.380848938	0.165033051	1.148121115	1.157288698	0.289590507	1.67504976	1.710624971	0.033643531	1.068282472	0.966477181	0	0.183195391	0.192526557
14399	ENSG00000179008	C14orf39	14	14q	q23.1	NA	NA	NA	NA	NA	NA	0.486725108	3.417556987	3.603518965	0	1.409046244	1.375283343	0	0.755050837	0.375813298
5115	ENSG00000120992	LYPLA1	8	8q	q11.23	0.29592658	2.106754184	2.036080737	NA	NA	NA	0.138634948	1.228723623	1.185424348	0	0.555408272	0.597384019	0.051611379	0.500166335	0.494126375
14753	ENSG00000181104	F2R	5	5q	q13.3	0	1.291216329	0.978416412	0	0.609096468	0.54418805	0	1.092292564	0.93819881	0	1.545443633	1.629381589	0.485156745	2.133289723	2.171328308
5271	ENSG00000122565	CBX3	7	7p	p15.2	0	1.207042694	0.754411437	0.211523187	1.289211213	1.32782563	0.189654741	1.715847382	1.678864063	0	1.125030016	1.167225525	0.08310968	0.499279419	0.518557458
292	ENSG00000011304	PTBP1	19	19p	p13.3	0.269131995	1.324516253	1.413780186	0	0.207031829	0.210727363	0.056920246	0.428320007	0.454641052	0	0.564574694	0.579666809	0.158134301	0.906136983	0.924895949
14333	ENSG00000178662	CSRNP3	2	2q	q24.3	0	1.550523196	1.707933551	0	-0.161737461	-0.185195324	0.484161346	2.924739939	2.935492541	0	1.350650976	1.533980758	-0.332699349	-2.550579981	-2.605060441
11881	ENSG00000166851	PLK1	16	16p	p12.2	0	0.159923469	0.011761337	0	0.130639393	0.11108404	0.07945964	0.776219378	0.735678482	0	1.290644552	1.319194133	0.404533635	2.177628472	2.17911146
12296	ENSG00000168487	BMP1	8	8p	p21.3	0	0.555893161	0.390927213	0	0.133204345	0.153993866	0.131209138	1.127142474	1.097752984	0.163092048	1.520394599	1.592470903	0.187939094	1.171438742	1.186886417
7799	ENSG00000139372	TDG	12	12q	q23.3	0.353003316	2.166422648	2.073919149	0	0.481393806	0.447954899	0	0.126501053	0.125708617	0	0.28350746	0.316469971	0.127535788	0.717915269	0.71354109
12431	ENSG00000169071	ROR2	9	9q	q22.31	0	0.949612249	0.693599354	0	0.073884887	-0.068959993	0.240220443	1.58107767	1.618449567	0.240296055	2.493343787	2.544609548	0	0.176055795	0.123203771
15242	ENSG00000183688	FAM101B	17	17p	p13.3	NA	NA	NA	NA	NA	NA	0.302918888	2.198539879	2.260866834	0	1.303866619	1.326177612	0.177471787	1.084156555	1.08722478
7854	ENSG00000139734	DIAPH3	13	13q	q21.2	0	0.091287092	0.095263567	0	0.087307044	0.155470548	0.479743424	3.320290578	3.265837935	0	1.655138321	1.593272631	0	0.428659479	0.431569836
16217	ENSG00000188312	CENPP	9	9q	q22.31	NA	NA	NA	NA	NA	NA	0.064553873	0.837654786	0.692314743	0	1.599101576	1.645112767	0.414892018	2.119963422	2.185421886
9783	ENSG00000154920	EME1	17	17q	q21.33	NA	NA	NA	NA	NA	NA	0.14468782	1.208943878	1.187530144	0	1.154620297	1.225864476	0.333520243	1.671610555	1.679848504
25929	ENSG00000274290	HIST1H2BE	6	6p	p22.2	0	0.400311462	0.448484936	0.235719966	1.459220288	1.50002744	0.241996625	1.7040515	1.595087595	0	1.392995607	1.400453604	NA	NA	NA
2780	ENSG00000103241	FOXF1	16	16q	q24.1	0	0.390303996	-0.095635834	0	-0.174324785	-0.15997391	0	1.147903633	0.976274001	0	0.96358612	0.998831779	0.477180289	2.378279036	2.597893265
3585	ENSG00000108829	LRRC59	17	17q	q21.33	0	1.28728233	1.18757185	0.097974139	0.944265478	0.833550158	0.157628277	1.170724364	1.13985455	0	0.828520958	0.766226833	0.219054923	1.135404925	1.172649925
10883	ENSG00000163171	CDC42EP3	2	2p	p22.2	0.370501024	3.12320459	2.631568159	0	0.337280877	0.355063496	0.103439044	0.963922332	1.057806838	0	0.421569321	0.449913084	0	-0.072652272	0.015017556
8479	ENSG00000143995	MEIS1	2	2p	p14	0.473785756	2.149494551	2.574319501	0	-0.058369203	-0.065717414	0	0.941919002	0.91257185	0	1.090090842	0.77051672	0	0.297656202	0.305460894
6457	ENSG00000131668	BARX1	9	9q	q22.32	0	0.584605991	0.790428221	0	0.667565752	0.570918065	0.071709344	0.613221337	0.653150387	0.401936789	3.166353329	4.029558068	0	-0.003742927	-0.015886002
16401	ENSG00000189184	PCDH18	4	4q	q28.3	NA	NA	NA	0	0.835383095	0.813272359	0	0.633934333	0.608924273	0.154109606	1.810574505	1.883061793	0.318471721	2.01985978	2.169305802
7069	ENSG00000135476	ESPL1	12	12q	q13.13	0	0.174267253	0.097325015	0	0.009004283	0.108719644	0.106123697	0.777252528	0.728996674	0	0.478005743	0.489717265	0.364646636	1.829421994	1.897199458
7316	ENSG00000136824	SMC2	9	9q	q31.1	0	1.729822285	1.279872635	0	0.591401055	0.602308846	0.116198264	1.255448621	1.329119911	0	0.78405083	0.900866842	0.35386473	1.942959683	1.890747614
7094	ENSG00000135622	SEMA4F	2	2p	p13.1	0.133027513	1.112562462	0.990361917	0	0.243253781	0.240864466	0.336824847	2.250636951	2.252044809	0	0.085755201	-0.119550206	-0.216885223	-2.213849332	-2.304915206
13764	ENSG00000175352	NRIP3	11	11p	p15.4	0	1.192457592	1.008111563	0	0.066639785	0.096028248	0.469210735	2.498662753	2.70165095	0	2.332421755	2.31707577	-0.472734635	-3.566872498	-3.914576227
11056	ENSG00000163735	CXCL5	4	4q	q13.3	0	0.285304199	0.274050273	0	0.575443825	0.533119581	0.243865662	1.91061953	1.886655263	0	0.475934114	0.167263851	0.224025165	1.834126343	1.711930098
3206	ENSG00000105877	DNAH11	7	7p	p15.3	NA	NA	NA	0	0.186004012	0.194687003	0	0.396442358	0.364307193	0	0.897640112	0.843552436	0.467819826	2.258920268	2.391715906
15290	ENSG00000183840	GPR39	2	2q	q21.2	0	-0.296988224	-0.182239432	NA	NA	NA	0.467798097	3.638697374	3.867444492	0	0.382023046	0.464891319	0	-0.06625039	-0.026615718
16145	ENSG00000187955	COL14A1	8	8q	q24.12	0.467655086	3.359855701	3.399429917	0	-0.452458895	-0.479501326	0	-0.144928629	-0.243527811	NA	NA	NA	0	-0.839275874	-0.754325412
15808	ENSG00000186191	BPIFB4	20	20q	q11.21	NA	NA	NA	0	0.392341054	0.373645406	0.466768094	3.661684074	4.118915993	0	0.74826634	0.726492364	NA	NA	NA
9903	ENSG00000156103	MMP16	8	8q	q21.3	0	1.143307403	1.133166017	0	0.174765315	0.187002797	0.27637005	2.01703208	1.895384588	0	0.699469205	0.632698809	0.189795245	1.183324342	1.332477945
4384	ENSG00000115263	GCG	2	2q	q24.2	0	1.494611531	0.140081168	0	1.472751133	0.418663911	0.465557842	2.906589453	2.96183853	0	1.464950833	0.227067319	-0.636356129	-3.74112333	-4.199746952
1672	ENSG00000085872	CHERP	19	19p	p13.11	0.314800415	1.841582638	1.84541954	0	0.08748331	0.05704239	0.065097946	0.561966816	0.598099669	0	0.177054607	0.125759867	0.085180794	0.610989651	0.591451756
1760	ENSG00000088247	KHSRP	19	19p	p13.3	0.253299365	1.366062227	1.361017955	0	-0.311159483	-0.281205849	0.063235371	0.697408474	0.663340187	0	0.488955397	0.525597384	0.146624715	0.830332237	0.80766374
5053	ENSG00000120539	MASTL	10	10p	p12.1	NA	NA	NA	0	0.014352753	0.016839398	0	0.729161446	0.676564606	NA	NA	NA	0.463030422	2.278213828	2.363085411
5410	ENSG00000123728	RAP2C	X	Xq	q26.2	0.410738216	2.550528763	2.500058444	0	0.232813683	0.264052929	0	1.197838243	1.185752987	0	0.542440002	0.550104315	0.051337504	0.441397598	0.409233643
5887	ENSG00000127334	DYRK2	12	12q	q15	0.315943757	1.843066144	1.910400763	0	0.316753248	0.336463213	0	-0.476545088	-0.55243703	0	1.431182326	1.376652505	0.146008555	1.003176208	0.933378903
10850	ENSG00000163064	EN1	2	2q	q14.2	0.328869308	2.172605129	1.872817635	0	-0.123601457	-0.080952128	0	1.173067783	1.166387473	0	1.345430036	1.75227173	0.131864328	1.172564934	1.104354989
6046	ENSG00000128710	HOXD10	2	2q	q31.1	0	0.324230967	0.432753187	0	0.512131582	0.309961109	0.267620518	2.089633105	2.010879495	0	0.839226626	0.856644686	0.192397623	2.082119577	2.011727244
20777	ENSG00000233098	CCDC144NL-AS1	17	17p	p11.2	NA	NA	NA	NA	NA	NA	0.459981	2.91784982	3.565249343	NA	NA	NA	NA	NA	NA
23046	ENSG00000253293	HOXA10	7	7p	p15.2	0.226800925	2.316302357	2.299682753	0	0.222085171	0.221704654	0.232882273	1.872132664	1.794036189	0	1.416810741	1.216613199	0	1.640285427	1.649050389
4070	ENSG00000112559	MDFI	6	6p	p21.1	0	1.297763891	1.340000905	0	0.28411424	0.366553041	0.308650479	2.000519515	1.968374295	0	0.326126287	0.376857793	0.151018983	0.815722761	0.848524244
10287	ENSG00000159259	CHAF1B	21	21q	q22.12	0	0.149848971	0.328629113	0.097518628	0.684694114	0.665329553	0.084844685	0.819218692	0.806430616	0	1.440264383	1.811972677	0.277013508	1.46824217	1.447244146
4406	ENSG00000115355	CCDC88A	2	2p	p16.1	0	1.083078442	1.075311097	0	1.02261885	1.259053961	0.331401039	1.887088525	1.901398148	0	1.369153324	1.380705222	0.12568375	0.743809647	0.752370215
13333	ENSG00000172986	GXYLT2	3	3p	p13	NA	NA	NA	NA	NA	NA	0	0.866870503	0.537595298	NA	NA	NA	0.456848407	2.546418244	2.587644499
3273	ENSG00000106268	NUDT1	7	7p	p22.3	0	0.993483258	1.037843892	0	0.470138152	0.819109503	0.112615774	0.998057613	0.982226807	0.070399788	0.899364992	0.921409955	0.272467144	1.365549225	1.374986873
2073	ENSG00000097046	CDC7	1	1p	p22.1	0	1.287918975	1.299832114	0	0.062536417	0.056598818	0.224426699	1.668168556	1.614174793	0	1.168162198	1.28503287	0.230657472	1.294939527	1.420369947
2429	ENSG00000101057	MYBL2	20	20q	q13.12	0	0.522257537	0.541561971	0.14085636	0.958180016	1.009015981	0.091001814	0.807997889	0.780174306	0	1.486957219	1.585212459	0.222001451	1.199178902	1.216300171
2946	ENSG00000104722	NEFM	8	8p	p21.2	0	2.253279747	1.865923686	0	0.475090552	0.339555507	0.453526196	3.419981378	3.574019148	0	1.337263813	1.394789332	-0.19854413	-2.399914875	-2.582347743
3841	ENSG00000111196	MAGOHB	12	12p	p13.2	0	1.224283518	0.959614819	0.10893236	0.999392948	1.064210885	0.107178273	0.822929153	0.837964411	0	0.801700505	0.742663178	0.236789258	1.208421233	1.195836349
2920	ENSG00000104447	TRPS1	8	8q	q23.3	0	1.90964509	1.963806963	0	0.543056084	0.71134976	0.366504768	2.202081065	2.278659868	0	1.478925549	1.613319742	0.08543778	0.955196724	0.875465392
4082	ENSG00000112655	PTK7	6	6p	p21.1	0	1.268931466	1.157671334	0	0.259617702	0.19587773	0.188102708	1.272144395	1.236420748	0.262890051	2.712396265	2.705770366	0	0.457587403	0.412491579
4975	ENSG00000119938	PPP1R3C	10	10q	q23.32	0	1.176748235	1.141928456	0.214307096	1.285037747	1.478256917	0.236656793	2.022197861	2.145968798	0	0.041258813	-0.058495455	0	-0.839930351	-0.735069671
7880	ENSG00000139973	SYT16	14	14q	q23.2	NA	NA	NA	NA	NA	NA	0.450340459	2.627989179	2.681531656	0	0.272702212	0.120116163	0	-0.132218831	-0.096014693
14925	ENSG00000182197	EXT1	8	8q	q24.11	0	1.29503388	1.413490199	0	0.267196324	0.277515809	0.183552112	1.338242888	1.236849604	0	0.380009316	0.422002306	0.265846752	1.283613178	1.277605038
7178	ENSG00000136026	CKAP4	12	12q	q23.3	0	1.400954081	1.328140653	0	0.452539345	0.468736765	0.207692204	1.445316094	1.459716571	0	1.032099319	0.979397164	0.24169453	1.149078756	1.167261315
8461	ENSG00000143870	PDIA6	2	2p	p25.1	0	0.965894374	0.822659094	0.126862761	0.978685911	0.969873701	0.189969316	1.328366189	1.290952628	0	0.784964284	0.854630267	0.132345269	0.695408691	0.6935802
1690	ENSG00000086475	SEPHS1	10	10p	p13	0.175159278	1.366344783	1.376991485	0	0.417421186	0.433550855	0.095079788	0.77638543	0.853740957	0	0.559930024	0.512261034	0.178914233	1.145173064	1.11706284
4604	ENSG00000116741	RGS2	1	1q	q31.2	0	1.759421879	2.251524651	0.44903341	2.483588191	3.01167714	0	0.36274451	0.300987377	0	0.746611296	1.317278172	0	0.240801585	0.215889799
1676	ENSG00000085999	RAD54L	1	1p	p34.1	0	0.156520489	0.297891603	0.073818911	0.789400406	0.740317725	0.133593875	0.929882546	0.940626499	0	0.430227134	0.4206149	0.241612416	1.389293815	1.40993009
17903	ENSG00000206053	HN1L	16	16p	p13.3	0	0.808843021	0.736862524	NA	NA	NA	0	0.334711533	0.325607619	0	0.38372406	0.37001447	0.44891075	1.920556166	1.999169999
10289	ENSG00000159263	SIM2	21	21q	q22.13	0	1.000548486	0.986280031	0	0.383053289	0.360257926	0.397270275	2.770076481	2.642800435	0	2.41110971	2.463223092	0.047839504	0.374198067	0.358224539
6045	ENSG00000128709	HOXD9	2	2q	q31.1	0	0.451915437	0.498794698	0	0.173415699	0.190770948	0.203740485	1.499735847	1.427105505	0	0.478392557	0.390654414	0.240584138	1.519617387	1.637434333
6953	ENSG00000134874	DZIP1	13	13q	q32.1	0.4441421	2.61692609	2.43959551	0	0.102109485	0.102183524	0	0.389045697	0.36477831	0	0.103547412	0.072735779	0	-0.089913291	0.045491943
12301	ENSG00000168496	FEN1	11	11q	q12.2	0	1.368627418	1.270603672	0	0.517529054	0.465318574	0.132605212	1.033086933	1.028996626	0	1.328577661	1.096037591	0.310912612	1.680201653	1.699957065
13100	ENSG00000171951	SCG2	2	2q	q36.1	0	-0.33003036	0.279809739	0	0.32431706	0.425861838	0.442705442	3.168318537	3.071933558	0	1.811439171	1.739061839	-0.383897997	-3.098328419	-3.287081028
4737	ENSG00000117632	STMN1	1	1p	p36.11	0.197745992	1.68166398	1.405501024	0	0.782675756	0.777847706	0.139797993	1.130629828	1.157706795	0.10509567	1.401062705	1.370904827	0	-0.623091068	-0.663045043
14757	ENSG00000181163	NPM1	5	5q	q35.1	0.274884175	1.615803236	1.640337952	NA	NA	NA	0	0.544255832	0.559140687	0	0.395101487	0.4063814	0.167166731	0.934671226	0.899529019
8484	ENSG00000144028	SNRNP200	2	2q	q11.2	0.326985273	1.7948869	1.74180728	0	0.245933074	-0.017687172	0.114604674	0.878400715	0.880498278	0	0.712495986	0.843066958	0	0.191173908	0.196515019
8518	ENSG00000144231	POLR2D	2	2q	q14.3	0.119173987	0.702733649	0.686152849	0	0.701112312	0.723102315	0.182880695	1.222014838	1.210871661	0	0.458769424	0.613006456	0.139294879	0.758584754	0.742689846
8831	ENSG00000146530	VWDE	7	7p	p21.3	NA	NA	NA	NA	NA	NA	0.441336311	3.38471563	3.390496933	NA	NA	NA	NA	NA	NA
2814	ENSG00000103449	SALL1	16	16q	q12.1	0	1.135731387	0.747602393	NA	NA	NA	0.439895089	2.904381803	2.898571372	0	1.081686358	1.164356924	0	-1.193177292	-1.33213258
12803	ENSG00000170734	POLH	6	6p	p21.1	0	-0.094187608	-0.045476584	0	-0.190108144	-0.243918573	0.139087275	1.131279289	1.117099765	0	0.385014041	0.373907564	0.299965287	1.408497343	1.450834415
4664	ENSG00000117139	KDM5B	1	1q	q32.1	0.356369986	1.907901976	2.036692517	NA	NA	NA	0.082410922	0.94058994	0.928039979	0	0.858802137	1.020048343	0	-0.372877195	-0.367616158
10039	ENSG00000157224	CLDN12	7	7q	q21.13	NA	NA	NA	0	0.554302141	0.605220567	0.12444628	0.781604659	0.797000365	0	0.213122779	0.128711406	0.314279716	1.388992317	1.395111559
1925	ENSG00000091490	SEL1L3	4	4p	p15.2	0	1.663010202	1.757271532	NA	NA	NA	0.437582214	3.001083085	3.074781157	0	1.243561352	1.316359608	-0.307318379	-2.6636418	-2.575743733
13853	ENSG00000175879	HOXD8	2	2q	q31.1	NA	NA	NA	0	0.219578152	0.199114318	0	0.355467049	0.376327346	0	0.382325543	0.472640244	0.436864981	2.032396608	2.123824146
5063	ENSG00000120659	TNFSF11	13	13q	q14.11	0	-0.231438939	-0.161084764	0	0.071455224	0.052905592	0.205521701	1.847130345	1.92151772	0	0.150118717	0.250073577	0.231305838	1.95992855	1.765386725
8652	ENSG00000145248	SLC10A4	4	4p	p11	NA	NA	NA	NA	NA	NA	0.436601407	2.421457385	2.669304283	0	2.209837181	2.014556826	-0.216420816	-1.885774221	-1.860456912
3519	ENSG00000108424	KPNB1	17	17q	q21.32	0.131424324	1.42576716	1.309978231	0.108322298	0.767582858	0.774366686	0.080503947	0.691686792	0.685895852	0	0.200493668	0.190053622	0.115606477	0.573174031	0.572085102
9892	ENSG00000156011	PSD3	8	8p	p22	0	1.842391724	2.049178086	0	0.66556474	0.642419301	0.435537838	2.827257442	2.844036731	0	1.603513713	1.495612663	-0.170165697	-1.201235418	-1.250572755
9552	ENSG00000152894	PTPRK	6	6q	q22.33	0	1.367032762	1.378891582	0	-0.217316627	-0.174558501	0	0.609043706	0.579743261	0	1.270931826	1.37545201	0.434882895	2.194770503	2.205820066
2947	ENSG00000104723	TUSC3	8	8p	p22	0	1.839825796	1.817891356	0.096352175	1.011932075	1.075723038	0.338252179	2.473041766	2.523271049	0	1.225951332	1.331148604	0	0.258041055	0.246954595
4521	ENSG00000116106	EPHA4	2	2q	q36.1	0	1.153736238	1.202621428	0	-0.01438831	-0.070944909	0.247964446	1.880074773	1.946896993	0.185636591	2.359946859	2.535753958	-0.035212524	-1.725520057	-1.44685029
1986	ENSG00000092969	TGFB2	1	1q	q41	0	1.16539413	1.476134527	0	0.110503464	0.116652453	0.142665064	1.728321296	1.495318966	0	1.776309273	1.901323962	0.290811946	1.694638375	1.704575197
407	ENSG00000021574	SPAST	2	2p	p22.3	0.230695827	1.817039871	1.838019128	0	0.092513795	0.113792079	0	0.751471301	0.739059196	0	-0.234053126	-0.119497504	0.20237931	1.023162447	0.985354479
14826	ENSG00000181690	PLAG1	8	8q	q12.1	0	1.457807247	1.689071623	0	0.087577188	0.038556513	0.43275982	2.793954648	2.867380575	0	1.187200052	1.650543456	0	0.206912692	0.170677614
4952	ENSG00000119778	ATAD2B	2	2p	p23.3	0.335116678	1.96823539	2.020629076	NA	NA	NA	0.097297003	0.886210983	0.868280861	0	0.221545343	0.262024343	NA	NA	NA
5833	ENSG00000126773	PCNXL4	14	14q	q23.1	0.303562466	1.446518143	1.811731108	0	0.04884217	0.056335483	0.128055418	0.890469125	1.046430894	0	0.491353841	0.415459503	0	-0.133235486	-0.124184616
7588	ENSG00000138092	CENPO	2	2p	p23.3	0	-0.027008829	0.077630094	0	-0.103624406	-0.086655098	0.320277877	2.164740075	2.156852656	0	1.43996642	1.463435178	0.109853206	0.620692877	0.627749697
1098	ENSG00000070087	PFN2	3	3q	q25.1	0.312142259	1.835702566	1.913029276	0	0.433983062	0.462515756	0.117782084	0.811431041	0.821346858	0	0.555035983	0.513944015	0	-0.766702486	-0.734285257
17603	ENSG00000204442	FAM155A	13	13q	q33.3	0	0.77360067	0.701282929	NA	NA	NA	0.429782029	2.86865189	2.902930858	NA	NA	NA	-0.321497525	-2.957469543	-3.03767422
4190	ENSG00000113569	NUP155	5	5p	p13.2	0	0.70041251	0.728370958	0	0.247817083	0.324725864	0.068587013	0.652331836	0.635723447	0	0.305154922	0.323094046	0.360786207	1.731522902	1.754710564
4592	ENSG00000116690	PRG4	1	1q	q31.1	0	0.713961943	0.088348564	0.429292952	2.509082047	2.99768039	0	0.220256118	0.487124101	0	0.662431032	0.515096819	0	-0.414822077	-0.438491098
8823	ENSG00000146433	TMEM181	6	6q	q25.3	NA	NA	NA	NA	NA	NA	0	0.558955187	0.597642164	NA	NA	NA	0.427975215	1.894640208	1.925829781
15160	ENSG00000183309	ZNF623	8	8q	q24.3	0.126058823	0.949065072	0.939816315	0	0.124916291	0.14249366	0.163539543	1.130077459	1.080128938	0	0.128975912	0.156864984	0.137352608	0.739405574	0.732887996
1686	ENSG00000086232	EIF2AK1	7	7p	p22.1	0.192872029	1.385067904	1.349501317	0	0.101291509	0.162107126	0.155628325	1.033358143	1.080608739	0	0.698186346	0.620795438	0.077429075	0.62627794	0.646752408
4489	ENSG00000115884	SDC1	2	2p	p24.1	0.425003703	2.222090899	2.478235296	0	0.735629193	0.693497797	0	2.082439433	2.53300834	0	1.015645079	1.032550047	0	0.175167098	0.09518449
16952	ENSG00000197903	HIST1H2BK	6	6p	p22.1	0	1.001120873	1.255845804	0.184348586	1.152663537	1.236816571	0.240539513	1.659374077	1.539030308	0	0.926241912	0.959147459	NA	NA	NA
21001	ENSG00000234289	H2BFS	21	21q	q22.3	0	1.001120873	1.255845804	0.184348586	1.152663537	1.236816571	0.240539513	1.659374077	1.539030308	NA	NA	NA	NA	NA	NA
25989	ENSG00000274559		21	21p	p12	0	1.001120873	1.255845804	0.184348586	1.152663537	1.236816571	0.240539513	1.659374077	1.539030308	NA	NA	NA	NA	NA	NA
27532	ENSG00000280696		6	6p	p22.1	0	1.001120873	1.255845804	0.184348586	1.152663537	1.236816571	0.240539513	1.659374077	1.539030308	NA	NA	NA	NA	NA	NA
4207	ENSG00000113657	DPYSL3	5	5q	q32	0	1.349493082	1.186133651	0	0.07380576	-0.06293661	0	0.954707616	0.996463965	0	0.076520999	0.327227731	0.424812042	2.240341191	2.318635609
8149	ENSG00000141756	FKBP10	17	17q	q21.2	0	0.97052383	0.704848079	0	0.787069783	0.714456878	0.182973942	1.218808538	1.204608903	0	1.242234584	1.295165005	0.241373461	1.348510863	1.31809778
7584	ENSG00000138080	EMILIN1	2	2p	p23.3	0	1.848594979	1.804335975	0	0.665437011	0.631932629	0.105920622	0.956681764	0.912902841	0.163084535	1.888604033	1.830292347	0.155296724	0.915308374	0.952466324
4518	ENSG00000116062	MSH6	2	2p	p16.3	0	1.477264733	2.022822718	0.181452248	1.043122066	1.1035793	0.197497992	1.532530432	1.623517036	0	0.747683155	0.772424452	0.044418593	0.480806865	0.519058525
15211	ENSG00000183580	FBXL7	5	5p	p15.1	0.302310095	1.559385851	1.625712851	0	-0.105105055	-0.074120971	0.120873831	0.957931954	0.940349159	0	0.168018756	0.031549258	0	0.250630276	0.259779341
13082	ENSG00000171864	PRND	20	20p	p13	0	-0.545354465	-0.425584897	0	0.436993201	0.39882024	0.230462993	2.808396679	2.64431563	0	0.401109286	0.371138558	0.192440289	1.512690573	1.331160412
15234	ENSG00000183662	FAM19A1	3	3p	p14.1	NA	NA	NA	NA	NA	NA	0.422429542	3.026673698	3.632913904	0	0.721571186	0.438260634	0	0.291132448	0.133277222
17445	ENSG00000203867	RBM20	10	10q	q25.2	NA	NA	NA	NA	NA	NA	0.422069122	2.537346821	2.921260611	NA	NA	NA	0	0.561330865	0.723002481
4331	ENSG00000114861	FOXP1	3	3p	p13	NA	NA	NA	0	-0.543586467	-0.741403665	0	0.119521024	0.178131749	0	0.04409522	0.054963347	0.421917205	1.956722369	1.923444892
14254	ENSG00000178162	FAR2P2	2	2q	q21.1	NA	NA	NA	NA	NA	NA	0.421798854	2.596194772	2.595748574	NA	NA	NA	NA	NA	NA
14594	ENSG00000180178	FAR2P1	2	2q	q21.1	NA	NA	NA	0	0.091916066	0.105644418	0.421798854	2.596194772	2.595748574	NA	NA	NA	NA	NA	NA
24296	ENSG00000261236	BOP1	8	8q	q24.3	0	1.651056323	1.429757148	0.186809711	1.175269391	1.162676166	0.116315317	1.013361755	0.977789215	0	0.646436874	0.578398196	0.118375292	0.817608206	0.819426028
9463	ENSG00000152147	GEMIN6	2	2p	p22.1	0	0.407479438	0.436510117	0.086792437	0.592499009	0.562493114	0.059730016	0.590217501	0.592564475	0	0.914317747	0.79044527	0.274865955	1.280094904	1.285744035
19673	ENSG00000226887	ERVMER34-1	4	4q	q12	0	0.441128289	-0.057908809	NA	NA	NA	0.42126297	2.199681614	2.698078558	0	1.172602974	1.12212172	NA	NA	NA
1009	ENSG00000067445	TRO	X	Xp	p11.21	0	1.688180498	1.760054371	0.115333335	0.915261088	0.962955788	0.305822253	1.870237045	1.945559303	NA	NA	NA	0	-0.39825964	-0.288153495
5573	ENSG00000124789	NUP153	6	6p	p22.3	0.262313191	1.856768236	1.857005603	0	0.400972157	0.370467332	0.051023981	0.437583606	0.464928549	0	0.103792339	0.085662921	0.107697868	0.628810912	0.612542893
23097	ENSG00000253661	ZFHX4-AS1	8	8q	q21.13	NA	NA	NA	NA	NA	NA	0.420596387	3.084209942	3.203328768	NA	NA	NA	NA	NA	NA
11915	ENSG00000166949	SMAD3	15	15q	q22.33	0.266935091	1.57679608	1.608919647	0.079575803	0.539055022	0.53526725	0	0.775051083	0.819948303	0	0.845584897	0.877893312	0.073714636	0.540867237	0.510883922
5898	ENSG00000127423	AUNIP	1	1p	p36.11	0	0.302635941	0.212683718	0	-0.387615074	-0.172642938	0.284061282	1.989293975	1.979202371	0	0.21742386	0.224531599	0.136095356	0.981221616	0.913511871
14694	ENSG00000180806	HOXC9	12	12q	q13.13	NA	NA	NA	0	0.537135687	0.51903741	0	0.651017828	0.634466629	0	1.008818125	1.074991671	0.420105262	2.371194442	2.374886821
2988	ENSG00000104889	RNASEH2A	19	19p	p13.13	0	1.114067701	1.114596326	0	0.263372569	0.320698846	0.155643642	1.364101792	1.381682502	0.122111446	1.46601905	1.441452065	0.1414658	0.765820689	0.768565621
6077	ENSG00000129038	LOXL1	15	15q	q24.1	0	1.65265679	1.906680696	0	-0.101351801	0.123890754	0	1.002275916	1.044397798	0	1.207731932	1.558837881	0.419079399	2.161234411	2.144689544
577	ENSG00000041982	TNC	9	9q	q33.1	0	2.007115357	1.910998077	0	0.901789532	0.723022612	0.142266492	1.850845671	1.912055727	0	1.399681465	1.460037503	0.276710627	1.525469587	1.701439656
9587	ENSG00000153132	CLGN	4	4q	q31.1	0	0.913759675	0.972149766	0.085237683	0.743918425	0.732946631	0.332946721	2.081130532	2.033397531	0	1.784290546	1.680432188	-0.302531939	-2.739465739	-2.923992826
23109	ENSG00000253729	PRKDC	8	8q	q11.21	0.282860449	2.174216267	1.809881243	0	-0.050211464	-0.053484156	0.135055891	0.972604019	1.021057586	0	0.347079595	0.381251971	-0.017134743	-0.326163176	-0.310728432
9471	ENSG00000152217	SETBP1	18	18q	q12.3	0.41710098	2.748912715	2.713259839	0	0.336407927	0.414116283	0	0.770272413	0.756336946	0	0.805448478	0.708593472	NA	NA	NA
7532	ENSG00000137834	SMAD6	15	15q	q22.31	0.243008887	1.489604076	1.566597892	0	-0.019343554	-0.026803003	0.173768558	1.177692732	1.176045354	0	0.193005715	0.342643244	0	-0.00931583	-0.033730371
3195	ENSG00000105829	BET1	7	7q	q21.3	0	0.985612583	0.958598803	0	0.55881404	0.584972943	0.224689057	1.399786722	1.45447103	0	0.908482794	0.867839866	0.191447634	0.895610901	0.881565525
7733	ENSG00000138829	FBN2	5	5q	q23.3	0	3.025375419	2.856202154	0	0.726162964	0.78470971	0.41607886	2.769862232	2.837819141	0	1.951400984	1.930426015	0	-0.278741182	-0.180797294
3191	ENSG00000105810	CDK6	7	7q	q21.2	0	-0.97635521	-1.115042268	0	-0.018080001	-0.015381689	0.196166933	1.309047595	1.32679862	0	0.575354201	0.618284855	0.218619627	1.318226421	1.324126584
15011	ENSG00000182628	SKA2	17	17q	q22	NA	NA	NA	NA	NA	NA	0.181333655	1.119922324	1.149523506	0	0.577304876	0.533639939	0.232790242	1.217250821	1.201631123
9408	ENSG00000151692	RNF144A	2	2p	p25.1	0.270550989	1.88783566	1.703762856	0	0.165005939	0.13600733	0.080971092	1.099477878	0.944635184	0	0.878856643	0.963179061	0.062537259	0.613589385	0.581788071
11572	ENSG00000165617	DACT1	14	14q	q23.1	0.41370775	2.905054672	2.660336371	0	-0.440749369	-0.442531353	0	0.125209501	0.023112957	0	0.680710047	0.7113019	0	-0.376490617	-0.475097547
11154	ENSG00000164045	CDC25A	3	3p	p21.31	0.1863702	1.290404986	1.377771611	0	0.134820189	0.141852756	0.200875735	1.501078243	1.438716514	0	0.200653371	0.250051373	0.026363147	0.671685881	0.626196493
8337	ENSG00000143319	ISG20L2	1	1q	q23.1	0.276341719	1.66743711	1.612817498	0	0.096611836	0.037179047	0	0.486882153	0.575060169	0	0.351974404	0.238491177	0.13504595	0.71321492	0.714415426
1270	ENSG00000074695	LMAN1	18	18q	q21.32	0	0.893896297	0.912214071	0	-0.069431021	0.019104309	0.108809259	0.850672714	0.966634049	0	-0.032975609	-0.246742486	0.301618086	1.429780535	1.44964622
4691	ENSG00000117385	P3H1	1	1p	p34.2	0	1.092802734	1.106364885	0	0.376770741	0.247355285	0.147332042	1.008881129	0.994179435	NA	NA	NA	0.262725096	1.304750737	1.298371587
1301	ENSG00000075340	ADD2	2	2p	p13.3	0.184509608	1.201245885	1.303669319	0	0.038571413	0.067365185	0.225218639	1.61665191	1.62763095	0	0.963974126	1.394498378	0	-0.843379008	-0.888363868
8352	ENSG00000143368	SF3B4	1	1q	q21.2	0.22656882	1.450107329	1.474729024	0	0.137955215	0.128711187	0	-0.004803201	-0.003754402	0	0.423231504	0.416811064	0.182571668	1.046498717	1.003674457
2935	ENSG00000104626	ERI1	8	8p	p23.1	NA	NA	NA	0	0.366740244	0.254713723	0.169562893	1.140932738	1.201241386	0	0.194136413	0.004225485	0.238952548	1.237741333	1.244716384
16611	ENSG00000196611	MMP1	11	11q	q22.2	0	0.770285499	0.135878191	0	2.097521245	0.946743496	0.342814198	2.754352834	2.81757576	0	2.128157733	1.924598379	0.065672346	0.384874198	0.377291073
1254	ENSG00000074219	TEAD2	19	19q	q13.33	NA	NA	NA	0	-0.135875815	-0.1353043	0.177653381	1.226030585	1.284542447	0	0.738353816	0.847428376	0.230446841	1.353339484	1.435290726
14883	ENSG00000182010	RTKN2	10	10q	q21.2	NA	NA	NA	0	0.38603311	0.292490081	0.233600839	1.28066323	1.476017261	0	1.065698131	0.909668537	0.174390516	1.056216903	0.984342261
1142	ENSG00000071054	MAP4K4	2	2q	q11.2	0	1.358619196	1.360339031	0.073913851	0.72508643	0.660617953	0.156193834	1.253143219	1.246229446	0	0.427237559	0.438084581	0.177429271	0.983954725	0.987684668
5	ENSG00000000460	C1orf112	1	1q	q24.2	0	0.282972428	0.075823417	0	0.202316414	0.23164106	0.134647315	1.096907923	1.074758761	0	0.615200499	0.577881562	0.271027111	1.544625346	1.522443779
792	ENSG00000058804	NDC1	1	1p	p32.3	0	0.678069819	0.301710602	0	0.193253716	0.22306619	0	-0.241553427	-0.240925246	0	0.376802456	0.216758566	0.405334741	2.09313669	2.104911595
5715	ENSG00000125844	RRBP1	20	20p	p12.1	0	0.765685685	0.983673192	0	0.471904927	0.424616906	0	0.772439574	0.749691144	0	0.918465571	0.886471502	0.404823396	1.861303964	1.909039515
11068	ENSG00000163781	TOPBP1	3	3q	q22.1	0	1.537139451	1.522690124	0	0.447325842	0.489453043	0.095382802	0.733375979	0.71861014	0	0.635129942	0.677261495	0.309249413	1.441247397	1.478189813
12603	ENSG00000169855	ROBO1	3	3p	p12.3	0.402882007	2.742165723	2.974764159	0	0.186563615	0.143596499	0	0.762548905	0.688701337	0	1.520597927	1.693515299	0	-0.182914514	-0.033731528
8651	ENSG00000145247	OCIAD2	4	4p	p11	NA	NA	NA	0.242939989	1.48553256	1.554880256	0	0.715686645	0.772041764	0	0.200430439	0.497110411	0.159907623	1.555198035	1.432548334
1555	ENSG00000082153	BZW1	2	2q	q33.1	0	1.076381144	1.098134368	0	0.380446329	0.342239084	0	-0.654116759	-0.633982558	0	0.046504507	0.038994822	0.402596697	1.728947732	1.769226464
16494	ENSG00000196230	TUBB	6	6p	p21.33	0.19814434	1.228805256	1.206620875	NA	NA	NA	0.141010376	1.0480804	1.040420478	0	0.746118476	0.758932999	0.06313677	0.586452173	0.569741977
16025	ENSG00000187243	MAGED4B	X	Xp	p11.22	0	2.016429374	2.076150548	0	0.491238709	0.524803925	0.315743415	1.945997623	1.982217364	0.085939447	1.582030424	1.515733516	NA	NA	NA
13275	ENSG00000172733	PURG	8	8p	p12	0	-0.043888384	-0.011721251	0	-0.005618362	0.003868924	0.401242146	2.646591839	2.652535908	0	-0.315761952	-0.337586676	-0.152254238	-1.174703956	-1.229413502
13263	ENSG00000172671	ZFAND4	10	10q	q11.22	NA	NA	NA	0	0.040531393	0.035158156	0	0.166018998	0.121485636	0	-0.331925146	-0.201819453	0.401008225	2.027769773	2.033270133
27434	ENSG00000280219		4	4q	q31.22	NA	NA	NA	NA	NA	NA	0.400963748	2.661694038	2.553189016	NA	NA	NA	NA	NA	NA
9393	ENSG00000151612	ZNF827	4	4q	q31.22	NA	NA	NA	0	-0.009365387	-0.000625564	0.332973526	2.202631577	2.09796138	NA	NA	NA	0.067849172	0.940076716	0.95095883
11515	ENSG00000165349	SLC7A3	X	Xq	q13.1	NA	NA	NA	0	-0.048739258	-0.016757335	0.206132605	1.731900822	1.764694979	NA	NA	NA	0.193821125	1.395852115	1.334988165
10041	ENSG00000157240	FZD1	7	7q	q21.13	0	1.831972467	1.827473657	0	0.069047657	-0.046333325	0.399471372	2.812335554	2.838138354	0	-0.080253635	0.113177893	-0.017577917	-0.947044955	-0.766599712
10402	ENSG00000160208	RRP1B	21	21q	q22.3	0.19040062	1.802820884	1.742328466	0	0.150738458	0.024844585	0.079280279	0.529815198	0.533103894	0	0.54451141	0.48998728	0.128604103	1.023091403	0.968510301
10737	ENSG00000162643	WDR63	1	1p	p22.3	NA	NA	NA	NA	NA	NA	0	0.204354752	0.237609251	0	0.659990819	0.740106419	0.398115469	2.141767538	2.168436428
12961	ENSG00000171408	PDE7B	6	6q	q23.3	0	0.023549125	0.008282986	0	0.322875289	0.322253337	0.398005683	2.833357981	2.903202835	0	1.351106916	1.389440406	-0.059744272	-0.824478582	-0.82898417
1940	ENSG00000091844	RGS17	6	6q	q25.2	0	0.180059749	-0.06794922	0	0.318666355	0.191895317	0.237976456	1.623659544	1.673137949	0.159575146	2.04068647	1.953993289	0	-0.306772718	-0.319258324
4961	ENSG00000119866	BCL11A	2	2p	p16.1	0.396654844	2.190765296	2.216878047	0	0.157492671	0.147852735	0	2.288331436	2.654484537	0	0.680748553	0.71213208	0	-0.447750015	-0.474730221
10249	ENSG00000159055	MIS18A	21	21q	q22.11	0	0.72227383	0.701532712	0	0.395063754	0.271259082	0.145664367	1.197855635	1.228506031	0	0.645380922	0.646750779	0.25063896	1.217599776	1.204779571
16176	ENSG00000188070	C11orf95	11	11q	q13.1	0.275259167	1.822971206	1.904595601	NA	NA	NA	0	0.421774921	0.452801937	NA	NA	NA	0.12074908	0.891628197	0.949551371
11328	ENSG00000164604	GPR85	7	7q	q31.1	0	0.256712835	0.07713137	0	-0.085149005	-0.120138734	0.395799075	2.511604803	2.535074473	NA	NA	NA	0	-0.751573556	-0.660057728
7793	ENSG00000139350	NEDD1	12	12q	q23.1	NA	NA	NA	0	0.017033636	0.0158635	0	0.375087379	0.342363013	0	0.618968886	0.656235865	0.395725617	1.779685199	1.829847618
22080	ENSG00000241697	TMEFF1	9	9q	q31.1	0.39524933	2.433877022	2.258180793	0	0.037191961	0.109131084	0	1.568646007	1.52060297	0	-0.166612299	-0.338150873	0	0.145036557	0.20218584
22958	ENSG00000251349	MSANTD3-TMEFF1	9	9q	q31.1	0.39524933	2.433877022	2.258180793	NA	NA	NA	0	1.568646007	1.52060297	NA	NA	NA	0	0.145036557	0.20218584
7029	ENSG00000135333	EPHA7	6	6q	q16.1	0	0.537916356	0.13146264	0	-0.105746169	-0.097343512	0.395009583	2.765664143	2.799408665	0	-0.12558609	-0.02589548	0	0.69117057	0.704244211
9187	ENSG00000149503	INCENP	11	11q	q12.3	0	-0.142547754	-0.123639763	0	0.357546188	0.30138338	0	0.274731283	0.257161299	0	0.284497817	0.245836903	0.394861593	2.026639512	2.068636093
14687	ENSG00000180772	AGTR2	X	Xq	q23	0	1.208454549	0.221990034	0	0.013444525	0.007952422	0.225170348	1.351570751	1.377767464	0	0.27956563	0.134965163	0.169189798	1.664946825	1.425262262
23666	ENSG00000258445		14	14q	q23.1	NA	NA	NA	0.185369313	1.187674114	1.191400929	0.20875567	1.798197933	1.858236128	NA	NA	NA	NA	NA	NA
8468	ENSG00000143924	EML4	2	2p	p21	0	1.274629046	1.445062615	0	0.455965871	0.447842579	0.224529016	1.53349872	1.487516742	0	0.467130722	0.588988233	0.169189258	0.830613645	0.825663694
13422	ENSG00000173452	TMEM196	7	7p	p21.1	NA	NA	NA	NA	NA	NA	0.393514666	2.032731839	2.476170745	0	0.840076323	0.884042802	NA	NA	NA
4018	ENSG00000112242	E2F3	6	6p	p22.3	0	0.977685767	1.031864394	0	0.132884378	0.021507351	0.098239847	0.799778825	0.901556439	0	0.438084321	0.529151398	0.295131299	1.542928543	1.498753111
3896	ENSG00000111581	NUP107	12	12q	q15	0.258425295	2.096803338	2.224759368	0	0.465543156	0.298012233	0	0.451703651	0.454825327	0	0.682519277	0.636886875	0.134379532	0.856797482	0.826795915
5207	ENSG00000121940	CLCC1	1	1p	p13.3	0	0.354669374	0.253638231	0	0.031815934	0.004036539	0.164453134	1.24876866	1.163573096	0	0.06743071	0.082596915	0.228098231	1.185752785	1.17999745
13688	ENSG00000174977		17	17p	p11.2	0.391516512	2.469996681	2.752212337	NA	NA	NA	0	0.746885932	0.816760898	NA	NA	NA	NA	NA	NA
1655	ENSG00000085491	SLC25A24	1	1p	p13.3	0	0.838139042	0.779134298	0	0.28365156	0.300480255	0	0.227078413	0.202201018	0	0.018586732	-0.139243271	0.390879854	1.896581631	1.894098057
11926	ENSG00000166997	CNPY4	7	7q	q22.1	0	-0.194803064	-0.280220926	0	0.036690327	-0.062986839	0.221211813	1.442010991	1.496811043	0	0.185848231	0.177607152	0.169589503	0.791205892	0.778013523
8534	ENSG00000144381	HSPD1	2	2q	q33.1	0	1.526807768	1.478605518	0.298786181	1.666534228	1.769952131	0	0.509261107	0.48043436	0	0.235707665	0.284725772	0.09092972	0.601062472	0.598792276
7444	ENSG00000137404	NRM	6	6p	p21.33	NA	NA	NA	0	-0.158644533	-0.046606457	0.209491359	1.518181592	1.591741394	0	0.593651439	0.563424109	0.179573821	0.895830172	0.949237691
3295	ENSG00000106392	C1GALT1	7	7p	p22.1	0	0.506010572	-0.214067456	0	0.57407876	0.457088939	0.143829171	1.322196905	1.414743613	0	0.64829384	0.573810917	0.244733318	1.261101126	1.237498936
20609	ENSG00000232040	ZBED9	6	6p	p22.1	NA	NA	NA	NA	NA	NA	0.388436449	2.560559326	2.506949364	0	1.566110339	1.480839035	NA	NA	NA
22475	ENSG00000246089		8	8p	p23.1	NA	NA	NA	NA	NA	NA	0.387846608	2.326581504	2.34810372	NA	NA	NA	NA	NA	NA
7586	ENSG00000138083	SIX3	2	2p	p21	0	-0.109259907	-0.14977421	0	0.145187143	0.20961983	0.387839834	3.013290067	3.06587727	0	0.06632438	0.256239556	0	0.040535859	0.03597655
7909	ENSG00000140263	SORD	15	15q	q21.1	0.38692034	2.149759737	2.207817047	0	0.052203532	0.13220465	0	0.144889941	0.177942508	0	0.356636366	0.447006565	-0.105360009	-0.831273179	-0.837799365
23849	ENSG00000259479	SORD2P	15	15q	q21.1	0.38692034	2.149759737	2.207817047	0	0.052203532	0.13220465	0	0.143375356	0.22653337	NA	NA	NA	NA	NA	NA
1853	ENSG00000089902	RCOR1	14	14q	q32.31	0.240270346	1.654054484	1.35691773	0	-0.292795045	-0.200975487	0.08232108	0.772630273	0.795146567	0	0.557642466	0.525075966	0.064288668	0.62659244	0.60018566
17006	ENSG00000198074	AKR1B10	7	7q	q33	0	-0.007123944	-0.07056059	0	0.158036181	0.209931626	0	0.136257304	-0.131242189	0	0.198404479	0.190072738	0.385897888	1.764916605	1.732253787
17438	ENSG00000203812	HIST2H2AA3	1	1q	q21.2	0	-0.036455629	0.073516953	0.385477294	2.176750669	2.314038033	0	0.863284381	0.816138311	0	0.982572621	0.937911237	NA	NA	NA
25479	ENSG00000272196	HIST2H2AA4	1	1q	q21.2	0	-0.036455629	0.073516953	0.385477294	2.176750669	2.314038033	0	0.863284381	0.816138311	NA	NA	NA	0	0.299972388	0.26890639
13022	ENSG00000171617	ENC1	5	5q	q13.3	0	1.12472108	1.171695823	0	-0.047366355	-0.104955979	0.156147059	1.280646377	1.370286125	0	1.301729402	1.201385933	0.22790874	1.310281482	1.287425169
1158	ENSG00000071575	TRIB2	2	2p	p24.3	0	0.854397571	0.807795059	0	0.778799783	0.536154948	0.383674952	2.19362534	2.268149349	0	0.56891439	0.707601223	0	-0.25589413	-0.27613949
544	ENSG00000038210	PI4K2B	4	4p	p15.2	NA	NA	NA	0	0.014997313	-0.010297775	0	0.061327982	0.106658177	0	0.105714077	0.063073404	0.383424517	1.942949937	1.959254141
3305	ENSG00000106460	TMEM106B	7	7p	p21.3	0	1.265497902	1.337860375	0	0.511418283	0.517054989	0.219014091	1.302187285	1.314445079	0	0.625142469	0.604300154	0.164195463	0.993179011	0.940527119
8799	ENSG00000146267	FAXC	6	6q	q16.2	NA	NA	NA	0	-0.158570088	-0.07553644	0.38305639	2.452076583	2.479681103	0	1.381873294	1.306022962	0	-0.112874964	-0.157534313
9213	ENSG00000149636	DSN1	20	20q	q11.23	0	0.457145712	0.491632075	0.080938991	0.566483904	0.590047435	0.030551465	1.001456807	0.941095828	0	1.04011163	0.832483035	0.271176539	1.349358969	1.356314675
6034	ENSG00000128641	MYO1B	2	2q	q32.3	0.286040486	1.856998778	1.944173289	0	-0.125769583	-0.073450222	0	0.850146814	0.814850559	NA	NA	NA	0.096136622	0.724189497	0.701247702
9447	ENSG00000152049	KCNE4	2	2q	q36.1	0.122717076	1.593270352	1.056257111	0	0.289862549	0.30216817	0.259438498	2.098695636	2.036437764	0	0.460307728	0.388884888	0	0.325855395	0.250926508
15947	ENSG00000186871	ERCC6L	X	Xq	q13.1	0	0.101777191	0.105174144	0	0.071675686	-0.006871346	0.023896112	0.55792317	0.423301137	0	1.323878372	1.251731543	0.358027427	1.889165724	1.894781328
6280	ENSG00000130635	COL5A1	9	9q	q34.3	0	2.148675371	1.992859947	0	0.532506697	0.463877036	0.20034056	1.520217477	1.50556351	0.126342691	1.687825681	1.58538796	0.054350018	0.773398455	0.80363773
17584	ENSG00000204392	LSM2	6	6p	p21.33	0	0.412624398	0.699799458	0	0.405873602	0.408899352	0.078917002	0.752078125	0.719382359	0	0.54890123	0.579893966	0.302044536	1.560308666	1.507704189
13497	ENSG00000173852	DPY19L1	7	7p	p14.2	0	0.611220652	0.458670036	NA	NA	NA	0.21141086	1.548709666	1.590794495	NA	NA	NA	0.169296345	0.933726992	0.931411766
12401	ENSG00000168938	PPIC	5	5q	q23.2	0	0.362191243	0.648940551	0	0.033883111	0.031190204	0	0.726472391	0.79451439	0	0.704209273	0.750028952	0.380617331	1.739705587	1.731426099
10764	ENSG00000162738	VANGL2	1	1q	q23.2	NA	NA	NA	NA	NA	NA	0.147638517	1.406280794	1.310613485	NA	NA	NA	0.232132624	1.165128361	1.177382109
11800	ENSG00000166483	WEE1	11	11p	p15.4	0.283006492	1.894485662	1.664287044	0	0.21323885	0.169547953	0	0.078736839	0.100062112	0	-0.410228474	-0.284851491	0.096430187	0.830765491	0.849797032
11489	ENSG00000165209	STRBP	9	9q	q33.3	NA	NA	NA	0	-0.030828512	0.057048464	0.275974802	1.988881734	1.892449701	0.102419335	1.444353421	1.397256336	-0.199145662	-1.486262471	-1.463210211
3105	ENSG00000105443	CYTH2	19	19q	q13.33	0	0.288886056	0.286689599	0	0.343303169	0.220417903	0.312352934	1.979537841	2.023245189	0	-0.265025792	-0.286997957	0.065545291	0.485609622	0.471048921
8920	ENSG00000147231	CXorf57	X	Xq	q22.3	0	1.268980664	0.989425413	0	0.429691564	0.423233436	0.377874164	2.379571731	2.509445744	0	1.249583235	1.217062128	NA	NA	NA
12277	ENSG00000168411	RFWD3	16	16q	q23.1	0.141165203	0.894762311	0.816050316	NA	NA	NA	0.115061074	0.88098965	0.898207485	0	0.457995703	0.389763519	0.12162862	0.89947657	0.852333701
10096	ENSG00000157766	ACAN	15	15q	q26.1	0	0.310321305	0.268432027	NA	NA	NA	0.275873424	1.747952431	1.735518721	0	1.740637303	1.428614631	0.101819037	1.51231389	1.358025638
658	ENSG00000049249	TNFRSF9	1	1p	p36.23	0	-0.384520756	-0.355449793	0	0.207295893	0.123570452	0	0.264778264	0.245116803	0	0.469515366	0.30962376	0.377615501	2.530632408	2.314528992
3322	ENSG00000106571	GLI3	7	7p	p14.1	0	0.748784795	0.751184414	0	0.118937014	0.052298347	0.178428375	1.295338093	1.334002658	0	1.195263489	1.195050521	0.198740809	1.232018027	1.18661351
1446	ENSG00000079112	CDH17	8	8q	q22.1	0	0.037358178	0.016573098	0	0.128091489	0.149718017	0.276590576	1.580939455	1.646193396	0	0.551408265	0.226383168	0.100100368	0.761139007	0.693668706
13471	ENSG00000173698	ADGRG2	X	Xp	p22.13	0.376414308	2.421277805	2.535826394	NA	NA	NA	0	1.931648889	1.924592456	NA	NA	NA	-0.493383083	-3.222364578	-3.281176378
15507	ENSG00000184937	WT1	11	11p	p13	0	0.186894119	0.142496967	0	-0.106109201	-0.027657586	0.376067155	2.217339821	2.379650144	0	0.491951049	0.533396382	0	1.009864928	1.312166246
4659	ENSG00000117114	ADGRL2	1	1p	p31.1	0.314189847	2.269227673	2.42807803	0	0.205758357	0.131936722	0	1.296941505	0.54795363	NA	NA	NA	0.061677371	0.53593638	0.618403728
12253	ENSG00000168303	MPLKIP	7	7p	p14.1	NA	NA	NA	0.137084882	1.02632163	1.078631588	0.140358707	0.807328583	0.830421446	0	0.887953536	0.870654158	0.097538265	0.514662676	0.522414355
3261	ENSG00000106144	CASP2	7	7q	q34	0	-0.274561308	-0.302470158	0	0.090491258	0.089598633	0.110635951	0.875006604	0.894351181	0.072243813	1.423611303	1.409265093	0.191850318	0.985399999	0.930452523
16375	ENSG00000189060	H1F0	22	22q	q13.1	0	0.960721919	0.937223778	0	-0.60605784	-0.505880467	0.147786007	0.975667504	1.007609474	0	1.394404677	1.475596024	0.226868021	1.020117469	1.045155808
27000	ENSG00000278588	HIST1H2BI	6	6p	p22.2	0	0.374817905	0.627419634	0.230043096	1.406838243	1.481167852	0.14376233	1.071995476	1.023544367	0	1.491088885	1.589391803	NA	NA	NA
6434	ENSG00000131470	PSMC3IP	17	17q	q21.2	0	0.092118686	0.077379642	NA	NA	NA	0	-0.007698617	-0.016472739	0	0.285515356	0.220736408	0.373539399	1.72650485	1.781716974
1567	ENSG00000082497	SERTAD4	1	1q	q32.2	NA	NA	NA	0	0.309618521	0.340736959	0.372804987	2.691500862	2.568984288	0	1.763046541	1.789242805	0	0.392373055	0.56721101
1052	ENSG00000068796	KIF2A	5	5q	q12.1	0	0.648048769	0.675379256	0.168378729	1.169963153	1.191765026	0.125848139	1.164420173	1.241497586	0	0.373914745	0.4677619	0.078395323	0.643830106	0.641901947
25230	ENSG00000269911		X	Xq	q13.1	NA	NA	NA	NA	NA	NA	0.37208398	2.288833318	2.251748373	NA	NA	NA	NA	NA	NA
7398	ENSG00000137168	PPIL1	6	6p	p21.2	NA	NA	NA	0.130220468	0.883154959	0.92148344	0.115689568	0.83949578	0.828094344	0	0.686945057	0.651794897	0.126086072	0.866367326	0.874423804
6337	ENSG00000130829	DUSP9	X	Xq	q28	0	0.55790537	0.523178394	0	-0.328938423	-0.343246838	0.185799427	1.357607319	1.231275114	0	0.076813064	0.013616425	0.186162939	1.934352106	1.572792991
10381	ENSG00000160117	ANKLE1	19	19p	p13.11	NA	NA	NA	NA	NA	NA	0.117386308	0.925644819	1.045804589	0	0.423225794	0.238998722	0.25375454	1.321888368	1.356399598
3301	ENSG00000106415	GLCCI1	7	7p	p21.3	NA	NA	NA	0.137991542	0.993992671	1.010936961	0.233130965	2.143071939	2.021464496	NA	NA	NA	-0.140372985	-1.141519452	-1.11855566
1639	ENSG00000084774	CAD	2	2p	p23.3	0	1.007144192	1.095853275	0	0.072220204	0.024889257	0.134371142	0.959058044	0.990001079	0	0.736310193	0.574053147	0.236547081	1.226456172	1.334610916
8871	ENSG00000146872	TLK2	17	17q	q23.2	0	0.175708223	0.099280713	0.080197997	0.71001843	0.736437671	0.084930217	0.679267134	0.678340863	0	0.59392089	0.645576033	0.205420168	1.177166758	1.256071017
23216	ENSG00000254535	PABPC4L	4	4q	q28.3	NA	NA	NA	NA	NA	NA	0.328391295	2.146390956	2.093852717	NA	NA	NA	0.04187085	1.177601745	1.001596797
13056	ENSG00000171792	RHNO1	12	12p	p13.33	NA	NA	NA	0	0.230926074	0.213634014	0.155155433	1.029413572	1.012196392	0	0.67258253	0.725074252	0.21442301	1.052756758	1.068246476
4422	ENSG00000115457	IGFBP2	2	2q	q35	0	1.228105126	0.91323912	0	0.763857386	0.574587354	0.369139481	2.469295875	2.476529011	0	0.362298897	0.596987421	0	1.067982055	0.963198382
5351	ENSG00000123213	NLN	5	5q	q12.3	NA	NA	NA	0	0.61077151	0.579829768	0.148595459	1.219709958	1.412686445	0	0.487580572	0.385325142	0.220300334	1.13057115	1.099844398
14004	ENSG00000176788	BASP1	5	5p	p15.1	0	2.415914615	2.36682506	0.238145371	1.563673072	1.529604143	0.128550643	1.065290462	1.030784516	0	0.875673933	0.878964454	0	0.065697578	0.064561246
9454	ENSG00000152092	ASTN1	1	1q	q25.2	0.08340193	0.928285226	1.007895292	NA	NA	NA	0.283119079	2.43641335	2.708618615	0	1.205306879	1.569407527	-0.049675705	-1.828686988	-1.701285403
9666	ENSG00000153976	HS3ST3A1	17	17p	p12	0	1.658644243	1.446187478	0	-0.206401541	-0.169494292	0	-0.773505594	-1.32242902	0.284793999	2.718490131	3.066562246	0.080604913	0.927513317	0.894140862
8885	ENSG00000147041	SYTL5	X	Xp	p11.4	NA	NA	NA	NA	NA	NA	0.364656233	3.300558946	3.214872109	0	1.044776445	0.908229352	NA	NA	NA
2131	ENSG00000099901	RANBP1	22	22q	q11.21	0	0.580844041	0.730837967	0	0.161197541	-0.108436844	0.120219986	0.935180665	0.89348883	0	0.566936345	0.575067295	0.244382497	1.258982271	1.215909796
9116	ENSG00000148848	ADAM12	10	10q	q26.2	0	0.667999655	0.409726483	0	0.478083517	0.445554312	0.364347886	2.93540327	2.884624218	0	0.972846442	0.99463632	0	1.227474549	1.27264608
367	ENSG00000016082	ISL1	5	5q	q11.1	0	1.117628803	1.065508948	0	0.087261481	0.135553735	0.364296717	2.510519144	2.56640787	0	2.260044209	2.937029818	-0.252967691	-2.839375216	-2.950147094
25189	ENSG00000269397		19	19p	p12	NA	NA	NA	NA	NA	NA	0.364087057	2.017986618	2.091284758	NA	NA	NA	NA	NA	NA
9788	ENSG00000154975	CA10	17	17q	q22	0.235297762	1.862246951	1.956793917	0	0.046998078	0.045270975	0.128704509	2.15308008	1.688719702	0	2.046324455	1.437599366	-0.085144967	-1.226479336	-1.247830293
20360	ENSG00000230630	DNM3OS	1	1q	q24.3	NA	NA	NA	0	0.605041415	0.421876236	0.363697435	2.442453906	2.460082573	NA	NA	NA	NA	NA	NA
3596	ENSG00000108883	EFTUD2	17	17q	q21.31	NA	NA	NA	0.082246097	0.650983485	0.69033673	0.063681488	0.624515767	0.624333995	0	0.654459121	0.658440705	0.217383152	1.190546343	1.210683162
1589	ENSG00000083312	TNPO1	5	5q	q13.2	0	0.76827179	0.918316021	0	0.384175425	0.376991495	0.141062606	1.015416809	1.001152919	0	0.564605006	0.569199532	0.222225802	1.116533305	1.114779349
68	ENSG00000004897	CDC27	17	17q	q21.32	0	0.734727482	0.594364853	0	0.335461179	0.422119258	0.084800452	0.705023261	0.697655477	0	-0.295864266	-0.285208472	0.27800066	1.260696803	1.295033222
1138	ENSG00000070950	RAD18	3	3p	p25.3	NA	NA	NA	0	0.349282553	0.345965386	0	0.535579912	0.579830142	0	0.62824397	0.636118104	0.362671882	1.78702023	1.728418692
10570	ENSG00000161638	ITGA5	12	12q	q13.13	0	0.004877942	-0.053566726	0	0.488094877	0.362535375	0	0.291852888	0.357871486	0	0.598705542	0.69614814	0.362267555	1.999607005	1.966448769
24345	ENSG00000261409		X	Xq	q22.3	NA	NA	NA	NA	NA	NA	0.362069568	2.515741583	2.457568962	NA	NA	NA	NA	NA	NA
6463	ENSG00000131724	IL13RA1	X	Xq	q24	0	0.137379567	-0.102058953	0	0.24366471	0.361527327	0	0.346646809	0.345511037	0	0.033415982	0.068587358	0.362030503	1.794135436	1.768904283
18558	ENSG00000214548	MEG3	14	14q	q32.2	0	0.748985611	0.492939267	NA	NA	NA	0.36162034	1.906557829	2.441287	NA	NA	NA	NA	NA	NA
22379	ENSG00000244462	RBM12	20	20q	q11.22	0.205630904	1.453165278	1.640132624	NA	NA	NA	0.155625274	1.005832122	1.090398634	0	0.440991976	0.555657201	0	0.357198552	0.347159342
17083	ENSG00000198380	GFPT1	2	2p	p13.3	0	1.518753965	1.590950815	0	0.252861872	0.20837813	0.198001742	1.346905084	1.313764266	0	0.35946295	0.381115994	0.163127476	1.118546948	1.140175988
650	ENSG00000049089	COL9A2	1	1p	p34.2	0	1.245203518	1.632976661	0	0.179587652	0.118366125	0.360765811	2.019722198	2.416327821	0	0.694688434	0.700633958	-0.050235069	-0.580467463	-0.600147358
1192	ENSG00000072501	SMC1A	X	Xp	p11.22	0.360375389	2.356391785	2.198209845	0	0.135115301	0.151643052	0	0.75075869	0.712108994	0	0.297160742	0.451092398	0	0.230529715	0.235197712
1708	ENSG00000086991	NOX4	11	11q	q14.3	0	0.080697652	0.063447915	0	0.378010524	0.354898353	0	-0.045208361	0.052552279	0	0.760850837	1.024395443	0.35977949	2.121122976	2.243504966
16871	ENSG00000197594	ENPP1	6	6q	q23.2	0	-0.261003185	-0.17973287	0.072617411	0.908429749	0.91178587	0.286994103	1.83958136	1.837922614	0	0.945232976	0.827370478	-0.7233275	-4.221177936	-4.935605564
4093	ENSG00000112715	VEGFA	6	6p	p21.1	0	2.378603071	2.493756698	0	0.410384257	0.352081517	0.182229603	1.43608458	1.463193458	0	1.408525405	1.530652045	0.177327042	1.140747864	1.102847865
4165	ENSG00000113360	DROSHA	5	5p	p13.3	0.256478234	1.675974567	1.578870039	NA	NA	NA	0.10177391	0.651979275	0.69755396	0	0.355379971	0.348821056	0	0.185394843	0.111743721
13716	ENSG00000175130	MARCKSL1	1	1p	p35.1	0	1.258796966	1.217109236	NA	NA	NA	0.10718502	1.095688824	1.020703922	0	0.353502506	0.300901016	0.250923257	1.238551543	1.234677999
880	ENSG00000064313	TAF2	8	8q	q24.12	0.187303411	1.712339405	1.499272383	0	0.246603118	0.170429441	0.068252271	0.602002442	0.586436671	0	0.632055554	0.624978288	0.102453655	0.665275432	0.646734577
15442	ENSG00000184588	PDE4B	1	1p	p31.3	0	1.662592398	1.61756122	0	0.783957356	0.646787801	0.243397181	1.790937454	1.873853589	0	0.763834859	0.998150729	0.114594503	0.883376447	0.87064422
8113	ENSG00000141551	CSNK1D	17	17q	q25.3	0	0.356750186	0.343761967	0	0.780213174	0.698367252	0.254552529	1.766658564	1.851021776	0	0.006312167	0.030710036	0.10340842	0.823076408	0.817366274
17921	ENSG00000206195		22	22q	q11.1	NA	NA	NA	NA	NA	NA	0.357923699	2.275871203	2.488338841	NA	NA	NA	NA	NA	NA
19340	ENSG00000225210	DUXAP9	14	14q	q11.2	NA	NA	NA	NA	NA	NA	0.357923699	2.275871203	2.488338841	NA	NA	NA	NA	NA	NA
22364	ENSG00000244306	LINC01296	14	14q	q11.2	NA	NA	NA	NA	NA	NA	0.357923699	2.275871203	2.488338841	NA	NA	NA	NA	NA	NA
16141	ENSG00000187951	ARHGAP11B	15	15q	q13.2	NA	NA	NA	NA	NA	NA	0	0.913280314	0.851106539	NA	NA	NA	0.357601322	1.660203471	1.752416266
13281	ENSG00000172766	NAA16	13	13q	q14.11	0.215522387	1.440428875	1.773829325	NA	NA	NA	0	0.335655544	0.323715902	0	0.484425366	0.397040933	0.141977286	0.811399228	0.837271103
14805	ENSG00000181544	FANCB	X	Xp	p22.2	NA	NA	NA	NA	NA	NA	0	0.515168378	0.508542474	0	0.653617504	0.723363722	0.357376922	1.606467475	1.754838672
516	ENSG00000035141	FAM136A	2	2p	p13.3	0	1.006349809	0.992970137	0	0.128794085	0.204514658	0.080030606	0.547219536	0.578287008	0	0.639113206	0.506729011	0.27701014	1.530572306	1.559452971
6775	ENSG00000133818	RRAS2	11	11p	p15.2	0.356965571	1.963294663	2.020784583	NA	NA	NA	0	-0.51178521	-0.456324289	0	-0.770545761	-0.702298813	0.427428727	1.891411156	1.860098927
27376	ENSG00000280018		21	21p	p12	NA	NA	NA	NA	NA	NA	0.356813548	2.225393515	2.170582352	NA	NA	NA	NA	NA	NA
23999	ENSG00000260230	FRRS1L	9	9q	q31.3	0	0.782456851	0.709702108	0	0.150571092	0.131141691	0.356536886	2.938035776	2.969262249	NA	NA	NA	-0.202141657	-1.839833437	-1.979145055
5966	ENSG00000128059	PPAT	4	4q	q12	0	0.603870212	0.58749698	0	0.194555286	0.201627948	0.146328213	1.084478703	1.076259387	0	0.960273197	0.920759128	0.209681391	1.115190195	1.113358694
16423	ENSG00000189337	KAZN	1	1p	p36.21	0.356008488	2.169023371	2.174572236	NA	NA	NA	0	0.498147191	0.518468153	0	0.269492429	0.220903134	-0.076545605	-1.251425233	-1.221493186
7276	ENSG00000136560	TANK	2	2q	q24.2	0.235090777	1.712990864	1.641274839	0	0.162173108	0.122093038	0	-0.030316774	-0.045674736	0	0.248890858	-0.001738208	0.120575743	0.868573262	0.873889152
27037	ENSG00000278705	HIST1H4B	6	6p	p22.2	0	0.097170411	0.16533847	0.129789549	0.988661895	1.000545095	0	0.006815288	0.004127219	0.225833379	2.028274891	2.118299668	NA	NA	NA
663	ENSG00000049541	RFC2	7	7q	q11.23	0	0.901343811	0.868561824	0	0.334082504	0.355118022	0.19811865	1.264277974	1.262338622	0	0.865279002	0.830172889	0.157291469	0.920666691	0.944167493
7878	ENSG00000139970	RTN1	14	14q	q23.1	0.355387264	3.176470678	2.826769234	0	0.204040132	0.193005306	0	0.854740919	0.915640322	0	-0.406410313	-0.375524908	-0.471921602	-3.477952743	-3.539367406
6030	ENSG00000128607	KLHDC10	7	7q	q32.2	0	1.04063235	0.854264151	NA	NA	NA	0.112086825	0.819776947	0.853700257	0	0.604332873	0.640733662	0.243229265	1.254651532	1.308794309
17530	ENSG00000204248	COL11A2	6	6p	p21.32	0	0.607145692	0.461543616	0	1.084873901	1.247501073	0.354898496	2.581057012	3.115326627	0	2.29271002	1.741699753	0	-0.208749622	-0.199641866
12377	ENSG00000168872	DDX19A	16	16q	q22.1	0.186991738	1.105084831	1.117494203	0	0.049994157	0.054749169	0	-0.012784117	-0.017535398	0	0.056010073	0.087439697	0.167882572	0.848687038	0.861974712
182	ENSG00000007372	PAX6	11	11p	p13	0	1.076677524	0.95575952	0	0.302013629	0.29550147	0.312482848	1.876907932	1.923592745	0	1.862894343	1.916997059	0.041363438	0.954570553	0.677073198
11805	ENSG00000166508	MCM7	7	7q	q22.1	0	0.923171144	0.959281141	0	0.458318988	0.684929243	0	0.776646518	0.857729548	0	0.404625801	0.388443495	0.353692377	1.804903133	1.77058697
17077	ENSG00000198353	HOXC4	12	12q	q13.13	0	0.080270016	0.116263963	0	-0.225206487	-0.213612173	0	0.258772998	0.232322634	0	0.179987571	0.195442441	0.353020607	2.036436584	2.069263632
3528	ENSG00000108479	GALK1	17	17q	q25.1	0	0.056597904	-0.042674812	0	0.422296926	0.408106955	0	0.115753648	0.098078892	0	0.775410078	0.808413178	0.352955031	1.75000882	1.621893725
2501	ENSG00000101337	TM9SF4	20	20q	q11.21	0	0.637316107	0.55003371	0	0.389236191	0.327379955	0.1346019	0.974001713	0.996534108	0	-0.036708806	-0.054243447	0.218178929	0.972047288	0.992732985
12952	ENSG00000171365	CLCN5	X	Xp	p11.23	0	0.236015648	0.15587691	0	0.192599049	0.215696641	0.352154542	2.021020635	2.182310211	0	0.008059846	-0.008381377	-0.050727416	-0.622605084	-0.641203939
894	ENSG00000064692	SNCAIP	5	5q	q23.2	0	1.192558075	1.393789338	0	0.841430543	0.846322978	0.25324329	1.703041289	1.703079242	0	1.727985674	1.848548603	0.098647713	0.782844661	0.809786881
4130	ENSG00000113083	LOX	5	5q	q23.1	0	1.247043702	1.13285776	0	0.491535939	0.431090443	0	0.121596121	0.03042288	0	0.792633464	0.937573712	0.35187881	1.789732862	1.818204675
2560	ENSG00000101670	LIPG	18	18q	q21.1	0	0.728822305	0.762285318	0	0.580252339	0.412758023	0.161595208	1.950767355	2.177767128	0	0.648716155	0.676758183	0.190014373	1.713157709	1.748010559
725	ENSG00000054392	HHAT	1	1q	q32.2	0	0.298942491	0.334754727	0	0.130715361	0.069703776	0.15669156	1.007664305	1.051345202	0	0.214095375	0.017265127	0.194905989	0.999555067	1.020820758
2006	ENSG00000094916	CBX5	12	12q	q13.13	0	0.834264815	1.04347337	0	0.016234389	-0.026427543	0.16383526	1.258931244	1.262659208	0	0.914311367	0.984385846	0.187257973	0.918377288	0.961240148
11031	ENSG00000163655	GMPS	3	3q	q25.31	0	0.381309966	0.704755539	NA	NA	NA	0.107376958	0.958052619	0.945350843	0	0.550554917	0.648779397	0.243522355	1.341450072	1.289750147
16658	ENSG00000196787	HIST1H2AG	6	6p	p22.1	0	0.091656772	0.017284911	0	0.66050344	0.682821957	0.350620277	2.029288232	2.091999679	0	-0.558985467	-0.329279289	NA	NA	NA
6774	ENSG00000133816	MICAL2	11	11p	p15.3	0	0.328593018	0.20704774	0	0.551341348	0.403891142	0	0.167512686	0.283386692	NA	NA	NA	0.350360094	1.787309663	1.764056977
7343	ENSG00000136891	TEX10	9	9q	q31.1	0	0.591112095	0.582876951	0	0.404695054	0.414490583	0	0.586834389	0.52423301	0.085676909	1.052189963	1.068103808	0.264404211	1.146662595	1.261083638
12872	ENSG00000171004	HS6ST2	X	Xq	q26.2	NA	NA	NA	0	0.291962692	0.266771474	0.350073997	2.549442985	2.562708386	0	0.754523983	0.798652004	0	-1.039680617	-0.938354537
653	ENSG00000049192	ADAMTS6	5	5q	q12.3	0	-0.06192564	-0.094305695	0	0.199042362	0.209790176	0.349913133	2.053674893	2.087921056	0	1.171591262	1.191025972	NA	NA	NA
3216	ENSG00000105948	TTC26	7	7q	q34	0	0.004923521	-0.0669162	0	0.255070687	0.258477608	0.132437355	0.961329127	1.014639148	0	-0.039835558	-0.150897648	0.21715732	1.059086474	1.074539291
2693	ENSG00000102753	KPNA3	13	13q	q14.2	0	0.796649941	0.73251835	0	0.221875598	0.108992045	0	-0.418658403	-0.478784426	0	0.161781709	0.13712296	0.349172507	1.72478363	1.658270388
5337	ENSG00000123131	PRDX4	X	Xp	p22.11	0	1.04724119	0.991464983	0.128135717	1.05723033	1.072974791	0.109206376	0.842992499	0.848142336	0	0.597215743	0.601620611	0.111049972	1.073762941	1.013416328
16725	ENSG00000197061	HIST1H4C	6	6p	p22.2	0.194684292	1.870644625	1.725726417	0	0.824702304	0.708454321	0	0.695348224	0.706974823	0.153590917	1.971142501	2.02075481	NA	NA	NA
14882	ENSG00000182004	SNRPE	1	1q	q32.1	0.178838607	1.457157559	1.319802158	NA	NA	NA	0	0.27936823	0.39805656	0	0.965848668	0.842916666	0.169347774	0.7980128	0.799374676
5035	ENSG00000120334	CENPL	1	1q	q25.1	NA	NA	NA	NA	NA	NA	0.132574591	1.042434104	1.1118516	NA	NA	NA	0.2149919	1.07007024	1.090768292
15194	ENSG00000183496	MEX3B	15	15q	q25.2	NA	NA	NA	0	1.020955346	0.693530469	0.193498358	1.383566093	1.482074168	0.106122047	1.650757835	1.612579422	0.047815096	0.561038592	0.502560941
9940	ENSG00000156411	C14orf2	14	14q	q32.33	0.253154028	1.821640149	1.829129354	0	0.362581323	0.326542011	0.094087824	0.807187493	0.841340744	0	0.291482394	0.312247794	0	0.010795062	0.017230973
2530	ENSG00000101444	AHCY	20	20q	q11.22	0.293845861	2.0298489	1.835100388	0	0.719777613	0.589860828	0	0.401089229	0.394563697	0	0.423165336	0.410831873	0.05245387	0.350837927	0.358143426
9668	ENSG00000153989	NUS1	6	6q	q22.1	0	0.253688518	0.193887454	0	0.075323773	0.046013505	0	0.346409464	0.35422557	0	0.207301008	0.259938529	0.34573057	1.633557463	1.583329892
19418	ENSG00000225614	ZNF469	16	16q	q24.2	NA	NA	NA	NA	NA	NA	0.345379138	2.210498816	2.213348225	NA	NA	NA	NA	NA	NA
340	ENSG00000013573	DDX11	12	12p	p11.21	0	0.173775166	0.153401586	0	-0.166387319	-0.118597314	0	0.135627879	0.128625816	0	0.243692167	0.215661881	0.345264106	1.776268448	1.894700362
15292	ENSG00000183853	KIRREL	1	1q	q23.1	0	-0.218818386	-0.150120978	0	0.023331171	0.063887635	0.141266523	1.071006212	1.11921668	0	0.267931004	0.258844487	0.20385048	1.030952868	1.049987319
2590	ENSG00000101935	AMMECR1	X	Xq	q23	0	1.612983456	1.78267895	NA	NA	NA	0	0.317387313	0.328031112	0	0.035098182	-0.109060794	0.344987239	1.64689143	1.624318591
7060	ENSG00000135446	CDK4	12	12q	q14.1	0	1.367477213	1.417356865	0	0.729595292	0.649143198	0.100080113	0.83996039	0.85921256	0	1.043159837	0.916618499	0.244657625	1.155576356	1.148789441
1289	ENSG00000075188	NUP37	12	12q	q23.2	0	0.591155745	0.59115375	0	0.336663404	0.3590798	0	0.215788599	0.170434863	0	0.380612537	0.365913554	0.344548181	1.610551579	1.634926371
3599	ENSG00000108946	PRKAR1A	17	17q	q24.2	0	0.410296128	0.341364251	0	0.251038166	-0.202991977	0.156863042	1.3911795	1.457847064	0	-0.66335196	-0.722778503	0.187665026	0.920389775	0.922204423
15283	ENSG00000183814	LIN9	1	1q	q42.12	NA	NA	NA	NA	NA	NA	0.153675028	1.089230999	1.089817448	0	0.796734666	0.800135809	0.190358712	1.016142182	1.009950703
5627	ENSG00000125398	SOX9	17	17q	q24.3	0	1.393952873	1.370244047	0	-0.045487348	-0.024620873	0.133009752	1.196693146	1.229411439	0	-0.140869845	0.206319688	0.211012505	1.313824176	1.318818037
4009	ENSG00000112208	BAG2	6	6p	p12.1	0	0.847968712	0.707088498	0.1275496	0.863542017	0.860156647	0.143905153	1.328739531	1.370716645	0	0.228212333	0.264108162	0.071588141	1.020183337	0.911265676
1971	ENSG00000092470	WDR76	15	15q	q15.3	0	0.300127922	0.294185854	0	0.016714391	0.035280648	0.186460218	1.408212959	1.395642271	0	1.204834117	1.074071975	0.156563495	0.841783069	0.888553041
2480	ENSG00000101255	TRIB3	20	20p	p13	0	0.007112997	0.087707125	0.105721327	1.203836749	1.175980715	0	0.372635667	0.37024592	0	0.966187825	1.017514673	0.237282467	1.432134872	1.389923817
16988	ENSG00000198018	ENTPD7	10	10q	q24.2	0	-0.123960855	-0.027621487	0	-0.332648538	-0.293903485	0	0.427011727	0.377913605	0	0.315189905	0.289227387	0.342681843	1.591109344	1.638430791
1283	ENSG00000075043	KCNQ2	20	20q	q13.33	0	1.259237306	0.752903041	0	0.039071638	-0.006563258	0.342440625	1.920415639	2.296486177	0	2.729017159	2.515957722	-0.137757438	-1.688367576	-1.683123675
4877	ENSG00000119314	PTBP3	9	9q	q32	0	0.184440844	0.208450071	0	-0.051589765	-0.098935371	0	-0.097398142	-0.106359305	0	0.783010666	0.907322978	0.34221688	1.594470476	1.586590592
12475	ENSG00000169245	CXCL10	4	4q	q21.1	0	-0.237698843	-0.478775776	0.080543755	1.002101821	0.843468513	0	0.494286906	0.513005734	0	-0.41022693	-0.494181238	0.261145894	1.6910346	1.714072829
8586	ENSG00000144730	IL17RD	3	3p	p14.3	NA	NA	NA	0	0.424940254	0.212488735	0.341274264	2.135901166	2.087413138	0	0.711694036	0.516694016	0	0.683647395	0.729103681
18301	ENSG00000213160	KLHL23	2	2q	q31.1	0.142735666	1.106193422	1.107880154	0	0.142577422	0.167270146	0.198403749	1.429534228	1.408875539	0	0.285245323	0.381879097	0	-0.227021073	-0.194402423
9751	ENSG00000154645	CHODL	21	21q	q21.1	0	1.432602506	1.273734815	0	0.911360407	0.453784362	0.340666078	2.749143104	2.454664061	0	1.747547827	1.392609266	0	-0.315407944	-0.358502142
12827	ENSG00000170837	GPR27	3	3p	p13	0	-0.456455947	-0.633372807	0	0.301965882	0.383503466	0.340326596	2.151571524	2.201411402	0	-0.451873267	-0.408120078	-0.36322621	-3.114863796	-3.293732865
19433	ENSG00000225706	PTPRD-AS1	9	9p	p24.1	NA	NA	NA	NA	NA	NA	0.339160639	1.849700011	2.002106598	NA	NA	NA	NA	NA	NA
7908	ENSG00000140262	TCF12	15	15q	q21.3	0.169179801	1.921490229	1.493258953	0	0.188475373	0.21894857	0	0.378536228	0.300077804	0	0.783734055	0.684900856	0.169828242	1.029660412	1.014398261
323	ENSG00000012963	UBR7	14	14q	q32.12	0.236348294	1.698326278	1.665021027	NA	NA	NA	0	0.620718662	0.681141041	0	0.085471382	0.184739894	0.102555406	0.602331127	0.602795698
15919	ENSG00000186732	MPPED1	22	22q	q13.2	0	0.081730191	0.04847999	0	0.093754034	0.104810625	0.338440535	2.207645704	2.305910566	0	-0.084106182	-0.095324065	0	-0.316458994	-0.292358741
26829	ENSG00000277909	SPC25	CHR_HSCHR2_1_CTG7_2	CHR_HSCHR2_1_CTG7_2q	q31.1	NA	NA	NA	NA	NA	NA	NA	NA	NA	0.338088911	3.106039408	3.238249659	NA	NA	NA
9295	ENSG00000150753	CCT5	5	5p	p15.2	0	1.022093009	0.994436574	0.096616962	0.888321586	0.893133095	0.071393559	0.687164405	0.713778466	0	0.455939543	0.449660313	0.169707538	0.911150591	0.923930937
11055	ENSG00000163734	CXCL3	4	4q	q13.3	0	-0.09905088	-0.067656751	0	0.267346164	0.193272777	0	0.324362188	0.187724794	0	-0.533748126	-0.176244078	0.33753893	2.442672803	2.472992489
11060	ENSG00000163739	CXCL1	4	4q	q13.3	0	0.351128193	0.298020199	0	0.637177371	0.639116668	0	0.306666485	0.456071856	0	-1.237782057	-0.628180669	0.33753893	2.442672803	2.472992489
3385	ENSG00000107159	CA9	9	9p	p13.3	0	0.187823643	0.179987744	0	0.864451439	0.414757205	0.059716915	0.521516561	0.528466459	0	1.177679559	0.226468071	0.277793917	1.551784853	1.546473358
9540	ENSG00000152760	TCTEX1D1	1	1p	p31.3	NA	NA	NA	NA	NA	NA	0.337090929	2.05669298	2.071569895	0	0.145772088	0.037472995	0	-0.205470598	-0.137936427
2261	ENSG00000100320	RBFOX2	22	22q	q12.3	0	1.437309256	1.62866104	NA	NA	NA	0.161336739	1.126381404	1.173780641	0	1.210329062	1.268157983	0.175478402	1.193206484	1.167955026
845	ENSG00000062716	VMP1	17	17q	q23.1	0	0.566454032	0.607784696	0.086627589	1.229683043	1.019728963	0	0.656315022	0.634890421	0	0.298246794	0.512363373	0.25017268	1.283444188	1.261112422
22403	ENSG00000244649		17	17q	q21.32	NA	NA	NA	NA	NA	NA	0.336237038	2.770370083	2.736043886	NA	NA	NA	NA	NA	NA
9982	ENSG00000156787	TBC1D31	8	8q	q24.13	0	0.916869847	0.861390163	NA	NA	NA	0.178793564	1.365296615	1.410537733	0	0.346731446	0.489984945	0.157028736	0.952870221	0.954366098
7228	ENSG00000136270	TBRG4	7	7p	p13	0	0.424248785	0.45619481	0.067131642	0.704981846	0.574457386	0	0.253692186	0.266724763	0	0.569559086	0.570775858	0.268561834	1.465033796	1.459534903
281	ENSG00000011105	TSPAN9	12	12p	p13.33	0	0.354683038	0.288793225	0	0.222775635	0.156435145	0.08361569	0.861298361	0.795982558	0	0.87309062	0.809680717	0.251956927	1.44551813	1.429471017
4883	ENSG00000119335	SET	9	9q	q34.11	0.139738782	1.167773744	1.000326132	0	0.155284669	0.067920306	0	-0.101549556	-0.130151175	0	0.25938944	0.246554528	0.195718406	0.996955724	0.950727769
6083	ENSG00000129103	SUMF2	7	7p	p11.2	0.182659124	1.463077213	1.495440746	0	-0.005075203	-0.035182805	0	0.400823578	0.389142557	0	-0.067342991	-0.092459951	0.152640716	0.827048295	0.801585094
9465	ENSG00000152192	POU4F1	13	13q	q31.1	0.124037381	1.172843397	1.27060517	0	-0.227157118	-0.077116031	0.211245757	1.575852815	1.750479373	0	0.547120342	0.322344015	-0.197976166	-2.315994247	-2.428447134
5097	ENSG00000120868	APAF1	12	12q	q23.1	0	0.596313672	0.640936148	0	-0.010837615	-0.014947749	0.11	0.799593007	0.87372751	0	-0.060482763	-0.110195599	0.225172622	1.204185284	1.11498679
8348	ENSG00000143355	LHX9	1	1q	q31.3	NA	NA	NA	NA	NA	NA	0.263998015	1.501298471	1.781901854	0	-0.240377862	-0.026801148	0.071073293	0.688509863	0.591007357
1702	ENSG00000086717	PPEF1	X	Xp	p22.13	0	0.671196122	0.678718311	0.120758799	1.163385582	0.964615201	0.041567388	1.406619829	1.099207674	0.172507164	2.690526721	2.416975694	NA	NA	NA
11591	ENSG00000165675	ENOX2	X	Xq	q26.1	0	0.629746814	0.586914629	NA	NA	NA	0.173690904	0.911520076	1.258088632	0	0.42534165	0.421038736	0.161074618	0.810163467	0.813413218
9974	ENSG00000156687	UNC5D	8	8p	p12	NA	NA	NA	0	0.016824576	-0.035429965	0.334600373	2.166709397	2.442750123	0	0.166816242	0.017936413	0	-0.046813939	-0.058415368
6344	ENSG00000130935	NOL11	17	17q	q24.2	0	0.907380886	1.03314376	0	0.627429058	0.662579865	0.08553867	0.578915938	0.654097499	0	0.789966697	0.802224929	0.248887553	1.349321794	1.344018028
13424	ENSG00000173457	PPP1R14B	11	11q	q13.1	0	0.594164832	0.568202999	NA	NA	NA	0	-0.488750473	-0.399255943	NA	NA	NA	0.334328246	1.573043722	1.599586153
13647	ENSG00000174791	RIN1	11	11q	q13.2	0	-0.066613773	-0.047915735	0	0.161277241	0.078550025	0	-0.193144292	-0.088536684	0	0.290043058	0.381967281	0.334176178	2.33474826	2.27623451
20010	ENSG00000228716	DHFR	5	5q	q14.1	0	1.391841291	1.363102854	0	-0.440710409	-0.535846536	0	1.022128689	1.019644713	0	0.265817906	0.212861288	0.333709969	1.572332782	1.660520368
9784	ENSG00000154928	EPHB1	3	3q	q22.2	0	0.336430096	0.26308207	0	0.053099416	0.032952635	0.333513479	1.914538237	2.158034231	0	1.258044924	1.001457333	-0.113624712	-1.199474877	-1.154962821
9374	ENSG00000151466	SCLT1	4	4q	q28.2	NA	NA	NA	0	0.096324132	0.128367142	0.257608961	1.80335406	1.801108037	0	0.246946461	0.218456226	0.07567146	0.54708301	0.538272958
13128	ENSG00000172061	LRRC15	3	3q	q29	0	-0.504783799	-0.628850966	0	0.360414114	0.258642845	0	-0.078471625	-0.16641248	0	1.11138362	1.134320896	0.332774294	2.581093293	2.453640978
2357	ENSG00000100625	SIX4	14	14q	q23.1	NA	NA	NA	0	0.24596659	0.260683883	0.332460206	2.089451941	2.140021157	0	0.741988703	0.764718848	0	0.039707498	0.088820327
10614	ENSG00000161980	POLR3K	16	16p	p13.3	0	0.33189273	0.384769525	0	0.16620401	0.30048998	0	-0.19351504	-0.205065849	0	0.570316738	0.443879271	0.332456074	1.593384404	1.604875313
6335	ENSG00000130826	DKC1	X	Xq	q28	0.23252017	1.339993094	1.381565029	0	0.512241251	0.483772445	0	0.543769694	0.550088981	0	0.473203331	0.414549172	0.098219725	0.84121449	0.753073441
25598	ENSG00000272872		22	22q	q11.1	NA	NA	NA	NA	NA	NA	0.330715564	2.008190542	1.995667639	NA	NA	NA	NA	NA	NA
27264	ENSG00000279508		14	14q	q11.2	NA	NA	NA	NA	NA	NA	0.330715564	2.008190542	1.995667639	NA	NA	NA	NA	NA	NA
15188	ENSG00000183474	GTF2H2C	5	5q	q13.2	0	-0.460834964	-0.359880848	NA	NA	NA	0.284940795	2.082295398	2.170758511	NA	NA	NA	0.045647106	0.396470785	0.401839218
2285	ENSG00000100372	SLC25A17	22	22q	q13.2	0	0.949995516	0.962876875	0	-0.091855501	-0.110648938	0.042980092	0.458265783	0.480055089	0	0.359776496	0.309816625	0.28685722	1.368603151	1.401298575
12337	ENSG00000168675	LDLRAD4	18	18p	p11.21	0	1.979775906	2.204858742	0	0.075822471	0.074116396	0.200626764	1.458746783	1.587246799	0	0.950018887	1.043060332	0.129160459	0.946504608	0.970543839
8476	ENSG00000143971	ETAA1	2	2p	p14	0	0.322330542	0.23127398	0	0.244294033	0.201989052	0.107782628	0.896649721	0.820845524	0	1.075266792	0.537132786	0.221988361	1.018182746	1.030304272
8494	ENSG00000144057	ST6GAL2	2	2q	q12.3	NA	NA	NA	NA	NA	NA	0.329750388	2.322618238	2.145868653	0	0.560733768	0.519217516	-0.088933995	-1.082054765	-1.252820185
466	ENSG00000028116	VRK2	2	2p	p16.1	0	0.228180361	0.225793252	0	-0.079762803	0.000463691	0.170405335	1.172654069	1.178142595	0	0.051085589	0.05636751	0.159067727	0.846504599	0.839726393
8194	ENSG00000142230	SAE1	19	19q	q13.32	0.168689309	1.196147329	1.266676599	0	0.405199135	0.280458578	0.106027778	0.824277744	0.823822901	0	0.638628668	0.668595985	0.054530427	0.408605394	0.419321909
5051	ENSG00000120526	NUDCD1	8	8q	q23.1	NA	NA	NA	0	0.512807467	0.543294135	0.170781841	1.040526011	1.047779949	NA	NA	NA	0.158408161	1.058545019	1.068482673
9997	ENSG00000156925	ZIC3	X	Xq	q26.3	0	0.747340712	0.080686917	0	-0.158313435	-0.103001666	0.328969409	1.792551795	2.039741563	0	0.996157625	0.807640098	0	1.072325539	0.607718962
11940	ENSG00000167085	PHB	17	17q	q21.33	0	0.344628482	0.37533765	0	0.174145581	0.171196009	0.122920176	0.892250935	0.89911363	0	0.362733885	0.318628207	0.206029432	1.020208681	0.997618246
16895	ENSG00000197705	KLHL14	18	18q	q12.1	NA	NA	NA	NA	NA	NA	0.328254455	2.567613713	2.633373779	0	0.50993557	0.471674951	0	0.109783486	0.113948008
12439	ENSG00000169105	CHST14	15	15q	q15.1	NA	NA	NA	0	0.209813469	0.302456563	0.158454234	1.078672889	1.110648526	0	0.389379501	0.370420716	0.16978209	0.919681481	0.895387849
10692	ENSG00000162490	DRAXIN	1	1p	p36.22	NA	NA	NA	NA	NA	NA	0.327902867	1.835263075	1.900291258	0	0.322544837	0.223282258	0	-0.237366687	-0.230616364
1689	ENSG00000086300	SNX10	7	7p	p15.2	0	0.781147545	0.699155327	0.081643845	0.580688654	0.559448676	0.246256093	1.819453256	1.816824107	0	0.27227781	0.283720379	-0.05574327	-0.619371914	-0.624795917
11027	ENSG00000163638	ADAMTS9	3	3p	p14.1	0	0.313931819	0.063506849	0	-0.201575095	-0.290297575	0.32782801	2.291866604	2.308765175	0	-1.157452276	-0.954680725	0	0.79541961	0.875517725
2139	ENSG00000099953	MMP11	22	22q	q11.23	0	-0.096280672	0.204055221	0	0.372143921	-0.173568234	0.057722724	0.482706441	0.515051825	0	2.365234246	1.741857291	0.269844075	1.578660085	1.576570705
21877	ENSG00000239672	NME1	17	17q	q21.33	0	1.202570666	1.530085754	0	0.52424536	0.485719376	0.174279494	1.115681242	1.139037421	0.153268816	1.575117645	1.581023397	NA	NA	NA
22010	ENSG00000241127	YAE1D1	7	7p	p14.1	NA	NA	NA	NA	NA	NA	0	0.549780543	0.626480717	0.059561548	1.037222732	0.840178443	0.267365548	1.310073055	1.281855132
7274	ENSG00000136542	GALNT5	2	2q	q24.1	NA	NA	NA	0	0.000289442	-0.050114528	0.326785262	2.422778136	2.320513774	0	1.445665549	1.445377563	-0.13080001	-1.435270546	-1.498965937
4381	ENSG00000115252	PDE1A	2	2q	q32.1	0.326469319	2.529320387	2.343486616	0	-0.027115945	0.005091051	0	0.394198411	0.571349846	0	-0.276082663	-0.255045012	-0.219444923	-1.801753646	-1.760573747
8972	ENSG00000147606	SLC26A7	8	8q	q21.3	NA	NA	NA	0	-0.067122386	-0.001739906	0.326069706	2.31153156	2.310965001	0	0.494853231	0.436500539	0	0.547989635	0.558186393
20556	ENSG00000231764	DLX6-AS1	7	7q	q21.3	NA	NA	NA	NA	NA	NA	0.325452826	1.933398158	2.058318363	NA	NA	NA	NA	NA	NA
9712	ENSG00000154277	UCHL1	4	4p	p13	0	2.032755872	1.92989435	0.324349126	2.257498403	2.26640057	0	1.408462134	1.473233588	0	0.884522624	0.970248674	-0.131176449	-1.516227901	-1.575387104
25221	ENSG00000269821	KCNQ1OT1	11	11p	p15.5	NA	NA	NA	NA	NA	NA	0.3241561	2.030896782	2.063452303	NA	NA	NA	NA	NA	NA
11238	ENSG00000164251	F2RL1	5	5q	q13.3	0	0.826067841	0.815198918	0	-0.014689448	-0.000213903	0	0.529954979	0.731378361	0	0.794240981	0.720999994	0.323883144	1.987811492	2.228170677
4935	ENSG00000119699	TGFB3	14	14q	q24.3	0	0.972810385	1.012947701	0	0.514597583	0.513249784	0.166865989	1.350335587	1.323153808	0	1.479409279	1.665772449	0.156697141	1.02230274	1.027903233
14811	ENSG00000181588	MEX3D	19	19p	p13.3	0	1.38190186	1.584726771	0	-0.08576194	-0.168407367	0	0.400462946	0.49750513	0	0.314253938	0.30212256	0.323432898	1.496902066	1.530308458
12292	ENSG00000168476	REEP4	8	8p	p21.3	0	-0.126482316	-0.19916071	0	0.331754794	0.333329897	0	0.333648673	0.398913044	0	0.885977694	1.175619724	0.323203021	1.598816066	1.645943558
3702	ENSG00000109881	CCDC34	11	11p	p14.1	NA	NA	NA	0	-0.044683679	0.010569671	0.208385348	1.380794703	1.371312181	0	1.448719559	1.306355882	0.114704726	0.692598128	0.697156481
867	ENSG00000064012	CASP8	2	2q	q33.1	0	0.585394363	0.55652096	0	-0.152746271	-0.11189595	0	0.527276353	0.578071405	0	0.282440418	0.351070253	0.322758069	1.416928572	1.483523477
2458	ENSG00000101189	MRGBP	20	20q	q13.33	0	0.879039385	1.028673617	0.14874782	1.021291224	1.006959375	0.126351173	0.76736532	0.828848332	0	0.798869549	1.0372301	0.047606326	0.455171704	0.435926299
8798	ENSG00000146263	MMS22L	6	6q	q16.1	NA	NA	NA	NA	NA	NA	NA	NA	NA	0	0.709381032	0.729370815	0.322439929	1.739958325	1.735689976
5529	ENSG00000124562	SNRPC	6	6p	p21.31	0	0.20526815	0.248176373	0.097982353	0.695447599	0.652418331	0.058663607	0.54673133	0.548961765	0	0.636378485	0.686911371	0.164801356	0.825094259	0.81718229
2848	ENSG00000103742	IGDCC4	15	15q	q22.31	NA	NA	NA	NA	NA	NA	0.32081657	2.554301226	2.377548525	0	-0.139479865	-0.076382838	0	-0.092947839	-0.034382534
18122	ENSG00000207949	MIR214	1	1q	q24.3	NA	NA	NA	NA	NA	NA	0.320792366	2.209484406	2.214193056	NA	NA	NA	NA	NA	NA
25787	ENSG00000273703	HIST1H2BM	6	6p	p22.1	0	-0.119206106	-0.110581312	0.218471286	1.445141247	1.444499956	0.101175596	0.934849682	0.85525916	0	1.526936367	1.514877875	NA	NA	NA
24451	ENSG00000261801	LOXL1-AS1	15	15q	q24.1	NA	NA	NA	NA	NA	NA	0.319236054	2.183768549	2.17743499	NA	NA	NA	NA	NA	NA
14595	ENSG00000180182	MED14	X	Xp	p11.4	0.09087923	0.98671178	0.980433367	0	0.318404517	0.303306994	0	0.449140898	0.433561318	0	-0.0645904	-0.134137766	0.228052581	1.134944047	1.107714916
8821	ENSG00000146425	DYNLT1	6	6q	q25.3	0	0.546439101	0.652588254	0	0.657282363	0.505880174	0	0.443703388	0.471204875	0	0.376838128	0.368690545	0.318436227	1.504905679	1.498074079
798	ENSG00000059573	ALDH18A1	10	10q	q24.1	0	0.982772872	1.140268372	0	0.499596202	0.47503726	0.081607639	0.813337834	0.797038046	0	0.624340877	0.480532927	0.236753248	1.341885509	1.383432421
4219	ENSG00000113758	DBN1	5	5q	q35.3	0.251091268	1.618255337	1.628071317	0	0.252070499	0.184044701	0	0.432440888	0.466393285	0	0.655414007	0.745722049	0.067188148	0.665243	0.619193139
14207	ENSG00000177888	ZBTB41	1	1q	q31.3	NA	NA	NA	0	-0.027809137	-0.002223046	0	0.350945067	0.3414098	0	0.544456284	0.385124902	0.318144405	1.519522548	1.504227735
11612	ENSG00000165757	KIAA1462	10	10p	p11.23	0	0.929380864	0.974974177	NA	NA	NA	0.317156802	2.15566492	2.185352967	NA	NA	NA	0	-0.477668919	-0.520107426
11202	ENSG00000164128	NPY1R	4	4q	q32.2	0.317152574	2.289935032	2.314658512	0	0.226832486	0.231329939	0	1.187768238	1.199979288	0	-0.545871417	-0.509955649	-0.233050975	-1.588221699	-1.655641095
550	ENSG00000038427	VCAN	5	5q	q14.2	0	1.931284215	2.306858292	0	-0.006241726	0.081893854	0.207426458	1.697803929	1.647942229	0	1.441764747	1.532087012	0.109714042	0.902936397	0.924264925
16810	ENSG00000197380	DACT3	19	19q	q13.32	NA	NA	NA	NA	NA	NA	0.316425269	1.98745669	1.918832466	0	-0.53766147	-0.448690056	0	-0.058793222	-0.011334474
10594	ENSG00000161860	SYCE2	19	19p	p13.13	NA	NA	NA	NA	NA	NA	0	0.66215791	0.512493583	NA	NA	NA	0.315938235	1.690500055	1.725051242
17012	ENSG00000198088	NUP62CL	X	Xq	q22.3	0	-0.004936449	0.033277954	0	0.14776326	0.071703911	0.315873858	2.091373772	2.053896806	0	0.230988287	0.202880684	NA	NA	NA
9739	ENSG00000154545	MAGED4	X	Xp	p11.22	0	2.016429374	2.076150548	0	0.491238709	0.524803925	0.315743415	1.945997623	1.982217364	NA	NA	NA	NA	NA	NA
488	ENSG00000031691	CENPQ	6	6p	p12.3	0	0.183317392	0.149475816	0	0.044939347	0.11672163	0	0.635325114	0.604409955	0	0.328468414	0.473697673	0.315666519	1.379739429	1.389479398
9256	ENSG00000150275	PCDH15	10	10q	q21.1	NA	NA	NA	0	0.021655681	0.015396441	0	-0.027207345	-0.004569715	0	0.561437784	0.477643969	0.315665404	1.895717737	1.923473792
5369	ENSG00000123388	HOXC11	12	12q	q13.13	0	0.263119314	0.211875771	0	-0.230801189	-0.243357644	0.315210763	1.978576412	1.988282477	0	1.302267331	1.400639403	NA	NA	NA
3212	ENSG00000105926	MPP6	7	7p	p15.3	0	0.340368379	-0.007011396	0	0.353491016	0.378135109	0.237291407	1.697502531	1.795437857	0	0.511110489	0.769447485	0.077632952	0.842228055	0.85580755
3271	ENSG00000106263	EIF3B	7	7p	p22.3	0.164481609	1.375841486	1.296282558	NA	NA	NA	0	0.44893928	0.464002011	0	0.241472025	0.199473875	0.150295212	0.858899946	0.798851593
823	ENSG00000060982	BCAT1	12	12p	p12.1	0	0.952216231	0.990579065	0	0.049908373	0.049549948	0.314716696	1.934980981	1.97917645	0	0.253614287	0.295598682	0	0.671979356	0.620606302
15078	ENSG00000182963	GJC1	17	17q	q21.31	0	0.275637638	0.304099541	NA	NA	NA	0.206145597	1.797993822	1.950252712	0	0.940660454	1.013818259	0.108568885	0.872846918	0.823420725
25903	ENSG00000274207		1	1p	p31.1	0.314189847	2.269227673	2.42807803	0	0.205758357	0.131936722	0	1.119296517	1.315159358	NA	NA	NA	NA	NA	NA
10470	ENSG00000160691	SHC1	1	1q	q21.3	0.219535974	1.649029971	1.4405204	0	0.667142632	0.85948013	0.09464176	0.836644752	0.907468445	0	0.28148739	0.318952967	0	0.386636367	0.381094013
15540	ENSG00000185049	NELFA	4	4p	p16.3	0.221104583	1.210331266	1.331923253	0	-0.004845241	-0.039645026	0	-0.171155606	-0.095255567	0	0.36797509	0.214574771	0.09287358	0.603403559	0.546334079
9354	ENSG00000151322	NPAS3	14	14q	q13.1	0	0.308592756	0.341875173	0	0.127692611	0.149610789	0.313414193	2.480981431	2.421785522	0	0.475737915	0.547797725	-0.178434268	-1.610255763	-1.607694386
12415	ENSG00000169016	E2F6	2	2p	p25.1	0.219335145	1.302270612	1.310329899	0	0.31536271	0.311495071	0.09353339	0.752771141	0.741172898	0	0.592028544	0.599293392	0	-0.22139188	-0.223865391
19225	ENSG00000224688	E2F6P2	22	22q	q11.21	0.219335145	1.302270612	1.310329899	NA	NA	NA	0.09353339	0.752771141	0.741172898	NA	NA	NA	NA	NA	NA
19672	ENSG00000226885	E2F6P3	22	22q	q11.21	0.219335145	1.302270612	1.310329899	NA	NA	NA	0.09353339	0.752771141	0.741172898	NA	NA	NA	NA	NA	NA
21100	ENSG00000234764	E2F6P1	22	22q	q11.21	0.219335145	1.302270612	1.310329899	NA	NA	NA	0.09353339	0.752771141	0.741172898	NA	NA	NA	NA	NA	NA
26869	ENSG00000278066		KI270731.1	KI270731.1		0.219335145	1.302270612	1.310329899	NA	NA	NA	0.09353339	0.752771141	0.741172898	NA	NA	NA	NA	NA	NA
26997	ENSG00000278573		KI270734.1	KI270734.1		0.219335145	1.302270612	1.310329899	NA	NA	NA	0.09353339	0.752771141	0.741172898	NA	NA	NA	NA	NA	NA
13907	ENSG00000176208	ATAD5	17	17q	q11.2	0	-0.074594987	-0.025242962	0	0.248844828	0.228458702	0	0.47539607	0.495469555	0.090211072	1.100487735	1.150777051	0.222328546	1.242999899	1.24046167
2668	ENSG00000102393	GLA	X	Xq	q22.1	0	0.446230485	0.496833568	0	0.120345265	0.071237337	0	0.033608772	0.086797178	0	-0.277158632	-0.140746637	0.312528362	1.570166	1.620481884
4025	ENSG00000112282	MED23	6	6q	q23.2	0.161562031	1.426789922	1.354893172	NA	NA	NA	0.082326347	0.710243868	0.673775469	0	0.085690271	0.321041341	0.068181942	0.427093438	0.430739342
12533	ENSG00000169515	CCDC8	19	19q	q13.32	NA	NA	NA	0	0.411655123	0.529394653	0.311844097	1.918587156	1.938342577	0	0.878054187	0.999572657	0	0.100092998	0.347726215
913	ENSG00000065150	IPO5	13	13q	q32.2	0.311746999	2.001641514	1.958352932	0	-0.161714453	-0.124320975	0	-0.072818274	-0.060966851	0	-0.151310508	-0.19295401	0.178160225	0.83412373	0.854510841
11444	ENSG00000165055	METTL2B	7	7q	q32.1	0	0.597485825	0.472776858	0.0646492	0.642674037	0.571361708	0.073173596	0.667361035	0.653482437	NA	NA	NA	0.173372874	1.005115418	1.011602967
21998	ENSG00000240972	MIF	22	22q	q11.23	0	0.968159342	1.012509629	0	0.793843535	0.658924813	0	0.672481113	0.685453921	0.098176452	1.137700193	1.134597582	0.212254477	1.226856268	1.233473206
4465	ENSG00000115687	PASK	2	2q	q37.3	0	0.441811633	0.385812768	0	-0.037579337	-0.025476362	0.114016077	0.862578589	0.82555318	NA	NA	NA	0.196262627	1.000286745	1.009034674
25392	ENSG00000271474		4	4q	q22.3	NA	NA	NA	NA	NA	NA	0.310162733	1.729027448	1.941299331	NA	NA	NA	NA	NA	NA
14280	ENSG00000178295	GEN1	2	2p	p24.2	NA	NA	NA	NA	NA	NA	0.150646328	1.045894504	1.032711385	0	0.948464995	0.943742754	0.159007416	1.016909174	1.039255756
15279	ENSG00000183801	OLFML1	11	11p	p15.4	0.30955546	2.569138491	2.421898815	0	-0.276976484	-0.298660501	0	0.600238088	0.479122524	0	-0.009882469	0.086926237	-0.041294498	-1.953943951	-1.495337736
12496	ENSG00000169330	KIAA1024	15	15q	q25.1	0	0.672251103	0.560555277	NA	NA	NA	0.309550194	2.033149513	2.279580639	0	0.572494232	0.608713875	-0.210884738	-2.055114095	-2.079795786
3208	ENSG00000105880	DLX5	7	7q	q21.3	0	1.441211027	1.492428518	0	-0.131048065	-0.107152333	0.267035306	1.839691666	1.91207241	0	0.398322161	0.4614337	0.042457006	0.477719274	0.416819283
14099	ENSG00000177283	FZD8	10	10p	p11.21	0	-0.163029722	-0.203832511	0	0.221367357	0.116651252	0.309368312	2.256447504	2.335850073	0	0.226455824	0.403285198	0	0.289085913	0.311489667
9322	ENSG00000151025	GPR158	10	10p	p12.1	NA	NA	NA	NA	NA	NA	0.30926051	2.550072019	3.044378031	0	-1.372738083	-1.438581526	-0.235087671	-2.386295451	-2.226397914
5116	ENSG00000121005	CRISPLD1	8	8q	q21.13	NA	NA	NA	NA	NA	NA	0.309230903	2.079101901	2.026797546	0	1.241296375	1.233200185	-0.172536955	-1.75765879	-1.934843394
9220	ENSG00000149679	CABLES2	20	20q	q13.33	NA	NA	NA	NA	NA	NA	0.308924622	1.928514906	2.138578306	0	0.983647035	1.095973539	0	-0.046747957	-0.053213983
19993	ENSG00000228623	ZNF883	9	9q	q32	NA	NA	NA	NA	NA	NA	0.308855076	1.769939315	1.927546491	NA	NA	NA	NA	NA	NA
1509	ENSG00000080839	RBL1	20	20q	q11.23	0	0.371532915	0.37951063	0	0.133678634	0.11383337	0	0.691301348	0.653682595	0	0.291609514	0.144305922	0.308386263	1.6642853	1.664454828
3891	ENSG00000111530	CAND1	12	12q	q14.3	0.30828421	1.956769499	2.137670437	0	0.461288528	0.497904989	0	0.587459169	0.661540389	0	0.295568464	0.273843196	-0.134513371	-1.046994456	-1.045020325
13932	ENSG00000176381	PRR18	6	6q	q27	NA	NA	NA	NA	NA	NA	0.307778183	1.942175861	1.986529385	0	0.352155705	0.417531178	0	0.243942404	0.23190387
1466	ENSG00000079462	PAFAH1B3	19	19q	q13.2	0	1.43841796	1.454213444	0.055747698	0.767315163	0.598508195	0	0.382558322	0.400807663	0.127176531	1.791367301	1.626089179	0.124852341	1.02350352	1.01822535
15735	ENSG00000185904	LINC00839	10	10q	q11.21	NA	NA	NA	0.086480378	0.921558401	0.881046828	0.221249056	1.392800919	1.51801524	NA	NA	NA	NA	NA	NA
12347	ENSG00000168743	NPNT	4	4q	q24	NA	NA	NA	0	0.001470185	0.051995679	0	0.297912216	0.105889394	NA	NA	NA	0.307257472	1.839856886	2.17446525
10097	ENSG00000157778	PSMG3	7	7p	p22.3	NA	NA	NA	0	0.400220188	0.525067454	0.19630538	1.302791079	1.31178618	0.040866182	1.065585287	0.856469924	0.06969603	0.480283956	0.514285346
6491	ENSG00000131876	SNRPA1	15	15q	q26.3	0	1.231640161	1.21709382	0	0.801896734	0.762539061	0	0.516445701	0.563174155	NA	NA	NA	0.306663945	1.257612542	1.346835265
6025	ENSG00000128595	CALU	7	7q	q32.1	0	0.602336095	0.715649253	0	0.381695251	0.306834749	0.164799839	1.104051049	1.125721555	0	0.607787243	0.6264099	0.141745086	0.679875443	0.685328062
2579	ENSG00000101868	POLA1	X	Xp	p22.11	0	0.676338507	0.645576938	NA	NA	NA	0	0.478733602	0.536115294	0	0.561492371	0.632897816	0.306312634	1.393797806	1.415562365
17764	ENSG00000205060	SLC35B4	7	7q	q33	NA	NA	NA	0	0.121651723	0.168660045	0.226065476	1.410414596	1.421511745	0	0.262840388	0.320551188	0.079970443	0.535756581	0.564139171
12826	ENSG00000170836	PPM1D	17	17q	q23.2	0	0.454718634	0.505241018	0	0.279207219	0.277527316	0.144486462	1.141971296	1.186230925	0	-0.204183119	-0.135018601	0.161330155	0.856809628	0.8757228
16582	ENSG00000196504	PRPF40A	2	2q	q23.3	0	0.994991767	0.658401138	0	0.275710802	0.386209834	0	-0.092266924	-0.012642832	NA	NA	NA	0.30527318	1.515603132	1.499571624
7703	ENSG00000138741	TRPC3	4	4q	q27	0	-0.244550419	-0.156320235	0	0.188369464	0.12396989	0.305244639	2.170829795	2.433398874	0	1.244175406	1.230011729	0	-0.968225276	-1.029970313
7827	ENSG00000139618	BRCA2	13	13q	q13.1	0	0.431614295	0.260365396	0	-0.093835023	-0.096584041	0.046117108	0.978269781	0.817962442	0	1.518301175	1.568428538	0.258753228	1.436110517	1.409955395
15574	ENSG00000185203	WASIR1	X	Xq	q28	NA	NA	NA	NA	NA	NA	0.30471445	1.686256836	1.834497563	NA	NA	NA	NA	NA	NA
20501	ENSG00000231439	WASIR2	16	16p	p13.3	NA	NA	NA	NA	NA	NA	0.30471445	1.686256836	1.834497563	NA	NA	NA	NA	NA	NA
380	ENSG00000018408	WWTR1	3	3q	q25.1	0	1.400811117	1.396177239	NA	NA	NA	0	0.604554869	0.598267471	0	0.485968717	0.599863262	0.304705383	1.586394411	1.581364632
9429	ENSG00000151835	SACS	13	13q	q12.12	0.304337163	2.568556391	2.247674916	0	0.450143671	0.467280383	0	0.442839161	0.45250479	0	-0.585785613	-0.48047414	0	-0.518717328	-0.517482306
7781	ENSG00000139278	GLIPR1	12	12q	q21.2	0	-1.292205623	-0.989592085	NA	NA	NA	0	0.325133001	0.254531582	0	0.594546104	0.607652692	0.30396674	1.853244555	1.854354811
1434	ENSG00000078725	BRINP1	9	9q	q33.1	0.008103778	1.314719001	1.228156998	0	0.172070997	0.173171599	0.29531674	2.035788878	2.325017105	0	1.855176342	1.472279446	0	-0.830257451	-0.766696887
1287	ENSG00000075142	SRI	7	7q	q21.12	0	0.092891937	0.231665657	0	-0.133490681	-0.111003776	0.084704379	0.587918157	0.614296112	0	-0.054388941	0.013541983	0.218660496	0.991103038	1.012445272
9809	ENSG00000155189	AGPAT5	8	8p	p23.1	0	1.281294474	1.064906584	0.096220699	0.749290645	0.745885237	0.206917712	1.586381156	1.792421878	0	0.594841072	0.531046436	-0.219252977	-1.46113024	-1.498280687
18138	ENSG00000211450	C11orf31	11	11q	q12.1	NA	NA	NA	NA	NA	NA	0	-0.04277901	0.077891739	0	0.19883117	0.205917185	0.302648497	1.492097057	1.55037293
16247	ENSG00000188486	H2AFX	11	11q	q23.3	0	1.717588652	1.744249576	0	0.606566999	0.64811068	0.074908077	0.857551223	0.857819241	0	0.619168795	0.521467675	0.227730619	1.361163646	1.344600305
559	ENSG00000039560	RAI14	5	5p	p13.2	0	0.362421255	0.193239226	0	0.614453345	0.492006627	0	0.529773982	0.470769929	0	0.160197561	0.245085031	0.302607488	1.453416827	1.482428959
6633	ENSG00000132780	NASP	1	1p	p34.1	0	1.305110793	1.094470486	0	0.076537264	-0.034121109	0	0.561758607	0.601793253	0	0.120657397	0.079171752	0.302539097	1.545945997	1.54903425
14196	ENSG00000177822		4	4q	q34.3	NA	NA	NA	NA	NA	NA	0.302495711	1.56279119	1.846606161	NA	NA	NA	NA	NA	NA
22391	ENSG00000244563		2	2q	q14.3	0.119173987	0.702733649	0.686152849	0	0.701112312	0.723102315	0.182880695	1.222014838	1.210871661	NA	NA	NA	NA	NA	NA
9951	ENSG00000156482	RPL30	8	8q	q22.2	0	0.252050806	0.243700846	0	0.315056819	0.371666404	0.163588493	1.233456646	1.234832655	0	0.273723734	0.311821561	0.138458333	0.932807399	0.895764498
4203	ENSG00000113643	RARS	5	5q	q34	NA	NA	NA	0.096748082	0.734721147	0.782292778	NA	NA	NA	0	0.532259578	0.461939268	0.204885465	1.067131764	1.107844677
11422	ENSG00000164944	KIAA1429	8	8q	q22.1	NA	NA	NA	0	0.009657841	0.001279217	0.197009602	1.452024424	1.542548639	0	0.276041653	0.291231147	0.104573234	0.668619134	0.675973622
738	ENSG00000055044	NOP58	2	2q	q33.1	NA	NA	NA	0	0.415308843	0.352058197	0	-0.216210276	-0.221232983	0	0.24020273	0.276297949	0.30137133	1.408213594	1.437244522
1399	ENSG00000077942	FBLN1	22	22q	q13.31	0	2.421559093	2.652839443	0	-1.102179765	-0.794638404	0	0.316318694	0.186751911	0	1.689882557	1.69867021	0.301303376	1.618874802	1.721558817
14518	ENSG00000179750	APOBEC3B	22	22q	q13.1	0	1.214141703	1.097678908	0	0.59680844	0.490396024	0.181777901	1.248886108	1.374724703	0	0.766670723	1.366209723	0.119353705	0.984627018	0.956112612
1457	ENSG00000079332	SAR1A	10	10q	q22.1	0	0.889573178	0.86606264	0.115878392	0.972904488	1.001466383	0	-0.011484458	-0.073204601	0	0.447563146	0.444236894	0.185139896	1.053911582	1.018402576
25365	ENSG00000271127		22	22q	q11.1	NA	NA	NA	NA	NA	NA	0.301011348	2.155141008	2.163679202	NA	NA	NA	NA	NA	NA
10510	ENSG00000160949	TONSL	8	8q	q24.3	NA	NA	NA	NA	NA	NA	0	0.040492132	0.039299032	0	1.299404102	1.326631163	0.300659623	1.565953578	1.631541283
10146	ENSG00000158163	DZIP1L	3	3q	q22.3	NA	NA	NA	NA	NA	NA	0	0.025404225	0.026588178	0	0.090815968	0.072491123	0.300467226	1.559339439	1.529172173
14884	ENSG00000182013	PNMAL1	19	19q	q13.32	0	1.932340661	2.098204329	NA	NA	NA	0.300131912	2.211798205	2.114143929	0	1.641690178	1.545474357	0	-0.305144565	-0.313612469
5470	ENSG00000124212	PTGIS	20	20q	q13.13	0	2.609164949	2.981802386	0	0.07812439	-0.029981777	0.299625536	2.260184236	2.098481493	0	1.89364047	1.933153418	0	0.880889475	0.814364157
8928	ENSG00000147274	RBMX	X	Xq	q26.3	0.217934703	1.389086421	1.19431078	0.081490086	0.582248549	0.582966563	0	0.441353245	0.463612545	0	0.262096139	0.288210405	0	-0.503508773	-0.479894161
18786	ENSG00000217835		X	Xq	q12	0.217934703	1.389086421	1.19431078	0.081490086	0.582248549	0.582966563	0	0.39197423	0.450323942	NA	NA	NA	NA	NA	NA
19394	ENSG00000225489		9	9p	p24.1	0.217934703	1.389086421	1.19431078	0.081490086	0.582248549	0.582966563	0	0.39197423	0.450323942	NA	NA	NA	NA	NA	NA
8814	ENSG00000146386	ABRACL	6	6q	q24.1	NA	NA	NA	NA	NA	NA	0	0.38836476	0.383809872	NA	NA	NA	0.299294331	1.249583551	1.285628125
17789	ENSG00000205268	PDE7A	8	8q	q13.1	NA	NA	NA	0	0.254865696	0.268234066	0.128920905	1.216839683	1.264984998	0	0.013204644	0.116691125	0.170201756	1.053870287	1.063473435
1957	ENSG00000092140	G2E3	14	14q	q12	NA	NA	NA	0	0.104089332	0.092851012	0	0.799468437	0.90578499	0	0.674596388	0.749596936	0.298687343	1.523916682	1.520989439
6047	ENSG00000128713	HOXD11	2	2q	q31.1	0.136710929	1.272327565	1.334441735	0	0.16164897	0.124881027	0.120759567	1.147320832	0.906692652	0	0.504048344	0.369647464	0.041192706	0.506784727	0.365126154
9777	ENSG00000154864	PIEZO2	18	18p	p11.21	0	1.689506403	1.758616904	0	0.682305774	0.673069321	0.298631775	2.323863913	2.266199993	0	1.701839181	1.539035414	0	-0.043439677	-0.022434836
18852	ENSG00000220161		17	17p	p11.2	NA	NA	NA	0	-0.306570089	-0.279502341	0.298133767	1.822465126	1.864974024	NA	NA	NA	NA	NA	NA
24192	ENSG00000260907		17	17p	p11.2	NA	NA	NA	0	-0.306570089	-0.279502341	0.298133767	1.822465126	1.864974024	NA	NA	NA	NA	NA	NA
21267	ENSG00000235531	MSC-AS1	8	8q	q13.3	NA	NA	NA	NA	NA	NA	0.298048155	1.975342381	1.895559349	NA	NA	NA	NA	NA	NA
1934	ENSG00000091651	ORC6	16	16q	q11.2	0	0.86754042	0.627361347	0	0.274874243	0.218375327	0.109120757	1.026592058	1.05125898	0	1.315285305	1.280451529	0.188751554	1.106905826	1.013063761
8854	ENSG00000146733	PSPH	7	7p	p11.2	0	0.684678121	0.753568637	0	0.808161494	0.569090942	0.195000085	1.222018624	1.229858517	0	0.697954869	0.543926697	0.102818107	0.593016124	0.637182901
14598	ENSG00000180198	RCC1	1	1p	p35.3	0	0.45531559	0.414415001	NA	NA	NA	0	0.333740724	0.386807217	0	1.031032565	1.003341572	0.297487527	1.57025832	1.592294345
3946	ENSG00000111799	COL12A1	6	6q	q14.1	NA	NA	NA	0	0.815265074	0.941264903	0.29747538	2.176189723	2.193115461	0	1.902227016	1.953906338	0	0.817088618	0.860827579
7195	ENSG00000136122	BORA	13	13q	q21.33	0	0.467354746	0.366087011	0	0.544476017	0.456464498	0	0.474381929	0.479881242	0	0.691807889	0.607687212	0.297468311	1.525506019	1.547278314
197	ENSG00000007968	E2F2	1	1p	p36.12	0	-0.328877142	-0.190629013	0	0.358957248	0.19429528	0.29744119	2.313346383	2.521313313	0	0.391239467	0.317545843	0	0.748842972	0.802981642
10749	ENSG00000162695	SLC30A7	1	1p	p21.2	NA	NA	NA	0	0.050210697	0.019914805	0	0.4893598	0.430839758	0	0.177017905	0.263346969	0.297246562	1.481738624	1.479722622
4581	ENSG00000116652	DLEU2L	1	1p	p31.3	0	1.001998401	0.564008959	NA	NA	NA	0.297134196	1.931607765	1.972627632	NA	NA	NA	NA	NA	NA
20530	ENSG00000231607	DLEU2	13	13q	q14.2	0	1.001998401	0.564008959	0	-0.076473638	0.030943644	0.297134196	1.931607765	1.972627632	NA	NA	NA	NA	NA	NA
8959	ENSG00000147535	PPAPDC1B	8	8p	p11.23	NA	NA	NA	NA	NA	NA	0.166454169	1.01592305	1.181048777	0	0.621283767	0.656194839	0.130632917	0.676235696	0.70521279
6029	ENSG00000128606	LRRC17	7	7q	q22.1	0	3.215773596	4.031704467	0.179897988	1.237749897	1.161452819	0.116706937	1.77191064	1.575595628	0	2.069869386	2.365463147	0	0.505617234	0.173263024
12786	ENSG00000170627	GTSF1	12	12q	q13.13	NA	NA	NA	0	0.247483154	-0.045731546	0.296491023	2.651283527	2.898081353	NA	NA	NA	0	0.402181671	0.380268075
12995	ENSG00000171502	COL24A1	1	1p	p22.3	NA	NA	NA	0	0.195557041	0.209102123	0.295968279	2.195841622	2.14611702	0	0.602771966	0.536488669	-0.23780005	-2.050612392	-2.130113641
5272	ENSG00000122566	HNRNPA2B1	7	7p	p15.2	0.181742025	1.089145016	1.124526046	NA	NA	NA	0.113998348	1.137455975	1.084239135	0	0.030105437	0.083125174	-0.015824488	-0.323525545	-0.318459023
10809	ENSG00000162923	WDR26	1	1q	q42.12	0	0.035981415	0.020044768	0	0.127272711	0.124280641	0	-0.272503627	-0.22753355	0	0.019986773	-0.008989434	0.29571879	1.623345425	1.621423982
25231	ENSG00000269918		8	8p	p23.1	NA	NA	NA	NA	NA	NA	0.295640839	1.803575924	1.917123569	NA	NA	NA	NA	NA	NA
17225	ENSG00000198807	PAX9	14	14q	q13.3	0	0.07092986	-0.075848269	0	0.240622659	-0.063528814	0.295441835	2.342449361	2.329229972	0	-0.097693216	0.036535192	-0.218191886	-2.057932917	-2.128102445
4155	ENSG00000113296	THBS4	5	5q	q14.1	0	-0.562848991	-0.603610181	0.295393506	2.590983672	2.670258268	0	2.613881006	2.859706733	0	0.094580696	1.015606309	0	-0.924721756	-0.644849133
9842	ENSG00000155561	NUP205	7	7q	q33	0	1.049218984	1.002632146	NA	NA	NA	0.080531815	0.71820595	0.773578744	0	0.372352391	0.114950865	0.214536609	1.08921264	1.147185512
8977	ENSG00000147649	MTDH	8	8q	q22.1	0	0.800607673	0.693626607	0	0.171219314	0.157959262	0.111503639	0.81995637	0.786408042	0	0.496183643	0.456788618	0.183295579	0.971515439	0.983771024
8779	ENSG00000146112	PPP1R18	6	6p	p21.33	NA	NA	NA	NA	NA	NA	0.209491359	1.518181592	1.591741394	NA	NA	NA	0.085157296	0.664692703	0.643163592
2666	ENSG00000102387	TAF7L	X	Xq	q22.1	0	-0.17592983	-0.176179366	0	-0.332193336	-0.298479818	0.294602786	2.391227501	2.178011887	0	1.358200239	1.270389056	0	0.139712035	0.112060341
25618	ENSG00000272945		20	20q	q11.22	0.293845861	2.0298489	1.835100388	NA	NA	NA	0	0.401089229	0.394563697	NA	NA	NA	NA	NA	NA
18071	ENSG00000206630	SNORD60	16	16p	p13.3	NA	NA	NA	NA	NA	NA	0	0.253230388	0.213192369	NA	NA	NA	0.293631045	1.597518198	1.651265456
219	ENSG00000008405	CRY1	12	12q	q23.3	0.293549067	1.829567168	1.980079506	0	-0.105172169	-0.101593119	0	0.358013584	0.436779687	0	-0.370749382	-0.368812603	0	0.262612293	0.293398822
2991	ENSG00000104897	SF3A2	19	19p	p13.3	0.242484254	1.591138713	1.538818215	0	0.19934875	0.196257342	0	0.055412226	0.102398123	0	0.231391202	0.229897221	0.05091182	0.661469212	0.702293248
871	ENSG00000064195	DLX3	17	17q	q21.33	NA	NA	NA	0	0.243182755	0.152599567	0.2927485	2.021117302	2.413508836	0	0.694325218	0.635648572	0	-0.946076452	-1.053740924
4472	ENSG00000115758	ODC1	2	2p	p25.1	0	1.421709978	1.465594858	0	0.628365776	0.658501452	0	0.368840778	0.327621925	0	0.039563037	0.060410847	0.292634054	1.594519516	1.547299433
15199	ENSG00000183527	PSMG1	21	21q	q22.2	0.185429662	1.6425688	1.493047813	0	0.342603652	0.40559584	0	0.404262703	0.410934884	0	0.288807806	0.277943189	0.106738385	0.631051171	0.644102644
2567	ENSG00000101773	RBBP8	18	18q	q11.2	0	0.563492889	0.531083343	0	0.289883634	0.230811613	0	-0.361893754	-0.342251463	0	0.013249347	0.003293926	0.292098383	1.356074284	1.346957791
13536	ENSG00000174106	LEMD3	12	12q	q14.3	0.251358848	1.468601863	1.610253224	0	0.253363771	0.250150266	0.040532773	0.31935563	0.321753774	0	0.613215732	0.551234647	0	0.007505912	0.040956819
2852	ENSG00000103855	CD276	15	15q	q24.1	NA	NA	NA	0	-0.184400827	-0.055295991	0.291665913	1.790765868	1.802136557	0	-0.242755403	-0.238298128	0.209550026	1.066564796	1.05811341
7749	ENSG00000139133	ALG10	12	12p	p11.1	NA	NA	NA	0	0.299167252	0.309723396	0	0.278529775	0.28027141	0	-0.294004006	-0.219438961	0.291446108	1.362070853	1.372220526
13795	ENSG00000175548	ALG10B	12	12q	q12	NA	NA	NA	NA	NA	NA	0	0.771979654	0.892291828	NA	NA	NA	0.291446108	1.362070853	1.372220526
8391	ENSG00000143507	DUSP10	1	1q	q41	0	-0.106049129	-0.06271315	0	-0.169382646	-0.007444172	0	0.443907389	0.473028742	0	0.960063385	1.061620004	0.29123657	1.602041116	1.556446942
18720	ENSG00000215769		17	17q	q24.1	0	2.184492917	2.596068152	0.129955258	1.635009835	1.515264351	0.161219462	1.314078404	1.302217635	NA	NA	NA	NA	NA	NA
24877	ENSG00000266820		17	17q	q24.1	0	2.184492917	2.596068152	0.129955258	1.635009835	1.515264351	0.161219462	1.314078404	1.302217635	NA	NA	NA	NA	NA	NA
16669	ENSG00000196839	ADA	20	20q	q13.12	0	0.471899495	0.543569466	0	0.060204296	0.061507714	0	-0.093083097	-0.212946361	0	0.109637996	0.100842926	0.291029768	1.519187121	1.563806337
17114	ENSG00000198498	TMA16	4	4q	q32.2	0	0.979210083	1.093232372	0	0.016357544	-0.025608036	0.052577595	0.603241302	0.542100291	0	0.21979473	0.192706649	0.237978453	1.142406804	1.171214685
679	ENSG00000050438	SLC4A8	12	12q	q13.13	0	-0.07637595	-0.073603807	0	0.126693515	0.102259372	0.29046803	1.930861532	2.031540654	NA	NA	NA	0	0.248155725	0.147442096
8477	ENSG00000143977	SNRPG	2	2p	p13.3	0	1.361770469	1.151907095	0	0.31605574	0.258407764	0.066563392	0.547394098	0.569087926	0	0.546019142	0.446261741	0.22388907	1.027025955	1.036927117
8853	ENSG00000146731	CCT6A	7	7p	p11.2	0.290442986	1.905685674	1.844497489	0	0.844455626	0.87562353	0	0.400823578	0.389142557	0	0.305128113	0.279920888	NA	NA	NA
10957	ENSG00000163468	CCT3	1	1q	q22	0	1.31605913	1.473849497	0.130903455	1.043368534	1.091230571	0	0.339431793	0.33381032	0	0.635742693	0.663670425	0.159538744	1.038639674	1.034153072
12165	ENSG00000167977	KCTD5	16	16p	p13.3	0	0.453759635	0.371663026	0	-0.013278219	-0.018112	0	0.379865802	0.370131054	0	0.419733552	0.33369926	0.290373006	1.418428477	1.410728848
6360	ENSG00000131015	ULBP2	6	6q	q25.1	0	0.00696246	0.082339	0	0.183137707	0.104733271	0.29016583	1.874886732	1.84104527	0	2.200798049	2.480692983	NA	NA	NA
7301	ENSG00000136731	UGGT1	2	2q	q14.3	0	-0.05342105	-0.055665718	NA	NA	NA	0.125247139	0.848599196	0.861869027	0	0.715360048	0.710158307	0.164910085	0.801894046	0.795204542
9583	ENSG00000153094	BCL2L11	2	2q	q13	0	-0.181963495	0.013715745	0	0.32528608	0.204698268	0.192908368	1.344641371	1.456751879	0	0.809560868	0.658543229	0.097035471	0.889212711	0.81057034
1908	ENSG00000091127	PUS7	7	7q	q22.3	0	1.304114375	1.276781846	0	0.302418215	0.322169975	0.07650395	0.627195451	0.631676487	0	0.439897017	0.464546783	0.213209804	0.967568552	0.978418947
20810	ENSG00000233270	SNRPEP4	19	19p	p13.3	0.178838607	1.457157559	1.319802158	0.060445137	0.823620693	0.745421381	0.050387054	0.538065368	0.542792291	NA	NA	NA	NA	NA	NA
23512	ENSG00000256968	SNRPEP2	9	9p	p24.1	0.178838607	1.457157559	1.319802158	0.060445137	0.823620693	0.745421381	0.050387054	0.538065368	0.542792291	NA	NA	NA	NA	NA	NA
17121	ENSG00000198522	GPN1	2	2p	p23.3	0	0.715606457	0.63318769	0.100923126	0.591296407	0.63338212	0.079377951	0.573938436	0.584462735	0	0.431598134	0.424085285	0.108398054	0.691623029	0.678508702
15265	ENSG00000183765	CHEK2	22	22q	q12.1	0	0.164922454	0.21406201	0	0.52856997	0.403028741	0	0.699513039	0.682982339	0	0.43562183	0.519622495	0.288492227	1.381425898	1.407614271
4668	ENSG00000117152	RGS4	1	1q	q23.3	0	1.927638749	2.418284536	0	0.894674476	0.843306104	0.287929829	2.204943996	2.213477765	0	1.611641395	1.671236488	-0.143685493	-2.043942838	-2.056316958
6710	ENSG00000133195	SLC39A11	17	17q	q25.1	NA	NA	NA	0	0.319007399	0.35159048	0.140091433	0.925467309	0.987843486	0	0.917604938	0.956910073	0.147813674	0.921370746	0.905365195
1959	ENSG00000092199	HNRNPC	14	14q	q11.2	0.147756201	1.257303441	1.24681437	0	0.127701602	0.159584068	0	-0.513258305	-0.535374973	0	0.441762849	0.454105905	0.140093497	0.633764287	0.637942456
11052	ENSG00000163714	U2SURP	3	3q	q23	0.138865344	1.355769463	1.358596488	NA	NA	NA	0	0.55186973	0.576879395	NA	NA	NA	0.148534545	0.741811279	0.743849743
4402	ENSG00000115325	DOK1	2	2p	p13.1	0	-1.027530216	-1.215866579	0	0.16480878	0.136895312	0	0.084590724	0.15321595	0	-0.025211255	0.115795527	0.287283136	1.531176849	1.457023562
5085	ENSG00000120742	SERP1	3	3q	q25.1	0	1.182556864	0.797564425	0	0.578568	0.331669607	0	0.27114454	0.267266762	0	0.052162556	0.043584626	0.286502572	1.463121351	1.443041026
5712	ENSG00000125835	SNRPB	20	20p	p13	0.180934194	1.212417979	1.203984137	0.064143886	0.745477696	0.612312783	0	0.507954076	0.56041247	0	0.389549785	0.356241765	0.040895113	0.424785122	0.449792382
3328	ENSG00000106609	TMEM248	7	7q	q11.21	0	0.051772771	0.116597664	NA	NA	NA	0.095902443	0.699384508	0.765705936	0	0.520324744	0.538069413	0.189507933	1.071743865	1.053925989
7662	ENSG00000138587	MNS1	15	15q	q21.3	0	0.348252524	0.244910271	0	0.115790813	0.121307215	0	0.347675648	0.333358394	0	1.048772546	1.076211922	0.284620034	1.549886045	1.573477775
16153	ENSG00000187994	RINL	19	19q	q13.2	NA	NA	NA	NA	NA	NA	NA	NA	NA	0	0.414108335	0.377496735	0.284562758	1.536701044	1.566220883
11344	ENSG00000164651	SP8	7	7p	p21.1	NA	NA	NA	NA	NA	NA	0.216885296	1.717990923	1.790490174	0	-0.363583621	-0.509008175	0.067541639	0.436960915	0.419710415
7626	ENSG00000138336	TET1	10	10q	q21.3	NA	NA	NA	NA	NA	NA	0.284412134	1.778830462	1.740994214	0	0.631713388	0.68669353	0	-0.877831397	-0.883665049
7294	ENSG00000136699	SMPD4	2	2q	q21.1	0.197315716	1.26376982	1.283170836	0	-0.043839129	-0.094456991	0.087078239	0.659128638	0.6641545	0	0.485022201	0.436371254	0	0.399861515	0.375310908
9458	ENSG00000152117		2	2q	q21.1	0.197315716	1.26376982	1.283170836	0	-0.043839129	-0.094456991	0.087078239	0.659128638	0.6641545	NA	NA	NA	NA	NA	NA
3643	ENSG00000109265	KIAA1211	4	4q	q12	NA	NA	NA	NA	NA	NA	0.284375031	1.952891857	1.972442334	NA	NA	NA	-0.198979519	-1.858985652	-1.844452342
3303	ENSG00000106443	PHF14	7	7p	p21.3	0	0.443311453	0.426880945	0	0.337939623	0.365637226	0.164029977	1.470931744	1.550772744	0	0.480225242	0.450906366	0.119881404	0.713890079	0.692018847
5052	ENSG00000120533	ENY2	8	8q	q23.1	0	0.230643111	0.230249997	0.101969813	0.706647214	0.721640826	0	0.238041499	0.268874417	0	0.42936462	0.45661793	0.181930569	0.964460956	0.939472874
235	ENSG00000009694	TENM1	X	Xq	q25	0	1.560045	0.99564649	0	-0.151247804	-0.178185033	0.283702537	2.024324046	2.346101534	0	0.093648733	0.070212255	-0.575777507	-3.572032761	-3.701242009
7422	ENSG00000137273	FOXF2	6	6p	p25.3	0	1.655221313	1.253607517	0	0.427967912	0.481422759	0.283565711	1.763304534	1.778607755	0	1.381215441	1.542985679	0	-0.273766154	-0.277480219
10514	ENSG00000160959	LRRC14	8	8q	q24.3	0	0.045285471	0.116286039	0	0.127291986	0.178934881	0	-0.011376508	0.056962253	0	0.13643122	0.399207534	0.283473956	1.58642977	1.616267719
23471	ENSG00000256525	POLG2	17	17q	q23.3	0	0.254430673	0.233134155	0	0.187988141	0.321834438	0.196539457	1.365637684	1.40389475	0	0.607378662	0.610643281	0.086761225	0.636105399	0.649288314
2410	ENSG00000100941	PNN	14	14q	q21.1	0.283261872	1.924809346	1.55731518	0	-0.062961375	0.192127089	0	0.573224332	0.629129379	0	-0.053078736	-0.04814794	0	0.090234614	0.085095809
286	ENSG00000011201	ANOS1	X	Xp	p22.31	0	0.999151619	0.733391858	0	-0.044388943	-0.01219456	0.283105227	2.351064091	2.297771173	NA	NA	NA	NA	NA	NA
536	ENSG00000037280	FLT4	5	5q	q35.3	0	0.022273607	-0.00743464	0	-0.0713012	-0.029059566	0	0.00228866	0.010570512	0	0.308250536	0.440060115	0.282892186	1.584057213	1.627770065
7791	ENSG00000139343	SNRPF	12	12q	q23.1	0	0.87171237	0.839835639	0	0.502310347	0.476347711	0	0.213899386	0.18298001	0	0.798988094	0.67459245	0.282691662	1.131192656	1.172553816
11043	ENSG00000163689	C3orf67	3	3p	p14.2	NA	NA	NA	NA	NA	NA	0.28268443	1.815006779	1.784871122	0	1.475891249	1.481734185	0	-0.171284277	-0.145967276
1068	ENSG00000069275	NUCKS1	1	1q	q32.1	0	-0.020473071	-0.014939848	NA	NA	NA	0	0.538685456	0.561429345	NA	NA	NA	0.282396294	1.283331058	1.284121372
2916	ENSG00000104427	ZC2HC1A	8	8q	q21.13	0	0.108510424	0.252914896	0	0.399276874	0.383442076	0.100598611	0.828962399	0.84241076	0	0.882591382	0.814172466	0.181789777	0.993718934	1.009159804
892	ENSG00000064666	CNN2	19	19p	p13.3	0	0.652141366	0.722334692	0	0.296568746	0.302874551	0	0.402609046	0.403120958	NA	NA	NA	0.282248066	1.292466935	1.351813849
3899	ENSG00000111605	CPSF6	12	12q	q15	0.204344242	1.441519454	1.369027566	0	0.037261633	0.05936213	0.077765311	0.89314227	0.909746527	0	0.135951733	0.158943691	0	0.61017508	0.609061155
13428	ENSG00000173473	SMARCC1	3	3p	p21.31	0	1.082068502	0.885014861	0	-0.169664923	-0.176089836	0.115908196	0.69887838	0.821022471	0	0.467775338	0.448149812	0.165700145	1.059177559	1.004086474
16370	ENSG00000189050	RNFT1	17	17q	q23.1	0	0.282659225	0.363456204	0	0.673195971	0.636982636	0.199240353	1.542915533	1.531772041	0	0.955146664	1.034963317	0.082346716	0.692720479	0.683268723
15652	ENSG00000185565	LSAMP	3	3q	q13.31	0	0.251035188	0.339712267	NA	NA	NA	0.281419414	2.273128869	2.231891536	0	1.636806018	1.75210454	-0.390559242	-2.732669727	-2.80517348
13453	ENSG00000173598	NUDT4	12	12q	q22	0	0.790596808	0.888815695	0	0.052683828	0.023352625	0	0.028570661	0.017712501	NA	NA	NA	0.28131513	1.412534576	1.420152949
15015	ENSG00000182648	LINC01006	7	7q	q36.3	NA	NA	NA	0	0.196820287	0.127235615	0.281100709	1.816396018	1.854385362	NA	NA	NA	NA	NA	NA
12300	ENSG00000168495	POLR3D	8	8p	p21.3	0	0.372927352	0.168934409	0	0.304275638	0.334096446	0.179092292	1.226162216	1.218522556	0	0.646428902	0.648155734	0.101021002	0.59312037	0.595819209
13736	ENSG00000175216	CKAP5	11	11p	p11.2	0.142880298	0.926802732	0.92722565	0	0.661108086	0.858234826	0.13709365	0.997330481	1.068946733	0	0.411576547	0.544174641	0	-0.253883116	-0.28296784
11357	ENSG00000164694	FNDC1	6	6q	q25.3	NA	NA	NA	NA	NA	NA	0.279969114	2.215218062	2.27609084	NA	NA	NA	0	0.955936153	1.114592363
15606	ENSG00000185338	SOCS1	16	16p	p13.13	0	1.192196326	1.024728966	NA	NA	NA	0.279904011	1.813285517	1.935871087	0	0.361743238	0.576554169	0	0.20810872	0.200900988
8833	ENSG00000146540	C7orf50	7	7p	p22.3	NA	NA	NA	0	0.203979168	0.246670766	0	0.10767121	0.079137589	0	0.089505343	-0.00644991	0.279418846	1.28066834	1.287253833
4487	ENSG00000115866	DARS	2	2q	q21.3	0.279266576	2.272629461	1.894415463	0	0.411139613	0.402663025	0	0.288620497	0.337194288	0	0.330894952	0.344538918	0	0.432023433	0.41263654
12471	ENSG00000169231	THBS3	1	1q	q22	0	-0.146458914	-0.263509444	0.278931018	2.393341038	2.288749226	0	0.373425312	0.305285922	0	0.089409329	0.146874048	0	0.27074904	0.283031899
6865	ENSG00000134333	LDHA	11	11p	p15.1	0	0.739400134	0.92112622	0.193476019	1.830328827	1.428903188	0	0.121098273	0.103891073	0	-0.074068509	-0.014854279	0.085267644	0.579569488	0.593039358
26255	ENSG00000275568	ARHGAP11A	CHR_HSCHR15_4_CTG8	CHR_HSCHR15_4_CTG8q	q13.3	NA	NA	NA	NA	NA	NA	NA	NA	NA	0.278456973	2.523513084	2.655571148	NA	NA	NA
3531	ENSG00000108510	MED13	17	17q	q23.2	0	0.319221989	0.331283863	0	-0.153375598	-0.187395822	0	0.614601146	0.607080541	0	-0.057778863	0.0739822	0.278402074	1.386639808	1.344060796
16519	ENSG00000196313	POM121	7	7q	q11.23	0	0.946151895	0.970060939	0	0.004558883	0.004370251	0.129369543	0.948658064	1.024398401	0	0.240375905	0.223434846	0.148930977	0.780624958	0.752315358
25506	ENSG00000272391	POM121C	7	7q	q11.23	0	0.946151895	0.970060939	NA	NA	NA	0.129369543	0.948658064	1.024398401	NA	NA	NA	0.148930977	0.780624958	0.752315358
14664	ENSG00000180616	SSTR2	17	17q	q25.1	0	-0.121734498	-0.133241375	NA	NA	NA	0.277710252	2.048097068	2.148189687	0	1.308729116	1.314855734	0	0.418556035	0.413412426
16754	ENSG00000197157	SND1	7	7q	q32.1	0.140117255	0.997328289	0.830384942	0	0.337511627	0.460697451	0	0.542096396	0.534208143	0	0.512383514	0.536894929	0.136695129	0.892240685	0.877635486
13517	ENSG00000173950	XXYLT1	3	3q	q29	NA	NA	NA	NA	NA	NA	0.211067932	1.445944633	1.503947248	0	0.887344263	0.826268517	0.065538084	0.508983242	0.481782818
4156	ENSG00000113300	CNOT6	5	5q	q35.3	0	0.998924853	0.670975418	0	0.02303817	0.084691465	0	-0.454013672	-0.491156011	0	0.290358139	0.019952136	0.276458312	1.250530626	1.258140086
26629	ENSG00000277075	HIST1H2AE	6	6p	p22.2	0	0.402541207	0.117042081	0	1.609806515	1.838207559	0.27586968	2.150473884	2.136708427	0	0.274134233	0.279995505	NA	NA	NA
11417	ENSG00000164933	SLC25A32	8	8q	q22.3	0	1.03256074	0.765776937	NA	NA	NA	0.059767964	0.492589598	0.511766732	0	-0.161274098	-0.095193359	0.215929079	1.024634652	1.017265025
15354	ENSG00000184206	GOLGA6L4	15	15q	q25.2	0.27557741	2.325322041	2.006953839	NA	NA	NA	0	0.440408104	0.453085596	NA	NA	NA	0	-0.374300276	-0.375858674
16976	ENSG00000197978	GOLGA6L9	15	15q	q25.2	0.27557741	2.325322041	2.006953839	NA	NA	NA	0	0.440408104	0.453085596	NA	NA	NA	0	-0.374300276	-0.375858674
20310	ENSG00000230373	GOLGA6L5P	15	15q	q25.2	0.27557741	2.325322041	2.006953839	NA	NA	NA	0	0.440408104	0.453085596	NA	NA	NA	NA	NA	NA
27023	ENSG00000278662	GOLGA6L10	15	15q	q25.2	0.27557741	2.325322041	2.006953839	NA	NA	NA	0	0.440408104	0.453085596	NA	NA	NA	0	-0.374300276	-0.375858674
25401	ENSG00000271601	LIX1L	1	1q	q21.1	NA	NA	NA	NA	NA	NA	0	0.369623765	0.21246714	0	-0.071937573	-0.047794216	0.275438835	1.36917955	1.353315917
7808	ENSG00000139496	NUPL1	13	13q	q12.13	0	0.791589275	0.591072765	0	0.037128968	0.055236399	0	-0.497300255	-0.496730989	NA	NA	NA	0.275111951	1.270171778	1.26920581
2384	ENSG00000100804	PSMB5	14	14q	q11.2	0.222717631	1.310716265	1.298296611	0.05229822	0.677451378	0.598054825	0	0.197358269	0.231625535	0	0.612858976	0.627811968	0	0.143256544	0.151568185
16384	ENSG00000189120	SP6	17	17q	q21.32	NA	NA	NA	NA	NA	NA	0.274601843	1.937480232	2.284936713	0	-0.278296133	-0.250818744	0	-0.790623634	-0.935420736
26411	ENSG00000276180	HIST1H4I	6	6p	p22.1	0	-0.121742182	-0.126046387	0	0.045983884	0.001862969	0	-0.11050201	-0.107673801	0.27445183	2.40747594	2.407887031	0	0.329594177	0.21778857
5546	ENSG00000124635	HIST1H2BJ	6	6p	p22.1	NA	NA	NA	0.274433286	1.70057498	1.786694733	NA	NA	NA	0	1.568130894	1.479103001	NA	NA	NA
314	ENSG00000012174	MBTPS2	X	Xp	p22.12	0	-0.08482424	-0.054809627	0	-0.046003712	-0.156644859	0.103605378	0.903759547	0.872156681	0	1.08394628	1.305915722	0.170467097	0.999965209	0.992833761
7723	ENSG00000138794	CASP6	4	4q	q25	0	0.530714419	0.104751079	0	0.170257044	0.171937582	0	0.263839144	0.288846917	0	0.312259417	0.330482079	0.273958327	1.353219461	1.399544427
8996	ENSG00000147852	VLDLR	9	9p	p24.2	0	1.432916399	1.802901622	0	0.332766389	0.304547184	0.273878125	2.124649839	2.207410598	0	0.602423101	0.790149454	0	-0.676374688	-0.596052562
4408	ENSG00000115363	EVA1A	2	2p	p12	NA	NA	NA	0	0.283740356	0.313270632	0.273815246	1.720686918	1.82714195	0	1.379153029	1.319848883	0	0.503161872	0.363119979
9431	ENSG00000151849	CENPJ	13	13q	q12.13	0	0.093905566	0.138740975	0	0.19024787	0.180079842	0.114124288	1.037422607	1.061218712	0	0.725563026	0.724453165	0.159619695	0.888419525	0.881979707
21576	ENSG00000237036	ZEB1-AS1	10	10p	p11.22	NA	NA	NA	NA	NA	NA	0.273346996	1.701563791	1.692607629	NA	NA	NA	NA	NA	NA
4017	ENSG00000112238	PRDM13	6	6q	q16.2	0	0.13843796	0.168904291	0	-0.036985218	-0.072610236	0.27334224	1.56882638	1.627685433	0	0.657010027	0.722404317	NA	NA	NA
13063	ENSG00000171812	COL8A2	1	1p	p34.3	0	2.582635918	2.577267399	0	-0.056835766	-0.113344661	0.273142422	1.946170042	1.919739943	0	0.547845758	0.558898691	0	-0.624808286	-0.719297191
18327	ENSG00000213281	NRAS	1	1p	p13.2	0	1.178507809	1.377826864	0	0.137798302	0.073720235	0	0.202573831	0.174261051	0	0.191942452	0.307338793	0.272852852	1.26338119	1.246247332
9262	ENSG00000150394	CDH8	16	16q	q21	0	0.233952817	0.207996135	0	0.062250943	0.064991488	0.27247704	1.812557792	2.096922288	0	0.586808947	0.4064281	-0.074641383	-1.128530275	-1.053767091
5384	ENSG00000123496	IL13RA2	X	Xq	q23	0	0.11740464	-0.077830237	0.021055441	1.075541542	0.915940424	0.251078802	2.974886811	3.141832216	0	3.534388019	3.395167919	0	0.48330599	0.46685256
11671	ENSG00000166012	TAF1D	11	11q	q21	0	0.170761481	0.282765102	NA	NA	NA	0	-0.339428834	-0.286334729	0	0.356070064	0.365984501	0.272067368	1.31917374	1.354787684
649	ENSG00000048991	R3HDM1	2	2q	q21.3	0.272026109	1.618813343	1.533969289	NA	NA	NA	0	0.548945113	0.586861036	0	0.396065874	0.409673128	0	-0.199962289	-0.193645648
19112	ENSG00000224078	SNHG14	15	15q	q11.2	0.271920699	2.034506955	2.071758778	NA	NA	NA	0	-0.890428352	-0.558466595	NA	NA	NA	NA	NA	NA
6513	ENSG00000132031	MATN3	2	2p	p24.1	0	0.259058108	0.19133941	0	0.241343681	0.164188323	0	1.7007665	2.031509542	0	-0.488636853	-0.477725408	0.271373085	1.610261088	1.62855912
11434	ENSG00000164983	TMEM65	8	8q	q24.13	NA	NA	NA	NA	NA	NA	0.271327947	1.650684225	1.661137535	0	0.537493802	0.52130513	0	-0.072587873	-0.089899325
10986	ENSG00000163536	SERPINI1	3	3q	q26.1	0	1.898407824	2.216170828	0	0.242738362	0.103936291	0.271111658	2.132335124	2.077594403	0	0.586841718	0.700082206	-0.166514514	-1.993385696	-2.170026195
8438	ENSG00000143771	CNIH4	1	1q	q42.11	0	0.636250803	0.544230807	0	0.431327838	0.420084361	0	-0.217423335	-0.154606706	0	0.24843071	0.290714932	0.271028586	1.298398904	1.292304032
279	ENSG00000011052	NME2	17	17q	q21.33	0	1.202570666	1.530085754	0	0.202999763	0.236332197	0.174279494	1.115681242	1.139037421	0	0.530812332	0.535862798	0.09659429	0.680775858	0.734129629
2933	ENSG00000104611	SH2D4A	8	8p	p21.3	0	-0.196037295	-0.005753782	0	0.237407604	0.262671429	0.09262399	0.967737897	0.976934993	0	0.097229218	0.014923296	0.178136731	1.588283707	1.529199983
15773	ENSG00000186073	C15orf41	15	15q	q14	NA	NA	NA	0	0.10820625	0.073604671	0.128327901	1.050056786	1.024236483	0.060359856	0.90611233	0.853187799	0.081830196	0.549855342	0.553360939
11495	ENSG00000165244	ZNF367	9	9q	q22.32	NA	NA	NA	NA	NA	NA	0.228809031	2.012566967	1.912105588	0	-0.427909801	-0.188035024	0.041545378	0.350208388	0.366869666
8345	ENSG00000143341	HMCN1	1	1q	q25.3	NA	NA	NA	0	-0.266354887	-0.225456222	0	0.282300412	0.223675367	0	0.127299637	0.090197279	0.270304206	1.923925707	1.756800345
16697	ENSG00000196950	SLC39A10	2	2q	q32.3	NA	NA	NA	0	-0.062990204	-0.083383978	0.194261361	1.168115111	1.123219445	0	0.52857347	0.507470337	0.075750955	0.741432408	0.747734561
8978	ENSG00000147650	LRP12	8	8q	q22.3	0	0.659228037	0.577482435	0	0.134089939	0.100311606	0.17007339	1.287918453	1.289844367	0	0.877346051	0.817417618	0.099784547	0.678634871	0.645008779
152	ENSG00000006704	GTF2IRD1	7	7q	q11.23	0	0.653624425	0.632678328	0	0.289066588	0.21764231	0	0.481492536	0.479955103	0	0.935265668	0.747473381	0.269681585	1.150129398	1.189369639
12482	ENSG00000169255	B3GALNT1	3	3q	q26.1	0	1.169740717	1.183730497	0	0.386528413	0.15249965	0.269119715	1.790793036	1.73079859	0	0.488249373	0.594468084	0	-0.087924411	0.001814332
4208	ENSG00000113658	SMAD5	5	5q	q31.1	0	-0.612422479	-0.545367387	0	0.084960802	0.063444544	0	0.269108043	0.230570573	0	0.084524174	0.129313678	0.268748959	1.359453377	1.392897812
10158	ENSG00000158290	CUL4B	X	Xq	q24	0	0.78208787	0.562911269	0	0.03260472	0.007059029	0	0.247128119	0.335895902	NA	NA	NA	0.268694613	1.360981204	1.30605291
1476	ENSG00000079841	RIMS1	6	6q	q13	0	-0.182898707	-0.124469097	NA	NA	NA	0.268490658	2.003186285	2.252950325	NA	NA	NA	-0.594591642	-4.061385596	-4.108770498
3333	ENSG00000106628	POLD2	7	7p	p13	0	0.908465211	0.933631026	0	0.354529637	0.363716831	0.079467899	0.678910235	0.677703527	0	0.239165545	0.306562003	0.188891818	1.014358882	1.009714843
4686	ENSG00000117318	ID3	1	1p	p36.12	0	2.213191693	2.292780146	0.135992503	0.952490303	0.95898054	0.132288101	1.261253415	1.249524859	0	-0.131891656	0.008200077	-0.050689613	-0.604052034	-0.606689657
9916	ENSG00000156218	ADAMTSL3	15	15q	q25.2	0.268196969	2.064372493	2.132050705	0	-0.219049423	-0.187118844	0	0.926743512	0.965848074	NA	NA	NA	-0.26809697	-2.110233219	-2.192437421
2197	ENSG00000100138	SNU13	22	22q	q13.2	0	0.835797521	0.834190463	0	0.412010861	0.466113383	0	0.328568981	0.359238141	NA	NA	NA	0.268095101	1.209354508	1.235555244
14408	ENSG00000179051	RCC2	1	1p	p36.13	NA	NA	NA	NA	NA	NA	0	0.401077464	0.364975166	0	0.899339284	0.969809612	0.268026473	1.239939471	1.310871022
27513	ENSG00000280610	KIF15	CHR_HG2066_PATCH	CHR_HG2066_PATCHp	p21.31	NA	NA	NA	NA	NA	NA	NA	NA	NA	0.26788102	2.58601907	2.601685494	NA	NA	NA
15403	ENSG00000184402	SS18L1	20	20q	q13.33	0.26783202	1.592545699	1.700312785	NA	NA	NA	0	0.317340841	0.339741946	0	0.519242106	0.360372682	0	-0.362011841	-0.363884826
8386	ENSG00000143493	INTS7	1	1q	q32.3	0.074738071	0.758656392	0.743872758	NA	NA	NA	0	0.155808148	0.141621434	0	0.358439617	0.278718595	0.192884747	0.937937085	0.973675058
9851	ENSG00000155660	PDIA4	7	7q	q36.1	0	0.09114138	0.05822156	0	0.321729891	0.341631479	0.212420716	1.33597032	1.353659883	0	0.447478273	0.468423236	0.055072022	0.541595435	0.543336623
15128	ENSG00000183161	FANCF	11	11p	p14.3	0.137231835	0.966309903	0.918863115	0	0.179703845	0.148321011	0.130181147	1.076659692	0.994305415	0	0.828985927	0.383851104	0	0.425305193	0.362610792
3189	ENSG00000105793	GTPBP10	7	7q	q21.13	0	-0.161513711	-0.109899245	0	0.046613902	0.029675912	0	0.578244564	0.591232926	0	0.24993014	0.081051889	0.267000282	1.366777943	1.332160612
4085	ENSG00000112667	DNPH1	6	6p	p21.1	0	-0.412366052	-0.540781932	0	0.11953308	0.104086901	0	0.045209371	0.039044235	0	0.455404031	0.437331661	0.266929429	1.720848504	1.679377942
2509	ENSG00000101361	NOP56	20	20p	p13	0	1.154772638	1.137540075	0.089386271	0.811198002	0.801962247	0	0.208601391	0.26149572	0	0.292704516	0.183063408	0.177253255	1.003831414	0.974971073
10896	ENSG00000163235	TGFA	2	2p	p13.3	0	1.47752813	0.960419428	0	0.421872337	0.362570526	0.266592901	1.986902255	2.268425162	0	-0.450686853	-0.570656616	0	-0.480245697	-0.497629127
16124	ENSG00000187837	HIST1H1C	6	6p	p22.2	0	0.772294774	0.984416515	0	1.920659771	2.260148265	0.266278488	1.895638635	1.856796038	0	1.299261347	1.394573783	0	-0.033245231	-0.098476409
8374	ENSG00000143437	ARNT	1	1q	q21.3	0	0.320723506	0.240065135	0	-0.092196487	-0.161163862	0	-0.270430558	-0.337504396	0	0.243533747	0.249151844	0.266116143	1.250590785	1.248426187
7226	ENSG00000136261	BZW2	7	7p	p21.1	0.207564236	1.889903327	1.783582774	0	0.691468577	0.672825003	0	0.465253811	0.49575265	0	0.725852878	0.714314268	0.058398532	0.475094009	0.495053563
2822	ENSG00000103495	MAZ	16	16p	p11.2	0.168243901	1.153662348	0.916892834	0	-0.109190488	-0.011480746	0.097658881	0.757993375	0.734470436	0	1.320977263	1.212122492	0	-0.055300908	-0.039994848
12089	ENSG00000167699	GLOD4	17	17p	p13.3	0	0.267189026	0.267341972	NA	NA	NA	0	-0.100116312	-0.087974558	0	0.249609262	0.195952623	0.265879394	1.356451358	1.39823677
14475	ENSG00000179409	GEMIN4	17	17p	p13.3	0	0.743727102	0.733587607	0	0.444481936	0.45423455	0	-0.394887916	-0.399101051	0	0.174466415	0.193219069	0.265879394	1.356451358	1.39823677
3231	ENSG00000105997	HOXA3	7	7p	p15.2	0	-0.138737141	-0.140443696	0	0.030578319	0.064690052	0.265738453	1.775826639	1.83752545	0	-0.062143419	-0.013374075	0	0.849936904	0.856308203
5616	ENSG00000125351	UPF3B	X	Xq	q24	0.265350909	1.748743467	1.743182889	0	-0.098955334	0.009896856	0	0.059131051	0.081528112	0	0.176735902	0.112425872	0	-0.050550843	-0.081064891
12558	ENSG00000169635	HIC2	22	22q	q11.21	0.265120035	1.59155696	1.761294292	NA	NA	NA	0	0.468059332	0.575204451	0	0.078857651	0.181706803	0	0.180838538	0.173967741
15471	ENSG00000184743	ATL3	11	11q	q13.1	NA	NA	NA	0	0.482452069	0.27404017	0	-0.017504881	-0.063166785	0	0.266858642	0.136369625	0.265063735	1.294100789	1.317424875
3485	ENSG00000108106	UBE2S	19	19q	q13.42	0	1.869007896	1.787676543	0.070875281	0.863977524	0.828811833	0.042372372	0.77153122	0.676189577	0	0.823188921	0.700664798	0.151805189	0.935913075	0.900948419
15081	ENSG00000182979	MTA1	14	14q	q32.33	0.264690192	1.797895149	1.78167103	0	-0.235429537	-0.172997021	0	0.015873305	-0.059314686	0	-0.022576072	-0.094101676	0.118043799	0.645693321	0.626860357
2009	ENSG00000095002	MSH2	2	2p	p21	0	1.148370677	1.072573171	0	0.541274385	0.69429512	0.179497576	1.372580392	1.31872451	0	0.745878091	0.714635783	0.085157943	0.554739656	0.573404124
12567	ENSG00000169684	CHRNA5	15	15q	q25.1	0	0.15771128	0.235507659	0	0.159489876	0.109967387	0.220370896	1.755634647	1.716433899	0	1.174824959	1.226222054	0.044000124	0.362475974	0.374011501
12733	ENSG00000170421	KRT8	12	12q	q13.13	0	-0.215583497	-0.181438015	0	0.289607521	0.268041421	0	-0.162481398	-0.171805977	0	0.324203212	0.274131962	0.264148267	2.43484597	2.242962262
17835	ENSG00000205581	HMGN1	21	21q	q22.2	0.165800644	1.186635868	1.18770518	0	0.739574038	0.690410024	0.098346732	0.637526643	0.615986341	0	0.688016255	0.667003863	0	0.279249003	0.261646711
20108	ENSG00000229237	HMGN1P37	X	Xq	q28	0.165800644	1.186635868	1.18770518	NA	NA	NA	0.098346732	0.637526643	0.615986341	NA	NA	NA	NA	NA	NA
21328	ENSG00000235734	HMGN1P36	2	2q	q11.2	0.165800644	1.186635868	1.18770518	NA	NA	NA	0.098346732	0.637526643	0.615986341	NA	NA	NA	NA	NA	NA
5663	ENSG00000125633	CCDC93	2	2q	q14.1	0	0.866938945	0.809942854	NA	NA	NA	0	0.527599665	0.667186548	0	0.643233528	0.678668515	0.263946496	1.240533219	1.226401372
9687	ENSG00000154127	UBASH3B	11	11q	q24.1	NA	NA	NA	NA	NA	NA	0.263846905	1.690254915	1.738232462	0	0.480721193	0.48669694	-0.027026944	-0.892202296	-0.869995294
10747	ENSG00000162692	VCAM1	1	1p	p21.2	0	1.903239428	1.864528915	0	0.667729238	0.5853612	0	0.089375907	0.143358134	0	0.650054824	0.707014132	0.263817095	1.434398875	1.612039018
2581	ENSG00000101882	NKAP	X	Xq	q24	NA	NA	NA	0	0.213852185	0.37315646	0	0.132698738	0.152230136	0	0.530496437	0.410625629	0.263770005	1.361991703	1.335942593
7269	ENSG00000136527	TRA2B	3	3q	q27.2	0.149926453	1.112294481	1.161828016	0	0.082575715	0.099753256	0	-0.742173911	-0.836420009	0	0.072074567	0.048271058	0.113764401	0.730103449	0.713896359
509	ENSG00000034510	TMSB10	2	2p	p11.2	0	-0.004070852	0.049108162	0	0.16912501	0.13401428	0	0.022593686	0.028011513	0	0.170475463	0.204321596	0.263081645	1.1249669	1.145026947
4623	ENSG00000116830	TTF2	1	1p	p13.1	0.034056489	0.869084714	0.771022537	0	0.005468162	-0.033835066	0	0.013537486	-0.008073951	0	0.406362334	0.266331544	0.22900962	1.133927628	1.274715658
2936	ENSG00000104635	SLC39A14	8	8p	p21.3	0	0.49890391	0.64909695	0	0.951239843	0.897916217	0	0.498018534	0.499400459	0	0.381816128	0.559816448	0.262482413	1.376961079	1.34462285
5111	ENSG00000120948	TARDBP	1	1p	p36.22	0	0.692339624	0.692436566	0	-0.022591559	0.044137182	0.132988571	0.955268196	1.005673851	0	0.261599957	0.204162222	0.128481415	0.808535532	0.782051162
17220	ENSG00000198797	BRINP2	1	1q	q25.2	0.085120767	0.587811024	0.597065825	0	0.098436904	0.064793483	0.176283011	1.330533687	1.279501699	NA	NA	NA	0	-0.26651874	-0.262834142
11833	ENSG00000166664	CHRFAM7A	15	15q	q13.2	0	0.397173203	0.357659427	0	-0.164950922	-0.13605541	0.260980426	1.704351033	1.787047574	NA	NA	NA	NA	NA	NA
13762	ENSG00000175344	CHRNA7	15	15q	q13.3	0	0.397173203	0.357659427	0	-0.164950922	-0.13605541	0.260980426	1.704351033	1.787047574	0	-0.526875266	-0.541561346	0	0.138584912	0.17714535
13675	ENSG00000174938	SEZ6L2	16	16p	p11.2	0	1.216473365	1.476292781	0	0.625233212	0.621467394	0.260947245	1.780828308	1.664368609	0	0.154838416	0.289438239	-0.030008414	-0.955373294	-0.97072515
11162	ENSG00000164056	SPRY1	4	4q	q28.1	0	0.809509994	0.788424547	0	0.18429515	0.134415045	0	0.418238377	0.32781833	0	0.244999675	0.17486026	0.260723039	1.436410987	1.423890692
13135	ENSG00000172115	CYCS	7	7p	p15.3	0.260689278	1.936446606	2.028578105	0	1.089934891	1.1513492	0	0.256473363	0.288605793	0	0.050396892	-0.054597336	0	-0.234845466	-0.22367367
18589	ENSG00000214810	CYCSP55	6	6p	p21.31	0.260689278	1.936446606	2.028578105	NA	NA	NA	0	0.256473363	0.288605793	NA	NA	NA	NA	NA	NA
3604	ENSG00000108960	MMD	17	17q	q22	0	1.105263064	1.093855699	0	0.654617741	0.689577157	0	0.809740759	0.881031648	0	-0.485409866	-0.33753582	0.260611085	1.772543268	1.757270204
5016	ENSG00000120253	NUP43	6	6q	q25.1	0	1.104842464	1.109951321	0	0.151864628	0.138452387	0	0.621431111	0.613306025	0	1.16005132	0.9880483	0.260414092	1.375782701	1.322148047
11686	ENSG00000166105	GLB1L3	11	11q	q25	NA	NA	NA	NA	NA	NA	0.259930182	2.198937581	2.207915211	NA	NA	NA	0	-0.099206588	-0.122754014
14653	ENSG00000180537	RNF182	6	6p	p23	NA	NA	NA	NA	NA	NA	0.259715119	1.83219829	1.830880254	0	1.14322371	1.418424235	-0.220881183	-1.86194368	-1.923943982
6210	ENSG00000130224	LRCH2	X	Xq	q23	NA	NA	NA	0	0.382070962	0.434333112	0.25950962	1.755156965	1.803592084	0	-0.163640297	-0.242155547	0	1.04298681	1.02152924
9913	ENSG00000156172	C8orf37	8	8q	q22.1	NA	NA	NA	NA	NA	NA	0.259477207	1.690745268	1.707576418	0	0.050020918	0.063777096	0	-0.154524834	-0.092917825
20512	ENSG00000231500	RPS18	6	6p	p21.32	0	0.314643117	0.302964359	0	0.193492183	0.21899752	0	-0.104204948	-0.106442318	0	0.33602944	0.28703726	0.259305093	1.062854023	1.06543181
7778	ENSG00000139263	LRIG3	12	12q	q14.1	NA	NA	NA	0	0.440968917	0.56815458	0	0.38907054	0.392589025	0	0.475962292	0.604901534	0.259156336	1.392394511	1.42270066
8878	ENSG00000146950	SHROOM2	X	Xp	p22.2	0	1.041172211	1.018963685	0	0.245718283	0.228933387	0.259109702	1.763713862	2.006478448	0	0.291067821	0.155425628	0	-0.066221151	0.152588774
11401	ENSG00000164885	CDK5	7	7q	q36.1	0	0.419933788	0.227043308	0	0.567593445	0.504298483	0.136763651	1.064481225	1.045738904	0.122228938	1.277092811	1.295672845	-0.080420816	-0.822023158	-0.836813152
3582	ENSG00000108825	PTGES3L-AARSD1	17	17q	q21.31	0	-0.122627659	-0.145969341	NA	NA	NA	0	0.258809458	0.255133334	0	0.251637764	0.442315281	0.258969248	1.363165418	1.323921807
2517	ENSG00000101407	TTI1	20	20q	q11.23	0.173420292	0.953826544	0.955755256	NA	NA	NA	0.084864978	0.761223852	0.776454568	0	0.424947691	0.41940003	0	0.056405805	0.051940334
5282	ENSG00000122674	CCZ1	7	7p	p22.1	0	1.474893108	1.480405933	0	0.460947946	0.290667676	0.119578947	0.807413619	0.833302887	NA	NA	NA	0.138577674	0.73261864	0.729738112
8836	ENSG00000146574	CCZ1B	7	7p	p22.1	0	1.474893108	1.480405933	NA	NA	NA	0.119578947	0.807413619	0.833302887	0	0.291824152	0.313846273	0.138577674	0.73261864	0.729738112
10959	ENSG00000163479	SSR2	1	1q	q22	0	0.818131878	0.78747177	0	0.495123181	0.450158282	0	0.580591609	0.632613595	0	0.584998367	0.550767031	0.257824261	1.17379247	1.178532755
3027	ENSG00000105088	OLFM2	19	19p	p13.2	NA	NA	NA	0	0.325257074	0.352035205	0.257738601	2.060955365	2.038544081	0	0.569643165	0.711764876	0	-0.196019571	-0.225324047
8960	ENSG00000147536	GINS4	8	8p	p11.21	0	0.24818093	0.269652586	NA	NA	NA	0.041627616	0.87632364	0.67189524	0.105847914	1.602874292	1.587529018	0.110255813	0.625961425	0.630154271
11080	ENSG00000163811	WDR43	2	2p	p23.2	0	0.589777963	0.442900474	NA	NA	NA	0	0.15397227	0.158334779	NA	NA	NA	0.257672612	1.273771627	1.300761113
5862	ENSG00000126953	TIMM8A	X	Xq	q22.1	0	0.062334657	0.047858904	0	0.217936951	0.198249846	0	0.310504777	0.325873234	0	0.206062358	0.208838337	0.257605421	1.245992542	1.272307029
14315	ENSG00000178538	CA8	8	8q	q12.1	0	0.253482273	0.284403103	0	0.449412182	0.58561307	0.257458123	1.535072908	1.846176113	0	1.679006182	1.709230208	0	-0.573827453	-0.576924112
16537	ENSG00000196368	NUDT11	X	Xp	p11.22	0	0.665969214	0.713253276	0	0.342404131	0.459853356	0.256994807	1.720944989	1.782157962	0	1.268394069	1.477558721	-0.04504093	-1.648984203	-1.613478259
24551	ENSG00000262634	SKA1	CHR_HSCHR18_1_CTG1_1	CHR_HSCHR18_1_CTG1_1q	q21.1	NA	NA	NA	NA	NA	NA	NA	NA	NA	0.256845596	2.667840116	2.744412067	NA	NA	NA
5126	ENSG00000121073	SLC35B1	17	17q	q21.33	0	0.420050246	0.477355044	0	0.362769839	0.353292137	0.137097555	0.976060854	1.107408437	0	0.893851815	0.781049797	0.119474867	0.700356114	0.670650791
16117	ENSG00000187792	ZNF70	22	22q	q11.23	NA	NA	NA	0	0.011142011	0.021693699	0.25642242	1.45744637	1.486150098	0	-1.006286418	-1.024358593	NA	NA	NA
10863	ENSG00000163110	PDLIM5	4	4q	q22.3	0	1.120924011	1.163522128	0	0.07244971	0.131349894	0	-0.011364671	0.010010276	0	-0.5964442	-0.512056612	0.256344235	1.400034742	1.35146207
7337	ENSG00000136875	PRPF4	9	9q	q32	0.193694717	1.335780067	1.364109783	0	0.126662236	0.132814713	0	0.379294188	0.329777242	0.06257405	0.996561824	0.952140537	0	0.235144998	0.271058764
7259	ENSG00000136485	DCAF7	17	17q	q23.3	0	0.304210395	0.371266909	0	0.185138335	0.220420747	0.256079402	1.756887149	1.719227364	0	0.51558188	0.41769906	0	0.309804832	0.392409053
17620	ENSG00000204516	MICB	6	6p	p21.33	0	0.655887164	0.601496433	0	0.253054717	0.247722835	0.255434751	1.754585239	1.804668109	0	-0.104314465	0.089799997	NA	NA	NA
7220	ENSG00000136238	RAC1	7	7p	p22.1	0	0.526902262	0.598290872	0	-0.088886381	-0.229155067	0.024656764	0.532971057	0.469987838	0	-0.243709847	-0.313105849	0.230448947	1.032444115	1.028260153
482	ENSG00000030110	BAK1	6	6p	p21.31	0	-0.411087889	-0.388166991	0	0.023386085	0.02679266	0	0.058505783	0.043575691	NA	NA	NA	0.254981144	1.185585274	1.178262937
11547	ENSG00000165501	LRR1	14	14q	q21.3	NA	NA	NA	0	-0.061603142	-0.01640314	0	0.333660784	0.332345934	0	0.449923708	0.376209255	0.254635938	1.429668432	1.520223412
7974	ENSG00000140563	MCTP2	15	15q	q26.2	0	1.398514536	1.581439496	0	0.255315166	0.242132035	0.254621837	1.937395503	1.921126684	0	0.029146422	0.22760687	0	-0.58740839	-0.746567138
3926	ENSG00000111711	GOLT1B	12	12p	p12.1	0	0.255908255	0.401334485	0	0.283928056	0.258529568	0	-0.476165042	-0.4610008	0	0.189364626	0.232231237	0.254270632	1.36383487	1.283419767
8745	ENSG00000145912	NHP2	5	5q	q35.3	0	0.77937406	0.617280376	NA	NA	NA	0	0.169813808	0.206750601	0	0.607247864	0.596787515	0.254216978	1.351685238	1.355248032
14804	ENSG00000181541	MAB21L2	4	4q	q31.3	0	0.916852373	-0.225528364	0	0.51499961	0.339198868	0.25403559	2.846823205	2.431685544	0	0.306601614	0.205350134	-0.163912233	-1.461918419	-1.607079602
3226	ENSG00000105983	LMBR1	7	7q	q36.3	NA	NA	NA	0	0.049102287	-0.064335789	0.253997437	1.64409063	1.858567314	0	0.531706102	0.529853993	-0.027238945	-0.478804787	-0.491687725
818	ENSG00000060709	RIMBP2	12	12q	q24.33	0	1.40653115	1.568738089	NA	NA	NA	0.25365499	1.544148223	1.573999441	NA	NA	NA	-0.300162443	-2.215271717	-2.303932339
14294	ENSG00000178397	FAM220A	7	7p	p22.1	NA	NA	NA	0	-0.088858659	-0.11555045	0.107849487	0.783337144	0.817929134	NA	NA	NA	0.145774324	0.93054719	0.88330664
1501	ENSG00000080644	CHRNA3	15	15q	q25.1	0	0.229581266	0.358980217	0	-0.018332322	-0.009072099	0.253396159	1.722210293	1.717583515	0	0.827023923	0.660156136	-0.059853547	-0.854236622	-0.968488219
11390	ENSG00000164828	SUN1	7	7p	p22.3	0.253043693	1.946637416	2.037093982	0	0.333708636	0.321338178	0	0.358723165	0.386802416	NA	NA	NA	0	0.298932322	0.285120953
16420	ENSG00000189308	LIN54	4	4q	q21.22	NA	NA	NA	0	0.20232364	0.229549839	0.099453491	0.683615477	0.752402333	0	0.166901669	0.130674911	0.153394075	0.71627731	0.721203361
8783	ENSG00000146151	HMGCLL1	6	6p	p12.1	NA	NA	NA	NA	NA	NA	0.252583903	1.900931096	2.242527379	NA	NA	NA	-0.171776673	-1.272892854	-1.235356343
13353	ENSG00000173114	LRRN3	7	7q	q31.1	0	1.681247995	1.838586726	0	1.014332936	0.948024823	0.252379924	1.952706697	1.933074	0	1.239902338	1.290196014	-0.221623265	-1.903930162	-1.855859179
15554	ENSG00000185112	FAM43A	3	3q	q29	NA	NA	NA	NA	NA	NA	0.180313618	1.487254605	1.491737806	0	1.072419997	1.059912735	0.072045334	1.009100777	0.969089446
67	ENSG00000004866	ST7	7	7q	q31.2	0	1.010993749	0.99396412	0	0.106818627	0.114544191	0.115169277	0.919115885	0.911169167	0	-0.021183913	-0.020485881	0.137145508	0.864942976	0.794966456
20929	ENSG00000233922		21	21q	q22.3	NA	NA	NA	NA	NA	NA	0.252174335	1.908699574	1.909237917	NA	NA	NA	NA	NA	NA
11381	ENSG00000164796	CSMD3	8	8q	q23.3	NA	NA	NA	0	0.044426489	-0.0040814	0.252057349	2.029985258	2.335537851	0	-0.118700115	-0.090880957	0	-0.640232203	-0.697112929
5300	ENSG00000122778	KIAA1549	7	7q	q34	NA	NA	NA	0	0.061378146	-0.068822556	0.25199683	1.835041071	1.922459325	NA	NA	NA	0	0.160605129	0.309269264
2561	ENSG00000101680	LAMA1	18	18p	p11.31	NA	NA	NA	0	0.063933768	0.041431225	0.251960154	1.444315514	1.69947373	0	1.150775518	1.300612669	0	0.315625565	0.314415104
8984	ENSG00000147679	UTP23	8	8q	q24.11	NA	NA	NA	0	-0.219032528	-0.116319749	0	0.788017021	0.75076681	0	0.721736516	0.708061125	0.251703902	1.351706554	1.313870162
14728	ENSG00000180992	MRPL14	6	6p	p21.1	NA	NA	NA	0.123047227	0.798913436	0.789238611	0	0.336376673	0.336025103	0	0.621331517	0.60364839	0.12843141	0.631507187	0.659510964
604	ENSG00000044524	EPHA3	3	3p	p11.1	0	1.716187499	2.381833234	0	0.195000474	0.194104029	0	0.991342089	0.972525639	0	0.484431263	0.453320505	0.251413799	2.256566141	2.4855277
2474	ENSG00000101224	CDC25B	20	20p	p13	0	1.006412021	1.006126551	0	0.463694445	0.416495708	0.207936478	1.319601277	1.298296727	0	0.602868372	0.549067932	0.043448215	0.656636549	0.67105155
2860	ENSG00000103995	CEP152	15	15q	q21.1	0	0.102894968	-0.087635501	NA	NA	NA	0.251349316	1.560674624	1.581753802	0	0.542158572	0.582704763	0	0.406185051	0.419911144
15120	ENSG00000183145	RIPPLY3	21	21q	q22.13	0	0.227446736	0.146341218	0	-0.006760986	0.102051755	0.251266315	1.866210126	1.826616809	0	0.331418243	0.304204196	0	0.188752852	0.128571731
305	ENSG00000011566	MAP4K3	2	2p	p22.1	0.251190351	1.625593311	1.622001629	0	0.018333739	0.047723884	0	0.586246079	0.610318067	0	0.13140804	0.103603758	0	-0.050752184	0.020753366
11860	ENSG00000166794	PPIB	15	15q	q22.31	0	-0.00830475	0.14280824	0.084605003	0.70624694	0.750899354	0.083062501	0.690558377	0.709593067	0	0.505993202	0.529794716	0.083255707	0.522848963	0.519388351
14126	ENSG00000177426	TGIF1	18	18p	p11.31	0	0.871963079	0.765290295	NA	NA	NA	0	-0.119985451	-0.133974777	0	0.259808562	0.271167442	0.250544179	1.470860165	1.415130453
9791	ENSG00000155011	DKK2	4	4q	q25	0	1.359179566	1.47852225	0	-0.051032499	-0.025716313	0	0.360764485	0.204294212	0	1.505213989	1.356743708	0.250315531	2.820186712	2.294237077
10347	ENSG00000159788	RGS12	4	4p	p16.3	0	-0.659539101	-0.690681773	0	0.264717485	0.206367029	0.162499042	1.177241146	1.160965326	0	0.122087544	0.146897624	0.087803947	0.647488794	0.718185769
25499	ENSG00000272341		6	6p	p22.3	NA	NA	NA	NA	NA	NA	0.250098892	1.66420364	1.658618833	NA	NA	NA	NA	NA	NA
236	ENSG00000009709	PAX7	1	1p	p36.13	0	-0.282482063	-0.1263166	0	-0.051925452	-0.089258895	0.249837404	1.951303677	2.243856361	0	-0.098193433	-0.20144224	0	0.098472171	0.045941489
6182	ENSG00000130035	GALNT8	12	12p	p13.32	0	-0.331485325	-0.28398221	0	0.309282904	0.315151364	0.249820406	1.86327153	1.958553702	0	0.409256997	0.113748918	NA	NA	NA
1396	ENSG00000077782	FGFR1	8	8p	p11.23	0	1.640260512	1.702812303	NA	NA	NA	0.249743613	1.621462016	1.739008833	0	0.898540929	0.996390301	0	0.159137433	0.079813784
10035	ENSG00000157212	PAXIP1	7	7q	q36.2	0	0.803210563	0.812222331	0	0.163105044	0.028458646	0.161660927	1.128205044	1.166633269	0	0.666727301	0.645929898	0.087966437	0.814698196	0.699901281
4010	ENSG00000112210	RAB23	6	6p	p11.2	0	0.196998206	0.102918346	0	0.344032034	0.313015159	0	0.815107243	0.770985865	0	0.21085015	0.114006845	0.249610013	1.083054323	1.099234412
7278	ENSG00000136574	GATA4	8	8p	p23.1	0	0.472287264	0.672562228	0	-0.32591633	-0.433173985	0.249253456	1.445993339	1.485591568	0	0.359351982	0.310202825	0	0.107093785	0.131830989
7446	ENSG00000137411	VARS2	6	6p	p21.33	0	0.171274622	0.183718815	0	0.291141733	0.292455161	0.080886963	0.62473531	0.62874651	0	0.348095731	0.31719148	0.168062471	1.050445842	0.953006107
7149	ENSG00000135916	ITM2C	2	2q	q37.1	0	1.463000536	1.669745771	0	0.372881998	0.317385511	0.248486468	1.750990191	1.730582156	0	1.144903103	1.296330327	0	-0.265524792	-0.228397679
13124	ENSG00000172053	QARS	3	3p	p21.31	0.137170551	1.234568481	1.105452645	0	-0.196113741	-0.323651949	0	-0.131148258	-0.11298959	0	0.221049921	0.183269588	0.111247445	0.668277926	0.683549073
1057	ENSG00000068912	ERLEC1	2	2p	p16.2	NA	NA	NA	NA	NA	NA	0.121286871	0.771016028	0.778247171	0	0.254411744	0.380666076	0.12712691	0.709150429	0.709022748
2022	ENSG00000095380	NANS	9	9q	q22.33	0	0.763907155	0.721725328	0	0.744052617	0.591259773	0	-0.11543659	-0.114482206	0	0.339380352	0.3408339	0.248196421	1.209832538	1.253982918
17043	ENSG00000198185	ZNF334	20	20q	q13.12	0	0.276494495	0.146596341	0	0.476912483	0.393847541	0.247929466	1.696896812	1.754596343	0	0.073913727	0.160137021	0	0.351030703	0.338582424
3084	ENSG00000105372	RPS19	19	19q	q13.2	0	0.827510989	0.763472416	0	0.573445612	0.52632292	0	0.105285194	0.136532994	0.062117136	0.870400433	0.87452319	0.185568828	0.811118175	0.811142835
20175	ENSG00000229637	PRAC2	17	17q	q21.32	NA	NA	NA	NA	NA	NA	0.247383794	2.128002614	1.939659671	NA	NA	NA	NA	NA	NA
26743	ENSG00000277542		17	17q	q21.32	NA	NA	NA	NA	NA	NA	0.247383794	2.128002614	1.939659671	NA	NA	NA	NA	NA	NA
7299	ENSG00000136718	IMP4	2	2q	q21.1	0	0.324780252	0.358253657	NA	NA	NA	0	-0.132048527	-0.088393463	0	0.174958358	0.197068503	0.247275018	1.19343638	1.177885857
5949	ENSG00000127952	STYXL1	7	7q	q11.23	0	0.263263132	0.31874595	0	0.483422887	0.526891417	0.185825209	1.15563646	1.216328734	0	0.370363158	0.330572729	0.061274358	0.38029649	0.401146657
6708	ENSG00000133169	BEX1	X	Xq	q22.1	0	1.681111759	1.687531916	0	0.833459074	0.367551576	0.247002659	1.846372092	1.903575764	0	0.813546172	0.457216226	0	-0.064894866	-0.117683519
3601	ENSG00000108950	FAM20A	17	17q	q24.2	NA	NA	NA	NA	NA	NA	0	1.480628308	1.480715967	0	0.759394878	0.874680193	0.246895933	1.4406725	1.426535621
81	ENSG00000005102	MEOX1	17	17q	q21.31	0.246882939	2.525516445	3.236171346	0	0.232461563	0.201851274	0	1.75692245	2.220936105	0	0.149610494	0.303245896	-0.21834307	-1.693834387	-1.75490163
15872	ENSG00000186472	PCLO	7	7q	q21.11	0	0.800715241	0.075226871	0	0.029859708	0.025955177	0.246819437	1.946226367	2.10057265	0	0.377526907	0.379894728	-0.434738705	-3.258929111	-3.23447357
8082	ENSG00000141429	GALNT1	18	18q	q12.2	0	0.917914908	0.965732173	0	0.509195718	0.594525713	0.094263906	0.695629443	0.667651531	0	0.820633679	0.783883686	0.152382374	0.778087637	0.787441092
1753	ENSG00000087995	METTL2A	17	17q	q23.2	0	0.597485825	0.472776858	NA	NA	NA	0.073173596	0.667361035	0.653482437	0	0.493913303	0.467930653	0.173372874	1.005115418	1.011602967
26654	ENSG00000277157	HIST1H4D	6	6p	p22.2	0	-0.1135386	-0.056718932	NA	NA	NA	0	0.071710782	0.056961072	0.246504007	2.270569962	2.389830151	NA	NA	NA
12265	ENSG00000168374	ARF4	3	3p	p14.3	0	0.581263418	0.455848015	NA	NA	NA	0	0.599417385	0.582273016	0	0.231125054	0.215883137	0.24641936	1.231836602	1.208676031
3360	ENSG00000106819	ASPN	9	9q	q22.31	0	2.053536775	2.408490083	0	0.741502294	0.700449829	0.246307188	2.080561106	2.077720913	0	1.396749126	1.627896108	0	0.97210377	0.999743932
15578	ENSG00000185222	WBP5	X	Xq	q22.2	0	0.880539192	0.350522636	0	0.592186024	0.539313845	0	0.393397648	0.42122222	0	0.134000336	0.085905922	0.246159832	1.11580056	1.098510157
12250	ENSG00000168298	HIST1H1E	6	6p	p22.2	0	-0.335904858	-0.3261558	0.246041848	1.541780429	1.648452651	0	0.197077394	0.209300351	0	1.415042221	1.589331789	0	0.346564849	0.306741305
25628	ENSG00000272993		1	1q	q21.2	NA	NA	NA	NA	NA	NA	0.245819371	1.687550701	1.695856075	NA	NA	NA	NA	NA	NA
7542	ENSG00000137872	SEMA6D	15	15q	q21.1	0	-0.106416358	-0.059147621	0	0.062720385	0.077050176	0.245478796	2.010961786	2.072923592	0	0.535094442	0.678877301	0	-0.371728556	-0.360751675
10085	ENSG00000157637	SLC38A10	17	17q	q25.3	0	-0.237473212	-0.319829503	0	-0.428358221	-0.345239704	0.172020318	1.387536653	1.360541678	0	0.57873133	0.650841248	0.073148628	0.525004098	0.540934724
16587	ENSG00000196517	SLC6A9	1	1p	p34.1	0	-0.343199267	-0.002699262	0	0.073836718	0.045702658	0	0.066562808	0.055761835	0	0.034742407	0.128971476	0.245097127	1.228344247	1.232834863
10914	ENSG00000163320	CGGBP1	3	3p	p11.1	0	-0.02411148	0.081912631	0	0.191995316	0.190220281	0	0.375715454	0.348756462	0	-0.258954687	-0.175095414	0.245017666	1.24160191	1.247933626
23583	ENSG00000257576		12	12q	q13.3	0.244879512	1.502782865	1.488949503	NA	NA	NA	0	0.427882273	0.407611561	NA	NA	NA	NA	NA	NA
9638	ENSG00000153774	CFDP1	16	16q	q23.1	0	0.899332009	1.061465952	0	0.755997387	0.469316273	0.10381831	0.724280863	0.708862812	0	0.51461597	0.551967413	0.140949479	0.712972653	0.741008451
693	ENSG00000051596	THOC3	5	5q	q35.2	NA	NA	NA	0	0.968455916	0.99253461	0.099736608	0.909102196	0.87464435	0.144960819	1.503574284	1.564329576	0	0.212594729	0.166492534
10277	ENSG00000159216	RUNX1	21	21q	q22.12	0	0.970112247	1.068014061	0	0.297695066	0.391216203	0.171848933	1.415868115	1.377323712	0	0.828553229	0.528118802	0.072638503	0.673693593	0.653833004
4428	ENSG00000115484	CCT4	2	2p	p15	0	1.025436757	1.034076808	0.106594242	0.759673638	0.773782107	0.040610932	0.388350011	0.395094063	0	0.596810815	0.594413623	0.097171267	0.564089398	0.561872582
9730	ENSG00000154473	BUB3	10	10q	q26.13	0	1.631093967	1.769944183	0	0.554722253	0.547796849	0.104482224	0.795162162	0.846031981	0	0.040706415	0.06574791	0.139635793	0.751895254	0.780292725
26016	ENSG00000274641	HIST1H2BO	6	6p	p22.1	0	0.02990334	0.049583781	0.243915918	1.461820078	1.508693181	0	0.330331904	0.27539404	0	1.2029218	1.180429887	NA	NA	NA
27679	ENSG00000281851		6	6p	p22.1	0	0.02990334	0.049583781	0.243915918	1.461820078	1.508693181	0	0.330331904	0.27539404	NA	NA	NA	NA	NA	NA
8533	ENSG00000144369	FAM171B	2	2q	q32.1	NA	NA	NA	NA	NA	NA	0.243909995	1.536732241	1.558307541	0	0.075520793	-0.058259326	0	-1.005036078	-0.920892199
14042	ENSG00000176971	FIBIN	11	11p	p14.2	NA	NA	NA	0	0.383359297	0.528255381	0.243809318	1.764734337	1.916366066	0	0.277036717	0.526000019	-0.200371083	-1.607357602	-1.790218963
9800	ENSG00000155090	KLF10	8	8q	q22.3	0.243749515	2.250923635	2.003167693	0	0.307273739	0.214353421	0	-0.165695102	-0.230193223	0	-0.12097221	-0.270339312	0.080266185	0.496481344	0.501490852
782	ENSG00000058262	SEC61A1	3	3q	q21.3	0	0.493622942	0.796593153	0	0.29404064	0.291715666	0.109216631	0.861279732	0.884121917	0	0.822947639	0.766974081	0.13408036	0.744306358	0.760809264
17193	ENSG00000198740	ZNF652	17	17q	q21.33	0	0.841626908	0.535081158	0	0.054775856	0.065788886	0.11297784	1.241644894	1.239744888	0	0.560294102	0.309403373	0.130277879	0.823271421	0.817174361
6819	ENSG00000134152	KATNBL1	15	15q	q14	0	0.460387402	0.410631686	0	0.001608284	-0.018988358	0	0.649440759	0.703945323	0	-0.242669429	-0.183721224	0.243113331	1.243439863	1.221185013
3284	ENSG00000106333	PCOLCE	7	7q	q22.1	0	1.097276985	0.909742987	0	0.35821069	0.440364888	0.24274214	1.804220452	1.651824801	0	0.998281329	1.076340603	0	0.356327499	0.36696391
8886	ENSG00000147044	CASK	X	Xp	p11.4	0	0.778162582	0.592426918	0	0.079241022	0.072117212	0	0.958165654	1.029022157	0	-0.063319746	0.144025604	0.242351224	1.238535999	1.242311975
4496	ENSG00000115942	ORC2	2	2q	q33.1	0	0.7154358	0.732541106	0	0.407119541	0.293203772	0	0.431232582	0.42541489	0	-0.047574078	-0.020778972	0.242214804	1.210942562	1.167182278
636	ENSG00000048162	NOP16	5	5q	q35.2	0	0.505312744	0.473315557	0	0.544380001	0.512942646	0	-0.789982357	-0.879256504	0	-0.079267169	0.092029518	0.242028775	1.164846134	1.173847079
19996	ENSG00000228630	HOTAIR	12	12q	q13.13	NA	NA	NA	NA	NA	NA	0.241980969	1.95940887	2.022972777	NA	NA	NA	NA	NA	NA
15965	ENSG00000186960	LINC01551	14	14q	q12	NA	NA	NA	NA	NA	NA	0.241950444	2.035233364	1.970559424	NA	NA	NA	NA	NA	NA
1532	ENSG00000081320	STK17B	2	2q	q32.3	0	0.05610465	0.070983206	0	0.081431948	0.081643768	0	-0.940850878	-0.882327139	0	0.386508898	0.532574993	0.241539047	1.286977891	1.28698112
5763	ENSG00000126003	PLAGL2	20	20q	q11.21	0.100164186	1.071985498	0.745714954	0	0.09294734	0.071951953	0	0.74267858	0.816164972	0	0.306469514	0.255381332	0.141340857	0.83930131	0.856619637
3086	ENSG00000105374	NKG7	19	19q	q13.41	0	-0.991011278	-0.960377548	0	0.572759875	0.436253428	0	0.204169109	0.156435362	0	0.700906174	0.710011727	0.241131836	1.481485852	1.7252414
16087	ENSG00000187678	SPRY4	5	5q	q31.3	0	0.079381704	0.122493594	0	0.418753743	0.312710582	0.240960086	1.85092294	2.001006083	0	-0.087662512	-0.166341048	0	0.495071645	0.207709653
3964	ENSG00000111880	RNGTT	6	6q	q15	0	0.756879855	0.798387005	0	0.054210232	0.065473066	0.045636384	0.444802905	0.440861048	0	0.123389206	0.133962331	0.195254125	0.928048529	0.954402303
17626	ENSG00000204536	CCHCR1	6	6p	p21.33	0	-0.19344845	-0.103175746	0	0.27295584	0.275706996	0	0.177550836	0.190522427	0	0.167043442	0.244932375	0.240833062	1.149805384	1.180722983
11787	ENSG00000166446	CDYL2	16	16q	q23.2	NA	NA	NA	NA	NA	NA	0	0.787671272	0.781695544	0	0.295077345	0.24507377	0.240764109	1.370211451	1.343205446
11549	ENSG00000165506	DNAAF2	14	14q	q21.3	0	0.729077138	0.701094663	0	0.079572017	0.151365848	0	-0.360589173	-0.339006673	0	-0.044682729	-0.098649867	0.240736509	1.080498701	1.09318444
16533	ENSG00000196363	WDR5	9	9q	q34.2	NA	NA	NA	0	0.588195566	0.55366089	0	-0.197280864	-0.212309516	0	0.502655027	0.616996199	0.24013465	1.127612073	1.138328376
1887	ENSG00000090621	PABPC4	1	1p	p34.3	0	0.609862777	0.527582715	0	0.319960258	0.321261088	0	-0.146912895	-0.150443166	0	0.017847863	0.036328712	0.239992719	1.274865312	1.252921758
15521	ENSG00000184992	BRI3BP	12	12q	q24.31	NA	NA	NA	0	0.18977123	0.203757333	0	-0.085840325	0.044343704	0	0.228589763	0.244719116	0.23970396	1.355737432	1.310067845
9663	ENSG00000153944	MSI2	17	17q	q22	NA	NA	NA	0	0.350514986	0.380169342	0.239650418	1.716721433	1.796988508	0	1.498340177	1.734554187	-0.104647437	-0.981142412	-0.941511934
8512	ENSG00000144218	AFF3	2	2q	q11.2	0	-0.28780385	-0.065352561	NA	NA	NA	0.239521614	1.789506551	1.749964827	0	0.29621393	0.29953724	-0.048374621	-1.102245355	-0.871902713
13745	ENSG00000175274	TP53I11	11	11p	p11.2	0	-0.245417326	-0.070903561	0	0.082113764	0.048965158	0	0.156855128	0.105457108	NA	NA	NA	0.239497983	1.375656884	1.428174552
12221	ENSG00000168172	HOOK3	8	8p	p11.21	NA	NA	NA	0	0.099278999	-0.000734124	0	0.00453663	0.015031699	0	0.072461084	0.076082963	0.239415509	1.128437942	1.127057198
16373	ENSG00000189057	FAM111B	11	11q	q12.1	NA	NA	NA	NA	NA	NA	0.239370607	1.763191411	1.835392507	0	0.193447066	0.059488145	NA	NA	NA
777	ENSG00000057935	MTA3	2	2p	p21	NA	NA	NA	0	0.560756655	0.51801316	0.174781593	1.108165992	1.135676204	0	0.143077332	0.143395766	0.064572556	0.454656202	0.486630013
3474	ENSG00000108001	EBF3	10	10q	q26.3	NA	NA	NA	NA	NA	NA	0.239333956	1.796194047	1.83390859	0	0.440227378	0.380272333	-0.159940476	-1.654984418	-1.668883928
9349	ENSG00000151287	TEX30	13	13q	q33.1	0	0.415943392	0.298533574	NA	NA	NA	0	-0.013738072	0.024363447	0	0.428930155	0.429396247	0.239163505	1.157301325	1.154155363
1031	ENSG00000068097	HEATR6	17	17q	q23.1	0	0.283444594	0.218813374	NA	NA	NA	0.186317609	1.159305752	1.239517366	0	0.831403579	0.504034765	0.05283485	0.578272802	0.550748612
4404	ENSG00000115350	POLE4	2	2p	p12	NA	NA	NA	0	0.147201452	0.175801224	0	-0.483077826	-0.498771531	0	0.23772234	0.217994551	0.239004165	1.092643023	1.114694524
6069	ENSG00000128951	DUT	15	15q	q21.1	0	1.308983117	0.974376948	0	0.131407199	0.307255694	0	0.979248	1.054051413	0	0.513710742	0.5169816	0.238832495	1.377222061	1.384008568
8448	ENSG00000143815	LBR	1	1q	q42.12	0	1.434334203	1.26321914	0	1.249503334	0.571092878	0.093031835	0.671887915	0.690555515	0	-0.003963087	-0.009153515	0.145449716	0.682144008	0.68410427
5480	ENSG00000124228	DDX27	20	20q	q13.13	0	0.054212097	0.277108125	0	0.071929579	0.007333919	0	0.329477243	0.383641585	0	0.402619764	0.374234033	0.238310738	1.006224549	1.065759527
3325	ENSG00000106603	COA1	7	7p	p13	0	0.149143264	0.164421413	0.081901442	0.6890472	0.676021202	0.156365627	1.038258273	1.075495096	0	0.280453728	0.114838684	NA	NA	NA
11566	ENSG00000165572	KBTBD6	13	13q	q14.11	NA	NA	NA	NA	NA	NA	0	0.436131157	0.405540989	0	-0.02086412	-0.099451767	0.238264489	1.212985494	1.273943214
8344	ENSG00000143340	FAM163A	1	1q	q25.2	0	0.620273451	0.687640204	NA	NA	NA	0.2380349	1.286132531	1.387294419	0	-0.068124795	-0.013312416	0	-0.074590032	-0.093769871
690	ENSG00000051341	POLQ	3	3q	q13.33	0	0.234113905	0.198280589	0	0.152480179	0.11011015	0.237979397	1.471371432	1.526995645	0	1.443668586	1.53066815	0	0.259836204	0.233778043
7157	ENSG00000135931	ARMC9	2	2q	q37.1	0	-0.008011252	-0.003260087	0	0.458308725	0.446267589	0.237855862	1.458214212	1.480510354	0	0.981978804	0.911425343	0	-0.305211261	-0.266131257
2086	ENSG00000099284	H2AFY2	10	10q	q22.1	0	0.765159759	0.770270467	0	0.256386579	0.206925201	0.237832918	1.51676326	1.603523473	0	1.602205244	1.629462337	0	-0.446502624	-0.435157259
14982	ENSG00000182492	BGN	X	Xq	q28	0	1.075493699	1.174803388	0	0.291485733	0.317495901	0.191466871	1.584623493	1.656382294	0	1.863910576	1.992853309	0.045979946	0.497574929	0.508569294
9569	ENSG00000153006	SREK1IP1	5	5q	q12.3	0	-0.484540462	-0.415424391	NA	NA	NA	0.112307702	0.78449798	0.874726742	0	0.751595412	0.742678491	0.125111283	0.731295835	0.744326851
2005	ENSG00000094914	AAAS	12	12q	q13.13	0	0.024835579	0.035073395	0	-0.193743035	-0.237420372	0	0.388060593	0.37369566	0	0.4734268	0.492366858	0.237405912	1.207106796	1.166956724
14707	ENSG00000180879	SSR4	X	Xq	q28	0	0.66980238	0.71200867	0	0.409719487	0.541548313	0	0.31060455	0.253535	0	0.566883175	0.522762331	0.237396564	1.097797486	1.122905173
10484	ENSG00000160783	PMF1	1	1q	q22	0	0.366598943	0.409932775	0	0.156703808	0.178156913	0	0.066952327	0.03614311	0	0.60145258	0.526882533	0.237007348	1.394355429	1.470312757
7684	ENSG00000138658	ZGRF1	4	4q	q25	NA	NA	NA	0	0.141155135	0.161913015	0.092908543	1.075242232	0.926506963	0	-0.564250706	-0.372417825	0.143942111	0.973922442	1.024675862
17415	ENSG00000203724	C1orf53	1	1q	q31.3	NA	NA	NA	NA	NA	NA	0.086230003	1.30802525	1.058581823	NA	NA	NA	0.150605172	0.775049564	0.757346254
1448	ENSG00000079150	FKBP7	2	2q	q31.2	NA	NA	NA	0	0.492164734	0.482241319	0.236737355	1.646000699	1.72292281	0	0.933783674	1.018647736	0	0.239018727	0.218335257
6659	ENSG00000132932	ATP8A2	13	13q	q12.13	0	0.458407335	0.399561462	0	-0.131229542	-0.168063461	0.236602755	1.755790323	1.818190941	0	-0.112981723	0.106178985	-0.392698505	-2.799048803	-2.860863909
2389	ENSG00000100823	APEX1	14	14q	q11.2	0	0.945540802	0.97280489	0	0.314792618	0.524045604	0	0.090520598	0.062531566	0	0.476009576	0.44439783	0.236564226	1.146512797	1.117630279
3296	ENSG00000106397	PLOD3	7	7q	q22.1	0	0.224649336	0.263118543	0	-0.054856196	-0.019681913	0.151199952	1.101859963	1.104859846	0	0.290468475	0.309222118	0.085145469	0.603435499	0.588901946
11117	ENSG00000163923	RPL39L	3	3q	q27.3	0	-0.507103107	-0.633534679	0	0.136280257	0.136021471	0.20160318	1.32831656	1.28119332	0	0.743941794	0.675544975	0.034723453	1.909343793	1.750516659
1625	ENSG00000084463	WBP11	12	12p	p12.3	0.146988437	1.203360247	1.184434487	0	-0.034036769	0.009276837	0	-0.074702585	-0.091114889	0	0.105659205	0.215326228	0.088869302	0.582068201	0.565745257
15068	ENSG00000182916	TCEAL7	X	Xq	q22.2	NA	NA	NA	0	0.82493148	0.907278918	0.235760016	1.698589675	1.738646347	0	0.661346706	0.822310554	0	-0.493584537	-0.522319588
394	ENSG00000019991	HGF	7	7q	q21.11	0	0.059516337	0.069732966	0	0.68414739	0.531990834	0	0.736062539	0.458648703	0	-0.165251247	-0.171979388	0.235537838	1.818473025	1.604857699
5790	ENSG00000126261	UBA2	19	19q	q13.11	0.136386913	1.300078268	1.061211305	0	0.299941568	0.299480755	0	0.073162338	0.030131547	0	0.2841723	0.315408277	0.098979825	0.579620122	0.560090648
14376	ENSG00000178919	FOXE1	9	9q	q22.33	0	0.153578635	0.116544949	0	0.073925521	0.072527104	0.235285427	1.765141599	1.948730773	0	2.566404279	2.897060196	NA	NA	NA
1087	ENSG00000069956	MAPK6	15	15q	q21.2	0	1.079482331	1.007170753	0	0.022861505	0.224243397	0	-0.724968055	-0.643169661	0	0.073435106	0.134390236	0.235227711	1.335672581	1.304577122
12382	ENSG00000168883	USP39	2	2p	p11.2	0	0.603689403	0.598421275	0	0.243221289	0.377653647	0	0.354130093	0.323810345	0	0.397296965	0.311790909	0.235179452	1.116848473	1.115698706
11878	ENSG00000166845	C18orf54	18	18q	q21.2	NA	NA	NA	NA	NA	NA	0.128396691	1.480164073	1.336484239	0	0.735123444	0.73893284	0.106525929	0.739196177	0.733365092
4999	ENSG00000120093	HOXB3	17	17q	q21.32	0	-0.021300838	-0.039501496	0	0.107828941	0.061328608	0	0.876611105	0.816309972	0	0.266804616	0.307924684	0.234868721	1.508202737	1.575551384
14689	ENSG00000180776	ZDHHC20	13	13q	q12.11	NA	NA	NA	0	0.081710858	0.06145967	0	0.111938475	0.116141799	NA	NA	NA	0.234699695	1.140894352	1.139296101
15266	ENSG00000183770	FOXL2	3	3q	q22.3	0	0.493071714	0.451525148	0	0.587430266	0.488589222	0.234627477	1.910943287	1.913909551	0	0.745738098	0.870624365	0	0.222279257	0.230395656
7473	ENSG00000137547	MRPL15	8	8q	q11.23	0	1.280341895	0.935358291	0.119227243	0.858350182	0.834205237	0	0.405508598	0.428282298	0	0.72498746	0.690954082	0.115325378	0.829929276	0.826728656
5100	ENSG00000120889	TNFRSF10B	8	8p	p21.3	0	0.653796942	0.59905494	0	0.310642569	0.297507174	0.115092742	0.826940213	0.914668739	0	-0.212178667	-0.1915737	0.119338214	1.064068942	1.000304192
14655	ENSG00000180543	TSPYL5	8	8q	q22.1	0	1.111738674	1.788744786	NA	NA	NA	0.234221986	1.459953994	1.489313017	0	0.878142429	0.778195051	-0.065733982	-1.222432229	-1.134794083
1713	ENSG00000087077	TRIP6	7	7q	q22.1	0	0.274715037	0.300473923	0	-0.241271177	-0.27220409	0.123675562	1.036546325	1.014309753	0	0.40527456	0.295168125	0.110429853	0.798708979	0.826100457
17492	ENSG00000204128	C2orf72	2	2q	q37.1	0	-0.005393035	-0.004007832	NA	NA	NA	0.182240827	1.381451118	1.518965322	NA	NA	NA	0.051602353	0.392146509	0.38873943
12199	ENSG00000168077	SCARA3	8	8p	p21.1	0	0.584716423	0.755100848	0	0.195609975	0.097156859	0.233735556	1.573848869	1.648515593	0	0.537413427	0.684300166	0	-0.421957143	-0.405073277
7028	ENSG00000135324	MRAP2	6	6q	q14.2	NA	NA	NA	NA	NA	NA	0.233236973	2.011239339	1.979136139	0	0.043429462	-0.151956321	-0.178915153	-1.406260127	-1.46713075
14693	ENSG00000180801	ARSJ	4	4q	q26	0	0.970184349	0.768387585	NA	NA	NA	0	0.839960323	0.807443287	0	0.776907873	0.85625952	0.233119617	2.262109677	1.957167267
11004	ENSG00000163599	CTLA4	2	2q	q33.2	0	-0.44259864	-0.486436886	0	0.3874335	0.347095806	0.23219091	2.095279969	2.266737268	0	1.204153704	0.691027763	0	-0.292030401	-0.301635276
4997	ENSG00000120075	HOXB5	17	17q	q21.32	0	-0.007494331	0.045788461	0	0.337447399	0.313846293	0	0.666246987	0.694639939	0	1.073919059	1.35495655	0.232075501	1.736869942	1.72239403
138	ENSG00000006468	ETV1	7	7p	p21.2	0	-0.259034518	-1.294561923	0	0.538913563	0.559609549	0.232061172	1.740586417	1.794878417	0	0.885014271	0.582615747	-0.291079186	-1.983451644	-2.005267833
4244	ENSG00000114062	UBE3A	15	15q	q11.2	0.232024893	1.686217998	1.656950294	0	0.070087644	0.124530745	0	-0.457602557	-0.369719222	0	0.199553786	0.261951467	0	-0.430018193	-0.461253715
10074	ENSG00000157551	KCNJ15	21	21q	q22.13	0	1.288418363	0.73780269	0	0.390978108	0.287748116	0.231510242	1.799828215	1.938297955	0	1.256282138	1.392367216	-0.106511592	-1.427742424	-1.347656837
8906	ENSG00000147145	LPAR4	X	Xq	q21.1	0	0.392643086	0.512435379	0	-0.004047075	0.03561762	0.17605378	1.59791117	1.571202291	0	2.098534961	2.21190208	0.055360964	0.81492984	0.717586258
11682	ENSG00000166073	GPR176	15	15q	q15.1	0	-0.158093185	-0.177126358	0	0.150029022	0.186925166	0	0.54896229	0.523139678	0	0.894303118	0.858348151	0.231096646	1.454807364	1.456594061
3529	ENSG00000108506	INTS2	17	17q	q23.2	NA	NA	NA	NA	NA	NA	0.0903388	0.754290703	0.813626225	0	0.825817755	0.752061497	0.140725544	0.854399465	0.807314185
7738	ENSG00000138944	KIAA1644	22	22q	q13.31	0	0.653063072	0.628780325	0	-0.02772342	-0.05023811	0.231050958	1.766455213	1.789253348	NA	NA	NA	-0.143639201	-1.795969959	-1.760390254
4502	ENSG00000115966	ATF2	2	2q	q31.1	0	1.214226341	1.014608827	0	0.379611233	0.307987587	0	0.254730373	0.267220874	0	-0.072377306	0.021920597	0.231044336	1.189466461	1.169450936
16101	ENSG00000187735	TCEA1	8	8q	q11.23	0	0.431429613	0.472720355	0	0.533286511	0.590644588	0	0.508914756	0.496098991	0	0.400506102	0.368325089	0.230913559	1.060529811	1.050583917
2387	ENSG00000100814	CCNB1IP1	14	14q	q11.2	0.230733282	1.584056304	1.587098616	0	0.6254932	0.536663446	0	0.253744801	0.284354848	0	1.316207099	1.342525016	0	0.205698091	0.21584219
6392	ENSG00000131152		16	16q	q24.2	0	0.803007106	0.858580326	0	0.367514037	0.33243831	0.230624236	1.588579917	1.748875708	NA	NA	NA	0	0.160338955	0.174304296
24069	ENSG00000260456	C16orf95	16	16q	q24.2	0	0.803007106	0.858580326	0	0.367514037	0.33243831	0.230624236	1.588579917	1.748875708	NA	NA	NA	0	0.160338955	0.174304296
14051	ENSG00000176998	HCG4	6	6p	p22.1	0	-0.036634514	-0.100668321	0	0.032366132	0.08367081	0.230571571	1.896619462	1.95670581	0	-0.018621907	0.076175998	NA	NA	NA
1220	ENSG00000073150	PANX2	22	22q	q13.33	NA	NA	NA	0	0.493560323	0.188831343	0.230289932	1.474920451	1.526599521	0	-0.951770019	-1.095151173	-0.288806902	-2.85856193	-2.933088139
9003	ENSG00000147874	HAUS6	9	9p	p22.1	0	0.111066445	0.152491835	0	0.135269196	0.093397076	0	0.312255874	0.361541549	0	0.233335186	0.255460172	0.230265044	1.187027853	1.216601597
6093	ENSG00000129187	DCTD	4	4q	q35.1	0	0.18496081	0.57766116	0	0.11795252	-0.011370572	0.123781339	1.119814891	1.211050279	0	0.224922836	0.174727549	0.106279964	1.195371214	0.992250274
21835	ENSG00000239218	RPS20P22	8	8p	p11.23	0.156197496	1.67415656	1.384281693	NA	NA	NA	0.073801336	0.743513823	0.74932422	NA	NA	NA	NA	NA	NA
8659	ENSG00000145331	TRMT10A	4	4q	q23	NA	NA	NA	NA	NA	NA	0	0.583515076	0.641664301	0	0.030135653	0.084550914	0.229766323	1.225612434	1.227410413
7523	ENSG00000137815	RTF1	15	15q	q15.1	0.229663346	1.289382091	1.25779397	NA	NA	NA	0	0.355959721	0.288615887	0	0.407250118	0.51133051	0	0.286479888	0.293173299
7397	ENSG00000137166	FOXP4	6	6p	p21.1	NA	NA	NA	0	0.599395855	0.246203304	0.078447216	1.03873057	0.952497457	0	-0.04202105	-0.211836188	0.151065779	1.033703908	1.053355814
11564	ENSG00000165566	AMER2	13	13q	q12.13	NA	NA	NA	NA	NA	NA	0.229285116	1.604202614	1.709193952	0	-0.204461043	-0.229747608	0	0.221860777	0.222061414
12893	ENSG00000171105	INSR	19	19p	p13.2	0	-0.327667331	-0.177690539	0	0.185089936	0.161344246	0	0.844947777	0.916950651	0	0.502731043	0.594565864	0.22907132	1.084588213	1.119140324
13942	ENSG00000176406	RIMS2	8	8q	q22.3	0	0.009093738	-0.087184244	0	0.165317199	0.101810104	0.229060692	2.531923752	2.494061764	0	2.755983469	3.157909262	-0.146947394	-1.687549987	-1.737381159
8429	ENSG00000143727	ACP1	2	2p	p25.3	0.228947095	1.520115466	1.402786314	0	0.691595241	0.777128352	0	0.712598849	0.726604146	0	0.721800533	0.756280236	0	0.000652827	0.013487406
552	ENSG00000038945	MSR1	8	8p	p22	0	-1.830056626	-1.95279987	0	-0.068898939	-0.075829331	0	0.34714346	0.185619121	0	0.397763407	0.511214373	0.228915089	1.418122146	1.481037164
9740	ENSG00000154548	SRSF12	6	6q	q15	NA	NA	NA	NA	NA	NA	0.228718396	1.559581712	1.690439691	0	1.417516388	1.708254354	0	-0.39056352	-0.380442117
2752	ENSG00000103061	SLC7A6OS	16	16q	q22.1	NA	NA	NA	0	0.055888918	0.15758094	0	-0.647538224	-0.600975203	0	0.058935949	0.084439741	0.228540095	1.120013762	1.119807782
17060	ENSG00000198265	HELZ	17	17q	q24.2	0	0.345388184	0.358034976	0	-0.102138135	-0.039259521	0.041738461	0.624093366	0.599276836	0	-0.046154434	-0.012558588	0.186740259	1.03782588	1.011148056
22120	ENSG00000242110	AMACR	5	5p	p13.2	0.106503176	0.927399335	0.923339607	0	0.150163748	0.087267628	0	0.998059022	1.089778096	0	0.812534786	0.457200275	0.121837867	0.925636303	0.940430075
17409	ENSG00000203706	SERTAD4-AS1	1	1q	q32.2	NA	NA	NA	NA	NA	NA	0.228333317	1.56393999	1.52003988	NA	NA	NA	NA	NA	NA
13840	ENSG00000175792	RUVBL1	3	3q	q21.3	0	0.687201251	0.538190809	0	0.699668257	0.70157231	0.071595116	0.613146326	0.64437587	0	0.301351471	0.472509811	0.156573231	0.849509661	0.829548145
1461	ENSG00000079387	SENP1	12	12q	q13.11	NA	NA	NA	0	-0.154508416	-0.082402013	0.066363611	0.52193901	0.540789985	NA	NA	NA	0.161753667	1.018985629	0.983423359
15719	ENSG00000185842	DNAH14	1	1q	q42.12	NA	NA	NA	NA	NA	NA	0.228087552	1.412097465	1.383411441	NA	NA	NA	NA	NA	NA
7297	ENSG00000136715	SAP130	2	2q	q14.3	0.180340721	1.171279663	1.223638872	0	0.07933204	0.076929079	0	0.480122529	0.59755244	0	0.531912046	0.4968806	0.047649375	0.456666951	0.439564208
12068	ENSG00000167635	ZNF146	19	19q	q13.12	0.227877712	1.323914846	1.312366811	0	0.353089934	0.308526984	0	0.425033237	0.362219108	0	0.41663354	0.414655178	0	0.239359508	0.272509343
1491	ENSG00000080493	SLC4A4	4	4q	q13.3	0	0.117206748	-0.378416716	0	-0.252890434	-0.257624038	0.2278507	1.818093725	1.906150069	0	-0.58905499	-0.539383265	-0.158301783	-1.801646382	-1.626405453
10260	ENSG00000159147	DONSON	21	21q	q22.11	0.227805989	1.647587153	1.508790882	NA	NA	NA	0	0.703493856	0.745098648	0	0.55470527	0.532556067	0	0.058582408	0.089238725
2241	ENSG00000100281	HMGXB4	22	22q	q12.3	0.154691625	1.104305601	1.078553031	NA	NA	NA	0.072859438	0.647653399	0.683051698	0	-0.575227074	-0.375411326	0	0.343648674	0.413221582
11146	ENSG00000164024	METAP1	4	4q	q23	0	0.731233686	0.704853692	0	0.084500987	0.095869379	0	0.13992358	0.137552418	0	-0.348314315	-0.267665231	0.227498574	1.310067214	1.27177553
3104	ENSG00000105438	KDELR1	19	19q	q13.33	0	1.061744562	1.130070235	0.084998696	0.678160812	0.664430046	0.107997773	0.807522122	0.802013553	0	0.705995759	0.683885912	0.034399587	0.241517233	0.247130886
1088	ENSG00000069966	GNB5	15	15q	q21.2	0.227296426	1.269478448	1.281220083	0	-0.152248625	-0.049628137	0	0.221265507	0.254223131	0	0.668186047	0.62242314	-0.091404942	-0.851567858	-0.867003509
7936	ENSG00000140396	NCOA2	8	8q	q13.3	0.147349095	1.954252666	1.606012851	0	0.319849466	0.278431427	0	0.456759484	0.403693039	0	0.147839567	0.311725715	0.079818215	0.495399754	0.492564981
7539	ENSG00000137868	STRA6	15	15q	q24.1	0	-0.259201851	0.143800042	0	0.26190251	0.267554117	0.226866836	1.328261471	1.440035692	0	2.164836449	2.506527843	-0.063991626	-0.978415803	-0.994277578
4380	ENSG00000115241	PPM1G	2	2p	p23.3	0	0.757177295	0.620090315	0	0.309534801	0.45958601	0.092432231	0.698040928	0.672857692	0	0.261791859	0.259577346	0.134400589	0.751681535	0.72834465
15921	ENSG00000186767	SPIN4	X	Xq	q11.1	NA	NA	NA	NA	NA	NA	0.22672254	1.649655825	1.586601126	NA	NA	NA	0	0.658426236	0.663390618
11693	ENSG00000166130	IKBIP	12	12q	q23.1	NA	NA	NA	0.156877465	1.000708455	1.001609051	0	0.6456026	0.654192463	0	0.775106043	0.844330073	0.069563534	0.760690573	0.767940508
25075	ENSG00000268089	GABRQ	X	Xq	q28	0	-0.274471641	-0.195464018	0	0.00080668	-0.050381086	0.226432211	2.012976617	2.187003741	0	-0.032538716	0.061095618	0	0.211392482	0.214569984
3404	ENSG00000107338	SHB	9	9p	p13.1	0	0.213706007	0.246506347	0	0.268782868	0.135364865	0	-0.358427603	-0.308540652	0	0.213953383	0.277996409	0.226367244	1.271754902	1.309584484
23415	ENSG00000255872		9	9p	p13.1	0	0.213706007	0.246506347	NA	NA	NA	0	0.225917256	0.150252894	NA	NA	NA	0.226367244	1.271754902	1.309584484
3543	ENSG00000108578	BLMH	17	17q	q11.2	0.226338747	1.416942893	1.395612845	0	0.488244929	0.539723438	0	0.525933424	0.677141068	0	0.410642265	0.410152299	0	0.079405702	0.017704167
9696	ENSG00000154174	TOMM70A	3	3q	q12.2	0	0.847053763	0.767521212	0	-0.115768779	-0.12741604	0	0.334048248	0.309993304	0	-0.022107301	-0.131117631	0.226314221	1.217150373	1.280029164
15351	ENSG00000184194	GPR173	X	Xp	p11.22	0	-0.232600146	-0.094487895	NA	NA	NA	0.226133761	1.491621033	1.637487176	0	0.758344009	0.702119152	0	-0.365799268	-0.314057173
8464	ENSG00000143889	HNRNPLL	2	2p	p22.1	NA	NA	NA	0	0.089087191	0.060801276	0	0.44175684	0.416056417	0	-0.48149754	-0.394413263	0.225920128	1.052292452	1.073276364
4708	ENSG00000117479	SLC19A2	1	1q	q24.2	0.22581697	1.60443124	1.662923974	0	0.393671196	0.551620636	0	-0.148935579	-0.104711269	0	-0.478051632	-0.161467822	0	0.276797402	0.295430901
11320	ENSG00000164574	GALNT10	5	5q	q33.2	0	0.756944938	0.628426958	0	0.41112711	0.369522974	0.117846074	1.141925756	1.210733391	0	0.535478461	0.687406561	0.107373896	0.705096525	0.722502579
6778	ENSG00000133863	TEX15	8	8p	p12	0	-0.135570358	-0.084720792	0	-0.343616162	-0.254996334	0.22519664	1.922914741	1.784306962	0	0.871896285	0.622652818	-0.068931476	-1.156561065	-1.202824176
3293	ENSG00000106367	AP1S1	7	7q	q22.1	0	0.237856176	0.267037656	0	-0.183946197	-0.285058645	0.225132087	1.399988041	1.363879567	0	1.287976787	1.607730933	0	0.297096237	0.270564748
16636	ENSG00000196700	ZNF512B	20	20q	q13.33	0.224672206	1.520852004	1.594648552	0	-0.188025364	-0.161385504	0	0.921214043	0.827758417	0	0.263818888	0.282154537	0	0.065652895	0.117686849
7365	ENSG00000136960	ENPP2	8	8q	q24.12	0	1.370998136	1.158135188	0	1.064193561	1.046166223	0.224640771	1.886065095	1.867322215	0	-0.064547943	-0.076013408	-0.448841987	-3.159464361	-3.150899102
1697	ENSG00000086598	TMED2	12	12q	q24.31	0	0.326574828	0.655952515	0	0.45346082	0.480334944	0	0.561661674	0.550625977	0	0.25645514	0.288063164	0.224627903	1.07767145	1.076405546
15546	ENSG00000185085	INTS5	11	11q	q12.3	0	0.301128375	0.352564618	NA	NA	NA	0	-0.191592572	-0.217242427	0	0.111184479	0.16918889	0.224344518	1.010282015	1.036703896
1610	ENSG00000083857	FAT1	4	4q	q35.2	0	1.51549529	1.34535986	0.079520805	0.880927838	0.822884621	0.144710734	0.929342503	0.957688284	0	0.505721104	0.540018254	0	-0.146703654	-0.123982666
7375	ENSG00000137070	IL11RA	9	9p	p13.3	0	1.718969717	1.565969052	0	0.10486421	-0.017970542	0.224109764	1.660860529	1.708465469	NA	NA	NA	0	0.031735853	0.033194947
6074	ENSG00000129007	CALML4	15	15q	q23	0	0.68867006	0.784628326	0.087162864	0.590296943	0.608186108	0.136826266	1.016001173	1.040260815	0	0.244498683	0.2507207	0	0.168455274	0.265441164
23948	ENSG00000260007		15	15q	q23	0	0.68867006	0.784628326	0.087162864	0.590296943	0.608186108	0.136826266	1.016001173	1.040260815	NA	NA	NA	NA	NA	NA
3835	ENSG00000111110	PPM1H	12	12q	q14.2	0	0.776894665	0.205266812	0	-0.153919594	-0.120464283	0.223959554	1.40544007	1.397166993	NA	NA	NA	-0.17317295	-1.283003392	-1.290159572
2606	ENSG00000102007	PLP2	X	Xp	p11.23	0	0.702574136	0.820823574	0	0.611541786	0.566488325	0	-0.145090077	-0.103579234	0	0.015284729	0.097036592	0.223632052	1.116397956	1.108522268
11334	ENSG00000164619	BMPER	7	7p	p14.3	NA	NA	NA	0	0.176819739	0.193726425	0.223480105	1.858048488	1.930191238	0	0.271112659	0.266119393	-0.075527068	-1.406976464	-1.209428096
3520	ENSG00000108433	GOSR2	17	17q	q21.32	0	0.051924938	0.049386038	0	0.379837122	0.359379285	0	0.35840506	0.196501585	0	0.408412197	0.43776247	0.223450266	1.294288443	1.297844401
24550	ENSG00000262633		17	17q	q21.32	0	0.051924938	0.049386038	NA	NA	NA	0	0.738292581	0.757483321	NA	NA	NA	0.223450266	1.294288443	1.297844401
12244	ENSG00000168282	MGAT2	14	14q	q21.3	0	1.131250161	0.835822897	0	0.465361381	0.48560294	0.103391956	0.70337478	0.724521529	0	0.02111648	0.057895723	0.119826872	0.653896179	0.685486002
5161	ENSG00000121481	RNF2	1	1q	q25.3	0	0.448086959	0.454407332	0	0.343758814	0.335942948	0.067319993	0.505471664	0.503376907	0	1.032539265	1.101605538	0.155851094	0.760502816	0.748398758
8154	ENSG00000141867	BRD4	19	19p	p13.12	0	0.452130756	0.417929832	0	-0.025544977	-0.022738301	0.117270726	1.04172644	1.065325608	0	-0.003864094	-0.141905679	0.105834374	0.774835762	0.764767595
11807	ENSG00000166510	CCDC68	18	18q	q21.2	0	0.326857746	0.338734247	NA	NA	NA	0.222861737	1.591296141	1.728956235	0	0.519414517	0.462031156	0	-0.610252039	-0.556245843
9618	ENSG00000153404	PLEKHG4B	5	5p	p15.33	NA	NA	NA	0	0.264730349	0.171727458	0.222805287	1.442916304	1.487938578	NA	NA	NA	NA	NA	NA
6784	ENSG00000133935	C14orf1	14	14q	q24.3	0.177405192	1.218014596	1.201473778	0	0.084826993	0.075109545	0	0.577302623	0.542508952	0	0.071622274	0.076750748	0.045190087	0.405311367	0.417270272
21204	ENSG00000235217	TSPY26P	20	20q	q11.21	NA	NA	NA	NA	NA	NA	0.222475425	1.506228255	1.484117967	NA	NA	NA	NA	NA	NA
17094	ENSG00000198420	TCAF1	7	7q	q35	0.222393377	1.544416964	1.537262888	NA	NA	NA	0	0.547195561	0.531203124	NA	NA	NA	-0.096872643	-0.838771468	-0.852892695
3287	ENSG00000106344	RBM28	7	7q	q32.1	0	0.523350977	0.524227302	0	0.370855142	0.327614067	0.093465241	0.868185973	0.906993207	0	0.386886086	0.38528184	0.128918282	0.752799763	0.741641495
15663	ENSG00000185624	P4HB	17	17q	q25.3	0	1.171226831	1.452711762	0	0.649691991	0.592528444	0.222214039	1.472762037	1.550376813	0	0.957713685	0.96986867	0	0.363070328	0.357443967
1988	ENSG00000093000	NUP50	22	22q	q13.31	0	1.039528045	0.973008653	0	-0.054322697	-0.028792344	0	0.513610128	0.421950713	0	0.007759298	0.042588855	0.222145532	1.378677003	1.344840888
9496	ENSG00000152413	HOMER1	5	5q	q14.1	0	1.085509721	1.071776081	0.222133802	1.526619073	1.4801111	0	1.340469341	1.388004516	0	0.704365212	0.829232934	0	0.488638016	0.563283298
25634	ENSG00000273014		7	7p	p14.3	NA	NA	NA	NA	NA	NA	0.221902626	1.541837077	1.49728797	NA	NA	NA	NA	NA	NA
27620	ENSG00000281332	LINC00997	7	7p	p14.3	NA	NA	NA	NA	NA	NA	0.221902626	1.541837077	1.49728797	NA	NA	NA	NA	NA	NA
23720	ENSG00000258741		15	15q	q26.1	0	0.870121174	0.963752593	NA	NA	NA	0.221700635	1.383410092	1.45407851	NA	NA	NA	NA	NA	NA
1275	ENSG00000074800	ENO1	1	1p	p36.23	0	1.085143852	0.939063894	0.149234415	1.299563022	1.132961981	0	0.437349526	0.459012854	0	0.455038411	0.335291177	0.07221431	0.762243187	0.782654876
9399	ENSG00000151640	DPYSL4	10	10q	q26.3	0	1.078979836	1.284891363	0	0.33192449	0.299656667	0.221236142	1.660086155	1.691332357	0	2.309031948	2.631550912	-0.29867859	-2.059859561	-2.243041518
4178	ENSG00000113456	RAD1	5	5p	p13.2	0	1.25360699	1.405743965	0	0.429909197	0.428878448	0.221179948	1.35359364	1.380001839	0	0.815647652	0.824022638	0	0.255209871	0.281200536
5951	ENSG00000127955	GNAI1	7	7q	q21.11	0	1.227303421	1.198517996	0	0.933060033	0.710335075	0.221153655	1.571262606	1.554693464	0	0.915691118	0.939156778	-0.125491846	-1.496929575	-1.245649618
7720	ENSG00000138780	GSTCD	4	4q	q24	0	-0.052175049	-0.074807087	0	0.247032846	0.123729078	0	0.783474772	0.870259395	0	0.958209047	0.860200788	0.221135763	1.33474761	1.33038068
2910	ENSG00000104388	RAB2A	8	8q	q12.1	0	0.616047383	0.316170593	0	0.133402811	0.165828175	0.086249921	0.713671666	0.716616699	0	0.690836997	0.651096878	0.134800383	0.697650502	0.690849097
449	ENSG00000025796	SEC63	6	6q	q21	0	0.320427348	0.465044726	0	0.214253021	0.142353286	0	0.429744018	0.440211881	0	0.158102818	0.085208418	0.220980516	1.068030279	1.057441648
2289	ENSG00000100380	ST13	22	22q	q13.2	0	0.792937003	1.235921088	0	-0.22360855	-0.236312676	0	0.36732962	0.426591886	0	0.168622758	0.106689073	0.220952984	1.001014419	1.014573124
7926	ENSG00000140350	ANP32A	15	15q	q23	0.157790124	1.224723971	1.267516146	NA	NA	NA	0.0629832	0.551562031	0.568923655	0	-0.015481078	0.102297671	-0.076032298	-0.544004919	-0.603743513
6971	ENSG00000134987	WDR36	5	5q	q22.1	NA	NA	NA	0	-0.015703008	0.053733069	0	0.1668482	0.135446712	0	0.288757957	0.244027879	0.220724011	1.059116007	1.062270959
26009	ENSG00000274618	HIST1H4F	6	6p	p22.2	0	0.017928682	0.016007564	NA	NA	NA	0	-0.004250689	0.010282954	0.220702336	2.133881053	2.183444387	0	-0.341782202	-0.388192119
17778	ENSG00000205189	ZBTB10	8	8q	q21.13	0	1.112823401	1.17420885	NA	NA	NA	0	0.626930788	0.6373017	0	0.139796459	0.252953574	0.220251599	1.048463396	1.019573772
19524	ENSG00000226137	BAIAP2-AS1	17	17q	q25.3	NA	NA	NA	NA	NA	NA	0.220157745	1.461036066	1.457647203	NA	NA	NA	NA	NA	NA
7006	ENSG00000135211	TMEM60	7	7q	q11.23	NA	NA	NA	0	0.201891583	0.229698938	0.154281214	1.009576115	1.006690741	0	0.726881952	0.721515291	0.065798033	0.368803258	0.382222509
26290	ENSG00000275713	HIST1H2BH	6	6p	p22.2	0	0.954578212	1.196507272	NA	NA	NA	0.219889806	1.48569328	1.471479335	0	1.537227318	1.563504932	NA	NA	NA
10103	ENSG00000157833	GAREML	2	2p	p23.3	NA	NA	NA	NA	NA	NA	0.21981011	1.440283171	1.592604034	NA	NA	NA	0	0.569826935	0.604220105
6401	ENSG00000131203	IDO1	8	8p	p11.21	0	-0.031999354	-0.201466969	0.146823643	1.43603997	1.17349369	0.072748888	0.911591054	0.732365329	0	-0.060670879	0.324540968	0	0.256833391	0.331994509
2879	ENSG00000104177	MYEF2	15	15q	q21.1	0	-0.076176334	-0.056690274	0	0.169030303	0.127344247	0	0.84126941	0.73664915	0	-0.803132328	-0.816040993	0.219478322	1.185167082	1.218589027
119	ENSG00000006042	TMEM98	17	17q	q11.2	NA	NA	NA	0	0.662145236	0.803278285	0	0.766811132	0.77251827	0	0.065820011	0.439523188	0.219106879	1.133486244	1.209738079
15488	ENSG00000184863	RBM33	7	7q	q36.3	NA	NA	NA	0	-0.061360897	-0.037227062	0	0.550233152	0.634080209	0	0.150130771	0.195845017	0.218988792	1.091817994	1.084264749
15827	ENSG00000186298	PPP1CC	12	12q	q24.11	0	0.807514235	0.869176836	0	0.201029875	0.145335599	0	-0.031389935	-0.018597685	0	0.636549192	0.499295915	0.21888768	1.06726033	1.059467123
756	ENSG00000056097	ZFR	5	5p	p13.3	0	0.387627685	0.434803974	0	0.169806449	0.036607085	0	0.262832459	0.245953489	0	0.134085445	0.120512767	0.218809446	1.115077031	1.101303542
4476	ENSG00000115806	GORASP2	2	2q	q31.1	0.153613844	1.588670897	1.498436243	0	0.172989416	0.135123578	0	0.49868421	0.487556412	0	0.520678648	0.502937638	0.06509455	0.588344085	0.593251989
165	ENSG00000007047	MARK4	19	19q	q13.32	0.218606866	1.40786488	1.430270542	0	0.158857871	0.080183857	0	0.317673835	0.326509455	0	0.031051225	0.075639235	0	0.122147181	0.133535728
2162	ENSG00000100029	PES1	22	22q	q12.2	0	0.359089171	0.547898222	0	0.007204893	0.046966535	0	0.112150656	0.108564171	0	0.240494833	0.223935365	0.218376843	1.072266862	1.107125175
7960	ENSG00000140511	HAPLN3	15	15q	q26.1	NA	NA	NA	0	0.112750415	0.057653205	0.218302323	1.946195114	1.934415107	0	1.109372215	1.128922523	0	-0.026378979	0.015451353
6229	ENSG00000130312	MRPL34	19	19p	p13.11	0	0.072840604	0.079395762	0	0.131104663	0.144337619	0	0.146676799	0.15521273	0	0.457517736	0.433136143	0.218182277	1.090232551	1.095747603
13618	ENSG00000174599	TRAM1L1	4	4q	q26	NA	NA	NA	0	0.159604407	0.229403927	0.21805249	1.609125445	1.476081309	0	0.455624574	0.304032425	0	0.744178144	0.694014762
18651	ENSG00000215210	RBMXP2	9	9p	p21.1	0.217934703	1.389086421	1.19431078	NA	NA	NA	0	0.39197423	0.450323942	NA	NA	NA	NA	NA	NA
5733	ENSG00000125885	MCM8	20	20p	p12.3	NA	NA	NA	0	0.333189276	0.320644545	0.083991478	0.941370088	0.963423968	0	0.944338927	0.971403622	0.13390243	0.831052284	0.81950021
402	ENSG00000020922	MRE11A	11	11q	q21	0	0.449284102	0.354855286	0	0.277445126	0.294086552	0	-0.042553885	-0.095127633	0	-0.147614241	-0.08567362	0.21774072	1.15341298	1.171439039
2792	ENSG00000103275	UBE2I	16	16p	p13.3	0	0.478775759	0.526129356	0	0.149459002	-0.010353092	0	0.111386263	0.103870629	0	0.620704662	0.62639993	0.217695614	1.080711873	1.074772588
9684	ENSG00000154118	JPH3	16	16q	q24.2	0	-0.298466165	-0.149882663	0	0.057611534	0.057519141	0.217394171	1.452221328	1.601127525	0	0.891883443	0.842608943	-0.198084517	-2.325853284	-2.243190986
11928	ENSG00000167005	NUDT21	16	16q	q13	0	0.601449699	0.757082205	0	0.287468535	0.341405851	0	0.393995755	0.46735066	0	0.209953531	0.234631046	0.217259722	1.248410718	1.130487193
1949	ENSG00000092051	JPH4	14	14q	q11.2	NA	NA	NA	NA	NA	NA	0.21724894	1.485328885	1.661994195	NA	NA	NA	-0.419689947	-2.755731685	-2.788636838
18462	ENSG00000213983	AP1G2	14	14q	q11.2	0	0.771345058	1.042098852	0	-0.017499248	0.041555053	0.21724894	1.485328885	1.661994195	0	0.432367143	0.437900178	0	0.291379393	0.278353617
5069	ENSG00000120686	UFM1	13	13q	q13.3	0	0.454744637	0.174346536	NA	NA	NA	0	0.016560979	0.019581799	0	0.060518196	0.109024364	0.216983891	0.973209268	0.969116054
6703	ENSG00000133134	BEX2	X	Xq	q22.2	NA	NA	NA	0	0.79922022	0.530668744	0.216641304	1.606286942	1.630542107	0	1.307634983	1.380012989	0	-0.064894866	-0.117683519
23825	ENSG00000259358		15	15q	q13.3	NA	NA	NA	NA	NA	NA	0.216636119	1.589093859	1.494845966	NA	NA	NA	NA	NA	NA
16782	ENSG00000197265	GTF2E2	8	8p	p12	0	0.539841249	0.382810497	0	0.755797137	0.773225377	0	0.464233551	0.449862767	0	0.499616004	0.532340037	0.216579314	1.171976603	1.141187541
3831	ENSG00000111057	KRT18	12	12q	q13.13	0	1.074769358	1.292741851	0	1.107706497	1.370130963	0	0.666837271	0.576603284	0	1.351806761	1.221242374	0.216481807	2.010905411	1.876150151
17335	ENSG00000199753	SNORD104	17	17q	q23.3	NA	NA	NA	NA	NA	NA	0	0.641780554	0.638077742	NA	NA	NA	0.216460638	1.323777074	1.310907544
15133	ENSG00000183196	CHST6	16	16q	q23.1	NA	NA	NA	0	0.749252353	0.733531192	0.216381712	1.686041725	1.750785535	0	-0.199635889	-0.075286122	-0.090574967	-1.055388309	-1.023771095
3937	ENSG00000111752	PHC1	12	12p	p13.31	0	0.414490903	0.429184729	0	-0.119043571	-0.140763707	0.072397511	0.639690826	0.62484711	0	0.087768714	0.057422422	0.143715794	0.892244917	0.911034449
2718	ENSG00000102898	NUTF2	16	16q	q22.1	0	0.575541613	0.433935303	0	0.306131479	0.271232498	0	-0.157425823	-0.372355507	0	0.647015767	0.5207883	0.215866143	1.180864193	1.165399891
3651	ENSG00000109381	ELF2	4	4q	q31.1	0	0.660451616	0.757532232	0	-0.215098523	-0.275332316	0	-0.099884108	-0.101394032	0	0.210967711	0.257969383	0.215765922	1.042302335	1.021880338
8335	ENSG00000143315	PIGM	1	1q	q23.2	NA	NA	NA	0	0.034413151	0.044767507	0	0.08014449	0.111613318	0	-0.2532311	-0.283271097	0.215722161	1.091463994	1.09231583
4350	ENSG00000115053	NCL	2	2q	q37.1	0	0.666915474	0.659627481	0	0.14374582	-0.016334455	0	0.224952635	0.210946366	0	0.219376393	0.241742983	0.215422261	1.059821397	1.041890697
10089	ENSG00000157680	DGKI	7	7q	q33	0	-0.243412336	-0.21905057	0	-0.067173979	-0.07587811	0.215403813	1.745869685	1.791370502	0	0.717199135	0.796332469	0	-0.419600624	-0.39344321
8480	ENSG00000144010	TRIM43B	2	2q	q11.1	NA	NA	NA	0	0.382443126	0.032206827	0.215250919	1.488349063	1.567802535	NA	NA	NA	NA	NA	NA
8481	ENSG00000144015	TRIM43	2	2q	q11.1	NA	NA	NA	0	0.382443126	0.032206827	0.215250919	1.488349063	1.567802535	0	1.333393502	1.052794901	0	0.283634877	0.266715648
8508	ENSG00000144188	TRIM43CP	2	2q	q11.2	NA	NA	NA	0	0.382443126	0.032206827	0.215250919	1.488349063	1.567802535	NA	NA	NA	NA	NA	NA
7667	ENSG00000138604	GLCE	15	15q	q23	0	0.568660062	0.475343226	0	0.23261648	0.199793308	0.215039619	1.36489705	1.352822666	0	0.592645289	0.485203527	0	-0.468983998	-0.426336655
5635	ENSG00000125450	NUP85	17	17q	q25.1	0	1.077582737	1.086092723	0	0.547712709	0.422858104	0.078186999	0.829921775	0.766164416	0	0.553798182	0.494712004	0.136765954	0.996905168	0.92536977
1649	ENSG00000085377	PREP	6	6q	q21	0	0.821381459	0.701786427	0	0.462612386	0.43729941	0	0.480595061	0.56346706	0	0.235298131	0.302256547	0.214912564	1.073878958	1.078866453
17239	ENSG00000198833	UBE2J1	6	6q	q15	0	0.926379779	0.764973806	NA	NA	NA	0	-0.220398564	-0.254136485	0	0.165600245	0.109327034	0.214745287	1.098512252	1.111477765
25704	ENSG00000273355		18	18p	p11.32	NA	NA	NA	NA	NA	NA	0.21447027	1.355331951	1.524949829	NA	NA	NA	NA	NA	NA
16103	ENSG00000187741	FANCA	16	16q	q24.3	0	0.668414335	0.655511488	0	0.606488331	0.669495219	0.131176269	1.384771012	1.219131273	0	0.930353518	0.98946429	0.083157077	0.569423576	0.600686541
9675	ENSG00000154040	CABYR	18	18q	q11.2	0	0.032230116	0.007848838	NA	NA	NA	0.214326176	1.258765049	1.424209758	0	0.427986122	0.460017993	-0.088085996	-0.886361156	-0.901266094
6110	ENSG00000129317	PUS7L	12	12q	q12	0	-0.190669047	-0.057257946	0	0.205770087	0.223403302	0	0.387638674	0.440086407	0	0.10155554	0.150805304	0.214250293	1.114984403	1.178419945
7012	ENSG00000135245	HILPDA	7	7q	q32.1	0	0.485768568	0.332649891	0	0.508700074	0.065883025	0	0.618541044	0.487592772	0	0.064298442	0.070078237	0.214093594	1.327890077	1.221304457
13760	ENSG00000175334	BANF1	11	11q	q13.1	0	0.366957644	0.472743944	0	0.602330729	0.754377283	0.100084813	0.83153384	0.841431679	0	0.285151101	0.319925318	0.113953107	0.796667035	0.748493879
6331	ENSG00000130816	DNMT1	19	19p	p13.2	0	0.950569427	0.85207159	0	0.265141081	0.151773046	0	0.669893498	0.757666143	0	0.649161448	0.644150267	0.213737849	1.299810866	1.325815684
17175	ENSG00000198700	IPO9	1	1q	q32.1	0	1.080244564	1.046774945	0	-0.074341059	-0.187153761	0.105654039	0.732957238	0.841136711	0	0.422144705	0.406821394	0.108051588	0.547189926	0.553616355
15825	ENSG00000186283	TOR3A	1	1q	q25.2	0	0.202199309	0.208308449	0	0.018764067	0.009704672	0	0.315575362	0.166939889	0	-0.244619818	-0.18874313	0.213635067	1.231724866	1.198919473
10838	ENSG00000163013	FBXO41	2	2p	p13.2	0	-0.218184029	-0.184318032	NA	NA	NA	0.213632157	1.352357841	1.419194162	NA	NA	NA	-0.042937384	-0.876733212	-0.899305516
3330	ENSG00000106615	RHEB	7	7q	q36.1	0.136023325	1.488433471	1.0423325	0	0.239507589	0.167391364	0.077569993	0.636899373	0.635480504	0	0.267348097	0.264734634	0	0.123053164	0.104854586
19691	ENSG00000226964	RHEBP2	10	10q	q11.22	0.136023325	1.488433471	1.0423325	NA	NA	NA	0.077569993	0.636899373	0.635480504	NA	NA	NA	NA	NA	NA
20230	ENSG00000229927	RHEBP1	10	10q	q11.22	0.136023325	1.488433471	1.0423325	NA	NA	NA	0.077569993	0.636899373	0.635480504	NA	NA	NA	NA	NA	NA
13129	ENSG00000172062	SMN1	5	5q	q13.2	0	0.356615813	0.408886669	NA	NA	NA	0	0.424513465	0.463700071	NA	NA	NA	0.213234843	1.090844518	1.111447541
17833	ENSG00000205571	SMN2	5	5q	q13.2	0	0.356615813	0.408886669	0	0.02333057	-0.014210637	0	0.424513465	0.463700071	NA	NA	NA	0.213234843	1.090844518	1.111447541
11862	ENSG00000166797	FAM96A	15	15q	q22.31	NA	NA	NA	0	0.868121648	0.833512574	0.105275644	0.677954892	0.730236906	0	0.580546723	0.5260538	0.107928003	0.606780504	0.619950749
10701	ENSG00000162521	RBBP4	1	1p	p35.1	0	1.090944395	1.152268165	0	-0.041180867	-0.051027102	0	0.655504768	0.884773798	0	0.179794763	0.216788674	0.213176635	1.150034331	1.044860658
2408	ENSG00000100934	SEC23A	14	14q	q21.1	0.21316692	1.884374033	1.507055488	0	0.681137704	0.695782206	0	0.740140303	0.731003585	0	0.566839939	0.597085966	0	0.217272159	0.214343191
2918	ENSG00000104435	STMN2	8	8q	q21.13	0.213154675	2.042651071	2.384349841	0	-1.735759131	-2.595718584	0	-1.172649618	-1.192206377	0	2.840181491	3.542885489	-0.458153095	-3.54787684	-3.549810795
7433	ENSG00000137337	MDC1	6	6p	p21.33	0	0.940351635	0.920509089	0	0.203559697	0.11485787	0.12550534	0.8015665	0.801307501	0	0.140095388	0.102447984	0.087454693	0.5230702	0.532711639
6310	ENSG00000130741	EIF2S3	X	Xp	p22.11	0	-0.708400547	-0.818765375	0	-0.125324114	-0.06813291	0	0.128716553	0.088320693	0	0.155506592	0.189970859	0.212692316	1.117201962	1.18031775
1141	ENSG00000071051	NCK2	2	2q	q12.2	0	1.037655605	1.062768452	0	0.777144126	0.605462512	0.136352402	0.922519724	0.91388443	0	-0.300754056	-0.298800709	0.076304575	0.457166095	0.520379068
5672	ENSG00000125676	THOC2	X	Xq	q25	0	0.412405308	0.338290045	0	0.041812556	-0.017375421	0.127641164	0.891935869	1.033418408	NA	NA	NA	0.084785755	0.549852506	0.529563897
6075	ENSG00000129009	ISLR	15	15q	q24.1	0	-0.18876914	0.453739163	0	-0.091294587	0.065077784	0.212139403	1.485789644	1.397519475	0	-0.104307155	-0.060140379	-0.240675739	-2.14550731	-2.127563337
10363	ENSG00000159958	TNFRSF13C	22	22q	q13.2	NA	NA	NA	0	0.102579614	0.110286263	0.212138353	1.642353514	1.673140526	0	0.254715364	0.355111337	-0.240239856	-1.721859866	-1.765128259
5917	ENSG00000127564	PKMYT1	16	16p	p13.3	0	-0.063185812	-0.06657121	0.212136399	1.236821526	1.43328485	0	0.30991399	0.346112179	0	0.877187177	0.936654092	0	0.232647847	0.222391164
5921	ENSG00000127586	CHTF18	16	16p	p13.3	NA	NA	NA	NA	NA	NA	0	0.356904588	0.306872683	0	0.763441874	0.834404793	0.2121248	1.16546888	1.260816693
12940	ENSG00000171302	CANT1	17	17q	q25.3	0	0.983274831	1.080468159	NA	NA	NA	0.211990948	1.305472872	1.349385008	0	0.614769139	0.618309318	0	0.426899011	0.357689685
23061	ENSG00000253352	TUG1	22	22q	q12.2	0	0.567922511	0.561189207	0	0.066067935	0.042020334	0.211480525	1.424410773	1.43385082	NA	NA	NA	NA	NA	NA
17019	ENSG00000198108	CHSY3	5	5q	q23.3	NA	NA	NA	NA	NA	NA	0.211470633	1.583768105	1.654590375	0	0.408946038	0.341810183	0	0.501180009	0.62587715
20588	ENSG00000231952	DPY19L1P2	7	7p	p14.3	NA	NA	NA	NA	NA	NA	0.21141086	1.548709666	1.590794495	NA	NA	NA	NA	NA	NA
1343	ENSG00000076356	PLXNA2	1	1q	q32.2	0.211195236	1.259878192	1.28310749	0	0.52005413	0.531737613	0	0.199114726	0.168805442	0	0.491930893	0.499273759	-0.069385164	-0.930389346	-0.922421012
3902	ENSG00000111640	GAPDH	12	12p	p13.31	0	0.547506002	0.648876679	0.210882231	1.768961669	1.790303086	0	0.549558182	0.601842408	0	0.81374403	1.099471649	0	0.183527263	0.18446787
10042	ENSG00000157259	GATAD1	7	7q	q21.2	0	0.014540985	0.114882103	0	0.126102669	0.149662224	0	0.732781761	0.729503455	0	0.546948839	0.461413407	0.210763002	0.952310162	0.962547175
11303	ENSG00000164466	SFXN1	5	5q	q35.2	0	0.543272668	0.483168491	0	0.253278958	0.238470683	0.210598782	1.251551047	1.240700417	0	0.395506734	0.356613627	0	0.108227296	0.129815341
14373	ENSG00000178904	DPY19L3	19	19q	q13.11	NA	NA	NA	NA	NA	NA	0	-0.13099562	-0.170121208	0	0.460193672	0.298041006	0.210549512	1.156614696	1.129235982
6181	ENSG00000130032	PRRG3	X	Xq	q28	0	-0.204168451	-0.266629636	NA	NA	NA	0.210518949	1.794472398	1.807602381	0	1.020826959	1.091221108	-0.214078921	-1.89589269	-1.999103268
384	ENSG00000018699	TTC27	2	2p	p22.3	0	0.446463515	0.547201864	0	0.0310759	0.01860202	0	0.220179974	0.186499619	0	-0.298192921	-0.275015359	0.210485501	1.091802263	1.052037455
2612	ENSG00000102034	ELF4	X	Xq	q26.1	0	0.971985066	0.994937016	0	-0.20845246	-0.216609402	0	0.853281776	0.903834591	0	-0.085119607	-0.084796068	0.21044354	1.174309263	1.183647191
12569	ENSG00000169689	STRA13	17	17q	q25.3	0	0.229548815	0.196242775	NA	NA	NA	0	0.537981048	0.510397769	0.063841398	1.035323377	1.007308091	0.1464044	0.900337241	0.874756827
14670	ENSG00000180660	MAB21L1	13	13q	q13.3	0.210194847	1.95283908	2.063025212	0	0.09450186	0.101198112	0	1.003407421	1.14314872	0	1.280005723	1.447065175	0	-0.95408494	-1.043646823
853	ENSG00000063177	RPL18	19	19q	q13.33	0	0.641698162	0.654353998	0	-0.128970012	-0.075550015	0	-0.259929183	-0.259199252	0	0.260586848	0.253972689	0.210168261	0.938315906	0.935279162
9993	ENSG00000156876	SASS6	1	1p	p21.2	NA	NA	NA	NA	NA	NA	0.058904235	0.519515324	0.562485014	0	-0.381280812	-0.396389146	0.151182367	1.219713674	1.189802885
3143	ENSG00000105639	JAK3	19	19p	p13.11	0	-0.473743297	-0.555707735	0	0.221404442	0.229938467	0.209898052	1.843376434	1.76479956	0	0.536560316	0.524798032	0	0.624009802	0.581313577
16536	ENSG00000196367	TRRAP	7	7q	q22.1	0	0.909382117	0.913631858	0	0.274626482	0.283633032	0.209747345	1.373737393	1.360557889	0	0.792420785	0.757116762	0	0.121324733	0.078642667
26033	ENSG00000274718		13	13q	q33.3	NA	NA	NA	NA	NA	NA	0.20962325	1.814754233	1.896065699	NA	NA	NA	NA	NA	NA
14562	ENSG00000179958	DCTPP1	16	16p	p11.2	0	0.104443947	0.121701762	0	0.38711821	0.390217035	0	0.41238163	0.391380758	0	0.600967161	0.582299454	0.209505227	1.082737103	1.047535797
4036	ENSG00000112309	B3GAT2	6	6q	q13	NA	NA	NA	0	0.102411887	0.057353808	0.208994562	1.757403563	1.697030584	0	0.609103715	0.450000767	0	0.126546541	0.124893342
19969	ENSG00000228474	OST4	2	2p	p23.3	NA	NA	NA	NA	NA	NA	0.085109996	0.697999989	0.701981448	NA	NA	NA	0.123719564	0.604003479	0.610631782
9345	ENSG00000151239	TWF1	12	12q	q12	0	1.367355571	1.260847577	0	0.465954771	0.476820592	0	-0.584416883	-0.587058392	0	0.258379392	0.279491444	0.208798215	1.114666077	1.116385896
8016	ENSG00000140943	MBTPS1	16	16q	q24.1	0	0.326605374	0.214992934	0	-0.177283834	-0.167501572	0	0.338341938	0.292665631	0	0.070582306	0.035394856	0.208277672	1.068642569	1.136326351
18369	ENSG00000213551	DNAJC9	10	10q	q22.2	0	1.208374926	1.170558464	0	0.414478631	0.550276507	0	0.407083512	0.446788606	0	1.117517625	1.16985404	0.208161396	0.9420733	0.970178693
600	ENSG00000044090	CUL7	6	6p	p21.1	0	0.823154272	0.841669283	0	0.320644134	0.326030898	0.144182873	0.886314789	0.93341768	0	1.074433791	1.041433875	0.063765297	0.665871031	0.66290383
6261	ENSG00000130520	LSM4	19	19p	p13.11	0	0.848820724	0.770802824	0.117005009	0.91635185	0.966500453	0	0.560559839	0.568027924	0	0.962309476	1.011923354	0.090744889	0.69291614	0.60751658
7286	ENSG00000136682	CBWD2	2	2q	q14.1	0	0.374366502	0.389689093	0	0.351650782	0.474729149	0	-0.400339513	-0.383765712	NA	NA	NA	0.207679588	1.069249288	1.074544605
13357	ENSG00000173145	NOC3L	10	10q	q23.33	0	0.448043397	0.339445586	0	0.342191526	0.310222372	0	-0.124102687	-0.163720207	0	-0.000622375	0.031016829	0.207247663	1.062019636	1.167455546
1117	ENSG00000070540	WIPI1	17	17q	q24.2	0	0.122059205	0.133999251	0	0.314612422	0.427815127	0	0.063951694	0.043798861	0	-0.148454394	-0.252445935	0.207044023	1.163065747	1.176730031
8504	ENSG00000144152	FBLN7	2	2q	q13	NA	NA	NA	0	-0.290871635	-0.243324919	0.206926555	1.613662775	1.612948049	0	0.796772114	0.897007049	0	-0.170002318	-0.102214239
1229	ENSG00000073584	SMARCE1	17	17q	q21.2	0	0.978618962	0.970889998	0	-0.127352743	-0.108022873	0	0.317925192	0.352731659	0	0.182644961	0.127606049	0.206888765	1.067223155	1.062368013
575	ENSG00000041802	LSG1	3	3q	q29	0	0.352058385	0.416938929	NA	NA	NA	0	0.449296488	0.499617381	0	0.14487421	0.178576057	0.206740083	1.027910218	1.035398351
7023	ENSG00000135314	KHDC1	6	6q	q13	NA	NA	NA	NA	NA	NA	0.206507148	1.629263206	1.422450487	0	0.258132427	0.226264579	0	0.225585986	0.208086248
14316	ENSG00000178556	CKS1BP6	X	Xp	p21.2	NA	NA	NA	0.206474998	1.211104546	1.344226596	NA	NA	NA	NA	NA	NA	NA	NA	NA
23185	ENSG00000254331	CKS1BP7	8	8q	q21.13	NA	NA	NA	0.206474998	1.211104546	1.344226596	NA	NA	NA	NA	NA	NA	NA	NA	NA
23730	ENSG00000258788		14	14q	q32.2	NA	NA	NA	0.206474998	1.211104546	1.344226596	NA	NA	NA	NA	NA	NA	NA	NA	NA
13793	ENSG00000175538	KCNE3	11	11q	q13.4	NA	NA	NA	0	0.045324276	0.059408077	0.206408048	1.556849339	1.504893613	0	0.159899163	0.171554312	0	1.058574049	1.073300111
8393	ENSG00000143514	TP53BP2	1	1q	q41	0.14296449	1.120387316	1.068717286	0	0.081213281	0.149790461	0	-0.501520624	-0.489290361	0	0.095980958	0.10213503	0.063013745	0.50731771	0.479167422
5303	ENSG00000122786	CALD1	7	7q	q33	0	1.073744229	1.022167716	0	0.136948435	0.103129581	0	0.640008709	0.761616616	0	-0.128497192	-0.237868627	0.205873747	1.161384504	1.104510671
1338	ENSG00000076248	UNG	12	12q	q24.11	0	0.998663692	0.660667913	0	-0.222755828	-0.224203244	0	-0.204104645	-0.186649099	0	0.248517993	0.269034174	0.205863379	1.143310596	1.209482194
10659	ENSG00000162367	TAL1	1	1p	p33	0	-0.497917331	-0.543239417	0	0.146139857	0.091139028	0.205856903	1.340888475	1.364247649	0	-0.247293698	-0.318076111	0	-0.243124128	-0.237835083
4367	ENSG00000115170	ACVR1	2	2q	q24.1	0	1.36396771	1.232088045	0	-0.074913702	-0.129119157	0.074292094	0.620396169	0.672126202	0	0.316783049	0.256875413	0.131331189	0.779643584	0.797213846
6072	ENSG00000128989	ARPP19	15	15q	q21.2	0	0.865397631	0.774561813	0	0.547443491	0.678280725	0	0.319302457	0.320779219	0	-0.265091355	-0.372561447	0.205614274	0.948518161	0.964877229
15833	ENSG00000186314	PRELID2	5	5q	q32	NA	NA	NA	0	0.371762328	0.335739303	0	0.213937757	0.300900593	0	0.22562045	0.126778722	0.205552202	1.271893609	1.215530522
3994	ENSG00000112130	RNF8	6	6p	p21.2	0	0.221782482	0.183763814	0	0.153651164	0.093291353	0	0.392279128	0.332766053	0	0.164913671	0.175210363	0.205539388	1.054974405	1.095940645
7405	ENSG00000137200	CMTR1	6	6p	p21.2	0	0.158919323	0.081732597	NA	NA	NA	0	0.242599399	0.241636967	0	0.127682493	0.093233027	0.205539388	1.054974405	1.095940645
15441	ENSG00000184584	TMEM173	5	5q	q31.2	NA	NA	NA	0	0.407714131	0.348209615	0	0.332001378	0.236534913	NA	NA	NA	0.205362225	1.141705466	1.169281895
7558	ENSG00000137965	IFI44	1	1p	p31.1	0	-0.25434782	-0.331986123	0	0.795844576	0.802108045	0	0.795369388	0.802802108	0	-0.524373089	-0.151786168	0.205362136	1.688994554	1.653987942
16681	ENSG00000196876	SCN8A	12	12q	q13.13	0	-0.362997564	-0.326307347	0	0.016164888	-0.034644789	0.205295787	1.596450433	1.650423458	0	0.056015657	0.064124027	-0.292541909	-2.711443895	-2.758469905
2569	ENSG00000101811	CSTF2	X	Xq	q22.1	0	0.114386629	0.280658234	0	0.429149098	0.425223406	0	0.491691412	0.513607514	0	0.570697799	0.5181906	0.20513765	1.038274287	1.021756869
5038	ENSG00000120370	GORAB	1	1q	q24.2	NA	NA	NA	NA	NA	NA	0	0.490735732	0.422850964	0	0.281231076	0.231784444	0.204981459	1.236619253	1.148786821
2004	ENSG00000094880	CDC23	5	5q	q31.2	0.204835158	1.444702876	1.450085695	0	0.407273494	0.394178447	0	0.502194605	0.412654482	0	0.294371801	0.391010226	0	-0.30777343	-0.354122909
22451	ENSG00000245694	CRNDE	16	16q	q12.2	NA	NA	NA	NA	NA	NA	0.204752071	1.659455689	1.563588837	NA	NA	NA	NA	NA	NA
5700	ENSG00000125813	PAX1	20	20p	p11.22	0	0.422084162	0.415760722	0	0.422473015	0.447630774	0.066325055	1.43987311	1.349561862	0	-0.009962131	0.005510378	0.138198545	1.254323706	1.019500415
1428	ENSG00000078596	ITM2A	X	Xq	q21.1	0	1.363040669	1.409194307	0	0.812491193	1.344280544	0.204366904	1.692397351	1.560826871	0	1.233607837	1.216780685	0	-0.623958939	-0.582578724
2673	ENSG00000102466	FGF14	13	13q	q33.1	0	0.737841095	0.61774168	0	0.150286883	0.128890913	0.204360876	1.78838925	1.730598344	0	1.667810786	1.604407109	0	-0.272673472	-0.510699406
13130	ENSG00000172071	EIF2AK3	2	2p	p11.2	0.204196679	1.4955329	1.264943157	0	-0.149061987	-0.067934483	0	-0.036565894	0.024561079	0	-0.133796433	-0.068320332	0	0.274201192	0.281304221
856	ENSG00000063244	U2AF2	19	19q	q13.42	0.203927766	1.309047606	1.310824922	0	0.238938699	0.220139774	0	0.135276234	0.154423637	0	-0.619396875	-0.584942676	0	0.329860623	0.347336391
22075	ENSG00000241679		3	3q	q24	NA	NA	NA	NA	NA	NA	0.203862697	1.602355332	1.676852197	NA	NA	NA	NA	NA	NA
9131	ENSG00000149054	ZNF215	11	11p	p15.4	0	-0.155223963	-0.002176719	0	0.067248338	0.02072323	0.203381171	1.377314943	1.373864873	0	1.319437006	1.459423987	NA	NA	NA
14994	ENSG00000182552	RWDD4	4	4q	q35.1	NA	NA	NA	NA	NA	NA	0	0.191708185	0.212291388	0	0.026601387	-0.086556755	0.203343849	1.11330914	1.0882794
13956	ENSG00000176490	DIRAS1	19	19p	p13.3	NA	NA	NA	0	0.455960918	0.377864239	0.203318923	1.371402029	1.403370747	0	0.465015976	0.394475708	-0.099113682	-1.300788539	-1.283675438
1075	ENSG00000069493	CLEC2D	12	12p	p13.31	0.20312076	1.170229554	1.177632981	0	-0.03240144	-0.073056157	0	0.547481771	0.594642656	0	0.291510168	0.405779833	0	0.472716046	0.440014537
18354	ENSG00000213443		12	12p	p13.31	0.20312076	1.170229554	1.177632981	NA	NA	NA	0	0.079717011	0.184970601	NA	NA	NA	NA	NA	NA
18433	ENSG00000213881	NPM1P6	8	8q	q12.2	0.20312076	1.170229554	1.177632981	0	0.747128711	0.70453755	0	0.079717011	0.184970601	NA	NA	NA	NA	NA	NA
2031	ENSG00000095587	TLL2	10	10q	q24.1	0	0.520686614	0.504772082	0	0.121739126	0.077621046	0.202947215	1.920356651	1.799969157	0	0.082866611	-0.021992234	NA	NA	NA
8952	ENSG00000147475	ERLIN2	8	8p	p11.23	0	0.156376324	0.144265482	0	0.004370017	0.021292002	0.145633491	1.028287725	1.022015263	0	0.292515052	0.242995468	0.057293877	0.348099187	0.350978501
3773	ENSG00000110492	MDK	11	11p	p11.2	0	1.690767775	1.497951785	0	0.959922084	0.983538558	0.20272666	1.404450334	1.354147336	0	1.018085038	0.987490954	0	0.649976792	0.75997452
9135	ENSG00000149091	DGKZ	11	11p	p11.2	0	1.690767775	1.497951785	0	0.579650039	0.528719176	0.20272666	1.404450334	1.354147336	0	-0.333125217	-0.338402467	0	0.649976792	0.75997452
4951	ENSG00000119777	TMEM214	2	2p	p23.3	0	0.808664149	0.62713547	NA	NA	NA	0.083861238	0.629353109	0.654258741	0	0.233213341	0.200709477	0.118828137	0.856734806	0.855400127
8691	ENSG00000145555	MYO10	5	5p	p15.1	0	1.411321568	1.244957773	0	-0.251651823	-0.31285959	0	0.369212329	0.319619825	0	-0.12455535	-0.062077262	0.202346545	1.101236172	1.067013443
5803	ENSG00000126457	PRMT1	19	19q	q13.33	0	0.398552362	0.402442649	NA	NA	NA	0	-0.026043012	-0.034118237	0	0.459613599	0.41607231	0.202267166	1.040249427	1.00646361
7351	ENSG00000136930	PSMB7	9	9q	q33.3	0.202146498	1.436338776	1.423662579	0	0.617000063	0.653717966	0	-0.498482698	-0.468670562	0	0.503696892	0.545429709	0	0.143187816	0.152823817
1051	ENSG00000068784	SRBD1	2	2p	p21	0	0.470002754	0.338989852	0	-0.196067463	-0.165898349	0.078936962	0.656143749	0.626328956	0	0.204485502	0.237772498	0.122962015	0.690306988	0.7266535
6803	ENSG00000134049	IER3IP1	18	18q	q21.1	NA	NA	NA	0	0.174349472	0.208844259	0	0.182586873	0.176103026	0	0.42654038	0.444582503	0.20185599	1.067112261	1.071359497
15557	ENSG00000185127	C6orf120	6	6q	q27	0	0.163533279	0.07773305	NA	NA	NA	0	0.657061143	0.633469768	NA	NA	NA	0.201796427	0.932988387	0.939773178
4153	ENSG00000113273	ARSB	5	5q	q14.1	0	-0.263399696	-0.291537314	0	0.236526423	0.041176374	0.135745217	1.29940034	1.205928601	0	0.318908881	0.476995037	0.065787296	0.735655986	0.763560143
10661	ENSG00000162373	BEND5	1	1p	p33	0	0.979923191	1.085001763	NA	NA	NA	0.201212933	1.511735405	1.520991939	0	1.299258065	1.471340505	0	0.613024334	0.41550945
126	ENSG00000006125	AP2B1	17	17q	q12	0	0.312752947	0.472023295	0.137834701	1.071373811	1.090875032	0	0.364498676	0.354369382	0	0.430253669	0.382281519	0.063141135	0.665603013	0.598719241
13983	ENSG00000176697	BDNF	11	11p	p14.1	0	-0.060376917	0.434374811	0	0.522965241	0.492085877	0	1.216981635	1.298163097	0	0.089369492	-0.03802322	0.200685596	1.522655286	1.5019115
4278	ENSG00000114416	FXR1	3	3q	q26.33	0	0.616158412	0.469376933	0.091775728	0.569775809	0.677957582	0	-0.09216946	-0.073353657	0	0.323618868	0.330169023	0.108771252	0.688169319	0.681294408
24026	ENSG00000260293		16	16p	p13.3	NA	NA	NA	NA	NA	NA	0.200297584	1.191379534	1.210673349	NA	NA	NA	NA	NA	NA
10258	ENSG00000159131	GART	21	21q	q22.11	0	1.198870644	1.237057838	0	0.453645356	0.481477823	0.12768239	0.955389061	0.926968888	0	0.41174239	0.43918927	0.072609585	0.603689786	0.555304934
7627	ENSG00000138346	DNA2	10	10q	q21.3	0	0.511156135	0.503153776	NA	NA	NA	0.200154555	1.360809736	1.419324132	NA	NA	NA	0	0.62019697	0.612945239
8224	ENSG00000142541	RPL13A	19	19q	q13.33	0	0.29927385	0.325263111	0	0.257226139	0.171812494	0	-0.452214897	-0.441660771	0	-0.004498898	0.052269702	0.200017123	1.092145633	1.047734108
17345	ENSG00000200259	SNORD35A	19	19q	q13.33	0	0.29927385	0.325263111	0	0.257226139	0.171812494	0	-0.452214897	-0.441660771	NA	NA	NA	0.200017123	1.092145633	1.047734108
17378	ENSG00000202503	SNORD34	19	19q	q13.33	0	0.358215085	0.391293787	0	0.257226139	0.171812494	0	-0.04212757	-0.02664588	NA	NA	NA	0.200017123	1.092145633	1.047734108
22542	ENSG00000247416		11	11q	q23.2	NA	NA	NA	NA	NA	NA	0.199869159	1.739054439	1.965871507	NA	NA	NA	NA	NA	NA
9869	ENSG00000155858	LSM11	5	5q	q33.3	NA	NA	NA	NA	NA	NA	0.073270595	1.087167842	1.07869948	0	0.653256534	0.660491667	0.126332657	0.784793201	0.748414972
142	ENSG00000006576	PHTF2	7	7q	q11.23	0	1.061154438	1.040327624	0	0.121082249	0.118602556	0.199459706	1.663143639	1.666537529	0	0.672917872	0.532781994	-0.059236223	-0.793152646	-0.786845562
13600	ENSG00000174498	IGDCC3	15	15q	q22.31	NA	NA	NA	0	0.067522839	0.061056057	0.199436716	0.980086587	1.211836186	0	1.287890622	1.102383749	0	0.127172906	0.102482635
5865	ENSG00000127054	CPSF3L	1	1p	p36.33	0	0.26968805	0.11260496	NA	NA	NA	0	-0.104951698	-0.092466005	NA	NA	NA	0.199402218	1.06881138	1.042400989
866	ENSG00000063978	RNF4	4	4p	p16.3	0	0.439831317	0.407428817	0	0.316074454	0.27812924	0	-0.00202175	0.063033065	0	0.19648282	0.231574915	0.19906203	1.023501417	1.039192896
2984	ENSG00000104884	ERCC2	19	19q	q13.32	0	-0.106799738	-0.129788269	0	0.059925328	0.09054784	0.150423067	1.042855259	1.088769034	0	0.282994596	0.387123011	0.048637429	0.399775758	0.406051034
10145	ENSG00000158161	EYA3	1	1p	p35.3	0	0.057386066	0.068076105	0	0.137364935	0.132373803	0	-0.03228432	0.037115728	0	0.341061949	0.239301998	0.199049659	1.068277889	1.063612817
987	ENSG00000066855	MTFR1	8	8q	q13.1	0	0.946043199	0.719899335	NA	NA	NA	0	0.321047947	0.429026301	0	0.76145564	0.558233762	0.198855508	1.291516846	1.225505552
13164	ENSG00000172244	C5orf34	5	5p	p12	NA	NA	NA	NA	NA	NA	0.19876416	1.691116182	1.468953044	0	0.301706939	0.248654993	0	0.128756582	0.125668546
2818	ENSG00000103485	QPRT	16	16p	p11.2	0	0.720759506	0.715110792	0	0.417716483	0.211184194	0.198711367	1.520162712	1.495792298	0	1.454903024	1.71339467	-0.103916492	-1.502627465	-1.643119043
4354	ENSG00000115091	ACTR3	2	2q	q14.1	0	0.553352067	0.168616512	0.121891764	0.910341241	0.904635585	0	-0.043187395	-0.053956265	0	0.02506189	0.10078333	0.076774635	0.44984002	0.443356985
14383	ENSG00000178947	SMIM10L2A	X	Xq	q26.3	NA	NA	NA	NA	NA	NA	0.198457938	1.308444893	1.372409293	NA	NA	NA	0	-0.122318651	-0.111049917
10611	ENSG00000161960	EIF4A1	17	17p	p13.1	0	0.140609874	0.17532392	0	0.470712776	0.253866713	0	-0.969402731	-0.985667438	0	-0.000257751	0.026656211	0.19817688	1.083715132	1.041596416
26849	ENSG00000277985	SNORA67	17	17p	p13.1	0	0.140609874	0.17532392	0	0.470712776	0.253866713	0	-0.535933517	-0.560052429	NA	NA	NA	0.19817688	1.083715132	1.041596416
9969	ENSG00000156639	ZFAND3	6	6p	p21.2	0	-0.166459948	-0.222337679	0	0.051300931	0.033819806	0	0.566839012	0.54417383	0	0.011039782	-0.030780299	0.197722528	0.976013999	0.956298386
773	ENSG00000057657	PRDM1	6	6q	q21	0	-0.450488951	-0.308798688	0	0.13026205	0.067609917	0	0.577233594	0.520126171	0	0.199555384	0.110067363	0.19771416	1.288844494	1.225275584
18419	ENSG00000213780	GTF2H4	6	6p	p21.33	0	0.171274622	0.183718815	0	0.021875067	-0.040355119	0	0.093911158	0.094826407	0	0.401645504	0.427906406	0.197556255	1.161145066	1.087225139
12226	ENSG00000168228	ZCCHC4	4	4p	p15.2	0	0.125743669	0.129934761	0	0.305131817	0.258388911	0	-0.021190164	0.011256848	NA	NA	NA	0.197542018	0.965329856	0.984111122
16852	ENSG00000197548	ATG7	3	3p	p25.3	0	-0.238571877	-0.180927442	NA	NA	NA	0	0.219205782	0.218585581	0	0.130598109	0.06396916	0.197138579	0.930924636	0.951707759
8137	ENSG00000141668	CBLN2	18	18q	q22.3	NA	NA	NA	0	0.303961954	0.172041184	0.197062498	3.187813408	3.006455455	0	1.148585512	0.681245859	-0.215307483	-2.459332184	-2.436971026
13146	ENSG00000172167	MTBP	8	8q	q24.12	NA	NA	NA	0	-0.223235572	-0.151289707	0	0.775521368	0.660934961	0	1.350279231	1.205939793	0.197030841	1.06226885	1.070201985
7585	ENSG00000138081	FBXO11	2	2p	p16.3	0	1.272382332	1.440796116	0	0.007615274	-0.01655468	0.196808896	1.392438338	1.410492028	0	-0.446171356	-0.440817284	0	0.000625049	0.008148084
20889	ENSG00000233682		6	6q	q25.3	NA	NA	NA	NA	NA	NA	0.196782048	1.623559141	1.653662338	NA	NA	NA	NA	NA	NA
1764	ENSG00000088305	DNMT3B	20	20q	q11.21	0.196735482	1.078948688	1.149443513	0	0.306353347	0.276039753	0	0.622359047	0.632855738	0	0.745189541	0.83551297	0	-0.394937575	-0.372906185
759	ENSG00000056487	PHF21B	22	22q	q13.31	NA	NA	NA	0	-0.008433363	-0.02737628	0.196698884	1.481898386	1.337850701	0	0.663114304	0.511995583	0	-0.04607136	-0.067837112
11107	ENSG00000163888	CAMK2N2	3	3q	q27.1	NA	NA	NA	0	-0.100446488	-0.124811381	0.196487124	1.352609062	1.436136866	0	-0.165589634	-0.15689849	-0.086606548	-1.097102017	-1.09512025
9726	ENSG00000154429	CCSAP	1	1q	q42.13	NA	NA	NA	NA	NA	NA	0	0.565444541	0.543046985	0	0.314336307	0.281831885	0.196465905	1.159559945	1.180538226
15988	ENSG00000187051	RPS19BP1	22	22q	q13.1	NA	NA	NA	NA	NA	NA	0	-0.083854638	-0.070350501	0	0.169223375	0.152776352	0.196462388	1.075175941	1.083331415
5673	ENSG00000125686	MED1	17	17q	q12	0	0.65433396	0.589275016	0	-0.115265047	0.001585506	0	0.127090389	0.063714828	0	0.378029095	0.391763079	0.196418855	1.50706066	1.409073528
7479	ENSG00000137574	TGS1	8	8q	q12.1	0.121263196	1.557879364	1.221644307	0	0.249649657	0.045703578	0.075115076	0.924472455	0.821116177	0	0.170259676	0.174697411	0	0.512592182	0.524390993
7530	ENSG00000137825	ITPKA	15	15q	q15.1	0	0.034119268	0.124457687	0	0.395942386	0.409166746	0.069045573	0.493171439	0.511902117	0.126857841	1.681162727	1.716586928	0	0.252956296	0.249762374
10245	ENSG00000158966	CACHD1	1	1p	p31.3	NA	NA	NA	NA	NA	NA	0.195806256	1.496617592	1.416102665	0	1.857512696	1.749547372	-0.053081809	-0.816542352	-0.833481069
4415	ENSG00000115414	FN1	2	2q	q35	0	-0.284348334	-0.102254247	0	1.276860105	0.947457738	0.195591601	1.334254722	1.32746093	0	1.307102787	1.210471485	0	-0.55409523	-0.598058507
12978	ENSG00000171466	ZNF562	19	19p	p13.2	0	0.089701217	0.067499028	0	0.054926936	0.059837779	0	0.205906056	0.226206755	0	0.264100468	0.318990878	0.195535976	0.974005507	1.115656397
6126	ENSG00000129474	AJUBA	14	14q	q11.2	NA	NA	NA	0	0.248836559	0.197485597	0	0.41128444	0.475307204	0	-0.190839792	-0.305125686	0.195474126	1.181698557	1.088265543
15135	ENSG00000183207	RUVBL2	19	19q	q13.33	0	0.867635668	0.938509175	0	0.484996087	0.585427594	0	0.439466874	0.426055817	0	0.790927137	0.763836058	0.19508835	1.028085492	1.079115278
12775	ENSG00000170579	DLGAP1	18	18p	p11.31	0	-0.217858588	-0.126321451	0	0.221735783	0.202224026	0.195024086	1.653542713	1.6108922	0	0.470896946	0.440411522	-0.082199674	-1.351287944	-1.331955673
27396	ENSG00000280079		19	19p	p12	NA	NA	NA	NA	NA	NA	0.19486792	1.459054657	1.50261249	NA	NA	NA	NA	NA	NA
10327	ENSG00000159596	TMEM69	1	1p	p34.1	NA	NA	NA	0	0.093085224	0.110448036	0	0.045005074	0.063031407	0	0.26225873	0.261722795	0.194785715	0.996472043	1.017153464
11410	ENSG00000164916	FOXK1	7	7p	p22.1	NA	NA	NA	NA	NA	NA	0.121721973	0.733658107	0.782522145	NA	NA	NA	0.073011659	0.510552923	0.476531099
10013	ENSG00000157021	FAM92A1P1	15	15q	q15.1	NA	NA	NA	NA	NA	NA	0.19440425	1.116259929	1.180398923	NA	NA	NA	NA	NA	NA
16225	ENSG00000188343	FAM92A1	8	8q	q22.1	0	-0.30038973	-0.338568018	NA	NA	NA	0.19440425	1.116259929	1.180398923	0	-0.102408303	-0.016377336	0	-0.083025097	-0.060676429
20442	ENSG00000231160	KLF3-AS1	4	4p	p14	0	0.537473138	0.590690263	0	-0.101463389	-0.114924174	0.194354164	1.303139702	1.296184398	NA	NA	NA	NA	NA	NA
17297	ENSG00000198931	APRT	16	16q	q24.3	0	0.308976221	0.405111257	0	0.032578085	0.407535954	0	0.011739498	0.019449212	0	0.415332585	0.393564342	0.1942302	1.097021634	1.048930732
888	ENSG00000064607	SUGP2	19	19p	p13.11	0	0.170287401	0.138391823	0	0.067262068	0.043146231	0.19422767	1.509473019	1.541439198	0	0.815398918	0.589601307	0	-0.486476061	-0.479976691
10830	ENSG00000162994	CLHC1	2	2p	p16.1	NA	NA	NA	NA	NA	NA	0.131259797	1.170174964	1.142364749	0	0.730475128	0.519876178	0.06263103	0.377566128	0.39712904
17171	ENSG00000198690	FAN1	15	15q	q13.3	0	0.651742362	0.407619357	NA	NA	NA	0.193764089	1.427086457	1.494912964	0	0.103154257	0.121659673	NA	NA	NA
6240	ENSG00000130382	MLLT1	19	19p	p13.3	0	-0.551226001	-0.072134068	0	0.350848672	0.210551526	0	0.172531125	0.158055498	0	0.405915829	0.342367965	0.193742311	1.034342943	1.039865865
10591	ENSG00000161847	RAVER1	19	19p	p13.2	NA	NA	NA	NA	NA	NA	0.098364789	0.803257369	0.896770755	NA	NA	NA	0.095370934	0.50967001	0.566671533
11104	ENSG00000163882	POLR2H	3	3q	q27.1	0	0.552336025	0.707937497	0	0.568447093	0.577224286	0	0.299697459	0.344897229	0	0.566351443	0.596120991	0.193634277	0.901858854	0.895190466
16911	ENSG00000197757	HOXC6	12	12q	q13.13	0	0.586342874	0.439765067	0	-0.158475622	-0.15951297	0	-0.279679454	-0.371264983	0	0.416460607	0.411953507	0.193497208	1.098354195	1.124221296
18490	ENSG00000214110	LDHAP4	9	9p	p22.3	NA	NA	NA	0.193476019	1.830328827	1.428903188	NA	NA	NA	NA	NA	NA	NA	NA	NA
23422	ENSG00000256006		11	11p	p15.1	0	0.739400134	0.92112622	0.193476019	1.830328827	1.428903188	0	0.121098273	0.103891073	NA	NA	NA	NA	NA	NA
16830	ENSG00000197451	HNRNPAB	5	5q	q35.3	0	1.096299184	1.039831729	0	0.528934709	0.326425766	0	0.105070679	0.122283273	0	0.103281388	0.19904078	0.193132529	0.921451932	0.922917571
93	ENSG00000005339	CREBBP	16	16p	p13.3	0.193089006	1.521945667	1.43179668	0	-0.029657726	-0.030242725	0	0.507191404	0.522536549	0	-0.032090297	0.055569596	0	0.370285038	0.343388867
935	ENSG00000065600	TMEM206	1	1q	q32.3	0	-0.300648029	-0.29197821	0	0.148902844	0.130253142	0.090133296	0.822493618	0.756499832	0	0.707033579	0.666088605	0.102482485	0.728648735	0.713943521
3545	ENSG00000108587	GOSR1	17	17q	q11.2	0	0.685425045	0.634143337	0	-0.183702746	-0.219895108	0	-0.317848209	-0.221722652	0	0.339098677	0.326250776	0.192556036	1.076123161	1.046813224
7511	ENSG00000137766	UNC13C	15	15q	q21.3	NA	NA	NA	0	-0.105157649	0.002168779	0.192521206	1.43029777	1.554545838	NA	NA	NA	-0.188114868	-1.608665336	-1.681388
7882	ENSG00000139977	NAA30	14	14q	q22.3	NA	NA	NA	0	0.159303457	0.203532244	0	0.03689667	0.056503783	0	-0.302680718	-0.281213691	0.192182539	1.187737665	1.158795111
12768	ENSG00000170542	SERPINB9	6	6p	p25.2	0	0.748522631	0.703903144	0	-0.021925919	0.047539415	0	0.308699301	0.246420086	0	-1.073179819	-0.946405608	0.192040783	1.378286155	1.155489759
23352	ENSG00000255394	C8orf49	8	8p	p23.1	NA	NA	NA	NA	NA	NA	0.191991931	1.140741761	1.148986928	NA	NA	NA	NA	NA	NA
14764	ENSG00000181218	HIST3H2A	1	1q	q42.13	0	0.755104639	0.676947283	0.191881649	1.319013643	1.389249474	0	0.829776165	0.906302515	NA	NA	NA	-0.166381065	-1.196077286	-1.231312497
1139	ENSG00000070961	ATP2B1	12	12q	q21.33	0	1.398388097	0.754231902	0	0.061015271	0.080364002	0.191862788	1.253178648	1.317293772	0	0.602412463	0.550877225	0	-0.308684266	-0.322601723
5484	ENSG00000124243	BCAS4	20	20q	q13.13	0	-0.167059529	-0.043516606	0	0.288388115	0.256695953	0.191672213	1.391444638	1.415790048	0	0.935563141	0.972349092	NA	NA	NA
10606	ENSG00000161940	BCL6B	17	17p	p13.1	NA	NA	NA	0	0.077703659	0.055275915	0	0.016747991	0.107933192	0	0.156818049	0.162747239	0.191629975	1.484873082	1.419956056
15559	ENSG00000185130	HIST1H2BL	6	6p	p22.1	0	-0.038255765	-0.077348488	0.191615381	1.356783285	1.394641821	0	0.078464099	0.069965373	0	1.455336711	1.352558678	0	-0.137988892	-0.187313854
27611	ENSG00000281258		6	6p	p22.1	0	-0.038255765	-0.077348488	0.191615381	1.356783285	1.394641821	0	0.078464099	0.069965373	NA	NA	NA	NA	NA	NA
6732	ENSG00000133422	MORC2	22	22q	q12.2	0.191604421	1.106874587	1.126497385	0	0.228088438	0.241240242	0	-0.034746506	0.038762345	0	0.645867858	0.755664404	0	0.407413886	0.386333928
9528	ENSG00000152620	NADK2	5	5p	p13.2	NA	NA	NA	NA	NA	NA	0.093148416	0.794414643	0.884401682	0	0.482334013	0.426258626	0.098382527	1.081723884	0.932303788
7683	ENSG00000138653	NDST4	4	4q	q26	0	0.780197104	0.987071509	0	-0.029372739	-0.048377671	0.19143611	1.494978639	1.452448481	0	1.265876804	1.246392141	0	-0.163612233	-0.196829694
4418	ENSG00000115421	PAPOLG	2	2p	p16.1	0.151234321	1.306015779	1.303811008	0	0.111743662	0.18912199	0	0.179139423	0.238902893	0	0.296851042	0.155560486	0.039946215	0.338051874	0.342798912
17558	ENSG00000204316	MRPL38	17	17q	q25.1	NA	NA	NA	0	0.147121155	0.016875555	0	0.092726597	0.125044234	0	0.495618933	0.544493573	0.191093669	1.307570263	1.219381663
8296	ENSG00000143127	ITGA10	1	1q	q21.1	0	0.539416049	0.202580626	0	0.101915598	0.152748722	0.190892511	2.178449727	2.053134598	0	0.150082331	0.148654234	0	0.322637445	0.276286215
8901	ENSG00000147130	ZMYM3	X	Xq	q13.1	0	0.624349531	0.554871748	0	0.223140803	0.210243447	0.097554641	0.771842407	0.821594425	0	0.12259298	0.130556726	0.093204534	0.607378363	0.610957041
23498	ENSG00000256806	C17orf100	17	17p	p13.1	NA	NA	NA	NA	NA	NA	0.190637585	1.430959829	1.387795236	NA	NA	NA	NA	NA	NA
27192	ENSG00000279257	C17orf100	17	17p	p13.1	NA	NA	NA	NA	NA	NA	0.190637585	1.430959829	1.387795236	NA	NA	NA	NA	NA	NA
3903	ENSG00000111641	NOP2	12	12p	p13.31	0	0.503236181	0.452570569	0	0.139640632	0.13276605	0	-0.534667206	-0.541366362	0	0.28962214	0.369348089	0.190637367	1.10625086	1.130973901
6814	ENSG00000134109	EDEM1	3	3p	p26.1	0	-0.344864447	-0.29722873	0	0.003291729	-0.082507496	0	0.332803455	0.24038885	0	0.178170595	0.148393118	0.19062043	1.169496046	1.171451833
22384	ENSG00000244486	SCARF2	22	22q	q11.21	NA	NA	NA	0	0.130772913	0.044276023	0	0.583903429	0.565212101	0	0.586762595	0.57736911	0.190253048	1.105114487	1.068610563
11232	ENSG00000164220	F2RL2	5	5q	q13.3	0	-0.030407609	-0.030192695	0	-0.058840382	-0.007276057	0.190240028	2.087533978	2.030377251	0	-0.213124266	-0.152088369	-0.219466777	-2.334741102	-2.217609464
9347	ENSG00000151247	EIF4E	4	4q	q23	0	0.955708353	0.947963162	0	0.023029465	0.083065808	0	0.136585328	0.098308505	0	-0.082266811	0.03091687	0.190232122	1.020712856	1.036004807
9459	ENSG00000152127	MGAT5	2	2q	q21.2	0	0.574933848	0.566438187	0	-0.097911396	-0.123887086	0.190225383	1.19411363	1.260627601	0	-0.074135867	0.014409976	0	0.125948584	0.164571333
614	ENSG00000047230	CTPS2	X	Xp	p22.2	0	0.825443258	0.767062859	0	0.151170875	0.191895055	0.190163275	1.134526696	1.279170943	0	0.102554895	0.046720413	-0.10942501	-0.838843518	-0.855566468
17080	ENSG00000198363	ASPH	8	8q	q12.3	0	0.636879636	0.507087906	0	0.175588858	0.187371292	0.19006177	1.4463637	1.457847943	0	-0.395740634	-0.352914865	-0.061502796	-1.602163712	-1.741882996
17801	ENSG00000205339	IPO7	11	11p	p15.4	0.10804425	1.419058195	1.287970276	NA	NA	NA	0	-0.170528842	-0.144151251	0	0.564303783	0.555161302	0.081924179	0.486463292	0.483216489
13684	ENSG00000174953	DHX36	3	3q	q25.2	NA	NA	NA	0	0.115992974	0.09586581	0	-0.177779587	-0.181354149	0	0.106757372	0.064858705	0.189964893	0.916017212	0.960416919
8087	ENSG00000141441	GAREM	18	18q	q12.1	0.189849651	1.399777663	1.353664093	0	-0.51793147	-0.460486281	0	0.543410402	0.584462393	0	-0.20940863	-0.150213566	-0.066074023	-0.703162555	-0.682254667
15029	ENSG00000182742	HOXB4	17	17q	q21.32	NA	NA	NA	0	0.296953333	0.234562278	0	0.519951969	0.505782105	0	0.261678798	0.317711677	0.189711451	1.31653624	1.320492461
15512	ENSG00000184967	NOC4L	12	12q	q24.33	0	-0.163676677	-0.11988414	0	0.208358449	0.210688725	0	-0.368919037	-0.400405756	0	0.60868693	0.587297466	0.189558127	1.040632625	1.007115197
7597	ENSG00000138131	LOXL4	10	10q	q24.2	NA	NA	NA	0	0.139730477	0.165211669	0	0.650382892	0.741443401	0	-1.132473899	-1.054676545	0.18951132	1.374388467	1.353706927
2866	ENSG00000104064	GABPB1	15	15q	q21.2	0	0.795822011	0.799782267	0	0.567792207	0.540114126	0.075463471	0.637666819	0.628289169	0	0.343192013	0.352870381	0.113855536	0.724126662	0.681377515
13266	ENSG00000172687	ZNF738	19	19p	p12	NA	NA	NA	NA	NA	NA	0.189270016	1.345386815	1.412625578	NA	NA	NA	NA	NA	NA
11951	ENSG00000167112	TRUB2	9	9q	q34.11	NA	NA	NA	0	0.463884961	0.445744686	0	-0.020853009	0.008421046	0	0.819635558	0.71901451	0.189199208	0.966318536	1.00932688
1271	ENSG00000074696	HACD3	15	15q	q22.31	0	1.462354758	1.709136023	NA	NA	NA	0.189128212	1.250157732	1.254722054	NA	NA	NA	0	0.069420129	0.073447698
1570	ENSG00000082516	GEMIN5	5	5q	q33.2	NA	NA	NA	0	0.32316733	0.322513483	0	0.293885563	0.301238078	0	0.568571298	0.48094839	0.189030871	1.062691905	1.065269492
3193	ENSG00000105821	DNAJC2	7	7q	q22.1	0	0.593566382	0.547088678	0.090921981	0.762512955	0.732601304	0.097994278	0.585380593	0.622970875	NA	NA	NA	0	0.852813816	0.955528921
11841	ENSG00000166704	ZNF606	19	19q	q13.43	0	0.31420268	0.418237293	0	0.053325266	-0.00482623	0	0.95681876	0.950031136	0	0.266242622	0.104125441	0.188814111	1.185407638	1.11854713
1354	ENSG00000076716	GPC4	X	Xq	q26.2	0	1.485179226	1.452269051	NA	NA	NA	0.188524215	1.635332682	1.796657277	0	0.536644259	0.469980431	0	0.323452029	0.324830877
18481	ENSG00000214050	FBXO16	8	8p	p21.1	0	1.034379881	1.341952442	0	0.389010546	0.309469525	0.188309993	1.3262772	1.418318836	NA	NA	NA	-0.125186127	-1.032569937	-1.120611952
23107	ENSG00000253719	ATXN7L3B	12	12q	q21.1	0.188283215	1.265609137	1.279065873	NA	NA	NA	0	0.634737821	0.622871253	NA	NA	NA	0	0.3577621	0.427378371
2318	ENSG00000100473	COCH	14	14q	q12	0	1.403247852	1.444435718	0	0.444983639	0.54961597	0.188259353	1.814032679	2.097778138	0	0.315325618	0.48388238	0	-0.110310758	-0.174125873
3777	ENSG00000110583	NAA40	11	11q	q13.1	0	0.390279827	0.04483511	NA	NA	NA	0.099842742	0.733977268	0.800624801	0	0.483383568	0.208982534	0.088403578	0.726964197	0.663767247
6227	ENSG00000130309	COLGALT1	19	19p	p13.11	0	-0.455255865	-0.430294548	NA	NA	NA	0.099619196	0.691644641	0.682387603	0	0.296926954	0.308202158	0.088612408	0.623768971	0.610069866
8121	ENSG00000141570	CBX8	17	17q	q25.3	0	0.219250253	0.448701807	0	-0.084485685	-0.01832117	0.188225386	1.154429457	1.173550315	0	1.031080137	1.149330468	0	-0.032901674	-0.013156904
1818	ENSG00000089157	RPLP0	12	12q	q24.23	0	0.980989137	0.956122272	0	0.670589748	0.765777307	0	0.133356348	0.124304416	0	0.592457335	0.562509262	0.188205546	0.865603505	0.86538144
8679	ENSG00000145428	RNF175	4	4q	q31.3	NA	NA	NA	NA	NA	NA	0.187923425	1.672670909	1.732127581	0	1.882299355	2.252418855	NA	NA	NA
12626	ENSG00000169925	BRD3	9	9q	q34.2	0	0.464510892	0.402308131	0	0.045578175	0.027996861	0	-0.326063832	-0.306301302	0	0.200976272	0.194902255	0.187769624	0.913760861	0.939246694
6552	ENSG00000132382	MYBBP1A	17	17p	p13.2	0	-0.103361042	-0.179087557	0	0.168397493	0.189374251	0	-0.427464186	-0.414876769	0	0.347635593	0.32147211	0.187620768	1.11629612	1.082760796
1377	ENSG00000077274	CAPN6	X	Xq	q23	0	1.058914437	1.423119714	0	-0.155202588	-0.421793911	0	1.767730975	1.676498367	0	-0.00118325	0.348469303	0.187619561	1.315406013	1.395705886
16027	ENSG00000187257	RSBN1L	7	7q	q11.23	NA	NA	NA	NA	NA	NA	0.187527297	1.19013799	1.181478543	0	-0.209170628	-0.406954094	NA	NA	NA
12224	ENSG00000168214	RBPJ	4	4p	p15.2	0	1.395621027	1.095775471	0	0.052274484	-0.10275382	0	0.36994391	0.228637343	NA	NA	NA	0.18751751	1.184664688	1.177353002
12761	ENSG00000170515	PA2G4	12	12q	q13.2	0	0.474286878	0.475239942	0	-0.103490309	0.068651595	0	-0.348727879	-0.382702123	0	0.561523548	0.435841043	0.187121125	1.042806004	1.078330421
7014	ENSG00000135249	RINT1	7	7q	q22.3	0	0.404484115	0.374827468	0	0.493210277	0.506968412	0.094665611	0.785538403	0.78032607	0	0.436195714	0.426423821	0.092178956	0.612071878	0.621058989
847	ENSG00000062822	POLD1	19	19q	q13.33	0	0.130089842	0.049196625	0	0.545025572	0.624901882	0	0.106098143	0.101742041	0	0.975149374	0.922888912	0.18665573	1.176614134	1.189498868
23682	ENSG00000258548	LINC00645	14	14q	q12	NA	NA	NA	NA	NA	NA	0.18658355	1.623683167	1.717158642	NA	NA	NA	NA	NA	NA
17639	ENSG00000204576	PRR3	6	6p	p21.33	0	0.533487831	0.393731565	0	0.341629476	0.352644008	0.186565077	1.210496522	1.223956639	0	0.868352074	0.877833669	0	-0.267777267	-0.353740798
3307	ENSG00000106477	CEP41	7	7q	q32.2	0	-0.118560899	-0.135092711	0	0.565506013	0.591839111	0.186525043	1.67467962	1.619195193	0	0.639788337	0.702367259	0	0.432089616	0.511264454
1089	ENSG00000069974	RAB27A	15	15q	q21.3	0.186472096	1.520901604	1.352128783	0	0.656658274	0.758318994	0	0.994381289	0.92522228	0	0.15833551	0.53851041	-0.047871235	-0.836569856	-0.78697954
2739	ENSG00000103018	CYB5B	16	16q	q22.1	0	0.629404075	0.628877089	0	0.183780198	0.300271782	0	-0.522397446	-0.470645147	0	-0.129933064	-0.127176642	0.186416318	1.087793106	1.052417524
11364	ENSG00000164733	CTSB	8	8p	p23.1	0	0.012008936	0.035217694	0	1.203063085	1.206731089	0.186304496	1.424870684	1.33612139	0	0.369518893	0.362792715	-0.042459699	-0.528327439	-0.536003568
6133	ENSG00000129521	EGLN3	14	14q	q13.1	0	0.509896044	0.551889857	0	0.019427758	0.051245196	0	1.351744769	1.351241059	0	1.732992256	1.717289617	0.186202926	1.556961324	1.593454697
4785	ENSG00000118260	CREB1	2	2q	q33.3	0	0.866812769	0.802464863	0	-0.604257147	-0.730155881	0	0.462612884	0.479678735	0	-0.010377198	-0.066403148	0.186110042	0.84562248	0.851320934
9832	ENSG00000155438	NIFK	2	2q	q14.3	NA	NA	NA	0	0.405411063	0.362086656	0	0.152968238	0.195091952	0	0.590460377	0.557372135	0.185939364	0.932047846	0.944534967
16037	ENSG00000187391	MAGI2	7	7q	q21.11	0	1.244128811	1.197843341	0	-0.00648641	-0.042064578	0.185872285	1.346124199	1.339995296	0	0.158041927	0.071672991	-0.202651891	-1.592848948	-1.703229164
2941	ENSG00000104687	GSR	8	8p	p12	0	-0.049750867	-0.023084399	0	0.236334168	0.214602328	0.098043974	0.779052185	0.811739273	0	0.571474223	0.526510505	0.087704656	0.684781989	0.704345357
11345	ENSG00000164654	MIOS	7	7p	p21.3	0	0.21323768	0.235157034	0	0.231567706	0.223168982	0	0.892073025	0.838349328	0	-0.077753195	-0.125118787	0.185665506	0.948967373	0.97278282
22366	ENSG00000244332		10	10q	q23.33	NA	NA	NA	NA	NA	NA	0.185546637	1.181384764	1.31326957	NA	NA	NA	NA	NA	NA
11123	ENSG00000163938	GNL3	3	3p	p21.1	0	1.090243272	0.90034335	0	0.449568048	0.517485145	0	-0.039004932	-0.035757614	0	0.289549101	0.327249158	0.18552595	0.855424411	0.888654891
6456	ENSG00000131653	TRAF7	16	16p	p13.3	NA	NA	NA	0	0.22066984	0.231674221	0	0.212084167	0.188160001	0	0.142949518	0.109893409	0.185443176	1.086060208	0.971015148
4966	ENSG00000119906	SLF2	10	10q	q24.31	0	0.145764523	0.031052	0	0.147070733	0.157491151	0	-0.441208294	-0.437307762	NA	NA	NA	0.185428701	1.003863015	1.004935763
10949	ENSG00000163444	TMEM183A	1	1q	q32.1	0	0.342772228	0.151911952	0	0.465837147	0.459480342	0	-0.213474988	-0.229007483	0	0.563047939	0.664449505	0.185323308	0.888355487	0.899382418
5957	ENSG00000127995	CASD1	7	7q	q21.3	0	0.87935359	0.735144487	NA	NA	NA	0.185235683	1.238725253	1.291962961	0	0.410993746	0.410714245	0	-0.038097046	-0.036254131
4536	ENSG00000116183	PAPPA2	1	1q	q25.2	0	0.942400414	0.492630597	0	0.239681388	0.2405937	0.185144425	2.048494046	1.674175682	0	0.025401899	-0.150470648	0	0.068043884	0.05603602
7904	ENSG00000140157	NIPA2	15	15q	q11.2	0	0.736120331	0.655845167	0	0.208268004	0.178707227	0	-0.012260259	-0.026113612	0	-0.376322739	-0.357737122	0.184786254	0.981897403	0.986831917
5123	ENSG00000121064	SCPEP1	17	17q	q22	0	0.082550022	0.024821822	0	-0.058958075	-0.055603631	0	0.49901573	0.346318659	0	-0.0736522	0.083357256	0.18475359	0.966374948	0.963727374
10441	ENSG00000160404	TOR2A	9	9q	q34.11	NA	NA	NA	0	0.339604924	0.244593661	0	-0.186806903	-0.171464783	0	0.265221282	0.216430171	0.184735534	0.937058332	0.993769684
2928	ENSG00000104522	TSTA3	8	8q	q24.3	0	0.831760613	0.933214608	0	0.550178093	0.591565071	0	-0.047298595	0.008982745	0	0.661696818	0.618272328	0.18461733	1.001132016	1.050972908
8791	ENSG00000146223	RPL7L1	6	6p	p21.1	NA	NA	NA	0	0.39109756	0.405634603	0	0.230154617	0.177151655	NA	NA	NA	0.18458472	0.916198953	0.917321322
619	ENSG00000047410	TPR	1	1q	q31.1	0	0.778839795	0.341773597	0	0.374925459	0.40924003	0	0.326443879	0.33562439	0	0.324918903	0.306128566	0.184397806	0.928732216	0.926582936
16271	ENSG00000188610	FAM72B	1	1p	p11.2	NA	NA	NA	NA	NA	NA	0.184280174	1.418919651	1.464048204	NA	NA	NA	0	0.567225725	0.569677198
16595	ENSG00000196550	FAM72A	1	1q	q32.1	NA	NA	NA	NA	NA	NA	0.184280174	1.418919651	1.464048204	NA	NA	NA	0	0.567225725	0.569677198
18721	ENSG00000215784	FAM72D	1	1q	q21.1	NA	NA	NA	NA	NA	NA	0.184280174	1.418919651	1.464048204	0	0.787378463	0.856077768	0	0.567225725	0.569677198
24652	ENSG00000263513	FAM72C	1	1q	q21.1	NA	NA	NA	NA	NA	NA	0.184280174	1.418919651	1.464048204	NA	NA	NA	0	0.567225725	0.569677198
14232	ENSG00000178035	IMPDH2	3	3p	p21.31	0	0.797233766	0.80825085	0	0.566964144	0.591731498	0	0.119444852	0.138145154	0	0.569576982	0.493721331	0.184267322	0.938135182	0.957692655
24320	ENSG00000261324		12	12p	p12.3	NA	NA	NA	NA	NA	NA	0.184199317	1.221016037	1.28292412	NA	NA	NA	NA	NA	NA
23745	ENSG00000258890	CEP95	17	17q	q23.3	NA	NA	NA	NA	NA	NA	0.073662021	0.579579722	0.577553987	0	0.541296322	0.546532113	0.11037267	0.855992883	0.843401669
3669	ENSG00000109586	GALNT7	4	4q	q34.1	0	1.314541976	1.189129405	0	0.214868777	0.238130546	0	0.59547037	0.577639292	0	0.345115591	0.195124133	0.18401579	1.007931721	1.054728923
3209	ENSG00000105887	MTPN	7	7q	q33	NA	NA	NA	0	-0.014527815	0.019765923	0	0.322047254	0.317155224	0	0.51921882	0.616117937	0.183871957	0.923281687	0.944390279
8139	ENSG00000141696	P3H4	17	17q	q21.2	0	1.282575028	1.002544684	NA	NA	NA	0.183870128	1.525420647	1.360809571	NA	NA	NA	0	0.34681793	0.344047032
16859	ENSG00000197563	PIGN	18	18q	q21.33	0	0.298173157	0.349879968	0	-0.06982132	-0.035104146	0	0.768597324	0.866272297	0	-0.126972294	-0.36275243	0.18386626	1.219833473	1.20293915
7942	ENSG00000140443	IGF1R	15	15q	q26.3	0	0.417427851	0.434560377	0	-0.302216639	-0.305920085	0.183780241	1.397862521	1.398442462	0	-0.277336739	-0.15853473	0	0.419858499	0.355835774
4139	ENSG00000113194	FAF2	5	5q	q35.2	0.183679255	1.223106057	1.174431749	0	-0.042431078	-0.004273744	0	0.340038491	0.314273294	0	0.259174144	0.249392823	0	0.104703353	0.09326441
8422	ENSG00000143633	C1orf131	1	1q	q42.2	NA	NA	NA	0	0.277538415	0.331236079	0	0.176903358	0.181834342	0	0.713013576	0.66950891	0.183522133	1.047985971	1.050801303
15831	ENSG00000186310	NAP1L3	X	Xq	q21.32	0	1.620419189	1.595424499	0	0.133227915	0.131111741	0.183509068	1.372623872	1.436947025	0	0.405911922	0.439262688	-0.398744456	-3.042015194	-3.053521555
9404	ENSG00000151665	PIGF	2	2p	p21	0	0.050083201	-0.11237144	0	0.167781696	0.034103399	0	0.247690554	0.213095627	0	0.058109362	-0.025175436	0.183475223	0.797109008	0.795878296
768	ENSG00000057252	SOAT1	1	1q	q25.2	0	0.29927369	0.20704112	0	-0.469946251	-0.428461052	0	-0.072395755	-0.0621653	0	0.243257957	0.330136368	0.1831849	1.091591993	1.082485476
6306	ENSG00000130726	TRIM28	19	19q	q13.43	0	1.57502098	1.572433942	0	0.267991032	0.446507625	0	0.177920709	0.124270957	0	0.811810015	0.823150217	0.1829776	1.012541006	1.034929425
9793	ENSG00000155026	RSPH10B	7	7p	p22.1	0	0.91269569	0.951793694	NA	NA	NA	0.1828831	1.176078766	1.183258187	0	-0.262693836	-0.296601047	0	0.120600042	0.130015315
12509	ENSG00000169402	RSPH10B2	7	7p	p22.1	0	0.91269569	0.951793694	NA	NA	NA	0.1828831	1.176078766	1.183258187	NA	NA	NA	0	0.120600042	0.130015315
16143	ENSG00000187953	PMS2CL	7	7p	p22.1	0	0.91269569	0.951793694	NA	NA	NA	0.1828831	1.176078766	1.183258187	NA	NA	NA	NA	NA	NA
5906	ENSG00000127511	SIN3B	19	19p	p13.11	0	0.134410935	0.118847105	0	0.039946991	0.039617843	0	0.031773241	-0.0727033	0	0.374846866	0.357621851	0.18280383	0.993769289	1.000947001
4179	ENSG00000113460	BRIX1	5	5p	p13.2	0	0.675826337	0.661139375	NA	NA	NA	0	-0.048839045	-0.043001511	0	0.132793919	0.135985281	0.18269552	0.951873311	0.976848465
6607	ENSG00000132661	NXT1	20	20p	p11.21	0	0.486714449	0.481699379	0	0.353981363	0.489430055	0	-0.099454958	-0.10851795	0	0.471602449	0.500191573	0.182677561	0.832877014	0.863169684
7332	ENSG00000136868	SLC31A1	9	9q	q32	0	0.587863664	0.495389719	0	0.24199088	0.228437034	0	0.224251845	0.192605423	0	0.872605758	0.856322555	0.182461892	0.919512128	0.919922614
8127	ENSG00000141582	CBX4	17	17q	q25.3	0	0.675174217	0.636673466	0	-0.059941392	-0.062203333	0.182460651	1.23601126	1.308820917	0	0.034893776	0.158188068	0	-0.189899803	-0.240114339
4490	ENSG00000115896	PLCL1	2	2q	q33.1	0	0.424814906	0.417106194	0	-0.087093045	-0.080361151	0.182184245	1.414409028	1.465525924	0	-0.096326952	0.007419333	-0.113554641	-1.082843463	-1.167882015
13249	ENSG00000172572	PDE3A	12	12p	p12.2	0	-0.019218259	-0.023163271	0	0.0775304	0.087881579	0.181982053	1.422333504	1.458620857	0	0.491980888	0.47690704	0	0.198027829	0.204291753
1792	ENSG00000088882	CPXM1	20	20p	p13	NA	NA	NA	0	0.457771636	0.443015574	0.181962942	1.676149805	1.602697976	0	1.127502833	1.164500978	-0.149697698	-1.615117104	-1.619612775
6000	ENSG00000128383	APOBEC3A	22	22q	q13.1	0	1.214141703	1.097678908	NA	NA	NA	0.181777901	1.248886108	1.374724703	0	-1.09814801	-0.641134428	NA	NA	NA
14030	ENSG00000176915	ANKLE2	12	12q	q24.33	0	0.913562906	0.972673022	NA	NA	NA	0	-0.276178265	-0.326430766	NA	NA	NA	0.181681401	0.987506198	1.03592842
8500	ENSG00000144120	TMEM177	2	2q	q14.2	0	0.350581474	0.486326614	0	0.289009848	0.28996726	0.066559362	0.534830767	0.518259437	0	1.197880715	0.90939975	0.115114643	0.753160637	0.755452393
4174	ENSG00000113407	TARS	5	5p	p13.3	0	0.250522036	0.320231552	0	0.049621828	0.137308676	0	0.154056374	0.193099429	0	0.281334979	0.250337344	0.181613965	1.019475227	0.989086715
125	ENSG00000006118	TMEM132A	11	11q	q12.2	0	0.851196983	0.897773233	0	0.922190752	0.909488679	0	0.694905956	0.645989922	0	1.093839659	1.101537733	0.181560089	1.164829838	1.105990189
6019	ENSG00000128578	STRIP2	7	7q	q32.1	NA	NA	NA	NA	NA	NA	0.181546624	1.630656908	1.699501582	0	0.181398425	0.171358839	-0.337510189	-2.059813124	-2.123098668
20664	ENSG00000232387	SKA2P1	9	9q	q33.2	NA	NA	NA	NA	NA	NA	0.181333655	1.119922324	1.149523506	NA	NA	NA	NA	NA	NA
8561	ENSG00000144580	RQCD1	2	2q	q35	0	0.510323726	0.518609955	0	0.115445012	0.251786231	0	0.317332005	0.272141956	0	-0.011961928	0.019981486	0.180807511	0.864888744	0.870506363
12230	ENSG00000168243	GNG4	1	1q	q42.3	0	-0.14824639	-0.140233869	NA	NA	NA	0.180427864	1.380988669	1.545018338	0	0.224598045	0.394023688	-0.092955099	-1.220253093	-1.290625608
15018	ENSG00000182670	TTC3	21	21q	q22.13	0	1.567110464	1.098355701	0	0.420841014	0.494050584	0.179969092	1.22194507	1.223627313	0	0.3723037	0.387347984	-0.041187041	-0.729180242	-0.726292962
8252	ENSG00000142694	EVA1B	1	1p	p34.3	0	0.185521886	0.329329922	0	0.286619661	0.151011296	0	0.603652112	0.591494535	0	0.148528512	0.098931881	0.179832741	0.976858481	0.983600726
1720	ENSG00000087116	ADAMTS2	5	5q	q35.3	0	0.120893051	0.237085586	0	0.003662942	0.012841743	0.179719633	1.400516164	1.343751972	0	-0.30876439	-0.413761634	0	0.578881778	0.585137893
12549	ENSG00000169604	ANTXR1	2	2p	p13.3	0	0.465768508	0.499796127	0	-0.036486522	-0.08625253	0.179649084	1.545959589	1.564268815	0	1.279692157	1.400659209	0	0.082053442	0.070816353
24848	ENSG00000266289		8	8q	q22.3	NA	NA	NA	NA	NA	NA	0.179543592	1.408982387	1.356191705	NA	NA	NA	NA	NA	NA
23616	ENSG00000257923	CUX1	7	7q	q22.1	0	1.279749747	1.342977389	NA	NA	NA	0.179478727	1.133224699	1.29648557	0	0.092231454	0.162841463	0	-0.635691918	-0.678842907
3288	ENSG00000106346	USP42	7	7p	p22.1	NA	NA	NA	0	0.093089219	0.087890375	0.123641471	0.800027014	0.871453802	NA	NA	NA	0.055778235	0.331704929	0.343194969
4398	ENSG00000115307	AUP1	2	2p	p13.1	0	0.807637353	0.707447647	0.115760645	0.6879565	0.744970149	0.063427938	0.499705547	0.517191695	0	0.502761313	0.502571279	0	0.059444562	0.087372382
3897	ENSG00000111596	CNOT2	12	12q	q15	0	1.784728881	1.646481081	0	-0.015021624	0.06379826	0	-0.254330232	-0.229128489	0	0.315433806	0.286949692	0.179174785	0.862433081	0.881145596
11443	ENSG00000165046	LETM2	8	8p	p11.23	NA	NA	NA	NA	NA	NA	0.178887226	1.35274082	1.324562459	0	0.220420066	0.143499878	-0.0553979	-0.739310549	-0.676966698
12098	ENSG00000167721	TSR1	17	17p	p13.3	0	0.995793044	0.915322683	0.087853286	0.900034356	0.887971691	0	0.206625944	0.312305031	0	0.173646123	0.170885752	0.091002236	0.626444813	0.632261096
2315	ENSG00000100453	GZMB	14	14q	q12	0	-0.169531059	-0.245705384	0	0.699623553	0.425269047	0	0.568608969	0.393244738	0	-0.619554719	-0.527141945	0.178649187	2.012908081	1.467734347
2593	ENSG00000101945	SUV39H1	X	Xp	p11.23	0	0.050190312	0.050333885	NA	NA	NA	0	0.16633529	0.140523523	0	0.319252844	0.183572343	0.178624232	1.190078941	1.128629793
12797	ENSG00000170681	MURC	9	9q	q31.1	NA	NA	NA	0	0.383309933	0.404392034	0	0.129005129	0.372407641	NA	NA	NA	0.17854163	1.1808258	1.209868845
5881	ENSG00000127314	RAP1B	12	12q	q15	0	1.047689005	0.74659381	0	0.317502151	0.290474605	0	0.101550975	0.084123235	0	0.055808459	-0.073366388	0.178472822	0.991116764	0.91345347
1404	ENSG00000078053	AMPH	7	7p	p14.1	0	1.887982463	1.905339797	0	-0.029665435	0.015307196	0.178378074	1.726993506	1.73771028	0	1.184789033	1.272602313	-0.553861288	-3.573515934	-3.594012395
33	ENSG00000003056	M6PR	12	12p	p13.31	0	-0.837335865	-0.823853514	0	0.258998984	0.321660876	0	0.130657783	0.141116722	0	0.015016383	0.073414945	0.178252061	0.881353086	0.885690731
13389	ENSG00000173272	MZT2A	2	2q	q21.1	0	1.462927198	1.320537116	0	-0.025984045	-0.050572699	0.135713627	1.103732239	1.018303108	NA	NA	NA	0.04253343	0.451087579	0.471820447
3357	ENSG00000106803	SEC61B	9	9q	q22.33	0	0.796461089	0.803338226	0	0.24887497	0.180061269	0	-0.671536011	-0.74226531	0	0.600306057	0.556936144	0.178153395	0.863950854	0.869088686
16731	ENSG00000197081	IGF2R	6	6q	q25.3	0	0.685001666	0.58325727	0	0.105369696	-0.072494912	0.100904809	0.732094896	0.75480973	0	0.102544827	0.162450018	0.077057883	0.757114848	0.710340799
1159	ENSG00000071626	DAZAP1	19	19p	p13.3	0	0.647211225	0.730429016	0	-0.008263464	-0.069790846	0	0.160525224	0.181979233	0	0.74624103	0.726292417	0.177867815	0.848291215	0.841306268
9260	ENSG00000150347	ARID5B	10	10q	q21.2	0	0.299160925	0.110759507	0	0.192442996	0.202997254	0	-0.876318273	-0.767305023	NA	NA	NA	0.177837128	1.194474626	0.990575551
79	ENSG00000005075	POLR2J	7	7q	q22.1	0	0.099698708	0.298743836	NA	NA	NA	0	0.522587944	0.509327418	NA	NA	NA	0.177609147	0.816144718	0.826109467
8432	ENSG00000143748	NVL	1	1q	q42.11	0	0.532964062	0.587306038	0	0.297202274	0.284086454	0	0.396010005	0.460906176	0	0.167050365	0.272476642	0.177542625	0.86395037	0.856802605
12989	ENSG00000171490	RSL1D1	16	16p	p13.13	0	0.489369953	0.478938098	0	0.340517449	0.139427547	0	-0.501369255	-0.446128934	NA	NA	NA	0.177321525	0.782280882	0.872163285
3349	ENSG00000106723	SPIN1	9	9q	q22.1	0	0.811260613	0.735034957	NA	NA	NA	0	0.187826667	0.168804085	0	0.94255324	1.0437787	0.177260609	1.126036863	1.12165143
15762	ENSG00000186007	LEMD1	1	1q	q32.1	NA	NA	NA	NA	NA	NA	0.177102516	1.252199079	1.273018625	NA	NA	NA	0	0.480622023	0.366254132
1010	ENSG00000067533	RRP15	1	1q	q41	0	0.691132014	0.55531329	0	0.124381678	0.174921415	0	0.388666094	0.377593859	0	0.080307189	0.112998951	0.177002481	0.896852492	0.906179862
7932	ENSG00000140382	HMG20A	15	15q	q24.3	0	1.237843961	1.190840393	0	0.376169128	0.409165387	0.176985276	1.008650839	1.010910913	0	0.291365721	0.227606387	-0.074381727	-0.591432654	-0.612819464
2351	ENSG00000100601	ALKBH1	14	14q	q24.3	0	0.393208735	0.43318633	0	0.424110694	0.327311717	0	0.568543873	0.588763106	0	-0.161091247	-0.256259649	0.176586326	1.074072531	1.045580866
24698	ENSG00000264207		1	1q	q21.2	NA	NA	NA	NA	NA	NA	0.176493816	1.306054845	1.301292152	NA	NA	NA	NA	NA	NA
5301	ENSG00000122779	TRIM24	7	7q	q33	0	0.722115261	0.673492109	0	0.260121062	0.300729364	0	0.561744694	0.580225998	0	0.029411149	0.119317661	0.176131386	0.915804374	0.954669004
16607	ENSG00000196591	HDAC2	6	6q	q21	0	1.35258097	1.32508963	0	0.705871417	0.738824161	0.176124529	1.110961401	1.16410348	0	0.561171829	0.575268425	0	-0.272735627	-0.262367933
8119	ENSG00000141568	FOXK2	17	17q	q25.3	0	0.545348767	0.644587681	NA	NA	NA	0	0.476749708	0.45898974	0	0.526715319	0.643753524	0.176050524	0.896882081	0.89030504
3051	ENSG00000105223	PLD3	19	19q	q13.2	0	0.74220522	0.959298433	0	0.319622617	0.022857327	0.175971103	1.331281663	1.32742254	0	1.100174039	1.066643134	0	0.31955533	0.3470848
10526	ENSG00000161016	RPL8	8	8q	q24.3	0	0.764353567	0.900211398	0	0.315148462	0.322308356	0	0.152399454	0.150531781	0	0.486798903	0.524479246	0.175954091	0.849369751	0.830308669
6947	ENSG00000134851	TMEM165	4	4q	q12	0	0.486750535	0.453373974	0	0.195268402	0.201812383	0	-0.294274205	-0.288057695	0	-0.111422736	-0.001192281	0.175882905	0.848200225	0.841937334
5756	ENSG00000125977	EIF2S2	20	20q	q11.22	0	0.413490001	0.226675374	0	0.215376875	0.203922465	0	0.305339337	0.276599772	0	0.081454824	0.110864529	0.175734685	0.807744409	0.807000895
17696	ENSG00000204740	MALRD1	10	10p	p12.31	NA	NA	NA	NA	NA	NA	0.175701068	1.34098674	1.372848213	NA	NA	NA	NA	NA	NA
14162	ENSG00000177614	PGBD5	1	1q	q42.13	0	0.182954208	0.248458681	0	-0.390329448	-0.291307826	0.175699994	1.163798425	1.141569811	NA	NA	NA	-0.150216603	-1.607393935	-1.632677405
13756	ENSG00000175322	ZNF519	18	18p	p11.21	NA	NA	NA	NA	NA	NA	0.175612993	1.130108975	1.268141566	0	-0.220735922	-0.172015636	0	0.79450735	0.758371091
1590	ENSG00000083444	PLOD1	1	1p	p36.22	0	-0.376820941	-0.521017089	0	1.097530862	1.208875315	0	0.733114402	0.698334107	0	1.118083216	1.076584915	0.175556661	0.91111538	0.899574237
11506	ENSG00000165288	BRWD3	X	Xq	q21.1	NA	NA	NA	NA	NA	NA	0	0.179877932	0.178257902	0	0.534081637	0.503584086	0.17554747	0.895524905	0.886771049
5504	ENSG00000124383	MPHOSPH10	2	2p	p13.3	0	0.633854558	0.535793147	0	0.374082061	0.354283162	0	0.308777543	0.348856792	0	0.396829907	0.403417956	0.175533137	0.79187407	0.814167836
15944	ENSG00000186866	POFUT2	21	21q	q22.3	0	0.964244049	1.082621202	0	0.029845919	0.038650388	0.051913328	0.851607977	0.671095943	0	-0.603602549	-0.503200328	0.123540945	0.860615774	0.840493978
14210	ENSG00000177917	ARL6IP6	2	2q	q23.3	NA	NA	NA	0	0.052983041	0.004676403	0	0.402910143	0.451217863	0	-0.215890063	-0.071952279	0.175297115	0.970435714	0.945699711
2459	ENSG00000101190	TCFL5	20	20q	q13.33	0	-0.092325451	0.105661547	0	0.083992035	0.074810601	0	0.2601681	0.380886098	0	0.007471709	-0.178880179	0.175274591	1.795161615	1.989135258
4699	ENSG00000117411	B4GALT2	1	1p	p34.1	0	0.23744167	0.285946206	0	-0.058106501	-0.141117744	0	0.207148503	0.209152402	0	0.462443594	0.435199278	0.175193286	0.894221878	0.891575622
10276	ENSG00000159214	CCDC24	1	1p	p34.1	NA	NA	NA	NA	NA	NA	0	0.259708605	0.217363352	0	-0.001256474	-0.014913583	0.175193286	0.894221878	0.891575622
8858	ENSG00000146802	TMEM168	7	7q	q31.1	0	0.732069373	0.653740495	0	0.094999701	0.098564393	0	0.670456356	0.648458317	0	-0.080373915	-0.122847502	0.175164639	0.952351292	0.988292747
1987	ENSG00000092978	GPATCH2	1	1q	q41	0	-0.099905764	0.069533917	0	0.032303488	0.033877108	0.175136998	1.14520276	1.144789192	0	-0.151861673	-0.240915498	0.048665015	0.472736727	0.502510131
10578	ENSG00000161654	LSM12	17	17q	q21.31	0	0.238695586	0.323581132	NA	NA	NA	0	0.374745167	0.371672968	0	0.660895763	0.637945913	0.175126574	1.007192794	0.988387219
8668	ENSG00000145365	TIFA	4	4q	q25	NA	NA	NA	NA	NA	NA	0.1750915	1.096121322	1.294985428	0	0.027355505	-0.059216555	0	-0.264410163	-0.247478315
4525	ENSG00000116128	BCL9	1	1q	q21.2	0	0.638633315	0.66193837	0	-0.029044004	0.053566701	0.175082661	1.327017933	1.422581297	0	0.301180598	0.123442611	-0.107754642	-0.961590549	-0.970755443
4671	ENSG00000117155	SSX2IP	1	1p	p22.3	0	0.612365837	0.613807242	0	0.029544028	-0.007212551	0.17508042	1.585633628	1.410236745	0	0.659247112	0.492319022	0	0.427792486	0.427755613
11317	ENSG00000164542	KIAA0895	7	7p	p14.2	0	0.280059641	0.090894222	NA	NA	NA	0.175056577	1.318311415	1.334759053	0	-0.094688138	0.029701786	-0.060941414	-0.857751755	-0.782692775
12360	ENSG00000168785	TSPAN5	4	4q	q23	0	-0.385537098	-0.329276232	0	0.399235121	0.477429835	0.175038268	1.500039069	1.45110348	0	1.148290722	1.507413943	0	-0.239673378	-0.245242097
1961	ENSG00000092201	SUPT16H	14	14q	q11.2	0.174956065	1.073177681	1.069904909	0	0.087016985	0.133063196	0	0.274087999	0.340768036	0	0.370539466	0.457055257	0	0.307464331	0.302334299
23450	ENSG00000256238		12	12p	p12.3	0.174956065	1.073177681	1.069904909	NA	NA	NA	0	0.284126968	0.481298184	NA	NA	NA	NA	NA	NA
135	ENSG00000006451	RALA	7	7p	p14.1	0	0.590976387	0.58480037	0	0.364615087	0.288003725	0	0.333953266	0.320360988	0	0.675801854	0.679305155	0.174525804	0.907281679	0.92660799
2650	ENSG00000102265	TIMP1	X	Xp	p11.3	0	-0.698174212	-0.591855118	0	0.518184224	0.563450097	0	0.458014063	0.421887577	0	-0.170100406	-0.130244427	0.174285917	1.038921719	1.020721966
15345	ENSG00000184164	CRELD2	22	22q	q13.33	0	0.036618104	0.151078578	0	0.128791495	-0.026368763	0	0.150645878	0.066358684	0	0.080775402	0.049193741	0.17422223	0.977541285	0.96017911
83	ENSG00000005156	LIG3	17	17q	q12	0	0.094838923	0.125308073	0	0.322308046	0.31511448	0	0.308068364	0.476503877	0	0.500907075	0.481967245	0.174007728	0.874131518	0.861947839
16637	ENSG00000196704	AMZ2	17	17q	q24.2	0	0.038270801	0.078471946	0	0.694432659	0.412828686	0.072413787	0.680178843	0.669722347	0	0.211994567	0.11271056	0.10156659	0.605481562	0.584485224
12842	ENSG00000170892	TSEN34	19	19q	q13.42	0.173954935	1.136049389	1.155176277	0	0.149706244	0.215579919	0	-0.113406244	-0.120229366	0	0.208483331	0.217468384	0	0.243061677	0.238702641
1938	ENSG00000091732	ZC3HC1	7	7q	q32.2	NA	NA	NA	0	0.050871143	0.104653456	0.081218359	0.716077034	0.698819905	0	0.680684812	0.575631565	0.092693977	0.679825348	0.648462248
9334	ENSG00000151135	TMEM263	12	12q	q23.3	NA	NA	NA	NA	NA	NA	0.080495198	0.697813701	0.682414949	0	0.089134565	0.099359074	0.093346011	0.597924664	0.601397294
12834	ENSG00000170860	LSM3	3	3p	p25.1	0	0.147102732	0.297533399	0	-0.120867383	-0.096488944	0	-0.49615537	-0.495348569	0	0.240875997	0.250138479	0.173672619	0.965014876	0.944957586
8730	ENSG00000145833	DDX46	5	5q	q31.1	0	0.263340461	0.221827485	0	0.346390365	0.376896691	0	-0.487145505	-0.473693627	0	0.227799144	0.219395785	0.173530658	0.929114622	0.980744102
14897	ENSG00000182095	TNRC18	7	7p	p22.1	NA	NA	NA	NA	NA	NA	0.173511648	1.104373476	1.149806698	NA	NA	NA	0	-0.331456114	-0.312266506
25691	ENSG00000273294	C1QTNF3-AMACR	5	5p	p13.2	0.106503176	0.927399335	0.923339607	NA	NA	NA	0	0.998059022	1.089778096	NA	NA	NA	0.066980672	1.572740647	1.121847145
14845	ENSG00000181788	SIAH2	3	3q	q25.1	0	0.370809584	0.40170391	0	0.380392126	0.337872774	0	0.485337124	0.509770985	0	-0.160283499	-0.123886884	0.17348102	1.021723201	1.048667247
8536	ENSG00000144401	METTL21A	2	2q	q33.3	NA	NA	NA	0	0.516680061	0.476839138	0.04013848	0.896261783	0.859618615	0	0.194952759	0.230221597	0.133325337	0.688661428	0.687625946
10842	ENSG00000163029	SMC6	2	2p	p24.2	0	0.639949886	0.679362516	NA	NA	NA	0	0.306805458	0.314034754	0	0.295059374	0.322441622	0.173462571	0.885729165	0.885901656
5557	ENSG00000124731	TREM1	6	6p	p21.1	0	-0.293361014	-0.167003616	0	0.144503005	0.161382374	0	0.304668475	0.58071392	0	0.329052002	0.732403819	0.173152823	1.453029919	1.36452458
23834	ENSG00000259399	TGIF2-C20orf24	20	20q	q11.23	0	0.702641395	0.687437635	0	0.655285811	0.714669114	0	0.141950718	0.147243416	NA	NA	NA	0.17313168	0.902792125	0.882206434
11342	ENSG00000164647	STEAP1	7	7q	q21.13	0	0.715884249	0.924855633	NA	NA	NA	0.173051486	1.668552425	1.746161808	0	1.867824465	2.188684843	NA	NA	NA
8680	ENSG00000145431	PDGFC	4	4q	q32.1	0	0.967357933	0.899054767	0	0.753828122	0.504710689	0.173026973	1.537547396	1.555626993	0	0.528733244	0.498139789	0	0.426583946	0.400857651
10010	ENSG00000157014	TATDN2	3	3p	p25.3	0	0.123920729	0.133778412	0	0.109558804	0.125790511	0	0.046298916	-0.017011221	NA	NA	NA	0.172855394	0.938894024	0.947640694
5406	ENSG00000123684	LPGAT1	1	1q	q32.3	0	1.110958463	1.260183272	0	-0.092491947	-0.067348853	0.067526005	0.565421672	0.578076035	0	-0.159490677	0.035382995	0.104892609	0.616489481	0.582179242
8003	ENSG00000140839	CLEC18B	16	16q	q23.1	NA	NA	NA	0	0.248099422	0.172902434	0	-0.145775734	-0.114144886	NA	NA	NA	0.172380373	1.08342456	1.11122956
10046	ENSG00000157322	CLEC18A	16	16q	q22.1	NA	NA	NA	0	0.248099422	0.172902434	0	-0.145775734	-0.114144886	NA	NA	NA	0.172380373	1.08342456	1.11122956
10049	ENSG00000157335	CLEC18C	16	16q	q22.1	NA	NA	NA	0	0.248099422	0.172902434	0	-0.145775734	-0.114144886	NA	NA	NA	0.172380373	1.08342456	1.11122956
9644	ENSG00000153814	JAZF1	7	7p	p15.1	NA	NA	NA	NA	NA	NA	0.172365227	1.124717597	1.263998188	0	0.277985478	0.38156209	0	-0.747461921	-0.500171495
4854	ENSG00000118971	CCND2	12	12p	p13.32	0	-0.873106389	-1.250990884	0.172113965	1.108989485	1.148713945	0	0.865132134	0.851760894	0	-0.253714893	-0.261940463	0	-0.027986974	0.031672069
10447	ENSG00000160447	PKN3	9	9q	q34.11	NA	NA	NA	0	0.207394417	0.144568989	0	-0.327691454	-0.322637055	0	0.272737714	0.320935989	0.171959122	1.04902168	1.038020234
17866	ENSG00000205763	RP9P	7	7p	p14.3	NA	NA	NA	NA	NA	NA	0.171919123	1.091478822	1.084170744	NA	NA	NA	NA	NA	NA
14066	ENSG00000177096	FAM109B	22	22q	q13.2	NA	NA	NA	NA	NA	NA	0	0.618425257	0.630564312	0	-0.080600527	-0.053451074	0.171897593	0.908766427	0.963762897
2598	ENSG00000101972	STAG2	X	Xq	q25	0	1.256630962	1.391681452	0	-0.614932856	-0.734585925	0	0.191335066	0.212709932	0	0.294034294	0.332396824	0.171690947	0.886542174	0.878833135
16959	ENSG00000197930	ERO1A	14	14q	q22.1	0	0.039782561	-0.02341197	NA	NA	NA	0	0.400797445	0.341196756	NA	NA	NA	0.17137979	1.189343519	1.132251118
7345	ENSG00000136897	MRPL50	9	9q	q31.1	NA	NA	NA	0	0.395516336	0.443369363	0	-0.34053817	-0.344699702	0	0.523125737	0.459943439	0.171350771	0.962302201	0.951624604
4762	ENSG00000118004	COLEC11	2	2p	p25.3	0	0.39379037	0.081734114	0	0.365619655	0.488995538	0.171187484	1.075542877	1.122048185	0	1.316101143	1.258313168	0	-0.593345402	-0.506433612
7252	ENSG00000136448	NMT1	17	17q	q21.31	0	0.239654714	0.200431661	0	0.164252304	0.168424982	0	0.24615504	0.254006241	0	0.532723179	0.627755236	0.170984928	0.860409175	0.854298606
15335	ENSG00000184117	NIPSNAP1	22	22q	q12.2	0	0.761368818	0.790126958	0	0.114767691	0.19920507	0.170613856	1.084626729	1.31624141	0	0.879218155	0.74955024	-0.189849225	-1.825265823	-1.790643437
389	ENSG00000019186	CYP24A1	20	20q	q13.2	0	0.317855288	0.239704651	0	-0.02807811	-0.043884885	0.170583895	2.111827876	2.098173112	0	0.882241267	0.870899118	0	0.034308327	0.034712951
12290	ENSG00000168461	RAB31	18	18p	p11.22	0	0.021519838	-0.401334968	0	0.116594303	0.147147172	0	0.174345308	0.104217519	0	0.024116574	0.116961035	0.170529594	1.087990671	1.112751674
11941	ENSG00000167088	SNRPD1	18	18q	q11.2	0	1.293838498	1.224568616	0	0.443550977	0.429898595	0	0.321313049	0.365494423	0	0.652445994	0.664740739	0.170467684	0.844155	0.847698138
4576	ENSG00000116584	ARHGEF2	1	1q	q22	0	-0.906302468	-0.735695095	0	0.119400113	0.058391495	0	0.15175107	0.107005746	0	0.145392526	0.160988798	0.170408544	0.910970337	0.9195219
1886	ENSG00000090615	GOLGA3	12	12q	q24.33	0	0.339857436	0.387094209	0	-0.291248184	-0.198611837	0.080141551	0.673814516	0.653768529	0	-0.087032708	-0.115807839	0.09020716	0.68328295	0.703261243
12037	ENSG00000167536	DHRS13	17	17q	q11.2	NA	NA	NA	0	0.001489355	0.035617423	0	0.069752742	0.140392551	0	-0.075589793	0.01552264	0.170249559	1.042203439	1.057848367
21839	ENSG00000239264	TXNDC5	6	6p	p24.3	0	0.842076366	0.862744424	0	0.310127558	0.372386503	0.105572516	0.799702826	0.789979954	0	0.370404754	0.466824136	0.064559065	0.610626144	0.618822121
13875	ENSG00000176046	NUPR1	16	16p	p11.2	0	-0.139077083	-0.210481431	0	0.25111995	0.307396471	0	0.115311811	0.156666159	0	0.516795462	0.57812632	0.170043511	1.17888746	1.184065427
5431	ENSG00000124006	OBSL1	2	2q	q35	0	1.440561997	1.295930842	NA	NA	NA	0	0.977650083	0.897485708	NA	NA	NA	0.169954084	1.133639878	1.104187846
11385	ENSG00000164818	DNAAF5	7	7p	p22.3	0	0.883437328	0.836130985	0	0.293685892	0.241679073	0.169944871	1.118455781	1.107833407	NA	NA	NA	0	0.244036731	0.252616709
3471	ENSG00000107960	OBFC1	10	10q	q24.33	0	-0.125561471	-0.118134872	0	0.215321925	0.292289411	0	0.118973674	0.169380136	0	0.22718975	0.223923854	0.169707891	1.026102754	1.051367662
13946	ENSG00000176428	VPS37D	7	7q	q11.23	NA	NA	NA	NA	NA	NA	0.169627519	1.152364409	1.197410644	NA	NA	NA	0	0.224341562	0.231638546
399	ENSG00000020426	MNAT1	14	14q	q23.1	0	0.453240161	0.3563955	0	0.489659991	0.583926078	0	0.442996734	0.480494483	0	-0.016049624	0.052703834	0.169577145	0.779428922	0.839522576
9976	ENSG00000156697	UTP14A	X	Xq	q26.1	0	0.733928832	0.658061171	0	0.311107984	0.353713472	0	-0.306534599	-0.332063679	0	0.706016281	0.599166917	0.169504231	0.898951185	0.852991979
438	ENSG00000024422	EHD2	19	19q	q13.33	0	0.519108172	0.511319026	0	0.228852748	0.314532254	0	-0.03146708	-0.041524532	0	0.057076712	0.066675602	0.169426168	0.991132389	1.041383557
20897	ENSG00000233728		1	1p	p34.3	NA	NA	NA	NA	NA	NA	0.169420546	1.079426665	1.170476906	NA	NA	NA	NA	NA	NA
3364	ENSG00000106853	PTGR1	9	9q	q31.3	NA	NA	NA	0	0.356517052	0.366251253	0	-0.360682306	-0.347352091	0	0.191523087	0.204234149	0.169349217	0.879656534	0.891428283
6575	ENSG00000132478	UNK	17	17q	q25.1	NA	NA	NA	NA	NA	NA	0.169168565	1.229176707	1.354458834	NA	NA	NA	0	0.295332671	0.162005665
10261	ENSG00000159164	SV2A	1	1q	q21.2	0	0.496560626	0.40918582	0	0.008550198	0.037043778	0.169011834	1.189361154	1.271569418	NA	NA	NA	-0.107619937	-1.269582449	-1.508190418
4891	ENSG00000119408	NEK6	9	9q	q33.3	NA	NA	NA	0	-0.273274324	-0.203160022	0	0.248910787	0.244577841	0	0.382583245	0.532530036	0.169007192	0.992886426	0.962416576
221	ENSG00000008441	NFIX	19	19p	p13.13	0	-0.286478119	-0.205832547	0	-0.134813637	-0.150008962	0	0.600157626	0.594662843	0	0.793261607	0.882074292	0.168991752	1.08367498	1.074903165
9617	ENSG00000153395	LPCAT1	5	5p	p15.33	0	0.868869706	1.15775429	0	0.219065784	0.176367447	0.168975619	1.057166946	1.106696971	0	0.271532597	0.226890005	0	0.166511823	0.188031027
15745	ENSG00000185946	RNPC3	1	1p	p21.1	NA	NA	NA	0	0.010100309	0.025579939	0	0.368682818	0.458738354	0	-0.459521745	-0.583078543	0.168945355	0.848298003	0.858617109
7632	ENSG00000138376	BARD1	2	2q	q35	0	1.397927781	1.37072352	0	0.355013681	0.312766463	0.168827101	1.245901708	1.272775726	0	0.785881152	0.738153466	0	0.284158219	0.261239823
526	ENSG00000036257	CUL3	2	2q	q36.2	0.168794188	1.438935693	1.410178252	0	-0.435680957	-0.418577418	0	-0.393953614	-0.405615279	0	-0.630211426	-0.656745038	0	-0.25115154	-0.280585819
10118	ENSG00000157954	WIPI2	7	7p	p22.1	0	0.584193215	0.583126611	0	0.080900204	0.089128225	0	0.665278843	0.655563519	0	0.415875479	0.424956478	0.168759686	1.097304679	1.051987955
8817	ENSG00000146410	MTFR2	6	6q	q23.3	NA	NA	NA	0	0.405673051	0.317689045	0	0.473310258	0.466540657	0	1.042941965	1.104446676	0.168656813	1.051442602	1.065954951
8158	ENSG00000141934	PPAP2C	19	19p	p13.3	0	-0.693922992	-0.726166117	0	0.09407763	0.051334218	0	0.053251252	0.0569254	0	0.798196982	0.935378504	0.168589603	0.999464877	0.942942743
9598	ENSG00000153214	TMEM87B	2	2q	q13	NA	NA	NA	0	0.259288682	0.178076716	0.16838549	1.061746661	1.067698575	0	0.536851239	0.563698436	0	-0.090947186	-0.05903272
14152	ENSG00000177565	TBL1XR1	3	3q	q26.32	0	0.309903717	0.331941641	0	0.009623199	0.036766047	0	0.479798041	0.391861611	0	0.182713749	0.098186307	0.168210896	0.884037634	0.896393372
3513	ENSG00000108389	MTMR4	17	17q	q22	0	0.620370899	0.693020495	0	-0.054237991	-0.045872034	0.052886787	0.706615165	0.711673839	0	0.347863598	0.027827178	0.115256998	0.662609548	0.684481437
19710	ENSG00000227057	WDR46	6	6p	p21.32	0	0.399950643	0.391137133	NA	NA	NA	0	0.168352781	0.241891842	0	0.615151321	0.563197078	0.168018107	1.091771459	1.037656525
1646	ENSG00000085274	MYNN	3	3q	q26.2	0	0.346468786	0.350742012	0	0.560003967	0.514027895	0	0.25924383	0.217459539	0	0.247028837	0.233488491	0.16784127	0.90916596	0.863933848
912	ENSG00000065135	GNAI3	1	1p	p13.3	0	0.756684841	0.721220541	0	-0.447850689	-0.255619273	0	0.190115377	0.187965902	0	0.081274667	0.132811105	0.16763779	0.794616738	0.779625698
4809	ENSG00000118496	FBXO30	6	6q	q24.3	NA	NA	NA	0	0.098443343	0.082404835	0	0.016430886	0.022297377	0	-0.355754503	-0.359808209	0.167611198	1.027927826	1.00605314
16765	ENSG00000197183	NOL4L	20	20q	q11.21	NA	NA	NA	0	0.087462029	0.10086361	0.167406626	1.169994321	1.203568044	0	-0.164161556	-0.084166487	-0.080101519	-1.225121452	-1.087922088
10250	ENSG00000159063	ALG8	11	11q	q14.1	0	0.348450381	0.441383608	0	0.34386393	0.342017635	0	0.230088961	0.316163498	0	-0.350210834	-0.226958625	0.167398743	0.885854652	0.882319354
2113	ENSG00000099800	TIMM13	19	19p	p13.3	0	1.168432646	1.146416751	0.105279691	0.680812591	0.714123971	0	0.437882534	0.370498394	0	0.782216163	0.812436623	0.062057825	0.434189238	0.43797838
11212	ENSG00000164164	OTUD4	4	4q	q31.21	0	0.019020134	0.096864003	NA	NA	NA	0	-0.299316405	-0.28564184	0	0.219221357	0.097678384	0.167284059	0.93806355	0.941115922
25818	ENSG00000273841	TAF9	5	5q	q13.2	0	0.744140873	0.895980317	0.100480983	0.700613573	0.78450409	0	-0.153653273	-0.186523514	NA	NA	NA	0.066734011	0.686648808	0.63930841
12016	ENSG00000167447	SMG8	17	17q	q22	0	0.421869816	0.464332097	0	0.131423032	0.312458352	0.095291423	0.781046464	0.86456347	0	0.361272799	0.26498802	0.07180258	0.560959437	0.528423466
698	ENSG00000052723	SIKE1	1	1p	p13.2	0	0.111972579	0.047003911	0	-0.054960472	-0.047979659	0	0.449217243	0.313755063	0	0.5792981	0.535835701	0.166920325	0.967236264	0.964977151
3255	ENSG00000106105	GARS	7	7p	p14.3	0	0.768012212	0.842611667	0	0.859388053	0.751127244	0.119435907	0.815959158	0.879355776	0	0.756430842	0.710105062	0.047380022	0.467191012	0.484800449
7691	ENSG00000138675	FGF5	4	4q	q21.21	0	-0.445719113	-0.484181567	0	0.124686121	0.005768132	0.166815065	2.063543983	2.029016142	0	1.006935301	0.947150711	0	-0.189207054	-0.315746929
13869	ENSG00000176018	LYSMD3	5	5q	q14.3	NA	NA	NA	NA	NA	NA	0	0.167569451	0.223238106	NA	NA	NA	0.166772197	1.028579009	0.997304291
3516	ENSG00000108406	DHX40	17	17q	q23.1	0	0.716315806	0.673711433	0	0.064522821	0.067416549	0	0.615214786	0.6973144	0	0.512555024	0.448717059	0.166663265	0.936113279	0.899306703
22478	ENSG00000246100	LINC00900	11	11q	q23.3	NA	NA	NA	NA	NA	NA	0.166573206	1.219284999	1.381872128	NA	NA	NA	NA	NA	NA
3319	ENSG00000106554	CHCHD3	7	7q	q33	0	0.772709093	0.796687649	0	0.454565864	0.546742412	0.092714189	0.624202552	0.653854218	0	0.535627579	0.541911158	0.073827016	0.626178702	0.637238951
8961	ENSG00000147548	WHSC1L1	8	8p	p11.23	0	-0.09121264	0.034725254	0	0.265243972	0.281385552	0.166454169	1.01592305	1.181048777	0	-0.189766785	-0.148845448	0	0.39417683	0.432800361
9957	ENSG00000156509	FBXO43	8	8q	q22.2	NA	NA	NA	NA	NA	NA	0.102362835	1.633688567	1.383610695	NA	NA	NA	0.064029465	0.476661281	0.434196005
1670	ENSG00000085840	ORC1	1	1p	p32.3	0	0.352109906	0.365035841	0	-0.13301097	-0.110276449	0	0.564934482	0.60514775	0	0.455156963	0.692855793	0.166315101	1.114405607	1.048337125
23449	ENSG00000256235	SMIM3	5	5q	q33.1	NA	NA	NA	NA	NA	NA	0	-0.068601284	-0.123489862	0	0.422144818	0.482122704	0.166148812	0.981825052	1.001018439
3386	ENSG00000107164	FUBP3	9	9q	q34.11	0.165998627	1.23243714	1.098298548	NA	NA	NA	0	-0.09187533	-0.078750331	NA	NA	NA	0	0.268488493	0.265590706
3874	ENSG00000111341	MGP	12	12p	p12.3	0	0.887998012	0.676514088	0	0.840867045	0.962117256	0.165939064	1.472837738	1.33939979	0	0.444130435	0.099608071	0	-0.541273857	-0.301837836
1247	ENSG00000073969	NSF	17	17q	q21.31	0	0.362031011	0.367114095	0	0.17509364	0.157476419	0.16573674	1.023025618	0.975654761	0	0.064746148	0.057819785	-0.057336156	-1.004631387	-0.976769694
16283	ENSG00000188659	SAXO2	15	15q	q25.2	NA	NA	NA	NA	NA	NA	0.165672199	1.098889935	1.130610177	NA	NA	NA	0	-0.024733688	-0.036482971
13025	ENSG00000171634	BPTF	17	17q	q24.2	0	0.173768233	0.132026259	0	0.255069228	0.316148884	0.165479751	1.37489024	1.371471368	0	1.149275841	1.069885633	-0.123228139	-0.972317339	-0.967994621
16380	ENSG00000189091	SF3B3	16	16q	q22.1	0	1.002206266	0.974161658	0	0.285319637	0.194937444	0	0.458318396	0.472346826	0	0.258114782	0.307052159	0.165454923	0.86594826	0.864634375
10534	ENSG00000161082	CELF5	19	19p	p13.3	NA	NA	NA	0	0.25836039	0.085267885	0.165407411	1.047738238	1.076258383	0	0.350298153	0.43323599	-0.171191084	-1.384461681	-1.363673974
11664	ENSG00000165995	CACNB2	10	10p	p12.33	0	0.738874403	0.436409994	0	0.112415168	0.13407194	0.165310752	1.323395062	1.313507438	0	-0.113216806	-0.117750568	0	0.31214544	0.301800932
6989	ENSG00000135093	USP30	12	12q	q24.11	NA	NA	NA	0	-0.201027348	-0.079340994	0	0.429068212	0.421686273	0	0.472719008	0.533859156	0.165247049	0.826721302	0.836737179
9326	ENSG00000151067	CACNA1C	12	12p	p13.33	0	0.370490273	0.369007627	0	0.19102521	0.03587336	0.165183943	1.184753241	1.220613086	0	0.671009721	0.637569002	-0.0220313	-0.877038438	-0.812826437
21614	ENSG00000237190	CDKN2AIPNL	5	5q	q31.1	NA	NA	NA	0	0.260779079	0.248764545	0	0.108524486	0.09187717	0	0.551705122	0.663291546	0.165148719	0.878200353	0.833139724
19502	ENSG00000226049	TLK2P1	17	17q	q12	0	0.175708223	0.099280713	0.080197997	0.71001843	0.736437671	0.084930217	0.679267134	0.678340863	NA	NA	NA	NA	NA	NA
12974	ENSG00000171453	POLR1C	6	6p	p21.1	0	0.526973757	0.56176453	0	0.153869014	0.123003243	0	-0.286449307	-0.2631418	NA	NA	NA	0.16504369	0.886198117	0.79855887
7279	ENSG00000136603	SKIL	3	3q	q26.2	0	0.773873331	0.772816649	NA	NA	NA	0	0.777705585	0.763015073	0	0.050032548	0.079299295	0.165008075	1.02252358	1.033336575
14661	ENSG00000180596	HIST1H2BC	6	6p	p22.2	0	0.200455052	0.058767134	0.164891089	1.145647368	1.195879641	0	0.198032145	0.078193898	NA	NA	NA	NA	NA	NA
27580	ENSG00000281052		6	6p	p22.2	NA	NA	NA	0.164891089	1.145647368	1.195879641	NA	NA	NA	NA	NA	NA	NA	NA	NA
10395	ENSG00000160193	WDR4	21	21q	q22.3	0	-0.008583214	0.02528362	0	0.131539852	0.070503999	0	0.864697595	0.789851314	0	0.390668467	0.361596484	0.164590996	0.872981029	0.880725145
10162	ENSG00000158315	RHBDL2	1	1p	p34.3	NA	NA	NA	0	0.019454961	0.096556414	0	-0.004937899	0.06479122	0	0.440544766	0.283380309	0.164566441	1.077306251	1.010596127
3182	ENSG00000105750	ZNF85	19	19p	p12	0	0.251443182	0.208605553	0	0.211529499	0.216491638	0.164562744	1.097693366	1.207091908	0	0.514763792	0.445456033	0	-0.0745282	-0.045636132
26288	ENSG00000275700	AATF	17	17q	q12	NA	NA	NA	0	0.38887343	0.31990325	NA	NA	NA	0	-0.168217312	-0.14389119	0.164547917	0.857368217	0.821634831
4598	ENSG00000116711	PLA2G4A	1	1q	q31.1	0	0.611570932	0.089646032	0	0.013188125	0.059903369	0	0.622445879	0.671480156	0	0.079637401	-0.141870978	0.164530975	1.006774274	1.00590545
4362	ENSG00000115145	STAM2	2	2q	q23.3	0	0.83585894	0.546389016	0	0.094404994	0.046045284	0	0.023613967	0.081748572	NA	NA	NA	0.164516718	0.823497131	0.846748786
3986	ENSG00000112078	KCTD20	6	6p	p21.31	0	-0.555970618	-0.559089184	NA	NA	NA	0	0.10548434	0.074047438	0	0.076113483	0.032413721	0.164382231	0.884648348	0.906164201
2642	ENSG00000102221	JADE3	X	Xp	p11.3	0	0.703288196	0.668607527	0	-0.140760789	-0.116310944	0	0.355651963	0.353500441	0	-0.252579276	-0.194538357	0.164066629	0.801192195	0.799900272
1085	ENSG00000069869	NEDD4	15	15q	q21.3	0	0.536813102	0.501935928	0	0.118986938	0.122415586	0	0.023569756	0.090735519	0	-0.296558946	-0.335585613	0.163932918	0.889619616	0.939471543
5499	ENSG00000124356	STAMBP	2	2p	p13.1	0	0.669251307	0.573532204	0	0.193159886	0.196498703	0.163856526	1.055908133	1.163506899	0	0.245695692	0.253637084	0	0.154541571	0.184579707
4126	ENSG00000113048	MRPS27	5	5q	q13.2	0	0.604695736	0.630862868	0	0.109583986	0.123727998	0	0.392851774	0.412531592	0	0.1862559	0.235090161	0.163671677	0.989743214	1.02140117
18084	ENSG00000207067	SNORA72	8	8q	q22.2	NA	NA	NA	NA	NA	NA	0.163588493	1.233456646	1.234832655	NA	NA	NA	NA	NA	NA
26679	ENSG00000277258	PCGF2	17	17q	q12	0	0.196116468	0.254883059	NA	NA	NA	0	0.655139403	0.647439882	0	0.369158681	0.311323551	0.163483881	0.950472298	0.923541322
27187	ENSG00000279227		2	2q	q14.1	0	0.052044587	-0.051072927	NA	NA	NA	0.163461175	1.069488196	1.086359446	NA	NA	NA	NA	NA	NA
6691	ENSG00000133106	EPSTI1	13	13q	q14.11	NA	NA	NA	0	0.260140748	0.118509822	0	-0.652607853	-0.704998607	0	0.119449375	0.084230083	0.163452148	1.184419886	1.280962747
2207	ENSG00000100167	sep-03	22	22q	q13.2	NA	NA	NA	0	0.071452304	0.111731516	0.163387781	1.378112673	1.363666084	NA	NA	NA	-0.474446278	-3.218079322	-3.179488347
10902	ENSG00000163273	NPPC	2	2q	q37.1	0	0.504353915	0.743923917	NA	NA	NA	0	0.656926741	0.436861428	0	-0.88954961	-0.844860516	0.163176213	1.296607314	1.19396756
3942	ENSG00000111786	SRSF9	12	12q	q24.31	0	0.635540487	0.648021176	0	-0.007884086	0.076284304	0.085255612	0.63127538	0.627206134	0	0.282079801	0.244042746	0.07785217	0.612047227	0.567481484
26865	ENSG00000278053	DDX52	17	17q	q12	0	0.367861984	0.353733994	0	0.496074804	0.574127576	0	0.72147434	0.478306686	NA	NA	NA	0.163090204	0.932503865	0.921909358
2049	ENSG00000096063	SRPK1	6	6p	p21.31	0	0.965889685	0.93025686	0	0.700416325	0.77898209	0.089925391	0.719050442	0.725646533	0	0.353603554	0.45467914	0.073155631	0.446186252	0.481991845
1388	ENSG00000077514	POLD3	11	11q	q13.4	0	0.452341654	0.451125689	NA	NA	NA	0	0.440885584	0.519358918	0	0.060875396	0.065665228	0.163073335	0.911938636	0.877453382
9824	ENSG00000155330	C16orf87	16	16q	q11.2	NA	NA	NA	0	-0.147558546	-0.186897587	0	0.345454207	0.406050818	0	0.134665739	0.082721229	0.163032917	0.82580974	0.805727651
20683	ENSG00000232527		1	1q	q21.1	NA	NA	NA	NA	NA	NA	0.16298502	1.12962536	1.172107722	NA	NA	NA	NA	NA	NA
18535	ENSG00000214367	HAUS3	4	4p	p16.3	0	0.206779016	0.165370335	0	0.288784324	0.223384135	0	-0.019960737	0.003012664	0	-0.177572685	-0.232350113	0.162941233	0.874121363	0.880412081
13658	ENSG00000174842	GLMN	1	1p	p22.1	0	0.244747338	0.300972933	0	0.211312099	0.100393325	0	0.137620446	0.159628865	0	0.66099372	0.509545005	0.162929739	0.898062178	0.897337249
1144	ENSG00000071082	RPL31	2	2q	q11.2	0	0.347961379	0.258806415	0	-0.082913543	0.058225254	0.162608942	1.352109731	1.474099194	0	0.207758073	0.197242863	0	0.449532534	0.292792064
16320	ENSG00000188811	NHLRC3	13	13q	q13.3	NA	NA	NA	NA	NA	NA	0	0.467239588	0.422327953	NA	NA	NA	0.162576937	0.976851209	0.96063992
2305	ENSG00000100426	ZBED4	22	22q	q13.33	0.054620725	1.113911879	0.764220355	0	-0.294715429	-0.317894041	0	0.689992983	0.760620581	0	0.822129731	0.805797407	0.10795415	0.670276357	0.691398024
23152	ENSG00000254093	PINX1	8	8p	p23.1	NA	NA	NA	0	0.352007766	0.323587379	0	0.07786299	0.070781483	0	0.13590769	0.163350729	0.162569344	0.916489834	0.931420237
539	ENSG00000037749	MFAP3	5	5q	q33.2	0	0.055865589	0.006271425	0	-0.000724974	0.005394158	0	-0.017391496	0.033914019	0	0.774468755	0.712205119	0.162401347	0.814927163	0.79460224
5786	ENSG00000126249	PDCD2L	19	19q	q13.11	NA	NA	NA	0	0.007446803	0.013865141	0	-0.442962027	-0.424462902	0	0.227153812	0.056129525	0.162393191	0.773711825	0.82673284
1800	ENSG00000089006	SNX5	20	20p	p11.23	0	0.142832336	-0.034664646	0	0.300815181	0.327779007	0	0.123532961	0.140025339	0	-0.288367478	-0.272161935	0.162384908	0.978144345	0.950002241
5057	ENSG00000120594	PLXDC2	10	10p	p12.31	0	-1.0365701	-1.376417847	0	0.480796609	0.489894477	0.162298796	1.218101412	1.269648186	0	0.712710726	0.753771123	-0.289081953	-2.134216227	-2.047213575
13126	ENSG00000172058	SERF1A	5	5q	q13.2	0	-0.068827637	-0.094256769	0	0.067073517	0.056928036	0	0.393059761	0.413987063	NA	NA	NA	0.162228921	0.863829285	0.914813243
[truncated: 5,212 more rows]
