# Supplementary material for: Gene signature associated with benign neurofibroma transformation to malignant peripheral nerve sheath tumors
Source: PLoS One. 2017 May 24;12(5):e0178316. doi: 10.1371/journal.pone.0178316 (PMC5443557; doi:10.1371/journal.pone.0178316)
Supplement: S2 Table — (ZIP) [file pone.0178316.s002.zip]

Archive with 1 entries (1 files):
- S2_Table.xls
