# Supplementary material for: Gene signature associated with benign neurofibroma transformation to malignant peripheral nerve sheath tumors
Source: PLoS One. 2017 May 24;12(5):e0178316. doi: 10.1371/journal.pone.0178316 (PMC5443557; doi:10.1371/journal.pone.0178316)
Supplement: S2 Table — (ZIP) [file pone.0178316.s002.zip › S2_Table.xls]

## Sheet: Table A
S2 Table: Gene signatures in the context of neurofibromatosis type 1.
S2 Table (Table A): Genes showing non-null score in tumor tissue from comparison MPNST vs. NF.
MPNST vs. NF gene signature appears in bold.
ENSGENE	hgnc_symbol	chromosome_name	band	MPNST_vs_NF_tumor_score	MPNST_vs_NF_tumor_logFC	MPNST_vs_NF_tumor_logFC_m	MPNST_vs_NF_tumor_studies	MPNST_vs_NF_tumor_mouse	MPNST_vs_NF_tumor_BD_ratio	Methyl_MPNSTvsNF_promoter_edgeR.logFC	Methyl_MPNSTvsNF_promoter_edgeR.adj.p.value
ENSG00000171848	RRM2	2	p25.1	3.056507035	4.194961123	4.474233673	5	1	13.68098366	NA	NA
ENSG00000131747	TOP2A	17	q21.2	2.976946159	3.730646339	3.936638058	5	1	10.01328426	NA	NA
ENSG00000166803	KIAA0101	15	q22.31	2.804943646	4.018621013	4.08232693	5	1	8.79871746	NA	NA
ENSG00000089685	BIRC5	17	q25.3	2.797777819	3.128872479	3.219427427	5	1	5.240261727	NA	NA
ENSG00000137804	NUSAP1	15	q15.1	2.593728862	3.672748638	3.75030112	5	1	16.49738168	NA	NA
ENSG00000185686	PRAME	22	q11.22	2.496018262	3.433719827	3.651951189	4	0	7.077659427	NA	NA
ENSG00000149948	HMGA2	12	q14.3	2.444797251	3.543652326	3.568475923	5	1	21.31213362	NA	NA
ENSG00000117724	CENPF	1	q41	2.433073118	3.081997618	3.199784242	5	1	9.377871343	NA	NA
ENSG00000198901	PRC1	15	q26.1	2.427858054	3.046807167	3.138695993	5	1	16.70815135	NA	NA
ENSG00000157456	CCNB2	15	q22.2	2.344405378	2.985495701	3.109625915	5	1	14.17363679	NA	NA
ENSG00000128045	RASL11B	4	q12	2.192767838	3.392418198	3.806271663	4	0	17.64626932	NA	NA
ENSG00000156076	WIF1	12	q14.3	2.171558983	4.700038869	4.98854779	4	0	22.09680604	2.2784	3.92621e-14
ENSG00000134057	CCNB1	5	q13.2	2.164160207	2.539978394	2.478087971	5	1	20.67370736	NA	NA
ENSG00000066279	ASPM	1	q31.3	2.15340949	2.934636451	3.024073067	5	1	11.88047702	NA	NA
ENSG00000088325	TPX2	20	q11.21	2.139226397	2.963576343	3.192135362	5	1	23.98442519	NA	NA
ENSG00000123975	CKS2	9	q22.2	2.06902288	2.208003403	2.29656236	5	1	17.54871134	NA	NA
ENSG00000143476	DTL	1	q32.3	2.067067352	3.199625246	3.302013588	5	1	26.57535792	NA	NA
ENSG00000170312	CDK1	10	q21.2	2.012969833	3.120122853	3.165521201	4	1	17.49932149	NA	NA
ENSG00000007062	PROM1	4	p15.32	1.991065982	4.186625136	4.543426405	4	0	12.36729892	NA	NA
ENSG00000115163	CENPA	2	p23.3	1.940043078	2.767617934	2.932468479	5	1	18.18726436	NA	NA
ENSG00000170891	CYTL1	4	p16.2	1.913810575	3.267830307	4.022234304	4	0	35.91598528	NA	NA
ENSG00000148935	GAS2	11	p14.3	1.907019552	3.66550786	4.333633819	4	0	34.91426972	NA	NA
ENSG00000175063	UBE2C	20	q13.12	1.896693595	2.635872197	2.731384982	5	1	21.46330283	NA	NA
ENSG00000138160	KIF11	10	q23.33	1.879804907	2.739523143	2.854432867	5	1	14.52728538	NA	NA
ENSG00000158164	TMSB15A	X	q22.1	1.87663163	3.543180299	3.727783435	5	1	41.11513771	NA	NA
ENSG00000164109	MAD2L1	4	q27	1.860586515	2.547665191	2.598665391	5	1	8.767952847	NA	NA
ENSG00000176890	TYMS	18	p11.32	1.82640295	2.628890788	2.567096196	4	1	10.27607248	NA	NA
ENSG00000161800	RACGAP1	12	q13.12	1.825518106	2.232116154	2.302419027	5	1	27.25293782	NA	NA
ENSG00000152253	SPC25	2	q31.1	1.785733019	2.794971357	3.056220755	5	1	36.50033101	NA	NA
ENSG00000166426	CRABP1	15	q25.1	1.716645006	2.912480456	3.017230827	5	1	42.28052538	NA	NA
ENSG00000143228	NUF2	1	q23.3	1.711333782	3.05227526	3.098602543	4	1	20.43170863	NA	NA
ENSG00000148773	MKI67	10	q26.2	1.702938582	2.784944682	2.862659952	5	1	24.00018544	NA	NA
ENSG00000188153	COL4A5	X	q22.3	1.672558219	1.270033705	1.685167354	5	1	48.32127562	NA	NA
ENSG00000151725	CENPU	4	q35.1	1.658547475	2.543199882	2.501973765	5	1	18.33374446	NA	NA
ENSG00000169679	BUB1	2	q13	1.633544855	2.020448328	2.219388873	5	1	38.19542105	NA	NA
ENSG00000117122	MFAP2	1	p36.13	1.63056155	2.673327429	2.597342736	5	1	9.884448562	NA	NA
ENSG00000176887	SOX11	2	p25.2	1.616406297	3.050998711	3.630649976	5	1	42.24471982	NA	NA
ENSG00000276043	UHRF1	19	p13.3	1.600949826	2.786781056	2.86121654	4	1	18.56212486	NA	NA
ENSG00000167900	TK1	17	q25.3	1.595943143	2.557481661	2.595702329	5	1	34.91464182	NA	NA
ENSG00000126787	DLGAP5	14	q22.3	1.574818895	2.499218121	2.495446387	5	1	28.83677634	NA	NA
ENSG00000123219	CENPK	5	q12.3	1.57252829	2.91248175	2.938597738	4	1	14.23214298	NA	NA
ENSG00000168078	PBK	8	p21.1	1.564425411	3.153704532	3.278766143	5	1	41.82553314	NA	NA
ENSG00000090889	KIF4A	X	q13.1	1.557356596	2.57945433	2.836838133	5	1	23.95590296	NA	NA
ENSG00000139219	COL2A1	12	q13.11	1.553618499	2.473966691	2.62387994	4	0	55.55423102	NA	NA
ENSG00000109805	NCAPG	4	p15.31	1.55359146	2.562699639	2.369304709	5	1	31.42708322	NA	NA
ENSG00000111206	FOXM1	12	p13.33	1.548986569	2.080900823	1.903277913	5	1	40.23895047	NA	NA
ENSG00000169607	CKAP2L	2	q14.1	1.535510889	3.274840832	3.358163194	3	1	3.545190704	NA	NA
ENSG00000006283	CACNA1G	17	q21.33	1.523997898	2.688481247	2.589243825	4	0	28.99185514	NA	NA
ENSG00000077152	UBE2T	1	q32.1	1.523286826	2.654597009	2.731366681	4	1	12.39340979	NA	NA
ENSG00000156970	BUB1B	15	q15.1	1.521832901	1.907279759	1.923901765	5	1	38.6762566	NA	NA
ENSG00000137807	KIF23	15	q23	1.511111983	2.109838052	2.196050679	5	1	27.154094	NA	NA
ENSG00000122952	ZWINT	10	q21.1	1.503595753	2.489727989	2.473838959	5	1	21.30006929	NA	NA
ENSG00000186185	KIF18B	17	q21.31	1.498217354	2.133513877	2.244600547	3	1	21.55532598	NA	NA
ENSG00000112742	TTK	6	q14.1	1.497381734	2.318366801	2.645931395	5	1	20.36792313	NA	NA
ENSG00000076382	SPAG5	17	q11.2	1.479044438	1.789577869	1.896726558	5	1	16.91045292	NA	NA
ENSG00000138180	CEP55	10	q23.33	1.478644073	3.090020595	3.081887433	5	1	43.4605887	NA	NA
ENSG00000071539	TRIP13	5	p15.33	1.474252987	2.667656843	2.839930938	5	1	40.66494931	1.78156	0.000574223
ENSG00000114346	ECT2	3	q26.31	1.473630121	2.183867604	2.200616143	5	1	36.88470633	NA	NA
ENSG00000146670	CDCA5	11	q13.1	1.462118156	2.632543347	2.653653906	4	1	23.78988646	NA	NA
ENSG00000076003	MCM6	2	q21.3	1.455893958	1.940551904	1.976557944	5	1	36.15515932	NA	NA
ENSG00000011426	ANLN	7	p14.2	1.454639315	2.230377218	2.277791988	4	1	23.67961395	NA	NA
ENSG00000100526	CDKN3	14	q22.2	1.424492113	2.493795954	2.530942877	5	1	33.14197662	NA	NA
ENSG00000185559	DLK1	14	q32.2	1.411532031	4.325162182	4.274404317	5	1	61.24006039	1.44774	1.02157e-06
ENSG00000133110	POSTN	13	q13.3	1.399583928	3.595766895	3.753044837	5	1	40.38138664	NA	NA
ENSG00000152977	ZIC1	3	q24	1.396694283	3.544752128	3.900706508	4	0	58.6527485	NA	NA
ENSG00000153707	PTPRD	9	p23	1.393346049	2.053541017	2.02157774	4	0	50.09169022	NA	NA
ENSG00000175183	CSRP2	12	q21.2	1.358840417	1.633718893	1.678731747	5	1	43.51534389	NA	NA
ENSG00000000005	TNMD	X	q22.1	1.354963055	3.80282473	4.211417524	4	0	28.46316997	NA	NA
ENSG00000152952	PLOD2	3	q24	1.342020958	1.430375507	1.391241236	5	1	27.71216156	NA	NA
ENSG00000134013	LOXL2	8	p21.3	1.334747355	2.037935128	2.301165423	5	1	32.96304849	NA	NA
ENSG00000019549	SNAI2	8	q11.21	1.325769407	1.803146122	1.813277058	5	1	49.74624445	NA	NA
ENSG00000137812	CASC5	15	q15.1	1.325438053	1.581151357	1.616080817	5	1	49.06808045	NA	NA
ENSG00000165304	MELK	9	p13.2	1.321046664	2.104655677	2.108117825	5	1	23.23162991	NA	NA
ENSG00000072571	HMMR	5	q34	1.311443361	1.916175411	2.139951584	5	1	62.05478693	NA	NA
ENSG00000106689	LHX2	9	q33.3	1.310250611	1.568623678	1.705071185	5	1	29.31113384	NA	NA
ENSG00000176165	FOXG1	14	q12	1.300650999	2.910747649	3.356554998	4	0	56.42473083	NA	NA
ENSG00000117650	NEK2	1	q32.3	1.283441944	1.856615261	1.791366081	5	1	29.25743482	NA	NA
ENSG00000145386	CCNA2	4	q27	1.279802191	2.12862743	1.955936941	5	1	44.83033789	NA	NA
ENSG00000255690	TRIL	7	p14.3	1.275779737	1.938189375	2.094226991	4	1	39.59329863	NA	NA
ENSG00000183856	IQGAP3	1	q22	1.273632538	2.857330605	2.951758131	3	1	38.56613868	NA	NA
ENSG00000138778	CENPE	4	q24	1.247311621	2.449889445	2.445901265	5	1	43.91755211	NA	NA
ENSG00000106236	NPTX2	7	q22.1	1.24500983	2.266637732	2.287277882	4	0	62.66806197	NA	NA
ENSG00000006634	DBF4	7	q21.12	1.244371957	1.719170104	1.82833419	5	1	38.81012939	NA	NA
ENSG00000115844	DLX2	2	q31.1	1.242038551	1.396151421	1.064627457	5	1	52.35986974	NA	NA
ENSG00000091656	ZFHX4	8	q21.13	1.240523061	1.021003068	1.583868609	5	1	42.40485363	NA	NA
ENSG00000165891	E2F7	12	q21.2	1.23036826	2.874503922	2.976058988	3	1	38.84128241	NA	NA
ENSG00000068489	PRR11	17	q22	1.225806853	2.607043629	2.606565273	5	1	43.00396375	NA	NA
ENSG00000101003	GINS1	20	p11.21	1.215490107	2.072785132	2.133942681	4	1	27.08658531	NA	NA
ENSG00000128714	HOXD13	2	q31.1	1.207937758	1.266799814	0.86249714	5	1	72.19253987	2.21185	0.000924958
ENSG00000111247	RAD51AP1	12	p13.32	1.205695063	1.632679378	1.143348916	5	1	60.52272564	NA	NA
ENSG00000121152	NCAPH	2	q11.2	1.204424296	1.955432776	2.012619208	4	1	20.34663414	NA	NA
ENSG00000125354	SEPT6	X	q24	1.197849588	2.579146776	2.848623908	3	0	46.02508976	NA	NA
ENSG00000109255	NMU	4	q12	1.184091434	1.869530098	2.234374798	5	1	32.0827812	NA	NA
ENSG00000171320	ESCO2	8	p21.1	1.167404765	3.157278197	3.265081668	2	1	11.16544364	NA	NA
ENSG00000130508	PXDN	2	p25.3	1.162613065	1.826607946	1.831487063	4	1	16.27758244	NA	NA
ENSG00000153044	CENPH	5	q13.2	1.15608177	1.627662232	1.577485445	4	1	51.97508125	NA	NA
ENSG00000051180	RAD51	15	q15.1	1.154037296	1.871864852	1.908140592	5	1	24.30854965	NA	NA
ENSG00000024526	DEPDC1	1	p31.3	1.149322248	1.873683438	1.691875684	4	1	54.93872003	NA	NA
ENSG00000164104	HMGB2	4	q34.1	1.145374318	1.177869875	1.276658896	5	1	35.00459883	NA	NA
ENSG00000111602	TIMELESS	12	q13.3	1.139564899	1.637494541	1.584103939	5	1	14.60664504	NA	NA
ENSG00000135930	EIF4E2	2	q37.1	1.139483028	0.975965022	0.997032422	5	1	19.03945094	NA	NA
ENSG00000112984	KIF20A	5	q31.2	1.133656418	1.720844056	1.884951466	5	1	27.7764768	NA	NA
ENSG00000137563	GGH	8	q12.3	1.132850131	1.528903738	1.525907919	5	1	26.96168249	NA	NA
ENSG00000129810	SGOL1	3	p24.3	1.132238983	1.996167114	1.995302009	4	1	46.86261321	NA	NA
ENSG00000112319	EYA4	6	q23.2	1.131659342	1.651686161	1.721269934	5	1	55.87866201	NA	NA
ENSG00000073111	MCM2	3	q21.3	1.131609123	2.180620202	2.069206152	5	1	31.72597116	NA	NA
ENSG00000112312	GMNN	6	p22.3	1.129792368	1.294017113	1.303651505	5	1	18.04718049	NA	NA
ENSG00000123485	HJURP	2	q37.1	1.125926144	2.063387623	2.376816959	4	1	17.5918148	NA	NA
ENSG00000131153	GINS2	16	q24.1	1.125909016	1.606071401	1.684267646	5	1	21.70544284	NA	NA
ENSG00000176619	LMNB2	19	p13.3	1.109068267	1.678427461	1.672028959	5	1	25.95434636	NA	NA
ENSG00000117399	CDC20	1	p34.2	1.108147913	2.267700465	2.397335256	5	1	38.33964927	NA	NA
ENSG00000173207	CKS1B	1	q21.3	1.088817198	1.211104546	1.344226596	5	1	35.62811556	NA	NA
ENSG00000106484	MEST	7	q32.2	1.088373202	1.466613667	1.627550327	5	1	73.79094961	2.80465	0.00122771
ENSG00000029993	HMGB3	X	q28	1.087673595	2.405814838	2.396693711	5	1	39.14932464	NA	NA
ENSG00000106462	EZH2	7	q36.1	1.084938486	1.769155267	1.808159877	5	1	24.78426467	NA	NA
ENSG00000143494	VASH2	1	q32.3	1.083468472	2.005722343	2.096824087	5	1	35.79126984	NA	NA
ENSG00000142945	KIF2C	1	p34.1	1.082291035	1.68238997	1.654872309	4	1	40.88841174	NA	NA
ENSG00000197467	COL13A1	10	q22.1	1.080632032	2.287846398	2.489098505	5	1	45.7735824	NA	NA
ENSG00000163808	KIF15	3	p21.31	1.074101158	2.201968051	2.408421572	4	0	30.7176648	NA	NA
ENSG00000189159	HN1	17	q25.1	1.060890223	1.634552027	1.634117485	5	1	14.5554376	1.42154	0.0317662
ENSG00000164932	CTHRC1	8	q22.3	1.060890156	2.249518528	2.326807501	4	1	22.75601367	NA	NA
ENSG00000213186	TRIM59	3	q25.33	1.059324559	2.53381618	2.567099093	3	1	40.33565023	2.4195	0.00479675
ENSG00000124205	EDN3	20	q13.32	1.05590879	2.380455833	2.416163703	5	1	59.8322305	NA	NA
ENSG00000105664	COMP	19	p13.11	1.05213274	2.572548533	2.761509036	4	0	55.86637079	NA	NA
ENSG00000180447	GAS1	9	q21.33	1.046328	1.876261667	1.757169176	5	1	80.14678835	NA	NA
ENSG00000134602	STK26	X	q26.2	1.041261039	2.961987848	3.331654704	2	0	29.4525653	NA	NA
ENSG00000167513	CDT1	16	q24.3	1.040782575	1.695092538	1.579634051	5	1	39.33379887	NA	NA
ENSG00000278272	HIST1H3C	6	p22.2	1.038882291	0.745757497	0.984384862	5	1	58.35418816	NA	NA
ENSG00000121211	MND1	4	q31.3	1.034163999	1.864702185	1.89847055	4	1	22.21447911	NA	NA
ENSG00000166341	DCHS1	11	p15.4	1.029725832	1.74762468	1.702856106	4	1	42.33269416	NA	NA
ENSG00000248710		3	q25.33	1.029286968	2.580420259	2.616434984	2	1	7.614583336	NA	NA
ENSG00000174371	EXO1	1	q43	1.025763058	0.934880902	1.110638888	5	1	49.51017676	NA	NA
ENSG00000171241	SHCBP1	16	q11.2	1.025674173	1.88469316	1.780498461	5	1	47.47834542	NA	NA
ENSG00000178999	AURKB	17	p13.1	1.023408073	1.533105705	1.405651211	5	1	53.30685111	NA	NA
ENSG00000136231	IGF2BP3	7	p15.3	1.022816992	2.573387354	3.162790762	5	1	61.19274919	NA	NA
ENSG00000164611	PTTG1	5	q33.3	1.022569523	2.024956065	1.897786106	5	1	49.69927046	NA	NA
ENSG00000123473	STIL	1	p33	1.022350271	1.750914169	1.76620924	4	1	36.672473	NA	NA
ENSG00000134986	NREP	5	q22.1	1.018607443	1.906600611	1.98103303	5	1	27.69950044	NA	NA
ENSG00000166923	GREM1	15	q13.3	1.011550175	2.763214888	2.901277801	5	1	62.50135744	NA	NA
ENSG00000128944	KNSTRN	15	q15.1	1.008075139	1.231584897	1.362007649	3	1	38.23007574	NA	NA
ENSG00000118785	SPP1	4	q22.1	1.003030914	1.717099537	2.189851751	5	1	64.17204938	NA	NA
ENSG00000162624	LHX8	1	p31.1	1.002585515	2.285126604	2.013481641	3	1	73.28655085	NA	NA
ENSG00000104415	WISP1	8	q24.22	0.996846967	1.815016034	1.620333075	4	1	63.92107833	1.91721	0.000372607
ENSG00000123364	HOXC13	12	q13.13	0.996492001	1.68787039	1.26159625	5	1	23.35511028	NA	NA
ENSG00000163918	RFC4	3	q27.3	0.990663586	1.281047647	1.316683582	4	1	16.15021281	NA	NA
ENSG00000184613	NELL2	12	q12	0.987808535	2.470888932	2.751633754	4	0	54.7448328	NA	NA
ENSG00000151617	EDNRA	4	q31.22	0.986393981	1.741477588	1.76981429	5	1	41.71318118	NA	NA
ENSG00000203760	CENPW	6	q22.32	0.979166532	2.483924093	2.609114619	2	1	12.591593	NA	NA
ENSG00000111665	CDCA3	12	p13.31	0.972988809	0.97133304	1.208033306	5	1	66.42170777	NA	NA
ENSG00000152990	ADGRA3	4	p15.2	0.971649962	1.712500825	1.776917674	4	1	13.75637369	NA	NA
ENSG00000163507	KIAA1524	3	q13.13	0.970271558	2.017943938	2.143964664	4	1	56.19356319	NA	NA
ENSG00000136492	BRIP1	17	q23.2	0.96588257	1.543711878	1.347841699	5	1	51.32358742	NA	NA
ENSG00000134690	CDCA8	1	p34.3	0.961650788	1.613476603	1.594675933	5	1	53.67997389	NA	NA
ENSG00000175305	CCNE2	8	q22.1	0.961500829	0.920969592	0.949453024	5	1	44.34242186	NA	NA
ENSG00000113810	SMC4	3	q25.33	0.952775444	1.924731879	2.072868609	4	1	37.26628247	NA	NA
ENSG00000161888	SPC24	19	p13.2	0.949665657	2.255600794	2.329644642	3	1	19.85224254	NA	NA
ENSG00000060718	COL11A1	1	p21.1	0.948616084	2.944409766	3.380567947	4	0	57.09496158	NA	NA
ENSG00000163362	C1orf106	1	q32.1	0.947857785	1.329970025	1.423557204	5	1	77.87479316	NA	NA
ENSG00000104738	MCM4	8	q11.21	0.944482342	1.822659778	1.866269576	4	1	16.79193067	NA	NA
ENSG00000254585	MAGEL2	15	q11.2	0.943600026	2.419040851	2.428617308	5	1	62.03452553	NA	NA
ENSG00000152767	FARP1	13	q32.2	0.941221819	1.359170675	1.450667749	5	1	31.08599808	NA	NA
ENSG00000075213	SEMA3A	7	q21.11	0.938461128	2.360478897	2.597536595	4	1	57.09277251	NA	NA
ENSG00000137745	MMP13	11	q22.2	0.937814547	2.817608848	2.203768909	5	1	67.55143161	NA	NA
ENSG00000166451	CENPN	16	q23.2	0.931523062	1.824969606	1.744033671	5	1	29.78320688	NA	NA
ENSG00000066382	MPPED2	11	p14.1	0.929715078	1.912606584	1.863687089	4	0	61.01949087	NA	NA
ENSG00000159184	HOXB13	17	q21.32	0.925224134	1.159990445	1.279790442	5	1	46.78109679	NA	NA
ENSG00000146242	TPBG	6	q14.1	0.921394683	1.774040102	1.796684212	5	1	66.06695878	NA	NA
ENSG00000108821	COL1A1	17	q21.33	0.91865251	2.964861509	2.940986697	5	1	62.33929613	NA	NA
ENSG00000145681	HAPLN1	5	q14.3	0.916599917	2.74334565	2.816777099	4	0	83.96205914	NA	NA
ENSG00000185480	PARPBP	12	q23.2	0.915552667	1.339852714	1.394229092	5	1	70.23582223	NA	NA
ENSG00000104313	EYA1	8	q13.3	0.911482991	2.713450608	2.865722079	4	0	56.29727361	NA	NA
ENSG00000154839	SKA1	18	q21.1	0.910495777	1.060487483	1.096165395	5	1	53.33122223	NA	NA
ENSG00000144354	CDCA7	2	q31.1	0.909958389	1.900511452	1.988574645	4	1	46.12874405	NA	NA
ENSG00000071564	TCF3	19	p13.3	0.906743018	1.163417912	1.276358281	4	1	30.79229687	NA	NA
ENSG00000109084	TMEM97	17	q11.2	0.901006054	1.400797153	1.431830919	4	1	38.07550192	2.03968	0.000707466
ENSG00000136982	DSCC1	8	q24.12	0.89839353	1.30639855	1.346826349	5	1	49.07986976	NA	NA
ENSG00000142731	PLK4	4	q28.1	0.898243431	1.001944639	1.218402561	5	1	57.98539155	NA	NA
ENSG00000119969	HELLS	10	q23.33	0.89643609	0.520994552	0.536845908	5	1	60.68065089	NA	NA
ENSG00000094804	CDC6	17	q21.2	0.893248831	1.540761588	1.506900173	5	1	28.91114532	NA	NA
ENSG00000107731	UNC5B	10	q22.1	0.88890944	1.664236475	1.676341569	5	1	39.23090405	NA	NA
ENSG00000139292	LGR5	12	q21.1	0.884000595	1.724406051	1.576522577	4	0	69.39088551	NA	NA
ENSG00000163535	SGOL2	2	q33.1	0.883467713	1.993352277	2.145489589	3	1	45.30530396	NA	NA
ENSG00000136630	HLX	1	q41	0.882430217	1.39500959	1.458879003	4	1	38.63486828	NA	NA
ENSG00000135269	TES	7	q31.2	0.880753244	1.55946941	1.57516815	5	1	40.4784854	NA	NA
ENSG00000174442	ZWILCH	15	q22.31	0.879875712	1.464927677	1.412428101	5	1	50.33715821	NA	NA
ENSG00000150551	LYPD1	2	q21.2	0.874149975	2.195515231	2.637302428	3	0	37.03999262	NA	NA
ENSG00000126778	SIX1	14	q23.1	0.870989618	2.136725741	2.244850816	4	0	36.04629032	NA	NA
ENSG00000129173	E2F8	11	p15.1	0.869727917	0.90975748	0.994101058	5	1	45.57589599	2.69543	0.0336308
ENSG00000114251	WNT5A	3	p14.3	0.867782154	1.787738031	1.872656713	5	1	62.86619104	NA	NA
ENSG00000140525	FANCI	15	q26.1	0.863758536	1.683765178	1.896235855	4	1	29.49893003	NA	NA
ENSG00000237649	KIFC1	6	p21.32	0.861546938	1.65110708	1.597053902	4	1	38.32990544	NA	NA
ENSG00000136108	CKAP2	13	q14.3	0.852245969	1.533477966	1.768652101	5	1	68.35511807	NA	NA
ENSG00000138435	CHRNA1	2	q31.1	0.850918189	2.37482148	2.583949487	5	1	44.423848	NA	NA
ENSG00000019505	SYT13	11	p11.2	0.850422911	0.495942204	0.359867513	5	1	69.30000791	NA	NA
ENSG00000204262	COL5A2	2	q32.2	0.846351185	1.897887489	1.90663424	4	0	32.75249058	NA	NA
ENSG00000156802	ATAD2	8	q24.13	0.84434835	1.625462119	1.712729806	5	1	41.70920576	NA	NA
ENSG00000235386		1	q44	0.84362709	2.700887303	2.649751288	2	0	2.098503631	NA	NA
ENSG00000198554	WDHD1	14	q22.3	0.838880711	1.515072003	1.50250969	5	1	63.91907587	NA	NA
ENSG00000043355	ZIC2	13	q32.3	0.838484825	0.079832805	0.122449301	3	0	100	NA	NA
ENSG00000158089	GALNT14	2	p23.1	0.835840914	2.018033283	1.86520282	4	0	67.60721932	NA	NA
ENSG00000149554	CHEK1	11	q24.2	0.833025093	1.446721664	1.442692702	5	1	73.18065276	NA	NA
ENSG00000112029	FBXO5	6	q25.2	0.832922398	1.621965042	1.57281433	5	1	30.36303537	NA	NA
ENSG00000129534	MIS18BP1	14	q21.2	0.83113621	0.51715976	0.549892062	5	1	100	NA	NA
ENSG00000137942	FNBP1L	1	p22.1	0.830494049	1.558510851	1.65480914	3	1	15.58745955	NA	NA
ENSG00000049323	LTBP1	2	p22.3	0.82826984	1.554934277	1.627410526	5	1	53.01319365	NA	NA
ENSG00000145604	SKP2	5	p13.2	0.824654352	1.056954858	0.996701052	5	1	54.31560046	NA	NA
ENSG00000133119	RFC3	13	q13.2	0.822352319	0.984308089	1.001120528	5	1	49.8111713	NA	NA
ENSG00000129195	FAM64A	17	p13.2	0.820592209	1.733060916	1.714834155	5	1	41.38517232	NA	NA
ENSG00000171243	SOSTDC1	7	p21.1	0.817976534	2.408172312	2.540943979	4	0	52.96045904	NA	NA
ENSG00000166482	MFAP4	17	p11.2	0.816927691	2.006171542	1.878892664	5	1	71.59049035	NA	NA
ENSG00000143320	CRABP2	1	q23.1	0.813153131	1.694740935	1.630391339	3	0	57.63499641	NA	NA
ENSG00000073756	PTGS2	1	q31.1	0.811898064	1.20844103	1.256267962	5	1	73.73138924	NA	NA
ENSG00000166670	MMP10	11	q22.2	0.811386853	0.671149605	0.53100287	5	1	77.6608555	NA	NA
ENSG00000184838	PRR16	5	q23.1	0.810863638	1.86600012	1.988783145	4	0	49.01973694	NA	NA
ENSG00000132436	FIGNL1	7	p12.1	0.809718049	0.921766148	0.889287535	4	1	68.46687521	NA	NA
ENSG00000163251	FZD5	2	q33.3	0.80925717	1.417260831	1.154113729	5	1	62.33719117	2.79124	0.00780462
ENSG00000136295	TTYH3	7	p22.3	0.807633667	1.956603052	2.02438015	3	1	22.72885743	NA	NA
ENSG00000010292	NCAPD2	12	p13.31	0.805305316	1.17746612	1.2230401	5	1	33.98360043	NA	NA
ENSG00000136240	KDELR2	7	p22.1	0.804824846	1.453489213	1.524344878	5	1	39.46788627	1.52986	0.000619301
ENSG00000278828	HIST1H3H	6	p22.1	0.802695029	0.613947713	0.61891544	5	1	63.90911357	NA	NA
ENSG00000075618	FSCN1	7	p22.1	0.798054207	0.741360351	0.641620477	5	1	47.37103911	NA	NA
ENSG00000134901	KDELC1	13	q33.1	0.796703801	1.323810628	1.329353605	5	1	24.42131389	NA	NA
ENSG00000146250	PRSS35	6	q14.2	0.796679084	1.253730514	1.387785692	3	0	64.7050303	NA	NA
ENSG00000175040	CHST2	3	q24	0.796542652	1.472240257	1.551063706	4	0	62.46623482	NA	NA
ENSG00000075218	GTSE1	22	q13.31	0.789244412	1.199369854	1.193020626	5	1	37.68553747	NA	NA
ENSG00000100985	MMP9	20	q13.12	0.78782021	1.915455948	1.747027187	5	1	35.18597363	NA	NA
ENSG00000112175	BMP5	6	p12.1	0.787622687	2.331566272	2.299613289	4	0	50.50644212	NA	NA
ENSG00000106355	LSM5	7	p14.3	0.785872839	0.890069553	0.859881851	5	1	24.16872324	NA	NA
ENSG00000135052	GOLM1	9	q21.33	0.784985372	1.251304197	1.250975118	4	1	19.45508866	NA	NA
ENSG00000118193	KIF14	1	q32.1	0.783814934	0.996703164	0.887363617	4	1	80.38312659	NA	NA
ENSG00000274997	HIST1H2AH	6	p22.1	0.781209921	1.388943401	1.366898077	3	1	60.24149348	NA	NA
ENSG00000087586	AURKA	20	q13.2	0.78009236	1.698734567	1.917903968	5	1	59.60770655	NA	NA
ENSG00000105889	STEAP1B	7	p15.3	0.775334167	1.187243792	1.086421488	3	1	100	NA	NA
ENSG00000242265	PEG10	7	q21.3	0.77060787	2.316864618	2.244867464	4	1	61.57761585	NA	NA
ENSG00000141526	SLC16A3	17	q25.3	0.76604476	1.840762943	1.917490357	5	1	35.85982383	1.78107	0.0208457
ENSG00000165588	OTX2	14	q22.3	0.761448313	0.901738266	0.505738022	3	0	100	NA	NA
ENSG00000101447	FAM83D	20	q11.23	0.758405908	2.350375598	2.198820728	3	1	25.2868306	NA	NA
ENSG00000105011	ASF1B	19	p13.12	0.756384553	1.107156497	1.131362385	5	1	61.896693	NA	NA
ENSG00000275013	PRAME	CHR_HSCHR22_1_CTG3	q11.22	0.755389497	5.407122797	7.110855735	1	0	0	NA	NA
ENSG00000109674	NEIL3	4	q34.3	0.755037722	1.050212546	1.010386731	5	1	46.083673	NA	NA
ENSG00000256463	SALL3	18	q23	0.753797612	1.954155088	1.988689286	2	0	100	NA	NA
ENSG00000118733	OLFM3	1	p21.1	0.753067347	2.125324742	1.727300535	3	0	100	NA	NA
ENSG00000169436	COL22A1	8	q24.3	0.746827757	2.542294298	2.657184251	3	1	100	NA	NA
ENSG00000273983	HIST1H3G	6	p22.2	0.74516757	0.872788045	0.804349074	5	1	57.13803482	NA	NA
ENSG00000102384	CENPI	X	q22.1	0.744045964	1.469844026	1.519728305	4	1	64.65625648	NA	NA
ENSG00000112541	PDE10A	6	q27	0.73772555	1.471284349	1.346872031	4	1	38.69376705	NA	NA
ENSG00000128050	PAICS	4	q12	0.733206258	1.092720613	1.060935953	5	1	32.58011937	NA	NA
ENSG00000182481	KPNA2	17	q24.2	0.731910061	1.635009835	1.515264351	5	1	52.50180187	NA	NA
ENSG00000137558	PI15	8	q21.13	0.731522286	0.269644381	0.129255106	5	1	87.32746855	NA	NA
ENSG00000164692	COL1A2	7	q21.3	0.730363495	1.537213509	1.085744386	4	0	60.52010534	NA	NA
ENSG00000164032	H2AFZ	4	q23	0.729487411	1.113083965	1.179250906	5	1	28.86638459	NA	NA
ENSG00000180044	C3orf80	3	q25.33	0.725820956	4.266749068	4.391439342	1	0	0	NA	NA
ENSG00000164283	ESM1	5	q11.2	0.724613327	1.868105788	2.017195206	5	1	76.52202159	NA	NA
ENSG00000109472	CPE	4	q32.3	0.721596715	1.32838852	1.41686595	4	0	66.0133514	NA	NA
ENSG00000122691	TWIST1	7	p21.1	0.721338506	1.31455825	1.214553819	5	1	70.02305855	NA	NA
ENSG00000164754	RAD21	8	q24.11	0.720192082	1.051103368	1.12093755	5	1	37.60795833	NA	NA
ENSG00000123374	CDK2	12	q13.2	0.719757735	1.272485733	1.236690644	5	1	36.73618208	NA	NA
ENSG00000197299	BLM	15	q26.1	0.719379673	0.695781979	0.684735865	5	1	36.51207085	NA	NA
ENSG00000276368	HIST1H2AJ	6	p22.1	0.716214766	0.581842962	0.773438944	5	1	77.42931914	NA	NA
ENSG00000183395	PMCH	12	q23.2	0.713866034	0.894857748	0.968798394	5	1	59.87508704	NA	NA
ENSG00000277224	HIST1H2BF	6	p22.2	0.712627946	1.681558375	1.711219663	4	0	25.63231584	NA	NA
ENSG00000065328	MCM10	10	p13	0.71213373	0.976704974	0.738294995	5	1	57.70576895	NA	NA
ENSG00000113368	LMNB1	5	q23.2	0.71183484	1.6726766	1.822979881	5	1	61.60111992	NA	NA
ENSG00000157502	MUM1L1	X	q22.3	0.707479366	2.35248366	2.410221721	4	1	56.8193876	NA	NA
ENSG00000142700	DMRTA2	1	p32.3	0.707221798	2.212551039	2.005384792	2	1	58.82265672	NA	NA
ENSG00000040275	SPDL1	5	q35.1	0.705738099	1.387480145	1.436165354	5	1	30.27313288	NA	NA
ENSG00000012048	BRCA1	17	q21.31	0.705637547	0.389237107	0.407089619	5	1	78.9330463	NA	NA
ENSG00000170779	CDCA4	14	q32.33	0.70198858	1.502937208	1.493182593	5	1	26.45265265	NA	NA
ENSG00000184445	KNTC1	12	q24.31	0.701842892	1.222679472	1.266417573	5	1	63.06582697	NA	NA
ENSG00000168268	NT5DC2	3	p21.1	0.701548431	1.175538963	1.282462204	4	1	100	NA	NA
ENSG00000197275	RAD54B	8	q22.1	0.700305217	1.225279236	1.131487304	5	1	63.52713304	NA	NA
ENSG00000123352	SPATS2	12	q13.12	0.69986702	1.152740977	1.19823609	5	1	19.17001988	NA	NA
ENSG00000184661	CDCA2	8	p21.2	0.696766918	1.797737464	1.86649465	3	1	23.7753374	NA	NA
ENSG00000124440	HIF3A	19	q13.32	0.693046486	1.201628808	1.244657504	4	0	100	NA	NA
ENSG00000138182	KIF20B	10	q23.31	0.692993203	0.493314665	0.418452438	5	1	79.30870255	NA	NA
ENSG00000184905	TCEAL2	X	q22.1	0.692746029	1.162661988	1.191296457	4	0	52.44477011	NA	NA
ENSG00000248329	APELA	4	q32.3	0.690243768	4.24156242	4.871704724	1	0	0	NA	NA
ENSG00000143179	UCK2	1	q24.1	0.689676546	0.424500493	0.390626238	5	1	80.43988392	1.60875	0.0191815
ENSG00000123572	NRK	X	q22.3	0.68905463	1.327920072	1.208358855	3	1	73.02230056	NA	NA
ENSG00000277586	NEFL	8	p21.2	0.687456067	1.922005025	1.658616594	4	0	100	NA	NA
ENSG00000101412	E2F1	20	q11.22	0.685033494	0.489860467	0.511917603	5	1	61.89743246	2.41005	4.34437e-05
ENSG00000157227	MMP14	14	q11.2	0.684260139	1.200784528	1.193317968	5	1	32.80021997	NA	NA
ENSG00000198759	EGFL6	X	p22.2	0.68313487	1.898324677	2.068446091	4	0	100	NA	NA
ENSG00000250254	PTTG2	4	p14	0.680660106	1.209263223	1.082018239	5	1	77.24937689	NA	NA
ENSG00000164778	EN2	7	q36.3	0.679919882	1.408100846	0.999175979	5	1	100	NA	NA
ENSG00000159217	IGF2BP1	17	q21.32	0.678224464	1.803813154	2.040587881	4	1	67.6312041	NA	NA
ENSG00000146674	IGFBP3	7	p12.3	0.67715367	1.538389275	1.599334718	4	1	24.34379722	NA	NA
ENSG00000109685	WHSC1	4	p16.3	0.676672753	1.170680388	1.070291174	5	1	62.89292512	NA	NA
ENSG00000168393	DTYMK	2	q37.3	0.676187672	1.01182444	0.985767327	5	1	34.39465956	NA	NA
ENSG00000164649	CDCA7L	7	p15.3	0.676168832	1.879578663	1.71548929	3	1	57.24789812	NA	NA
ENSG00000108813	DLX4	17	q21.33	0.674551052	0.505963539	0.562632102	5	1	100	2.64128	0.000383148
ENSG00000262655	SPON1	11	p15.2	0.672704838	1.519100883	1.483113347	5	1	100	NA	NA
ENSG00000164093	PITX2	4	q25	0.667592488	2.077191622	1.874553082	5	1	74.7390915	NA	NA
ENSG00000251239		17	q21.33	0.666092954	3.444890054	3.71171637	1	0	0	NA	NA
ENSG00000132321	IQCA1	2	q37.3	0.664449338	0.704132874	0.681076422	5	1	79.39495528	NA	NA
ENSG00000125820	NKX2-2	20	p11.22	0.663004939	1.090082927	0.824378501	5	1	81.03468841	NA	NA
ENSG00000146918	NCAPG2	7	q36.3	0.662013838	1.047203305	1.18652502	5	1	59.4254117	NA	NA
ENSG00000180318	ALX1	12	q21.31	0.660974495	1.302785154	1.536549591	5	1	63.66601154	2.01253	0.00021312
ENSG00000106031	HOXA13	7	p15.2	0.660183595	2.29812305	2.170353797	2	0	100	NA	NA
ENSG00000108468	CBX1	17	q21.32	0.660089523	1.072210074	1.088055386	5	1	39.73017511	NA	NA
ENSG00000236654		7	p15.3	0.660075454	2.18405922	2.277405737	2	0	11.97400546	NA	NA
ENSG00000196411	EPHB4	7	q22.1	0.659691245	1.132370849	1.21387892	5	1	37.45404343	NA	NA
ENSG00000137310	TCF19	6	p21.33	0.657462675	0.97275493	1.058069176	4	1	56.91259131	NA	NA
ENSG00000205208	C4orf46	4	q32.1	0.655088791	1.523605163	1.654946312	3	1	49.788674	NA	NA
ENSG00000035499	DEPDC1B	5	q12.1	0.652326471	1.843116753	1.864787675	3	1	46.83082395	NA	NA
ENSG00000100196	KDELR3	22	q13.1	0.652292434	1.202751754	1.353710291	5	1	58.65858044	NA	NA
ENSG00000101825	MXRA5	X	p22.33	0.649747136	1.777223228	1.907959727	4	0	57.55992583	NA	NA
ENSG00000121621	KIF18A	11	p14.1	0.649091428	1.410557095	1.369878886	5	1	70.64366577	-5.28206	0.0786627
ENSG00000095596	CYP26A1	10	q23.33	0.647591871	1.101395106	0.98587097	5	1	100	NA	NA
ENSG00000105486	LIG1	19	q13.33	0.647230066	1.091397402	1.094262013	5	1	31.03612047	NA	NA
ENSG00000172239	PAIP1	5	p12	0.64590751	0.871790882	0.961444744	5	1	67.89629235	NA	NA
ENSG00000132646	PCNA	20	p12.3	0.645457267	1.078920851	1.074789888	5	1	27.48637948	NA	NA
ENSG00000093009	CDC45	22	q11.21	0.643852173	1.375008741	1.357703991	5	1	40.75231812	NA	NA
ENSG00000006377	DLX6	7	q21.3	0.63988672	0.205194875	0.217087345	4	1	100	NA	NA
ENSG00000144355	DLX1	2	q31.1	0.638692747	1.435007666	1.508176659	3	1	100	NA	NA
ENSG00000163602	RYBP	3	p13	0.637714653	0.98443759	0.966204181	5	1	49.13698225	NA	NA
ENSG00000158402	CDC25C	5	q31.2	0.637580931	0.587480628	0.710560542	5	1	72.32923737	NA	NA
ENSG00000107984	DKK1	10	q21.1	0.636502276	1.25934283	1.242865108	5	1	77.64967843	NA	NA
ENSG00000117906	RCN2	15	q24.3	0.634982449	0.595232109	0.656523827	5	1	43.60049388	NA	NA
ENSG00000124575	HIST1H1D	6	p22.2	0.63381329	1.745029983	1.920409231	4	0	73.78733194	NA	NA
ENSG00000150051	MKX	10	p12.1	0.632886468	0.964835467	1.202568624	3	1	100	NA	NA
ENSG00000122641	INHBA	7	p14.1	0.632876432	1.012150754	1.213566062	5	1	100	NA	NA
ENSG00000275379	HIST1H3I	6	p22.1	0.630871739	0.609357172	0.759309397	5	1	73.86491933	NA	NA
ENSG00000164616	FBXL21	5	q31.1	0.628252437	2.146337085	2.202175519	3	0	100	NA	NA
ENSG00000105825	TFPI2	7	q21.3	0.626629892	1.441046481	0.72424448	5	1	41.57589629	NA	NA
ENSG00000136518	ACTL6A	3	q26.33	0.62594445	0.697315696	0.681297625	5	1	40.12425376	NA	NA
ENSG00000170689	HOXB9	17	q21.32	0.624543244	0.329948354	0.34361344	5	1	57.11238707	1.8654	0.00241141
ENSG00000115232	ITGA4	2	q31.3	0.621238091	1.231686801	1.331691795	5	1	77.61260671	NA	NA
ENSG00000177084	POLE	12	q24.33	0.619390134	0.359878061	0.354095248	5	1	100	NA	NA
ENSG00000072071	ADGRL1	19	p13.12	0.617478893	1.473017188	1.487800253	3	0	51.48843095	NA	NA
ENSG00000196159	FAT4	4	q28.1	0.617423727	0.433108961	0.295882514	5	1	64.49481266	NA	NA
ENSG00000105173	CCNE1	19	q12	0.615442981	0.863438983	0.838097772	5	1	42.29578478	NA	NA
ENSG00000151012	SLC7A11	4	q28.3	0.614687267	0.106482252	0.042509158	5	1	85.31954695	NA	NA
ENSG00000175643	RMI2	16	p13.13	0.613526069	1.899927878	2.041235074	3	1	54.64420179	NA	NA
ENSG00000140451	PIF1	15	q22.31	0.612525439	1.106818564	1.217844486	4	1	61.07823039	NA	NA
ENSG00000112118	MCM3	6	p12.2	0.608116115	0.948707635	0.926703509	5	1	51.4609224	NA	NA
ENSG00000105968	H2AFV	7	p13	0.60792737	1.086043028	1.061598189	5	1	35.81754759	NA	NA
ENSG00000146143	PRIM2	6	p11.2	0.607239753	0.983901054	0.969274102	5	1	50.29316764	NA	NA
ENSG00000133466	C1QTNF6	22	q12.3	0.606030141	1.216052442	1.120699455	4	1	60.79280795	NA	NA
ENSG00000111445	RFC5	12	q24.23	0.605067468	0.762076971	0.772484877	5	1	40.88810755	NA	NA
ENSG00000149257	SERPINH1	11	q13.5	0.604321068	1.05609031	1.055069386	4	1	29.51465125	NA	NA
ENSG00000156140	ADAMTS3	4	q13.3	0.604319778	0.925816624	0.807331894	5	1	64.42902996	NA	NA
ENSG00000129965	INS-IGF2	11	p15.5	0.603161827	2.750825933	3.017544556	2	0	100	NA	NA
ENSG00000185697	MYBL1	8	q13.1	0.602839143	1.077125999	1.050480472	4	1	68.97313336	NA	NA
ENSG00000138821	SLC39A8	4	q24	0.602352719	1.825281248	1.985069736	4	0	52.32594335	1.91988	0.006682
ENSG00000278677	HIST1H2AM	6	p22.1	0.600924983	0.355365273	0.267131212	4	1	100	NA	NA
ENSG00000128918	ALDH1A2	15	q21.3	0.599158146	1.750140206	1.893945942	5	1	57.90530088	NA	NA
ENSG00000135451	TROAP	12	q13.12	0.598285826	1.012876575	1.130396706	5	1	53.18974361	NA	NA
ENSG00000109705	NKX3-2	4	p15.33	0.596565424	2.164662391	2.161079169	3	0	46.27507426	NA	NA
ENSG00000107833	NPM3	10	q24.32	0.595553182	1.123221995	1.095445822	5	1	47.82300469	NA	NA
ENSG00000207805	MIR483	11	p15.5	0.59550204	2.500485598	2.760140628	2	0	100	NA	NA
ENSG00000182378	PLCXD1	X	p22.33	0.592475361	1.045742972	1.160117453	4	0	54.64286221	NA	NA
ENSG00000183010	PYCR1	17	q25.3	0.592210482	1.160903077	1.215584391	5	1	43.13589821	NA	NA
ENSG00000102935	ZNF423	16	q12.1	0.590945186	0.570934949	0.553659702	4	0	100	NA	NA
ENSG00000177602	GSG2	17	p13.2	0.590778908	0.470897396	0.508018251	4	1	82.35927487	NA	NA
ENSG00000013810	TACC3	4	p16.3	0.590261392	1.201354229	1.104531916	5	1	58.48081543	NA	NA
ENSG00000000003	TSPAN6	X	q22.1	0.58986455	1.089512519	1.195489202	5	1	49.50090368	NA	NA
ENSG00000100479	POLE2	14	q21.3	0.589673729	0.918180605	0.954234809	5	1	40.58195874	NA	NA
ENSG00000203747	FCGR3A	1	q23.3	0.588062053	1.040202775	1.136393288	4	1	100	NA	NA
ENSG00000182168	UNC5C	4	q22.3	0.587718969	0.658936475	0.624167972	4	0	100	NA	NA
ENSG00000140470	ADAMTS17	15	q26.3	0.587262374	0.372373302	0.345480118	3	0	100	NA	NA
ENSG00000104321	TRPA1	8	q21.11	0.587061626	0.736867969	0.469424672	4	0	100	NA	NA
ENSG00000124875	CXCL6	4	q13.3	0.586199055	1.095622147	0.755097674	5	1	63.94707874	NA	NA
ENSG00000082898	XPO1	2	p15	0.5844657	1.121621445	1.073264983	5	1	40.44701488	NA	NA
ENSG00000114115	RBP1	3	q23	0.5840037	0.796575145	0.867533464	5	1	75.91054286	NA	NA
ENSG00000172292	CERS6	2	q24.3	0.583990015	1.070019949	1.21407544	4	1	52.39947639	NA	NA
ENSG00000116157	GPX7	1	p32.3	0.579703687	1.302835572	1.479154277	5	1	51.51358677	NA	NA
ENSG00000171208	NETO2	16	q12.1	0.57876211	1.368778987	1.025068849	5	1	38.69642006	NA	NA
ENSG00000134138	MEIS2	15	q14	0.578543589	0.896776096	0.780564159	4	0	100	NA	NA
ENSG00000120802	TMPO	12	q23.1	0.578150633	1.17843749	1.199337651	5	1	61.36020919	NA	NA
ENSG00000141562	NARF	17	q25.3	0.577651573	0.915504116	0.969260051	5	1	52.10805211	1.60389	0.00128081
ENSG00000150961	SEC24D	4	q26	0.57703194	0.800028497	0.745298065	5	1	44.33482244	NA	NA
ENSG00000101333	PLCB4	20	p12.3	0.576574914	0.924194966	0.799635864	4	0	70.03224641	NA	NA
ENSG00000104147	OIP5	15	q15.1	0.573382227	1.391465407	1.424439682	4	1	37.00129845	NA	NA
ENSG00000225976		10	p11.23	0.57157956	1.211104546	1.344226596	3	0	3.797217298	NA	NA
ENSG00000268942	CKS1BP3	5	q12.1	0.57157956	1.211104546	1.344226596	3	0	3.797217298	NA	NA
ENSG00000270132	WISP1-OT1	8	q24.22	0.570831716	2.85045235	2.706723564	2	0	100	1.91721	0.000372607
ENSG00000197409	HIST1H3D	6	p22.2	0.570509815	0.536075557	0.62236719	5	1	79.56792249	NA	NA
ENSG00000157214	STEAP2	7	q21.13	0.569508111	1.405929844	1.404108159	3	1	100	NA	NA
ENSG00000095739	BAMBI	10	p12.1	0.569264765	1.52138736	1.400901739	4	0	54.54172012	NA	NA
ENSG00000136352	NKX2-1	14	q13.3	0.569168796	0.112109362	0.111314318	4	1	100	NA	NA
ENSG00000124766	SOX4	6	p22.3	0.568986322	1.456674707	1.438549482	5	1	42.07483263	NA	NA
ENSG00000165449	SLC16A9	10	q21.2	0.567667059	0.555081399	0.407767036	3	0	100	NA	NA
ENSG00000119772	DNMT3A	2	p23.3	0.567471144	0.55903386	0.551324012	5	1	58.83193977	NA	NA
ENSG00000072110	ACTN1	14	q24.1	0.565523822	0.637526643	0.615986341	5	1	76.53680136	NA	NA
ENSG00000198826	ARHGAP11A	15	q13.3	0.564334357	1.478295547	1.425160667	4	0	50.47271683	NA	NA
ENSG00000103550	KNOP1	16	p12.3	0.564177921	0.866197663	0.832042607	4	1	62.24006033	NA	NA
ENSG00000106399	RPA3	7	p21.3	0.563972458	0.96161163	0.991771781	5	1	33.67184472	NA	NA
ENSG00000078177	N4BP2	4	p14	0.561853942	1.44684543	1.45012221	3	1	47.11942689	NA	NA
ENSG00000148737	TCF7L2	10	q25.2	0.56136357	0.930886889	0.888494665	5	1	73.38586716	NA	NA
ENSG00000130513	GDF15	19	p13.11	0.561155779	1.415246613	1.291223652	5	1	69.39652867	NA	NA
ENSG00000144868	TMEM108	3	q22.1	0.560639212	1.8140447	1.842597666	3	0	100	NA	NA
ENSG00000188517	COL25A1	4	q25	0.558085054	0.700933386	0.724089816	4	1	100	NA	NA
ENSG00000119042	SATB2	2	q33.1	0.557914628	1.456523025	1.424071186	4	1	44.6219862	NA	NA
ENSG00000152128	TMEM163	2	q21.3	0.557344316	1.29455672	1.130174761	3	0	100	NA	NA
ENSG00000088756	ARHGAP28	18	p11.31	0.556195601	0.543789605	0.478458258	4	1	100	NA	NA
ENSG00000080986	NDC80	18	p11.32	0.555710161	1.585356308	1.396991264	5	1	68.17605293	NA	NA
ENSG00000102302	FGD1	X	p11.22	0.555215465	1.143935681	1.129124003	4	0	26.3662126	NA	NA
ENSG00000065911	MTHFD2	2	p13.1	0.553804852	1.395150118	1.557417055	5	1	57.27833847	NA	NA
ENSG00000082196	C1QTNF3	5	p13.2	0.550424249	1.572740647	1.542089402	5	1	54.70033186	NA	NA
ENSG00000140534	TICRR	15	q26.1	0.549247912	1.397892096	1.423969965	3	1	10.0621739	NA	NA
ENSG00000144724	PTPRG	3	p14.2	0.548720653	1.06142283	0.962505826	5	1	65.47315704	NA	NA
ENSG00000146426	TIAM2	6	q25.2	0.546958653	1.364023323	1.324478419	3	1	38.59624326	NA	NA
ENSG00000104341	LAPTM4B	8	q22.1	0.545658429	1.255668409	1.405617562	4	0	58.82745304	1.93726	0.0724192
ENSG00000205978	NYNRIN	14	q12	0.54518922	0.736232025	0.745690023	4	1	60.33822468	NA	NA
ENSG00000165490	DDIAS	11	q14.1	0.544976846	1.71074854	1.86130267	3	1	69.03649246	NA	NA
ENSG00000253379		8	q13.3	0.544225114	2.868108877	2.900059817	1	0	0	NA	NA
ENSG00000074047	GLI2	2	q14.2	0.541624933	1.487702844	1.475320358	4	1	54.70807849	NA	NA
ENSG00000112812	PRSS16	6	p22.1	0.539314745	0.344004449	0.378842606	4	0	100	NA	NA
ENSG00000100154	TTC28	22	q12.1	0.539285546	0.863059874	0.898386244	4	1	64.03025729	NA	NA
ENSG00000132432	SEC61G	7	p11.2	0.537852327	1.051425675	1.1269017	5	1	38.22204298	NA	NA
ENSG00000113739	STC2	5	q35.2	0.537829429	0.88523758	1.025020542	5	1	100	NA	NA
ENSG00000158427	TMSB15B	X	q22.2	0.536845856	1.503722226	1.485167776	4	1	60.79798188	NA	NA
ENSG00000269226		X	q22.2	0.536845856	1.507283771	1.466171092	3	1	50.53256074	NA	NA
ENSG00000183684	ALYREF	17	q25.3	0.53678192	1.217973834	1.240277816	4	1	37.44883102	NA	NA
ENSG00000120149	MSX2	5	q35.2	0.535878926	1.271173248	1.275242048	4	0	59.71910081	NA	NA
ENSG00000034053	APBA2	15	q13.1	0.535835407	1.636151636	1.6257758	4	0	55.46356289	NA	NA
ENSG00000167244	IGF2	11	p15.5	0.535549844	2.505442239	2.683799792	4	0	100	NA	NA
ENSG00000122884	P4HA1	10	q22.1	0.534040302	1.158244595	1.116544353	5	1	34.52064081	NA	NA
ENSG00000116132	PRRX1	1	q24.2	0.533426528	0.953643422	0.989819301	5	1	71.75740171	NA	NA
ENSG00000115392	FANCL	2	p16.1	0.532800398	1.005296453	0.974303497	4	0	62.0519399	NA	NA
ENSG00000166292	TMEM100	17	q22	0.53110758	1.74713951	1.65435684	4	0	69.56112809	NA	NA
ENSG00000170381	SEMA3E	7	q21.11	0.531093445	0.765368568	0.779697486	4	0	71.44548727	NA	NA
ENSG00000180730	SHISA2	13	q12.13	0.530301533	1.650905862	1.652292952	2	0	100	NA	NA
ENSG00000139146	FAM60A	12	p11.21	0.529525494	1.203005122	1.231549163	5	1	68.57117688	NA	NA
ENSG00000281823		6	p22.2	0.527959704	1.674646056	1.610557069	3	0	37.96276107	NA	NA
ENSG00000170743	SYT9	11	p15.4	0.527320319	1.33190623	1.728256887	2	0	100	NA	NA
ENSG00000275004	ZNF280B	22	q11.22	0.526118911	0.506419902	0.421001126	4	1	72.8016292	NA	NA
ENSG00000164294	GPX8	5	q11.2	0.524175765	1.148920297	1.113766743	4	1	35.86471676	NA	NA
ENSG00000158373	HIST1H2BD	6	p22.2	0.522574472	1.66776518	1.615995776	4	0	53.98928687	NA	NA
ENSG00000100162	CENPM	22	q13.2	0.521569824	0.961120776	1.09908807	5	1	42.51663041	NA	NA
ENSG00000122176	FMOD	1	q32.1	0.519416339	1.482152542	1.813223245	4	0	55.77225076	NA	NA
ENSG00000204381	LAYN	11	q23.1	0.519039162	1.011489949	1.055107898	4	1	52.95166721	NA	NA
ENSG00000030066	NUP160	11	p11.2	0.517242661	0.375819805	0.382432883	5	1	64.06446475	NA	NA
ENSG00000254726	MEX3A	1	q22	0.51614483	1.793453474	1.696190793	2	1	17.17543339	NA	NA
ENSG00000197565	COL4A6	X	q22.3	0.515926996	0.820090647	0.647906774	5	1	100	NA	NA
ENSG00000100297	MCM5	22	q12.3	0.514657673	0.726992271	0.796525065	5	1	100	NA	NA
ENSG00000121644	DESI2	1	q44	0.513721721	0.893513034	0.887369673	5	1	45.83327993	NA	NA
ENSG00000165480	SKA3	13	q12.11	0.513163419	1.354202791	1.155530643	3	1	65.51843308	NA	NA
ENSG00000213347	MXD3	5	q35.3	0.51278316	0.403754866	0.334280958	5	1	100	NA	NA
ENSG00000073792	IGF2BP2	3	q27.2	0.512780295	1.34864087	1.427462642	5	1	41.48516163	NA	NA
ENSG00000162063	CCNF	16	p13.3	0.512312769	0.845737416	0.833476793	5	1	65.80339232	NA	NA
ENSG00000188042	ARL4C	2	q37.1	0.512215146	1.782217029	1.907897983	4	1	55.34648901	NA	NA
ENSG00000106080	FKBP14	7	p14.3	0.51156696	1.196550814	1.141274638	5	1	69.98941196	NA	NA
ENSG00000140600	SH3GL3	15	q25.2	0.511564261	0.94635632	0.95187434	4	0	65.83501104	NA	NA
ENSG00000144554	FANCD2	3	p25.3	0.511534115	1.165801012	1.13465408	4	1	44.55486834	NA	NA
ENSG00000154188	ANGPT1	8	q23.1	0.511496418	0.97273192	0.821547026	5	1	49.44427467	NA	NA
ENSG00000160161	CILP2	19	p13.11	0.510458732	1.430712583	1.104654795	4	1	100	1.9219	0.00141808
ENSG00000197584	KCNMB2	3	q26.32	0.510389523	0.110431864	0.073287671	3	0	100	NA	NA
ENSG00000152455	SUV39H2	10	p13	0.510258262	0.920832688	0.815250516	5	1	70.963143	NA	NA
ENSG00000167325	RRM1	11	p15.4	0.508049208	0.883761458	0.873699745	5	1	75.32930958	NA	NA
ENSG00000103353	UBFD1	16	p12.2	0.505701752	0.81893155	0.831730692	5	1	73.51363418	NA	NA
ENSG00000159167	STC1	8	p21.2	0.505341323	1.294599708	1.369234116	5	1	100	NA	NA
ENSG00000225968	ELFN1	7	p22.3	0.505272247	2.929901244	3.044680345	1	0	0	2.11239	0.00612927
ENSG00000120068	HOXB8	17	q21.32	0.505101653	0.314693903	0.386457903	5	1	63.69351558	NA	NA
ENSG00000198056	PRIM1	12	q13.3	0.504639766	0.880655804	0.951581693	5	1	56.27050009	NA	NA
ENSG00000175426	PCSK1	5	q15	0.503342219	1.33757784	0.740697806	4	0	100	NA	NA
ENSG00000108176	DNAJC12	10	q21.3	0.50260746	1.481486769	1.589300475	4	0	38.73740056	NA	NA
ENSG00000079616	KIF22	16	p11.2	0.502568467	0.762358267	0.685034344	5	1	100	NA	NA
ENSG00000147394	ZNF185	X	q28	0.50192184	1.554436762	1.508035692	4	0	52.12030824	NA	NA
ENSG00000105202	FBL	19	q13.2	0.501836364	1.089542719	1.127513536	5	1	57.5287635	NA	NA
ENSG00000134285	FKBP11	12	q13.12	0.501608587	0.976284918	0.866848768	5	1	74.49477217	NA	NA
ENSG00000182199	SHMT2	12	q13.3	0.501285796	1.203453782	1.226123364	5	1	47.31951629	NA	NA
ENSG00000115677	HDLBP	2	q37.3	0.501117264	0.857337105	0.879704034	5	1	49.16175561	NA	NA
ENSG00000137203	TFAP2A	6	p24.3	0.50082778	0.74182977	0.406478682	4	1	100	NA	NA
ENSG00000129351	ILF3	19	p13.2	0.500645745	0.727690282	0.812156905	5	1	55.68569491	NA	NA
ENSG00000170035	UBE2E3	2	q31.3	0.499900164	0.803554197	0.80126252	5	1	69.07981499	NA	NA
ENSG00000233247		X	p22.2	0.499900164	0.937396996	0.938247084	3	0	54.70274771	NA	NA
ENSG00000163132	MSX1	4	p16.2	0.499358981	0.907976592	0.872079085	5	1	70.5256598	NA	NA
ENSG00000187840	EIF4EBP1	8	p11.23	0.499252851	0.934929837	0.937379842	5	1	73.03405328	NA	NA
ENSG00000135111	TBX3	12	q24.21	0.49874854	1.36734295	1.360035235	5	1	57.5797954	NA	NA
ENSG00000111816	FRK	6	q22.1	0.496326059	0.397238953	0.375472851	5	1	100	NA	NA
ENSG00000184911	DMRTC1B	X	q13.1	0.496309733	2.801186378	2.919223334	1	0	0	2.21643	0.00941448
ENSG00000269502	DMRTC1	X	q13.1	0.496309733	1.861176029	1.87308005	2	0	100	NA	NA
ENSG00000213190	MLLT11	1	q21.3	0.49582708	1.352152897	1.311171125	4	0	100	NA	NA
ENSG00000168148	HIST3H3	1	q42.13	0.495406458	0.407134813	0.47516347	5	1	100	NA	NA
ENSG00000183598	HIST2H3D	1	q21.2	0.495406458	1.455296469	1.645820851	2	1	100	NA	NA
ENSG00000203811	HIST2H3C	1	q21.2	0.495406458	1.455296469	1.645820851	2	1	100	NA	NA
ENSG00000274750	HIST1H3E	6	p22.2	0.495406458	0.310456379	0.353241241	5	1	100	NA	NA
ENSG00000275714	HIST1H3A	6	p22.2	0.495406458	0.30424358	0.303551392	5	1	100	NA	NA
ENSG00000277775	HIST1H3F	6	p22.2	0.495406458	0.179875521	0.249600807	5	1	100	NA	NA
ENSG00000141448	GATA6	18	q11.2	0.494939494	1.429168468	1.425633266	5	1	57.86858255	NA	NA
ENSG00000165323	FAT3	11	q14.3	0.493321753	3.383850382	3.790662649	1	0	0	NA	NA
ENSG00000180818	HOXC10	12	q13.13	0.492887376	1.69104989	1.512013306	5	1	100	NA	NA
ENSG00000124813	RUNX2	6	p21.1	0.492615528	0.486697276	0.453554692	3	1	74.14190386	NA	NA
ENSG00000143621	ILF2	1	q21.3	0.489604655	0.765585964	0.728945252	5	1	40.45777248	NA	NA
ENSG00000179222	MAGED1	X	p11.22	0.488267089	1.148121115	1.157288698	5	1	54.02662343	NA	NA
ENSG00000179008	C14orf39	14	q23.1	0.486725108	1.409046244	1.375283343	3	1	100	NA	NA
ENSG00000120992	LYPLA1	8	q11.23	0.486172907	0.892065948	0.891404184	4	1	46.40933926	NA	NA
ENSG00000181104	F2R	5	q13.3	0.485156745	1.291216329	0.978416412	5	1	100	NA	NA
ENSG00000122565	CBX3	7	p15.2	0.484287607	1.207042694	1.167225525	5	1	41.26188537	NA	NA
ENSG00000011304	PTBP1	19	p13.3	0.484186543	0.564574694	0.579666809	5	1	50.26870372	1.91793	0.0231541
ENSG00000178662	CSRNP3	2	q24.3	0.484161346	1.450587086	1.620957155	4	0	100	NA	NA
ENSG00000166851	PLK1	16	p12.2	0.483993276	0.776219378	0.735678482	5	1	77.20569402	NA	NA
ENSG00000168487	BMP1	8	p21.3	0.482240281	1.127142474	1.097752984	5	1	36.76041576	NA	NA
ENSG00000139372	TDG	12	q23.3	0.480539104	0.481393806	0.447954899	5	1	70.75540929	NA	NA
ENSG00000169071	ROR2	9	q22.31	0.480516498	0.949612249	0.693599354	5	1	56.93723256	NA	NA
ENSG00000183688	FAM101B	17	p13.3	0.480390675	1.303866619	1.326177612	3	1	48.26288546	NA	NA
ENSG00000139734	DIAPH3	13	q21.2	0.479743424	0.428659479	0.431569836	5	1	100	NA	NA
ENSG00000188312	CENPP	9	q22.31	0.479445891	1.599101576	1.645112767	3	1	69.73444118	NA	NA
ENSG00000154920	EME1	17	q21.33	0.478208063	1.208943878	1.225864476	3	1	53.94151339	NA	NA
ENSG00000274290	HIST1H2BE	6	p22.2	0.477716591	1.426107948	1.450240522	4	0	50.47235524	NA	NA
ENSG00000103241	FOXF1	16	q24.1	0.477180289	0.96358612	0.976274001	5	1	100	NA	NA
ENSG00000108829	LRRC59	17	q21.33	0.474657339	1.135404925	1.13985455	5	1	42.64518723	NA	NA
ENSG00000163171	CDC42EP3	2	p22.2	0.473940068	0.692745827	0.753859961	4	0	69.39976843	NA	NA
ENSG00000143995	MEIS1	2	p14	0.473785756	0.941919002	0.77051672	5	1	100	NA	NA
ENSG00000131668	BARX1	9	q22.32	0.473646133	0.640393544	0.721789304	4	0	74.58437418	NA	NA
ENSG00000189184	PCDH18	4	q28.3	0.472581327	1.3229788	1.348167076	4	1	61.90885421	NA	NA
ENSG00000135476	ESPL1	12	q13.13	0.470770333	0.478005743	0.489717265	5	1	73.19309788	NA	NA
ENSG00000136824	SMC2	9	q31.1	0.470062994	1.255448621	1.279872635	5	1	71.85309872	NA	NA
ENSG00000135622	SEMA4F	2	p13.1	0.46985236	0.677908121	0.615613192	4	0	64.82516054	NA	NA
ENSG00000175352	NRIP3	11	p15.4	0.469210735	1.762439673	1.662593666	4	0	100	NA	NA
ENSG00000163735	CXCL5	4	q13.3	0.467890827	0.575443825	0.533119581	5	1	58.23651154	NA	NA
ENSG00000105877	DNAH11	7	p15.3	0.467819826	0.647041235	0.603929814	4	1	100	NA	NA
ENSG00000183840	GPR39	2	q21.2	0.467798097	0.382023046	0.464891319	3	0	100	NA	NA
ENSG00000186191	BPIFB4	20	q11.21	0.466768094	0.74826634	0.726492364	3	0	100	3.31017	5.81214e-09
ENSG00000156103	MMP16	8	q21.3	0.466165295	1.143307403	1.133166017	5	1	62.49590261	NA	NA
ENSG00000115263	GCG	2	q24.2	0.465557842	1.483681332	0.322865615	4	0	100	NA	NA
ENSG00000085872	CHERP	19	p13.11	0.465079155	0.561966816	0.591451756	5	1	57.71634841	NA	NA
ENSG00000088247	KHSRP	19	p13.3	0.463159451	0.697408474	0.663340187	5	1	49.32548497	NA	NA
ENSG00000120539	MASTL	10	p12.1	0.463030422	0.729161446	0.676564606	3	1	100	NA	NA
ENSG00000123728	RAP2C	X	q26.2	0.46207572	0.542440002	0.550104315	5	1	81.19087837	NA	NA
ENSG00000127334	DYRK2	12	q15	0.461952312	1.003176208	0.933378903	5	1	67.77274693	NA	NA
ENSG00000163064	EN1	2	q14.2	0.460733637	1.173067783	1.166387473	5	1	69.52034172	3.28554	0.0131751
ENSG00000128710	HOXD10	2	q31.1	0.46001814	0.839226626	0.856644686	5	1	61.84723169	NA	NA
ENSG00000233098	CCDC144NL-AS1	17	p11.2	0.459981	2.91784982	3.565249343	1	0	0	1.70514	0.00989661
ENSG00000253293	HOXA10	7	p15.2	0.459683198	1.640285427	1.649050389	5	1	57.34200419	1.79148	4.98245e-05
ENSG00000112559	MDFI	6	p21.1	0.459669462	0.815722761	0.848524244	5	1	67.04880979	NA	NA
ENSG00000159259	CHAF1B	21	q22.12	0.459376821	0.819218692	0.806430616	5	1	52.5326628	NA	NA
ENSG00000115355	CCDC88A	2	p16.1	0.457084789	1.083078442	1.259053961	5	1	70.18522277	NA	NA
ENSG00000172986	GXYLT2	3	p13	0.456848407	1.706644374	1.562619899	2	1	100	NA	NA
ENSG00000106268	NUDT1	7	p22.3	0.455482706	0.993483258	0.982226807	5	1	52.40388992	NA	NA
ENSG00000097046	CDC7	1	p22.1	0.455084171	1.287918975	1.299832114	5	1	57.35626422	NA	NA
ENSG00000101057	MYBL2	20	q13.12	0.453859625	0.958180016	1.009015981	5	1	44.65880563	NA	NA
ENSG00000104722	NEFM	8	p21.2	0.453526196	1.79527178	1.630356509	4	0	100	NA	NA
ENSG00000111196	MAGOHB	12	p13.2	0.452899891	0.999392948	0.959614819	5	1	46.88467618	NA	NA
ENSG00000104447	TRPS1	8	q23.3	0.451942548	1.478925549	1.613319742	5	1	75.52278284	NA	NA
ENSG00000112655	PTK7	6	p21.1	0.450992759	1.268931466	1.157671334	5	1	61.91478346	NA	NA
ENSG00000119938	PPP1R3C	10	q23.32	0.450963889	1.230892991	1.310092686	4	0	51.76677793	NA	NA
ENSG00000139973	SYT16	14	q23.2	0.450340459	1.450345695	1.400823909	2	0	100	NA	NA
ENSG00000182197	EXT1	8	q24.11	0.449398864	1.283613178	1.236849604	5	1	62.42019745	NA	NA
ENSG00000136026	CKAP4	12	q23.3	0.449386734	1.149078756	1.167261315	5	1	59.24285065	NA	NA
ENSG00000143870	PDIA6	2	p25.1	0.449177346	0.965894374	0.854630267	5	1	39.40361257	NA	NA
ENSG00000086475	SEPHS1	10	p13	0.449153299	0.77638543	0.853740957	5	1	37.8628736	NA	NA
ENSG00000116741	RGS2	1	q31.2	0.44903341	0.746611296	1.317278172	5	1	100	NA	NA
ENSG00000085999	RAD54L	1	p34.1	0.449025201	0.789400406	0.740317725	5	1	48.34755049	NA	NA
ENSG00000206053	HN1L	16	p13.3	0.44891075	0.596283541	0.553438497	4	1	100	1.56432	1.38491e-06
ENSG00000159263	SIM2	21	q22.13	0.445109779	1.000548486	0.986280031	5	1	81.49091381	2.39837	2.45649e-05
ENSG00000128709	HOXD9	2	q31.1	0.444324623	0.478392557	0.498794698	5	1	59.46071231	NA	NA
ENSG00000134874	DZIP1	13	q32.1	0.4441421	0.246296554	0.233480917	4	0	100	NA	NA
ENSG00000168496	FEN1	11	q12.2	0.443517824	1.328577661	1.096037591	5	1	68.76950462	NA	NA
ENSG00000171951	SCG2	2	q36.1	0.442705442	1.067878116	1.082461839	4	0	100	NA	NA
ENSG00000117632	STMN1	1	p36.11	0.442639655	1.265846267	1.264305811	4	0	31.91646274	NA	NA
ENSG00000181163	NPM1	5	q35.1	0.442050905	0.739463529	0.729334853	4	1	58.41301901	NA	NA
ENSG00000144028	SNRNP200	2	q11.2	0.441589947	0.712495986	0.843066958	5	1	71.107662	NA	NA
ENSG00000144231	POLR2D	2	q14.3	0.441349561	0.702733649	0.723102315	5	1	38.74810202	NA	NA
ENSG00000146530	VWDE	7	p21.3	0.441336311	3.38471563	3.390496933	1	0	0	NA	NA
ENSG00000103449	SALL1	16	q12.1	0.439895089	1.135731387	1.164356924	3	0	100	NA	NA
ENSG00000170734	POLH	6	p21.1	0.439052563	0.385014041	0.373907564	5	1	67.73081125	NA	NA
ENSG00000117139	KDM5B	1	q32.1	0.438780908	0.94058994	1.020048343	3	0	64.26033722	NA	NA
ENSG00000157224	CLDN12	7	q21.13	0.438725996	0.6679534	0.701110466	4	1	64.78898703	NA	NA
ENSG00000091490	SEL1L3	4	p15.2	0.437582214	1.663010202	1.757271532	3	0	100	NA	NA
ENSG00000175879	HOXD8	2	q31.1	0.436864981	0.368896296	0.424483795	4	1	100	NA	NA
ENSG00000120659	TNFSF11	13	q14.11	0.436827539	0.150118717	0.250073577	5	1	58.74110222	NA	NA
ENSG00000145248	SLC10A4	4	p11	0.436601407	2.315647283	2.341930555	2	0	100	NA	NA
ENSG00000108424	KPNB1	17	q21.32	0.435857046	0.691686792	0.685895852	5	1	19.92264206	NA	NA
ENSG00000156011	PSD3	8	p22	0.435537838	1.722952719	1.772395375	4	0	100	NA	NA
ENSG00000152894	PTPRK	6	q22.33	0.434882895	1.270931826	1.37545201	5	1	100	NA	NA
ENSG00000104723	TUSC3	8	p22	0.434604354	1.225951332	1.331148604	5	1	73.42589385	NA	NA
ENSG00000116106	EPHA4	2	q36.1	0.433601038	1.516905506	1.574759211	4	0	55.03189806	NA	NA
ENSG00000092969	TGFB2	1	q41	0.433477011	1.694638375	1.495318966	5	1	67.01520854	NA	NA
ENSG00000021574	SPAST	2	p22.3	0.433075137	0.751471301	0.739059196	5	1	58.93324545	NA	NA
ENSG00000181690	PLAG1	8	q12.1	0.43275982	1.187200052	1.650543456	5	1	100	NA	NA
ENSG00000119778	ATAD2B	2	p23.3	0.432413681	0.886210983	0.868280861	3	0	60.76665572	NA	NA
ENSG00000126773	PCNXL4	14	q23.1	0.431617884	0.690911483	0.730945198	4	0	63.89883663	NA	NA
ENSG00000138092	CENPO	2	p23.3	0.430131083	0.620692877	0.627749697	5	1	71.35655542	NA	NA
ENSG00000070087	PFN2	3	q25.1	0.429924342	0.683233512	0.667645437	4	0	65.45565045	NA	NA
ENSG00000204442	FAM155A	13	q33.3	0.429782029	1.82112628	1.802106893	2	0	100	NA	NA
ENSG00000113569	NUP155	5	p13.2	0.429373221	0.652331836	0.635723447	5	1	77.5158703	NA	NA
ENSG00000116690	PRG4	1	q31.1	0.429292952	0.688196487	0.50111046	4	0	100	NA	NA
ENSG00000146433	TMEM181	6	q25.3	0.427975215	1.226797697	1.261735972	2	1	100	NA	NA
ENSG00000183309	ZNF623	8	q24.3	0.426950974	0.739405574	0.732887996	5	1	36.15037536	2.02371	0.0105665
ENSG00000086232	EIF2AK1	7	p22.1	0.42592943	0.698186346	0.646752408	5	1	42.28036175	NA	NA
ENSG00000115884	SDC1	2	p24.1	0.425003703	1.015645079	1.032550047	5	1	100	1.4554	0.0016585
ENSG00000197903	HIST1H2BK	6	p22.1	0.424888099	1.076892205	1.246331187	4	0	54.63852084	NA	NA
ENSG00000234289	H2BFS	21	q22.3	0.424888099	1.152663537	1.255845804	3	0	42.76018626	NA	NA
ENSG00000274559		21	p12	0.424888099	1.152663537	1.255845804	3	0	42.76018626	NA	NA
ENSG00000280696		6	p22.1	0.424888099	1.152663537	1.255845804	3	0	42.76018626	NA	NA
ENSG00000113657	DPYSL3	5	q32	0.424812042	0.954707616	0.996463965	5	1	100	NA	NA
ENSG00000141756	FKBP10	17	q21.2	0.424347403	1.218808538	1.204608903	5	1	61.08624836	NA	NA
ENSG00000138080	EMILIN1	2	p23.3	0.424301881	0.956681764	0.952466324	5	1	36.43275595	NA	NA
ENSG00000116062	MSH6	2	p16.3	0.423368833	1.043122066	1.1035793	5	1	44.76167867	NA	NA
ENSG00000183580	FBXL7	5	p15.1	0.423183926	0.250630276	0.259779341	5	1	69.55428364	NA	NA
ENSG00000171864	PRND	20	p13	0.422903281	0.436993201	0.39882024	5	1	59.66997769	NA	NA
ENSG00000183662	FAM19A1	3	p14.1	0.422429542	0.721571186	0.438260634	3	1	100	NA	NA
ENSG00000203867	RBM20	10	q25.2	0.422069122	1.549338843	1.822131546	2	1	100	NA	NA
ENSG00000114861	FOXP1	3	p13	0.421917205	0.081808122	0.116547548	4	1	100	NA	NA
ENSG00000178162	FAR2P2	2	q21.1	0.421798854	2.596194772	2.595748574	1	0	0	1.87569	0.00257161
ENSG00000180178	FAR2P1	2	q21.1	0.421798854	1.344055419	1.350696496	2	0	100	1.89811	3.08803e-09
ENSG00000261236	BOP1	8	q24.3	0.42150032	1.013361755	0.977789215	5	1	40.98763269	NA	NA
ENSG00000152147	GEMIN6	2	p22.1	0.421388408	0.592499009	0.592564475	5	1	56.06579278	NA	NA
ENSG00000226887	ERVMER34-1	4	q12	0.42126297	1.172602974	1.12212172	3	0	100	NA	NA
ENSG00000067445	TRO	X	p11.21	0.421155588	1.688180498	1.760054371	3	0	56.4194896	NA	NA
ENSG00000124789	NUP153	6	p22.3	0.421035041	0.437583606	0.464928549	5	1	54.44178849	NA	NA
ENSG00000253661	ZFHX4-AS1	8	q21.13	0.420596387	3.084209942	3.203328768	1	0	0	2.78258	0.0253982
ENSG00000166949	SMAD3	15	q22.33	0.420225531	0.775051083	0.819948303	5	1	54.749995	1.74091	0.000977086
ENSG00000127423	AUNIP	1	p36.11	0.420156638	0.302635941	0.224531599	5	1	67.3168863	NA	NA
ENSG00000180806	HOXC9	12	q13.13	0.420105262	0.829917977	0.85472915	4	1	100	NA	NA
ENSG00000104889	RNASEH2A	19	p13.13	0.419220888	1.114067701	1.114596326	5	1	35.16407318	NA	NA
ENSG00000129038	LOXL1	15	q24.1	0.419079399	1.207731932	1.558837881	5	1	100	NA	NA
ENSG00000041982	TNC	9	q33.1	0.418977119	1.525469587	1.701439656	5	1	66.41081498	NA	NA
ENSG00000153132	CLGN	4	q31.1	0.418184404	1.34902511	1.326290977	4	0	70.46514311	NA	NA
ENSG00000253729	PRKDC	8	q11.21	0.41791634	0.659841807	0.701154778	4	0	62.10666891	NA	NA
ENSG00000152217	SETBP1	18	q12.3	0.41710098	0.787860445	0.732465209	4	0	100	NA	NA
ENSG00000137834	SMAD6	15	q22.31	0.416777445	0.685349224	0.759344299	4	0	55.79477813	NA	NA
ENSG00000105829	BET1	7	q21.3	0.416136691	0.908482794	0.881565525	5	1	59.36952867	NA	NA
ENSG00000138829	FBN2	5	q23.3	0.41607886	2.360631608	2.384122578	4	0	100	NA	NA
ENSG00000105810	CDK6	7	q21.2	0.41478656	0.575354201	0.618284855	5	1	58.5928557	NA	NA
ENSG00000182628	SKA2	17	q22	0.414123896	1.119922324	1.149523506	3	1	42.41406717	NA	NA
ENSG00000151692	RNF144A	2	p25.1	0.41405934	0.878856643	0.944635184	5	1	56.07325115	NA	NA
ENSG00000165617	DACT1	14	q23.1	0.41370775	0.402959774	0.367207428	4	0	100	NA	NA
ENSG00000164045	CDC25A	3	p21.31	0.413609082	0.671685881	0.626196493	5	1	47.56363594	NA	NA
ENSG00000143319	ISG20L2	1	q23.1	0.411387668	0.486882153	0.575060169	5	1	67.06439613	NA	NA
ENSG00000074695	LMAN1	18	q21.32	0.410427345	0.850672714	0.912214071	5	1	70.77272182	NA	NA
ENSG00000117385	P3H1	1	p34.2	0.410057138	1.050841932	1.05027216	4	1	59.67945968	NA	NA
ENSG00000075340	ADD2	2	p13.3	0.409728246	1.082610006	1.349083848	4	0	53.50581428	NA	NA
ENSG00000143368	SF3B4	1	q21.2	0.409140488	0.423231504	0.416811064	5	1	60.19562393	NA	NA
ENSG00000104626	ERI1	8	p23.1	0.40851544	0.753836491	0.727977554	4	1	55.92135116	NA	NA
ENSG00000196611	MMP1	11	q22.2	0.408486544	2.097521245	0.946743496	5	1	77.44340927	NA	NA
ENSG00000074219	TEAD2	19	q13.33	0.408100221	0.9821922	1.065985411	4	1	54.53961547	NA	NA
ENSG00000182010	RTKN2	10	q21.2	0.407991355	1.060957517	0.947005399	4	1	55.07909944	NA	NA
ENSG00000071054	MAP4K4	2	q11.2	0.407536955	0.983954725	0.987684668	5	1	41.02189354	NA	NA
ENSG00000000460	C1orf112	1	q24.2	0.405674426	0.615200499	0.577881562	5	1	66.853452	NA	NA
ENSG00000058804	NDC1	1	p32.3	0.405334741	0.376802456	0.22306619	5	1	100	NA	NA
ENSG00000125844	RRBP1	20	p12.1	0.404823396	0.772439574	0.886471502	5	1	100	NA	NA
ENSG00000163781	TOPBP1	3	q22.1	0.404632215	0.733375979	0.71861014	5	1	72.55489262	NA	NA
ENSG00000169855	ROBO1	3	p12.3	0.402882007	1.141573416	1.191108318	4	0	100	NA	NA
ENSG00000145247	OCIAD2	4	p11	0.402847611	1.100609603	1.102295049	4	1	57.14845612	NA	NA
ENSG00000082153	BZW1	2	q33.1	0.402596697	0.380446329	0.342239084	5	1	100	NA	NA
ENSG00000196230	TUBB	6	p21.33	0.402291486	0.897099438	0.899676739	4	1	36.60587329	NA	NA
ENSG00000187243	MAGED4B	X	p11.22	0.401682862	1.764014023	1.74897544	4	0	69.71532979	NA	NA
ENSG00000172671	ZFAND4	10	q11.22	0.401008225	0.103275195	0.078321896	4	1	100	NA	NA
ENSG00000280219		4	q31.22	0.400963748	2.661694038	2.553189016	1	0	0	NA	NA
ENSG00000151612	ZNF827	4	q31.22	0.400822698	0.940076716	0.95095883	3	1	66.09060216	NA	NA
ENSG00000165349	SLC7A3	X	q13.1	0.39995373	1.395852115	1.334988165	3	1	38.29764085	1.86624	0.0155854
ENSG00000157240	FZD1	7	q21.13	0.399471372	0.950510062	0.970325775	4	0	100	NA	NA
ENSG00000160208	RRP1B	21	q22.3	0.398285002	0.54451141	0.533103894	5	1	43.88996539	NA	NA
ENSG00000162643	WDR63	1	p22.3	0.398115469	0.659990819	0.740106419	3	1	100	NA	NA
ENSG00000171408	PDE7B	6	q23.3	0.398005683	0.836991102	0.855846872	4	0	100	NA	NA
ENSG00000091844	RGS17	6	q25.2	0.397551602	0.971162949	0.932516633	4	0	56.84782839	NA	NA
ENSG00000119866	BCL11A	2	p16.1	0.396654844	1.435756925	1.464505064	4	0	100	NA	NA
ENSG00000159055	MIS18A	21	q22.11	0.396303327	0.72227383	0.701532712	5	1	64.79229683	NA	NA
ENSG00000188070	C11orf95	11	q13.1	0.396008247	0.891628197	0.949551371	3	1	53.74008541	NA	NA
ENSG00000164604	GPR85	7	q31.1	0.395799075	0.256712835	0.07713137	3	0	100	NA	NA
ENSG00000139350	NEDD1	12	q23.1	0.395725617	0.497028132	0.499299439	4	1	100	NA	NA
ENSG00000241697	TMEFF1	9	q31.1	0.39524933	0.145036557	0.20218584	5	1	100	NA	NA
ENSG00000251349	MSANTD3-TMEFF1	9	q31.1	0.39524933	1.568646007	1.52060297	3	1	100	NA	NA
ENSG00000135333	EPHA7	6	q16.1	0.395009583	0.537916356	0.13146264	5	1	100	NA	NA
ENSG00000149503	INCENP	11	q12.3	0.394861593	0.284497817	0.257161299	5	1	100	NA	NA
ENSG00000180772	AGTR2	X	q23	0.394360146	1.208454549	0.221990034	5	1	61.21383843	NA	NA
ENSG00000258445		14	q23.1	0.394124983	1.492936024	1.524818529	2	0	4.221688339	NA	NA
ENSG00000143924	EML4	2	p21	0.393718275	0.830613645	0.825663694	5	1	61.17272404	NA	NA
ENSG00000173452	TMEM196	7	p21.1	0.393514666	1.436404081	1.680106774	2	0	100	NA	NA
ENSG00000112242	E2F3	6	p22.3	0.393371145	0.799778825	0.901556439	5	1	71.69875674	NA	NA
ENSG00000111581	NUP107	12	q15	0.392804827	0.682519277	0.636886875	5	1	66.26356024	NA	NA
ENSG00000121940	CLCC1	1	p13.3	0.392551365	0.354669374	0.253638231	5	1	61.80651763	NA	NA
ENSG00000174977		17	p11.2	0.391516512	1.608441306	1.784486617	2	0	100	NA	NA
ENSG00000085491	SLC25A24	1	p13.3	0.390879854	0.28365156	0.300480255	5	1	100	NA	NA
ENSG00000166997	CNPY4	7	q22.1	0.390801316	0.185848231	0.177607152	5	1	60.92316486	NA	NA
ENSG00000144381	HSPD1	2	q33.1	0.389715901	0.601062472	0.598792276	5	1	72.7031229	NA	NA
ENSG00000137404	NRM	6	p21.33	0.38906518	0.744740805	0.7563309	4	1	52.72540681	NA	NA
ENSG00000106392	C1GALT1	7	p22.1	0.388562489	0.64829384	0.573810917	5	1	64.64200889	2.11384	0.0206523
ENSG00000232040	ZBED9	6	p22.1	0.388436449	2.063334833	1.9938942	2	0	100	NA	NA
ENSG00000246089		8	p23.1	0.387846608	2.326581504	2.34810372	1	0	0	NA	NA
ENSG00000138083	SIX3	2	p21	0.387839834	0.06632438	0.20961983	5	1	100	NA	NA
ENSG00000140263	SORD	15	q21.1	0.38692034	0.250763154	0.312474536	4	0	100	NA	NA
ENSG00000259479	SORD2P	15	q21.1	0.38692034	0.143375356	0.22653337	3	0	100	NA	NA
ENSG00000089902	RCOR1	14	q32.31	0.386880094	0.62659244	0.60018566	5	1	53.82378143	NA	NA
ENSG00000198074	AKR1B10	7	q33	0.385897888	0.158036181	0.190072738	5	1	100	NA	NA
ENSG00000203812	HIST2H2AA3	1	q21.2	0.385477294	0.922928501	0.877024774	4	0	100	NA	NA
ENSG00000272196	HIST2H2AA4	1	q21.2	0.385477294	0.581628385	0.542522351	4	1	100	NA	NA
ENSG00000171617	ENC1	5	q13.3	0.384055799	1.280646377	1.201385933	5	1	62.52900624	NA	NA
ENSG00000071575	TRIB2	2	p24.3	0.383674952	0.816598677	0.757698141	4	0	100	NA	NA
ENSG00000038210	PI4K2B	4	p15.2	0.383424517	0.08352103	0.08486579	4	1	100	NA	NA
ENSG00000106460	TMEM106B	7	p21.3	0.383209554	0.993179011	0.940527119	5	1	61.24617646	NA	NA
ENSG00000146267	FAXC	6	q16.2	0.38305639	1.381873294	1.306022962	3	0	100	NA	NA
ENSG00000149636	DSN1	20	q11.23	0.382666995	1.001456807	0.832483035	5	1	60.71148259	NA	NA
ENSG00000128641	MYO1B	2	q32.3	0.382177108	0.787168155	0.75804913	4	1	67.01580126	NA	NA
ENSG00000152049	KCNE4	2	q36.1	0.382155574	0.460307728	0.388884888	5	1	67.47928714	NA	NA
ENSG00000186871	ERCC6L	X	q13.1	0.381923538	0.55792317	0.423301137	5	1	85.72172798	NA	NA
ENSG00000130635	COL5A1	9	q34.3	0.381033268	1.520217477	1.50556351	5	1	47.84504069	NA	NA
ENSG00000204392	LSM2	6	p21.33	0.380961538	0.54890123	0.699799458	5	1	74.34681616	NA	NA
ENSG00000173852	DPY19L1	7	p14.2	0.380707204	0.933726992	0.931411766	3	1	41.82201911	NA	NA
ENSG00000168938	PPIC	5	q23.2	0.380617331	0.704209273	0.750028952	5	1	100	NA	NA
ENSG00000162738	VANGL2	1	q23.2	0.379771141	1.285704578	1.243997797	2	1	15.40066746	NA	NA
ENSG00000166483	WEE1	11	p15.4	0.379436679	0.21323885	0.169547953	5	1	71.43228242	NA	NA
ENSG00000165209	STRBP	9	q33.3	0.378394138	1.444353421	1.397256336	3	0	56.69682576	NA	NA
ENSG00000105443	CYTH2	19	q13.33	0.377898225	0.343303169	0.286689599	5	1	76.56788814	NA	NA
ENSG00000147231	CXorf57	X	q22.3	0.377874164	1.25928195	1.103243771	4	0	100	NA	NA
ENSG00000168411	RFWD3	16	q23.1	0.377854897	0.887875981	0.834192009	4	1	24.93326406	NA	NA
ENSG00000157766	ACAN	15	q26.1	0.377692461	1.626475597	1.393320134	4	1	65.75822958	NA	NA
ENSG00000049249	TNFRSF9	1	p36.23	0.377615501	0.264778264	0.245116803	5	1	100	NA	NA
ENSG00000106571	GLI3	7	p14.1	0.377169184	1.195263489	1.18661351	5	1	58.58449605	NA	NA
ENSG00000079112	CDH17	8	q22.1	0.376690945	0.551408265	0.226383168	5	1	70.73539656	NA	NA
ENSG00000173698	ADGRG2	X	p22.13	0.376414308	2.176463347	2.230209425	2	0	100	NA	NA
ENSG00000184937	WT1	11	p13	0.376067155	0.491951049	0.533396382	5	1	100	2.60675	0.0109707
ENSG00000117114	ADGRL2	1	p31.1	0.375867218	0.916438943	0.583178679	4	1	73.54321586	-3.49889	0.00868673
ENSG00000168303	MPLKIP	7	p14.1	0.374981854	0.847641059	0.850537802	4	1	25.16695639	NA	NA
ENSG00000106144	CASP2	7	q34	0.374730082	0.875006604	0.894351181	5	1	46.30595526	NA	NA
ENSG00000189060	H1F0	22	q13.1	0.374654028	0.975667504	1.007609474	5	1	63.23399048	NA	NA
ENSG00000278588	HIST1H2BI	6	p22.2	0.373805426	1.239416859	1.252356109	4	0	57.98069526	NA	NA
ENSG00000131470	PSMC3IP	17	q21.2	0.373539399	0.188817021	0.149058025	4	1	100	NA	NA
ENSG00000082497	SERTAD4	1	q32.2	0.372804987	1.077709798	1.178226907	4	1	100	NA	NA
ENSG00000068796	KIF2A	5	q12.1	0.372622192	0.648048769	0.675379256	5	1	41.91355158	NA	NA
ENSG00000269911		X	q13.1	0.37208398	2.288833318	2.251748373	1	0	0	NA	NA
ENSG00000137168	PPIL1	6	p21.2	0.371996108	0.852931553	0.851259074	4	1	22.53985429	NA	NA
ENSG00000130829	DUSP9	X	q28	0.371962366	0.55790537	0.523178394	5	1	56.96269777	NA	NA
ENSG00000160117	ANKLE1	19	p13.11	0.371140848	0.925644819	1.045804589	3	1	52.7694724	NA	NA
ENSG00000106415	GLCCI1	7	p21.3	0.371122507	1.568532305	1.516200729	2	0	17.67772246	NA	NA
ENSG00000084774	CAD	2	p23.3	0.370918223	0.959058044	0.990001079	5	1	65.09815168	NA	NA
ENSG00000146872	TLK2	17	q23.2	0.370548381	0.679267134	0.678340863	5	1	49.12376178	NA	NA
ENSG00000254535	PABPC4L	4	q28.3	0.370262146	1.66199635	1.547724757	2	1	55.9498998	NA	NA
ENSG00000171792	RHNO1	12	p13.33	0.369578443	0.850998051	0.868635322	4	1	55.59863351	NA	NA
ENSG00000115457	IGFBP2	2	q35	0.369139481	1.067982055	0.91323912	5	1	100	NA	NA
ENSG00000123213	NLN	5	q12.3	0.368895793	0.87067133	0.839837083	4	1	56.75206771	NA	NA
ENSG00000176788	BASP1	5	p15.1	0.366696014	1.065290462	1.030784516	5	1	65.77436446	NA	NA
ENSG00000152092	ASTN1	1	q25.2	0.366521009	1.205306879	1.569407527	3	0	60.53480384	NA	NA
ENSG00000153976	HS3ST3A1	17	p12	0.365398912	0.927513317	0.894140862	5	1	73.49527861	NA	NA
ENSG00000147041	SYTL5	X	p11.4	0.364656233	2.172667696	2.061550731	2	0	100	NA	NA
ENSG00000099901	RANBP1	22	q11.21	0.364602482	0.580844041	0.730837967	5	1	66.97980106	NA	NA
ENSG00000148848	ADAM12	10	q26.2	0.364347886	0.972846442	0.99463632	5	1	100	NA	NA
ENSG00000016082	ISL1	5	q11.1	0.364296717	1.688836506	1.815958409	4	0	100	NA	NA
ENSG00000269397		19	p12	0.364087057	2.017986618	2.091284758	1	0	0	NA	NA
ENSG00000154975	CA10	17	q22	0.364002271	1.954285703	1.563159534	4	0	60.06284919	NA	NA
ENSG00000230630	DNM3OS	1	q24.3	0.363697435	1.52374766	1.440979404	2	0	100	NA	NA
ENSG00000108883	EFTUD2	17	q21.31	0.363310737	0.652721303	0.674388718	4	1	44.57065733	NA	NA
ENSG00000083312	TNPO1	5	q13.2	0.363288408	0.76827179	0.918316021	5	1	63.59189565	NA	NA
ENSG00000004897	CDC27	17	q21.32	0.362801112	0.705023261	0.594364853	5	1	72.67750299	NA	NA
ENSG00000070950	RAD18	3	p25.3	0.362671882	0.581911941	0.607974123	4	1	100	NA	NA
ENSG00000161638	ITGA5	12	q13.13	0.362267555	0.488094877	0.362535375	5	1	100	NA	NA
ENSG00000261409		X	q22.3	0.362069568	2.515741583	2.457568962	1	0	0	NA	NA
ENSG00000131724	IL13RA1	X	q24	0.362030503	0.24366471	0.345511037	5	1	100	NA	NA
ENSG00000214548	MEG3	14	q32.2	0.36162034	1.32777172	1.467113133	2	0	100	NA	NA
ENSG00000244462	RBM12	20	q11.22	0.361256178	0.723412049	0.823027917	4	1	54.84989316	NA	NA
ENSG00000198380	GFPT1	2	p13.3	0.361129219	1.118546948	1.140175988	5	1	59.86898466	NA	NA
ENSG00000049089	COL9A2	1	p34.2	0.360765811	0.969945976	1.166805309	4	0	100	2.39033	0.0112255
ENSG00000072501	SMC1A	X	p11.22	0.360375389	0.297160742	0.451092398	5	1	100	NA	NA
ENSG00000086991	NOX4	11	q14.3	0.35977949	0.378010524	0.354898353	5	1	100	NA	NA
ENSG00000197594	ENPP1	6	q23.2	0.359611515	0.926831363	0.869578174	4	0	70.60686515	NA	NA
ENSG00000112715	VEGFA	6	p21.1	0.359556645	1.408525405	1.463193458	5	1	57.35452197	NA	NA
ENSG00000113360	DROSHA	5	p13.3	0.358252145	0.503679623	0.523187508	4	1	64.75945593	NA	NA
ENSG00000175130	MARCKSL1	1	p35.1	0.358108276	1.167120184	1.118906579	4	1	63.72049996	NA	NA
ENSG00000064313	TAF2	8	q24.12	0.358009337	0.632055554	0.624978288	5	1	47.09116921	NA	NA
ENSG00000184588	PDE4B	1	p31.3	0.357991684	0.883376447	0.998150729	5	1	67.53819745	2.77065	1.08313e-08
ENSG00000141551	CSNK1D	17	q25.3	0.35796095	0.780213174	0.698367252	5	1	69.36264743	1.61219	0.00556481
ENSG00000206195		22	q11.1	0.357923699	2.275871203	2.488338841	1	0	0	NA	NA
ENSG00000225210	DUXAP9	14	q11.2	0.357923699	2.275871203	2.488338841	1	0	0	NA	NA
ENSG00000244306	LINC01296	14	q11.2	0.357923699	2.275871203	2.488338841	1	0	0	NA	NA
ENSG00000187951	ARHGAP11B	15	q13.2	0.357601322	1.286741892	1.301761402	2	1	100	NA	NA
ENSG00000172766	NAA16	13	q14.11	0.357499673	0.647912297	0.617156018	4	1	57.13520001	NA	NA
ENSG00000181544	FANCB	X	p22.2	0.357376922	0.653617504	0.723363722	3	1	100	NA	NA
ENSG00000035141	FAM136A	2	p13.3	0.357040746	0.639113206	0.578287008	5	1	73.27271054	NA	NA
ENSG00000280018		21	p12	0.356813548	2.225393515	2.170582352	1	0	0	NA	NA
ENSG00000260230	FRRS1L	9	q31.3	0.356536886	0.782456851	0.709702108	3	0	100	NA	NA
ENSG00000128059	PPAT	4	q12	0.356009604	0.960273197	0.920759128	5	1	62.26933904	NA	NA
ENSG00000189337	KAZN	1	p36.21	0.356008488	0.498147191	0.518468153	3	0	100	NA	NA
ENSG00000136560	TANK	2	q24.2	0.35566652	0.248890858	0.122093038	5	1	66.4422425	NA	NA
ENSG00000278705	HIST1H4B	6	p22.2	0.355622927	0.542916153	0.582941783	4	0	59.29919362	NA	NA
ENSG00000049541	RFC2	7	q11.23	0.355410119	0.901343811	0.868561824	5	1	60.41356921	NA	NA
ENSG00000139970	RTN1	14	q23.1	0.355387264	0.529390525	0.554322814	4	0	100	NA	NA
ENSG00000128607	KLHDC10	7	q32.2	0.35531609	0.930204648	0.853982204	4	1	62.6266322	NA	NA
ENSG00000204248	COL11A2	6	p21.32	0.354898496	1.688791961	1.494600413	4	0	100	NA	NA
ENSG00000168872	DDX19A	16	q22.1	0.35487431	0.056010073	0.087439697	5	1	58.58427579	NA	NA
ENSG00000007372	PAX6	11	p13	0.353846286	1.076677524	0.95575952	5	1	80.72029387	3.03733	0.0038556
ENSG00000166508	MCM7	7	q22.1	0.353692377	0.776646518	0.857729548	5	1	100	2.49821	0.000481569
ENSG00000198353	HOXC4	12	q13.13	0.353020607	0.179987571	0.195442441	5	1	100	NA	NA
ENSG00000108479	GALK1	17	q25.1	0.352955031	0.422296926	0.408106955	5	1	100	NA	NA
ENSG00000101337	TM9SF4	20	q11.21	0.352780829	0.637316107	0.55003371	5	1	63.98300702	NA	NA
ENSG00000171365	CLCN5	X	p11.23	0.352154542	0.214307349	0.185786776	4	0	100	NA	NA
ENSG00000064692	SNCAIP	5	q23.2	0.351891003	1.192558075	1.393789338	5	1	69.86700611	NA	NA
ENSG00000113083	LOX	5	q23.1	0.35187881	0.792633464	0.937573712	5	1	100	NA	NA
ENSG00000101670	LIPG	18	q21.1	0.351609581	0.728822305	0.762285318	5	1	59.39788521	NA	NA
ENSG00000054392	HHAT	1	q32.2	0.351597549	0.298942491	0.334754727	5	1	60.22988546	NA	NA
ENSG00000094916	CBX5	12	q13.13	0.351093233	0.914311367	0.984385846	5	1	58.97333974	NA	NA
ENSG00000163655	GMPS	3	q25.31	0.350899313	0.754303768	0.825053191	4	1	63.26603184	NA	NA
ENSG00000196787	HIST1H2AG	6	p22.1	0.350620277	0.376080106	0.350053434	4	0	100	NA	NA
ENSG00000133816	MICAL2	11	p15.3	0.350360094	0.439967183	0.343638917	4	1	100	NA	NA
ENSG00000136891	TEX10	9	q31.1	0.35008112	0.591112095	0.582876951	5	1	72.00306122	NA	NA
ENSG00000171004	HS6ST2	X	q26.2	0.350073997	0.754523983	0.798652004	3	0	100	NA	NA
ENSG00000049192	ADAMTS6	5	q12.3	0.349913133	0.685316812	0.700408074	4	0	100	NA	NA
ENSG00000105948	TTC26	7	q34	0.349594676	0.255070687	0.258477608	5	1	64.14017227	NA	NA
ENSG00000102753	KPNA3	13	q14.2	0.349172507	0.221875598	0.13712296	5	1	100	NA	NA
ENSG00000123131	PRDX4	X	p22.11	0.348392066	1.04724119	0.991464983	5	1	34.8364262	NA	NA
ENSG00000197061	HIST1H4C	6	p22.2	0.348275209	1.347673465	1.217090369	4	0	54.1489096	NA	NA
ENSG00000182004	SNRPE	1	q32.1	0.348186381	0.881930734	0.821145671	4	1	50.97666233	NA	NA
ENSG00000120334	CENPL	1	q25.1	0.347566491	1.056252172	1.101309946	2	1	16.38575822	NA	NA
ENSG00000183496	MEX3B	15	q25.2	0.347435501	1.20226072	1.087802319	4	1	41.90023847	NA	NA
ENSG00000156411	C14orf2	14	q32.33	0.347241851	0.362581323	0.326542011	5	1	70.42375621	NA	NA
ENSG00000101444	AHCY	20	q11.22	0.346299731	0.423165336	0.410831873	5	1	78.10307355	2.02624	0.000116176
ENSG00000153989	NUS1	6	q22.1	0.34573057	0.253688518	0.259938529	5	1	100	NA	NA
ENSG00000225614	ZNF469	16	q24.2	0.345379138	2.210498816	2.213348225	1	0	0	NA	NA
ENSG00000013573	DDX11	12	p11.21	0.345264106	0.173775166	0.153401586	5	1	100	NA	NA
ENSG00000183853	KIRREL	1	q23.1	0.345117003	0.267931004	0.258844487	5	1	62.36824517	2.71836	4.9862e-07
ENSG00000101935	AMMECR1	X	q23	0.344987239	0.965185385	0.976174852	4	1	100	NA	NA
ENSG00000135446	CDK4	12	q14.1	0.344737738	1.043159837	0.916618499	5	1	69.27872866	NA	NA
ENSG00000075188	NUP37	12	q23.2	0.344548181	0.380612537	0.365913554	5	1	100	NA	NA
ENSG00000108946	PRKAR1A	17	q24.2	0.344528068	0.410296128	0.341364251	5	1	59.65486215	NA	NA
ENSG00000183814	LIN9	1	q42.12	0.344033741	1.016142182	1.009950703	3	1	41.64810956	NA	NA
ENSG00000125398	SOX9	17	q24.3	0.344022256	1.196693146	1.229411439	5	1	63.6882992	NA	NA
ENSG00000112208	BAG2	6	p12.1	0.343042894	0.863542017	0.860156647	5	1	39.52292009	NA	NA
ENSG00000092470	WDR76	15	q15.3	0.343023713	0.841783069	0.888553041	5	1	59.58761911	NA	NA
ENSG00000101255	TRIB3	20	p13	0.343003793	0.966187825	1.017514673	5	1	68.22972037	NA	NA
ENSG00000198018	ENTPD7	10	q24.2	0.342681843	0.315189905	0.289227387	5	1	100	NA	NA
ENSG00000075043	KCNQ2	20	q13.33	0.342440625	1.589826472	1.524694609	4	0	100	NA	NA
ENSG00000119314	PTBP3	9	q32	0.34221688	0.184440844	0.208450071	5	1	100	NA	NA
ENSG00000169245	CXCL10	4	q21.1	0.341689649	0.494286906	0.513005734	5	1	72.55521252	NA	NA
ENSG00000144730	IL17RD	3	p14.3	0.341274264	0.697670715	0.622898849	4	1	100	NA	NA
ENSG00000213160	KLHL23	2	q31.1	0.341139415	0.695719373	0.744879625	4	0	55.69448576	NA	NA
ENSG00000154645	CHODL	21	q21.1	0.340666078	1.590075166	1.33317204	4	0	100	NA	NA
ENSG00000225706	PTPRD-AS1	9	p24.1	0.339160639	1.849700011	2.002106598	1	0	0	NA	NA
ENSG00000140262	TCF12	15	q21.3	0.339008043	0.783734055	0.684900856	5	1	56.99173909	NA	NA
ENSG00000012963	UBR7	14	q32.12	0.3389037	0.611524895	0.641968369	4	1	63.4963366	NA	NA
ENSG00000186732	MPPED1	22	q13.2	0.338440535	0.087742113	0.076645307	4	0	100	NA	NA
ENSG00000277909	SPC25	CHR_HSCHR2_1_CTG7_2	q31.1	0.338088911	3.106039408	3.238249659	1	0	0	NA	NA
ENSG00000150753	CCT5	5	p15.2	0.337718058	0.888321586	0.893133095	5	1	45.52302933	NA	NA
ENSG00000163734	CXCL3	4	q13.3	0.33753893	0.267346164	0.187724794	5	1	100	NA	NA
ENSG00000163739	CXCL1	4	q13.3	0.33753893	0.351128193	0.456071856	5	1	100	NA	NA
ENSG00000107159	CA9	9	p13.3	0.337510832	0.864451439	0.414757205	5	1	76.33141597	NA	NA
ENSG00000152760	TCTEX1D1	1	p31.3	0.337090929	1.101232534	1.054521445	2	0	100	NA	NA
ENSG00000100320	RBFOX2	22	q12.3	0.336815141	1.201767773	1.220969312	4	1	51.49931791	NA	NA
ENSG00000062716	VMP1	17	q23.1	0.336800269	0.656315022	0.634890421	5	1	71.24725935	NA	NA
ENSG00000244649		17	q21.32	0.336237038	2.770370083	2.736043886	1	0	0	NA	NA
ENSG00000156787	TBC1D31	8	q24.13	0.3358223	0.934870034	0.90787813	4	1	52.30285347	NA	NA
ENSG00000136270	TBRG4	7	p13	0.335693476	0.569559086	0.570775858	5	1	74.80839625	2.09405	0.0855493
ENSG00000011105	TSPAN9	12	p13.33	0.335572618	0.861298361	0.795982558	5	1	71.73304951	NA	NA
ENSG00000119335	SET	9	q34.11	0.335457189	0.25938944	0.246554528	5	1	61.94544452	NA	NA
ENSG00000129103	SUMF2	7	p11.2	0.33529984	0.400823578	0.389142557	5	1	59.658561	NA	NA
ENSG00000152192	POU4F1	13	q31.1	0.335283138	0.859981869	0.796474593	4	0	58.96467103	NA	NA
ENSG00000120868	APAF1	12	q23.1	0.335172622	0.596313672	0.640936148	5	1	67.06904641	NA	NA
ENSG00000143355	LHX9	1	q31.3	0.335071308	0.688509863	0.591007357	3	1	61.95544339	2.90164	0.0002604
ENSG00000086717	PPEF1	X	p22.13	0.334833351	1.285002706	1.031911438	4	0	39.05938369	NA	NA
ENSG00000165675	ENOX2	X	q26.1	0.334765522	0.71995514	0.700163924	4	1	51.34709481	NA	NA
ENSG00000156687	UNC5D	8	p12	0.334600373	0.166816242	0.017936413	3	0	100	NA	NA
ENSG00000130935	NOL11	17	q24.2	0.334426223	0.789966697	0.802224929	5	1	71.33346888	NA	NA
ENSG00000173457	PPP1R14B	11	q13.1	0.334328246	0.594164832	0.568202999	3	1	100	NA	NA
ENSG00000174791	RIN1	11	q13.2	0.334176178	0.161277241	0.078550025	5	1	100	NA	NA
ENSG00000228716	DHFR	5	q14.1	0.333709969	1.022128689	1.019644713	5	1	100	NA	NA
ENSG00000154928	EPHB1	3	q22.2	0.333513479	0.79723751	0.632269701	4	0	100	2.88315	5.96301e-08
ENSG00000151466	SCLT1	4	q28.2	0.333280421	0.397014735	0.378364592	4	1	68.76066238	NA	NA
ENSG00000172061	LRRC15	3	q29	0.332774294	0.360414114	0.258642845	5	1	100	NA	NA
ENSG00000100625	SIX4	14	q23.1	0.332460206	0.493977646	0.512701365	4	1	100	NA	NA
ENSG00000161980	POLR3K	16	p13.3	0.332456074	0.33189273	0.384769525	5	1	100	NA	NA
ENSG00000130826	DKC1	X	q28	0.330739896	0.543769694	0.550088981	5	1	68.88757948	NA	NA
ENSG00000272872		22	q11.1	0.330715564	2.008190542	1.995667639	1	0	0	NA	NA
ENSG00000279508		14	q11.2	0.330715564	2.008190542	1.995667639	1	0	0	NA	NA
ENSG00000183474	GTF2H2C	5	q13.2	0.330587901	0.396470785	0.401839218	3	1	69.3568461	NA	NA
ENSG00000100372	SLC25A17	22	q13.2	0.329837312	0.458265783	0.480055089	5	1	79.66986827	NA	NA
ENSG00000168675	LDLRAD4	18	p11.21	0.329787223	0.950018887	1.043060332	5	1	63.39728133	NA	NA
ENSG00000143971	ETAA1	2	p14	0.329770989	0.896649721	0.537132786	5	1	67.14721342	NA	NA
ENSG00000144057	ST6GAL2	2	q12.3	0.329750388	1.441676003	1.332543084	2	0	100	NA	NA
ENSG00000028116	VRK2	2	p16.1	0.329473062	0.228180361	0.225793252	5	1	57.99261113	NA	NA
ENSG00000142230	SAE1	19	q13.32	0.329247514	0.638628668	0.668595985	5	1	46.61246461	NA	NA
ENSG00000120526	NUDCD1	8	q23.1	0.329190003	1.040526011	1.047779949	3	1	38.6024566	NA	NA
ENSG00000156925	ZIC3	X	q26.3	0.328969409	0.996157625	0.607718962	5	1	100	NA	NA
ENSG00000167085	PHB	17	q21.33	0.328949608	0.362733885	0.37533765	5	1	64.43856195	NA	NA
ENSG00000197705	KLHL14	18	q12.1	0.328254455	0.50993557	0.471674951	3	1	100	NA	NA
ENSG00000169105	CHST14	15	q15.1	0.328236324	0.654530491	0.632904282	4	1	51.2344785	NA	NA
ENSG00000162490	DRAXIN	1	p36.22	0.327902867	1.078903956	1.061786758	2	0	100	NA	NA
ENSG00000086300	SNX10	7	p15.2	0.327899938	0.680918099	0.629302002	4	0	67.19598604	NA	NA
ENSG00000099953	MMP11	22	q11.23	0.327566799	0.482706441	0.515051825	5	1	76.37988369	NA	NA
ENSG00000239672	NME1	17	q21.33	0.32754831	1.159125954	1.334561588	4	0	52.27953641	NA	NA
ENSG00000241127	YAE1D1	7	p14.1	0.326927096	1.037222732	0.840178443	3	1	64.80893561	NA	NA
ENSG00000136542	GALNT5	2	q24.1	0.326785262	1.445665549	1.445377563	3	0	100	NA	NA
ENSG00000115252	PDE1A	2	q32.1	0.326469319	0.183541233	0.288220449	4	0	100	NA	NA
ENSG00000147606	SLC26A7	8	q21.3	0.326069706	0.521421433	0.497343466	4	1	100	NA	NA
ENSG00000231764	DLX6-AS1	7	q21.3	0.325452826	1.933398158	2.058318363	1	0	0	NA	NA
ENSG00000154277	UCHL1	4	p13	0.324349126	1.720609003	1.701563969	4	0	100	NA	NA
ENSG00000269821	KCNQ1OT1	11	p15.5	0.3241561	2.030896782	2.063452303	1	0	0	NA	NA
ENSG00000164251	F2RL1	5	q13.3	0.323883144	0.794240981	0.731378361	5	1	100	NA	NA
ENSG00000119699	TGFB3	14	q24.3	0.32356313	1.02230274	1.027903233	5	1	57.90134658	NA	NA
ENSG00000181588	MEX3D	19	p13.3	0.323432898	0.400462946	0.49750513	5	1	100	NA	NA
ENSG00000168476	REEP4	8	p21.3	0.323203021	0.333648673	0.398913044	5	1	100	NA	NA
ENSG00000109881	CCDC34	11	p14.1	0.323090073	1.036696416	1.001756182	4	1	59.96608252	NA	NA
ENSG00000064012	CASP8	2	q33.1	0.322758069	0.527276353	0.55652096	5	1	100	2.15494	3.59176e-05
ENSG00000101189	MRGBP	20	q13.33	0.322705319	0.798869549	1.006959375	5	1	43.38226076	NA	NA
ENSG00000146263	MMS22L	6	q16.1	0.322439929	1.224669679	1.232530395	2	1	100	NA	NA
ENSG00000124562	SNRPC	6	p21.31	0.321447316	0.636378485	0.652418331	5	1	46.44601202	NA	NA
ENSG00000103742	IGDCC4	15	q22.31	0.32081657	1.207410681	1.150582843	2	0	100	NA	NA
ENSG00000207949	MIR214	1	q24.3	0.320792366	2.209484406	2.214193056	1	0	0	NA	NA
ENSG00000273703	HIST1H2BM	6	p22.1	0.319646882	1.189995465	1.149879558	4	0	62.55462722	NA	NA
ENSG00000261801	LOXL1-AS1	15	q24.1	0.319236054	2.183768549	2.17743499	1	0	0	NA	NA
ENSG00000180182	MED14	X	p11.4	0.318931811	0.449140898	0.433561318	5	1	69.59444312	NA	NA
ENSG00000146425	DYNLT1	6	q25.3	0.318436227	0.546439101	0.505880174	5	1	100	NA	NA
ENSG00000059573	ALDH18A1	10	q24.1	0.318360887	0.813337834	0.797038046	5	1	71.29973096	NA	NA
ENSG00000113758	DBN1	5	q35.3	0.318279416	0.655414007	0.619193139	5	1	74.09511378	NA	NA
ENSG00000177888	ZBTB41	1	q31.3	0.318144405	0.447700676	0.363267351	4	1	100	NA	NA
ENSG00000165757	KIAA1462	10	p11.23	0.317156802	1.542522892	1.580163572	2	0	100	1.50473	3.11492e-07
ENSG00000164128	NPY1R	4	q32.2	0.317152574	0.707300362	0.715654614	4	0	100	NA	NA
ENSG00000038427	VCAN	5	q14.2	0.3171405	1.441764747	1.532087012	5	1	66.04122597	NA	NA
ENSG00000197380	DACT3	19	q13.32	0.316425269	0.72489761	0.735071205	2	0	100	NA	NA
ENSG00000161860	SYCE2	19	p13.13	0.315938235	1.176328982	1.118772413	2	1	100	NA	NA
ENSG00000198088	NUP62CL	X	q22.3	0.315873858	0.189375774	0.137292297	4	0	100	NA	NA
ENSG00000154545	MAGED4	X	p11.22	0.315743415	1.945997623	1.982217364	3	0	100	NA	NA
ENSG00000031691	CENPQ	6	p12.3	0.315666519	0.328468414	0.473697673	5	1	100	NA	NA
ENSG00000150275	PCDH15	10	q21.1	0.315665404	0.291546733	0.246520205	4	1	100	NA	NA
ENSG00000123388	HOXC11	12	q13.13	0.315210763	0.782693323	0.806257587	4	0	100	NA	NA
ENSG00000105926	MPP6	7	p15.3	0.314924359	0.511110489	0.769447485	5	1	71.89472334	NA	NA
ENSG00000106263	EIF3B	7	p22.3	0.31477682	0.653919613	0.631426802	4	1	51.60825271	NA	NA
ENSG00000060982	BCAT1	12	p12.1	0.314716696	0.671979356	0.620606302	5	1	100	3.21816	0.0179299
ENSG00000182963	GJC1	17	q21.31	0.314714481	0.906753686	0.918619492	4	1	60.64031968	NA	NA
ENSG00000274207		1	p31.1	0.314189847	1.119296517	1.315159358	3	0	100	NA	NA
ENSG00000160691	SHC1	1	q21.3	0.314177734	0.667142632	0.85948013	5	1	68.63774243	NA	NA
ENSG00000185049	NELFA	4	p16.3	0.313978163	0.36797509	0.214574771	5	1	68.95637827	NA	NA
ENSG00000151322	NPAS3	14	q13.1	0.313414193	0.392165335	0.444836449	4	0	100	NA	NA
ENSG00000169016	E2F6	2	p25.1	0.312868535	0.672399842	0.670233145	4	0	63.74461112	NA	NA
ENSG00000224688	E2F6P2	22	q11.21	0.312868535	1.027520876	1.025751399	2	0	27.48922225	NA	NA
ENSG00000226885	E2F6P3	22	q11.21	0.312868535	1.027520876	1.025751399	2	0	27.48922225	NA	NA
ENSG00000234764	E2F6P1	22	q11.21	0.312868535	1.027520876	1.025751399	2	0	27.48922225	NA	NA
ENSG00000278066		KI270731,1		0.312868535	1.027520876	1.025751399	2	0	27.48922225	NA	NA
ENSG00000278573		KI270734,1		0.312868535	1.027520876	1.025751399	2	0	27.48922225	NA	NA
ENSG00000176208	ATAD5	17	q11.2	0.312539619	0.47539607	0.495469555	5	1	69.37695383	NA	NA
ENSG00000102393	GLA	X	q22.1	0.312528362	0.120345265	0.086797178	5	1	100	NA	NA
ENSG00000112282	MED23	6	q23.2	0.31207032	0.568668653	0.552257406	4	1	37.95477559	NA	NA
ENSG00000169515	CCDC8	19	q13.32	0.311844097	0.644854655	0.764483655	4	1	100	NA	NA
ENSG00000165055	METTL2B	7	q32.1	0.311195669	0.655017536	0.612422073	4	1	41.17400464	NA	NA
ENSG00000240972	MIF	22	q11.23	0.310430929	0.968159342	1.012509629	5	1	67.76168835	NA	NA
ENSG00000115687	PASK	2	q37.3	0.310278704	0.652195111	0.605682974	4	1	59.13145421	NA	NA
ENSG00000271474		4	q22.3	0.310162733	1.729027448	1.941299331	1	0	0	NA	NA
ENSG00000178295	GEN1	2	p24.2	0.309653744	1.016909174	1.032711385	3	1	38.12791142	NA	NA
ENSG00000183801	OLFML1	11	p15.4	0.30955546	0.29517781	0.28302438	4	0	100	NA	NA
ENSG00000169330	KIAA1024	15	q25.1	0.309550194	0.672251103	0.608713875	3	0	100	NA	NA
ENSG00000105880	DLX5	7	q21.3	0.309492312	0.477719274	0.4614337	5	1	79.14972798	1.67405	0.00297973
ENSG00000177283	FZD8	10	p11.21	0.309368312	0.226455824	0.311489667	5	1	100	NA	NA
ENSG00000151025	GPR158	10	p12.1	0.30926051	0.588666968	0.802898252	2	0	100	NA	NA
ENSG00000121005	CRISPLD1	8	q21.13	0.309230903	1.660199138	1.629998866	2	0	100	NA	NA
ENSG00000149679	CABLES2	20	q13.33	0.308924622	1.45608097	1.617275922	2	0	100	2.45733	0.00572352
ENSG00000228623	ZNF883	9	q32	0.308855076	1.769939315	1.927546491	1	0	0	NA	NA
ENSG00000080839	RBL1	20	q11.23	0.308386263	0.371532915	0.37951063	5	1	100	NA	NA
ENSG00000111530	CAND1	12	q14.3	0.30828421	0.524373848	0.579722689	4	0	100	NA	NA
ENSG00000176381	PRR18	6	q27	0.307778183	0.352155705	0.417531178	3	1	100	NA	NA
ENSG00000079462	PAFAH1B3	19	q13.2	0.30777657	1.02350352	1.01822535	5	1	39.37925938	NA	NA
ENSG00000185904	LINC00839	10	q11.21	0.307729434	1.15717966	1.199531034	2	0	29.93838729	NA	NA
ENSG00000168743	NPNT	4	q24	0.307257472	0.297912216	0.105889394	3	1	100	NA	NA
ENSG00000157778	PSMG3	7	p22.3	0.306867591	0.772934622	0.690768689	4	1	48.14441924	NA	NA
ENSG00000131876	SNRPA1	15	q26.3	0.306663945	1.016768448	0.989816441	4	1	100	NA	NA
ENSG00000128595	CALU	7	q32.1	0.306544925	0.607787243	0.685328062	5	1	59.22915802	NA	NA
ENSG00000101868	POLA1	X	p22.11	0.306312634	0.618915439	0.639237377	4	1	100	NA	NA
ENSG00000205060	SLC35B4	7	q33	0.306035919	0.399298484	0.442345179	4	1	66.33266973	NA	NA
ENSG00000170836	PPM1D	17	q23.2	0.305816617	0.454718634	0.505241018	5	1	58.62155875	NA	NA
ENSG00000196504	PRPF40A	2	q23.3	0.30527318	0.635351284	0.522305486	4	1	100	NA	NA
ENSG00000138741	TRPC3	4	q27	0.305244639	0.716272435	0.67699081	4	0	100	NA	NA
ENSG00000139618	BRCA2	13	q13.1	0.304870335	0.978269781	0.817962442	5	1	78.11755269	NA	NA
ENSG00000185203	WASIR1	X	q28	0.30471445	1.686256836	1.834497563	1	0	0	NA	NA
ENSG00000231439	WASIR2	16	p13.3	0.30471445	1.686256836	1.834497563	1	0	0	NA	NA
ENSG00000018408	WWTR1	3	q25.1	0.304705383	1.002682993	0.99802025	4	1	100	NA	NA
ENSG00000151835	SACS	13	q12.12	0.304337163	0.446491416	0.459892586	4	0	100	NA	NA
ENSG00000139278	GLIPR1	12	q21.2	0.30396674	0.459839552	0.431092137	4	1	100	NA	NA
ENSG00000078725	BRINP1	9	q33.1	0.303420519	1.584947671	1.350218222	4	0	88.94307054	NA	NA
ENSG00000075142	SRI	7	q21.12	0.303364875	0.092891937	0.231665657	5	1	69.93329624	NA	NA
ENSG00000155189	AGPAT5	8	p23.1	0.303138411	1.01529256	0.90539591	4	0	62.49441149	NA	NA
ENSG00000211450	C11orf31	11	q12.1	0.302648497	0.19883117	0.205917185	3	1	100	NA	NA
ENSG00000188486	H2AFX	11	q23.3	0.302638697	0.857551223	0.857819241	5	1	71.83368318	NA	NA
ENSG00000039560	RAI14	5	p13.2	0.302607488	0.529773982	0.470769929	5	1	100	NA	NA
ENSG00000132780	NASP	1	p34.1	0.302539097	0.561758607	0.601793253	5	1	100	NA	NA
ENSG00000177822		4	q34.3	0.302495711	1.56279119	1.846606161	1	0	0	NA	NA
ENSG00000244563		2	q14.3	0.302054682	0.702733649	0.723102315	3	0	46.13158134	NA	NA
ENSG00000156482	RPL30	8	q22.2	0.302046825	0.315056819	0.371666404	5	1	59.46907639	NA	NA
ENSG00000113643	RARS	5	q34	0.301633547	0.734721147	0.782292778	3	1	52.38958258	NA	NA
ENSG00000164944	KIAA1429	8	q22.1	0.301582836	0.472330393	0.483602385	4	1	60.52137846	NA	NA
ENSG00000055044	NOP58	2	q33.1	0.30137133	0.327755787	0.314178073	4	1	100	NA	NA
ENSG00000077942	FBLN1	22	q13.31	0.301303376	1.618874802	1.69867021	5	1	100	NA	NA
ENSG00000179750	APOBEC3B	22	q13.1	0.301131606	0.984627018	1.097678908	5	1	63.12413226	NA	NA
ENSG00000079332	SAR1A	10	q22.1	0.301018288	0.889573178	0.86606264	5	1	63.7854852	NA	NA
ENSG00000271127		22	q11.1	0.301011348	2.155141008	2.163679202	1	0	0	NA	NA
ENSG00000160949	TONSL	8	q24.3	0.300659623	1.299404102	1.326631163	3	1	100	NA	NA
ENSG00000158163	DZIP1L	3	q22.3	0.300467226	0.090815968	0.072491123	3	1	100	NA	NA
ENSG00000182013	PNMAL1	19	q13.32	0.300131912	1.932340661	2.098204329	3	0	100	NA	NA
ENSG00000124212	PTGIS	20	q13.13	0.299625536	1.89364047	1.933153418	5	1	100	NA	NA
ENSG00000147274	RBMX	X	q26.3	0.299424789	0.511800897	0.523289554	4	0	65.58024863	NA	NA
ENSG00000217835		X	q12	0.299424789	0.582248549	0.582966563	3	0	56.5671095	NA	NA
ENSG00000225489		9	p24.1	0.299424789	0.582248549	0.582966563	3	0	56.5671095	NA	NA
ENSG00000146386	ABRACL	6	q24.1	0.299294331	0.818974155	0.834718999	2	1	100	NA	NA
ENSG00000205268	PDE7A	8	q13.1	0.29912266	0.654367991	0.66585375	4	1	54.83569028	NA	NA
ENSG00000092140	G2E3	14	q12	0.298687343	0.737032412	0.827690963	4	1	100	NA	NA
ENSG00000128713	HOXD11	2	q31.1	0.298663202	0.506784727	0.369647464	5	1	43.34737129	NA	NA
ENSG00000154864	PIEZO2	18	p11.21	0.298631775	1.695672792	1.648826159	4	0	100	NA	NA
ENSG00000220161		17	p11.2	0.298133767	0.757947518	0.792735842	2	0	100	NA	NA
ENSG00000260907		17	p11.2	0.298133767	0.757947518	0.792735842	2	0	100	NA	NA
ENSG00000235531	MSC-AS1	8	q13.3	0.298048155	1.975342381	1.895559349	1	0	0	2.00895	1.79436e-05
ENSG00000091651	ORC6	16	q11.2	0.297872311	1.026592058	1.013063761	5	1	64.86304056	NA	NA
ENSG00000146733	PSPH	7	p11.2	0.297818192	0.697954869	0.637182901	5	1	66.08226811	NA	NA
ENSG00000180198	RCC1	1	p35.3	0.297487527	0.743174077	0.708878286	4	1	100	NA	NA
ENSG00000111799	COL12A1	6	q14.1	0.29747538	1.359657817	1.447585621	4	1	100	NA	NA
ENSG00000136122	BORA	13	q21.33	0.297468311	0.544476017	0.479881242	5	1	100	NA	NA
ENSG00000007968	E2F2	1	p36.12	0.29744119	0.391239467	0.317545843	5	1	100	NA	NA
ENSG00000162695	SLC30A7	1	p21.2	0.297246562	0.333188852	0.347093364	4	1	100	NA	NA
ENSG00000116652	DLEU2L	1	p31.3	0.297134196	1.466803083	1.268318296	2	0	100	NA	NA
ENSG00000231607	DLEU2	13	q14.2	0.297134196	1.001998401	0.564008959	3	0	100	NA	NA
ENSG00000147535	PPAPDC1B	8	p11.23	0.297087085	0.676235696	0.70521279	3	1	42.2545177	NA	NA
ENSG00000128606	LRRC17	7	q22.1	0.296604925	1.77191064	1.575595628	5	1	63.29113621	NA	NA
ENSG00000170627	GTSF1	12	q13.13	0.296491023	0.402181671	0.380268075	3	1	100	NA	NA
ENSG00000171502	COL24A1	1	p22.3	0.295968279	0.602771966	0.536488669	3	0	100	NA	NA
ENSG00000122566	HNRNPA2B1	7	p15.2	0.295740373	1.089145016	1.084239135	3	0	46.90313646	NA	NA
ENSG00000162923	WDR26	1	q42.12	0.29571879	0.035981415	0.020044768	5	1	100	NA	NA
ENSG00000269918		8	p23.1	0.295640839	1.803575924	1.917123569	1	0	0	NA	NA
ENSG00000113296	THBS4	5	q14.1	0.295393506	1.342782184	1.842932289	4	0	100	NA	NA
ENSG00000155561	NUP205	7	q33	0.295068424	0.883712467	0.888105445	4	1	65.52703211	NA	NA
ENSG00000147649	MTDH	8	q22.1	0.294799218	0.800607673	0.693626607	5	1	64.17463209	NA	NA
ENSG00000146112	PPP1R18	6	p21.33	0.294648655	1.091437148	1.117452493	2	1	28.84434199	NA	NA
ENSG00000102387	TAF7L	X	q22.1	0.294602786	0.139712035	0.112060341	5	1	100	NA	NA
ENSG00000272945		20	q11.22	0.293845861	1.215469064	1.114832042	2	0	100	NA	NA
ENSG00000206630	SNORD60	16	p13.3	0.293631045	0.925374293	0.932228913	2	1	100	NA	NA
ENSG00000008405	CRY1	12	q23.3	0.293549067	0.262612293	0.293398822	5	1	100	NA	NA
ENSG00000104897	SF3A2	19	p13.3	0.293396073	0.231391202	0.229897221	5	1	76.5625125	NA	NA
ENSG00000064195	DLX3	17	q21.33	0.2927485	0.694325218	0.635648572	3	0	100	2.38257	0.0401661
ENSG00000115758	ODC1	2	p25.1	0.292634054	0.628365776	0.658501452	5	1	100	NA	NA
ENSG00000183527	PSMG1	21	q22.2	0.292168047	0.404262703	0.410934884	5	1	64.92095055	NA	NA
ENSG00000101773	RBBP8	18	q11.2	0.292098383	0.289883634	0.230811613	5	1	100	NA	NA
ENSG00000174106	LEMD3	12	q14.3	0.291891621	0.31935563	0.321753774	5	1	79.024378	NA	NA
ENSG00000139133	ALG10	12	p11.1	0.291446108	0.288848514	0.294997403	4	1	100	NA	NA
ENSG00000175548	ALG10B	12	q12	0.291446108	1.067025254	1.132256177	2	1	100	NA	NA
ENSG00000143507	DUSP10	1	q41	0.29123657	0.443907389	0.473028742	5	1	100	NA	NA
ENSG00000215769		17	q24.1	0.29117472	1.635009835	1.515264351	3	0	41.68054679	NA	NA
ENSG00000266820		17	q24.1	0.29117472	1.635009835	1.515264351	3	0	41.68054679	NA	NA
ENSG00000196839	ADA	20	q13.12	0.291029768	0.109637996	0.100842926	5	1	100	NA	NA
ENSG00000198498	TMA16	4	q32.2	0.290556048	0.603241302	0.542100291	5	1	76.06076049	NA	NA
ENSG00000050438	SLC4A8	12	q13.13	0.29046803	0.18742462	0.124850734	4	1	100	NA	NA
ENSG00000143977	SNRPG	2	p13.3	0.290452462	0.547394098	0.569087926	5	1	72.96010875	NA	NA
ENSG00000146731	CCT6A	7	p11.2	0.290442986	0.622639602	0.632383044	4	0	100	NA	NA
ENSG00000163468	CCT3	1	q22	0.290442199	1.038639674	1.034153072	5	1	59.92930352	NA	NA
ENSG00000167977	KCTD5	16	p13.3	0.290373006	0.419733552	0.370131054	5	1	100	NA	NA
ENSG00000131015	ULBP2	6	q25.1	0.29016583	1.029012219	0.972889271	4	0	100	NA	NA
ENSG00000136731	UGGT1	2	q14.3	0.290157224	0.758627047	0.752681425	4	1	54.79079624	NA	NA
ENSG00000153094	BCL2L11	2	q13	0.28994384	0.809560868	0.658543229	5	1	66.69362121	NA	NA
ENSG00000091127	PUS7	7	q22.3	0.289713754	0.627195451	0.631676487	5	1	70.83526067	NA	NA
ENSG00000233270	SNRPEP4	19	p13.3	0.289670798	0.823620693	0.745421381	3	0	31.9402274	NA	NA
ENSG00000256968	SNRPEP2	9	p24.1	0.289670798	0.823620693	0.745421381	3	0	31.9402274	NA	NA
ENSG00000198522	GPN1	2	p23.3	0.288699132	0.591296407	0.63318769	5	1	35.5698178	NA	NA
ENSG00000183765	CHEK2	22	q12.1	0.288492227	0.52856997	0.519622495	5	1	100	NA	NA
ENSG00000117152	RGS4	1	q23.3	0.287929829	1.769640072	1.942357127	4	0	100	NA	NA
ENSG00000133195	SLC39A11	17	q25.1	0.287905107	0.919487842	0.931137634	4	1	50.96114758	NA	NA
ENSG00000092199	HNRNPC	14	q11.2	0.287849699	0.441762849	0.454105905	5	1	57.75404575	NA	NA
ENSG00000163714	U2SURP	3	q23	0.28739989	0.741811279	0.743849743	3	1	38.42590652	NA	NA
ENSG00000115325	DOK1	2	p13.1	0.287283136	0.084590724	0.136895312	5	1	100	NA	NA
ENSG00000120742	SERP1	3	q25.1	0.286502572	0.578568	0.331669607	5	1	100	NA	NA
ENSG00000125835	SNRPB	20	p13	0.285973192	0.507954076	0.56041247	5	1	54.76997412	NA	NA
ENSG00000106609	TMEM248	7	q11.21	0.285410376	0.609854626	0.651887674	4	1	61.2420286	3.32013	5.81494e-07
ENSG00000138587	MNS1	15	q21.3	0.284620034	0.348252524	0.333358394	5	1	100	NA	NA
ENSG00000187994	RINL	19	q13.2	0.284562758	0.975404689	0.971858809	2	1	100	NA	NA
ENSG00000164651	SP8	7	p21.1	0.284426935	0.436960915	0.419710415	3	1	59.6369811	2.70413	1.90236e-06
ENSG00000138336	TET1	10	q21.3	0.284412134	1.205271925	1.213843872	2	0	100	NA	NA
ENSG00000136699	SMPD4	2	q21.1	0.284393955	0.485022201	0.436371254	5	1	68.34835617	NA	NA
ENSG00000152117		2	q21.1	0.284393955	0.659128638	0.6641545	3	0	53.6311799	NA	NA
ENSG00000109265	KIAA1211	4	q12	0.284375031	1.952891857	1.972442334	1	0	0	NA	NA
ENSG00000106443	PHF14	7	p21.3	0.283911381	0.480225242	0.450906366	5	1	61.61208197	NA	NA
ENSG00000120533	ENY2	8	q23.1	0.283900383	0.42936462	0.45661793	5	1	65.27681231	NA	NA
ENSG00000009694	TENM1	X	q25	0.283702537	0.826846867	0.532929373	4	0	100	NA	NA
ENSG00000137273	FOXF2	6	p25.3	0.283565711	1.518218377	1.398296598	4	0	100	NA	NA
ENSG00000160959	LRRC14	8	q24.3	0.283473956	0.127291986	0.178934881	5	1	100	NA	NA
ENSG00000256525	POLG2	17	q23.3	0.283300681	0.607378662	0.610643281	5	1	68.34470238	NA	NA
ENSG00000100941	PNN	14	q21.1	0.283261872	0.090234614	0.192127089	5	1	100	NA	NA
ENSG00000011201	ANOS1	X	p22.31	0.283105227	0.999151619	0.733391858	3	0	100	NA	NA
ENSG00000037280	FLT4	5	q35.3	0.282892186	0.022273607	0.010570512	5	1	100	NA	NA
ENSG00000139343	SNRPF	12	q23.1	0.282691662	0.798988094	0.67459245	5	1	100	NA	NA
ENSG00000163689	C3orf67	3	p14.2	0.28268443	1.645449014	1.633302653	2	0	100	NA	NA
ENSG00000069275	NUCKS1	1	q32.1	0.282396294	0.538685456	0.561429345	3	1	100	NA	NA
ENSG00000104427	ZC2HC1A	8	q21.13	0.282388388	0.828962399	0.814172466	5	1	65.44627515	NA	NA
ENSG00000064666	CNN2	19	p13.3	0.282248066	0.527375206	0.562727825	4	1	100	NA	NA
ENSG00000111605	CPSF6	12	q15	0.282109554	0.61017508	0.609061155	5	1	70.14435396	NA	NA
ENSG00000173473	SMARCC1	3	p21.31	0.281608341	0.69887838	0.821022471	5	1	62.23601814	NA	NA
ENSG00000189050	RNFT1	17	q23.1	0.281587069	0.692720479	0.683268723	5	1	69.15352138	NA	NA
ENSG00000185565	LSAMP	3	q13.31	0.281419414	1.636806018	1.75210454	3	0	100	NA	NA
ENSG00000173598	NUDT4	12	q22	0.28131513	0.421640318	0.45608416	4	1	100	NA	NA
ENSG00000182648	LINC01006	7	q36.3	0.281100709	1.006608153	0.990810489	2	0	100	NA	NA
ENSG00000168495	POLR3D	8	p21.3	0.280113294	0.59312037	0.595819209	5	1	65.19193697	NA	NA
ENSG00000175216	CKAP5	11	p11.2	0.279973948	0.793955409	0.892730238	4	0	50.74171273	NA	NA
ENSG00000164694	FNDC1	6	q25.3	0.279969114	1.585577108	1.695341601	2	1	100	NA	NA
ENSG00000185338	SOCS1	16	p13.13	0.279904011	0.776969782	0.800641567	4	1	100	1.60404	0.00443854
ENSG00000146540	C7orf50	7	p22.3	0.279418846	0.155825189	0.162904177	4	1	100	NA	NA
ENSG00000115866	DARS	2	q21.3	0.279266576	0.411139613	0.402663025	5	1	100	NA	NA
ENSG00000169231	THBS3	1	q22	0.278931018	0.27074904	0.283031899	5	1	100	NA	NA
ENSG00000134333	LDHA	11	p15.1	0.278743663	0.579569488	0.593039358	5	1	68.36522293	NA	NA
ENSG00000275568	ARHGAP11A	CHR_HSCHR15_4_CTG8	q13.3	0.278456973	2.523513084	2.655571148	1	0	0	NA	NA
ENSG00000108510	MED13	17	q23.2	0.278402074	0.319221989	0.331283863	5	1	100	NA	NA
ENSG00000196313	POM121	7	q11.23	0.278300519	0.780624958	0.752315358	5	1	59.08110767	NA	NA
ENSG00000272391	POM121C	7	q11.23	0.278300519	0.946151895	0.970060939	3	1	40.05490623	NA	NA
ENSG00000180616	SSTR2	17	q25.1	0.277710252	0.863642575	0.86413408	4	1	100	NA	NA
ENSG00000197157	SND1	7	q32.1	0.276812384	0.542096396	0.536894929	5	1	57.31524298	NA	NA
ENSG00000173950	XXYLT1	3	q29	0.276606017	0.887344263	0.826268517	3	1	59.68462769	NA	NA
ENSG00000113300	CNOT6	5	q35.3	0.276458312	0.290358139	0.084691465	5	1	100	NA	NA
ENSG00000277075	HIST1H2AE	6	p22.2	0.27586968	1.006173861	1.059101532	4	0	100	NA	NA
ENSG00000164933	SLC25A32	8	q22.3	0.275697042	0.758612125	0.638771834	4	1	69.50693171	NA	NA
ENSG00000184206	GOLGA6L4	15	q25.2	0.27557741	1.382865072	1.230019718	2	0	100	NA	NA
ENSG00000197978	GOLGA6L9	15	q25.2	0.27557741	1.382865072	1.230019718	2	0	100	NA	NA
ENSG00000230373	GOLGA6L5P	15	q25.2	0.27557741	1.382865072	1.230019718	2	0	100	NA	NA
ENSG00000278662	GOLGA6L10	15	q25.2	0.27557741	1.382865072	1.230019718	2	0	100	NA	NA
ENSG00000271601	LIX1L	1	q21.1	0.275438835	0.369623765	0.21246714	3	1	100	NA	NA
ENSG00000139496	NUPL1	13	q12.13	0.275111951	0.414359122	0.323154582	4	1	100	NA	NA
ENSG00000100804	PSMB5	14	q11.2	0.275015851	0.612858976	0.598054825	5	1	75.44904321	NA	NA
ENSG00000189120	SP6	17	q21.32	0.274601843	0.82959205	1.017058985	2	0	100	NA	NA
ENSG00000124635	HIST1H2BJ	6	p22.1	0.274433286	1.634352937	1.632898867	2	0	100	NA	NA
ENSG00000012174	MBTPS2	X	p22.12	0.274072474	0.903759547	0.872156681	5	1	64.18702186	NA	NA
ENSG00000138794	CASP6	4	q25	0.273958327	0.312259417	0.288846917	5	1	100	NA	NA
ENSG00000147852	VLDLR	9	p24.2	0.273878125	1.01766975	1.296525538	4	0	100	NA	NA
ENSG00000115363	EVA1A	2	p12	0.273815246	0.94115745	0.841484431	4	1	100	NA	NA
ENSG00000151849	CENPJ	13	q12.13	0.273743983	0.725563026	0.724453165	5	1	61.92557681	NA	NA
ENSG00000237036	ZEB1-AS1	10	p11.22	0.273346996	1.701563791	1.692607629	1	0	0	NA	NA
ENSG00000112238	PRDM13	6	q16.2	0.27334224	0.397723994	0.445654304	4	0	100	NA	NA
ENSG00000171812	COL8A2	1	p34.3	0.273142422	1.2470079	1.239319317	4	0	100	2.66747	5.14722e-62
ENSG00000213281	NRAS	1	p13.2	0.272852852	0.202573831	0.307338793	5	1	100	NA	NA
ENSG00000150394	CDH8	16	q21	0.27247704	0.410380882	0.307212117	4	0	100	1.94194	0.0963109
ENSG00000123496	IL13RA2	X	q23	0.272134242	1.075541542	0.915940424	5	1	84.19814649	NA	NA
ENSG00000166012	TAF1D	11	q21	0.272067368	0.263415772	0.324374802	4	1	100	NA	NA
ENSG00000048991	R3HDM1	2	q21.3	0.272026109	0.548945113	0.586861036	3	0	100	NA	NA
ENSG00000224078	SNHG14	15	q11.2	0.271920699	0.572039301	0.756646092	2	0	100	2.14205	9.91301e-08
ENSG00000132031	MATN3	2	p24.1	0.271373085	0.259058108	0.19133941	5	1	100	NA	NA
ENSG00000164983	TMEM65	8	q24.13	0.271327947	1.094089014	1.091221333	2	0	100	NA	NA
ENSG00000163536	SERPINI1	3	q26.1	0.271111658	1.242624771	1.388838305	4	0	100	NA	NA
ENSG00000143771	CNIH4	1	q42.11	0.271028586	0.431327838	0.420084361	5	1	100	NA	NA
ENSG00000011052	NME2	17	q21.33	0.270873785	0.680775858	0.734129629	5	1	65.4254403	NA	NA
ENSG00000104611	SH2D4A	8	p21.3	0.270760721	0.237407604	0.262671429	5	1	66.26440226	NA	NA
ENSG00000186073	C15orf41	15	q14	0.270517953	0.727983836	0.703274369	4	1	34.35615422	NA	NA
ENSG00000165244	ZNF367	9	q22.32	0.270354409	0.350208388	0.366869666	3	1	67.69082595	NA	NA
ENSG00000143341	HMCN1	1	q25.3	0.270304206	0.204800024	0.156936323	4	1	100	NA	NA
ENSG00000196950	SLC39A10	2	q32.3	0.270012315	0.635002939	0.627602449	4	1	65.00223053	NA	NA
ENSG00000147650	LRP12	8	q22.3	0.269857938	0.678634871	0.645008779	5	1	64.66456959	NA	NA
ENSG00000006704	GTF2IRD1	7	q11.23	0.269681585	0.653624425	0.632678328	5	1	100	NA	NA
ENSG00000169255	B3GALNT1	3	q26.1	0.269119715	0.828995045	0.889099291	4	0	100	NA	NA
ENSG00000113658	SMAD5	5	q31.1	0.268748959	0.084960802	0.129313678	5	1	100	NA	NA
ENSG00000158290	CUL4B	X	q24	0.268694613	0.514607995	0.449403586	4	1	100	NA	NA
ENSG00000079841	RIMS1	6	q13	0.268490658	0.910143789	1.064240614	2	0	100	NA	NA
ENSG00000106628	POLD2	7	p13	0.268359716	0.678910235	0.677703527	5	1	68.93712864	NA	NA
ENSG00000117318	ID3	1	p36.12	0.268280604	1.106871859	1.1042527	4	0	50.49632844	NA	NA
ENSG00000156218	ADAMTSL3	15	q25.2	0.268196969	0.926743512	0.965848074	3	0	100	NA	NA
ENSG00000100138	SNU13	22	q13.2	0.268095101	0.623904191	0.650151923	4	1	100	NA	NA
ENSG00000179051	RCC2	1	p36.13	0.268026473	0.899339284	0.969809612	3	1	100	NA	NA
ENSG00000280610	KIF15	CHR_HG2066_PATCH	p21.31	0.26788102	2.58601907	2.601685494	1	0	0	NA	NA
ENSG00000184402	SS18L1	20	q13.33	0.26783202	0.519242106	0.360372682	3	0	100	NA	NA
ENSG00000143493	INTS7	1	q32.3	0.267622818	0.558548004	0.511295676	4	1	65.09018217	NA	NA
ENSG00000155660	PDIA4	7	q36.1	0.267492738	0.447478273	0.468423236	5	1	74.42814392	NA	NA
ENSG00000183161	FANCF	11	p14.3	0.267412981	0.828985927	0.383851104	5	1	57.74624728	NA	NA
ENSG00000105793	GTPBP10	7	q21.13	0.267000282	0.24993014	0.081051889	5	1	100	NA	NA
ENSG00000112667	DNPH1	6	p21.1	0.266929429	0.11953308	0.104086901	5	1	100	NA	NA
ENSG00000101361	NOP56	20	p13	0.266639525	0.811198002	0.801962247	5	1	66.66104311	NA	NA
ENSG00000163235	TGFA	2	p13.3	0.266592901	0.949700233	0.661494977	4	0	100	NA	NA
ENSG00000187837	HIST1H1C	6	p22.2	0.266278488	1.597449991	1.62568491	4	0	100	NA	NA
ENSG00000143437	ARNT	1	q21.3	0.266116143	0.243533747	0.240065135	5	1	100	NA	NA
ENSG00000136261	BZW2	7	p21.1	0.265962767	0.691468577	0.672825003	5	1	73.55933754	NA	NA
ENSG00000103495	MAZ	16	p11.2	0.265902782	0.955827861	0.825681635	4	0	59.14424301	NA	NA
ENSG00000167699	GLOD4	17	p13.3	0.265879394	0.258399144	0.231647298	4	1	100	NA	NA
ENSG00000179409	GEMIN4	17	p13.3	0.265879394	0.444481936	0.45423455	5	1	100	NA	NA
ENSG00000125351	UPF3B	X	q24	0.265350909	0.117933476	0.096976992	4	0	100	NA	NA
ENSG00000169635	HIC2	22	q11.21	0.265120035	0.324448935	0.378455627	4	1	100	NA	NA
ENSG00000184743	ATL3	11	q13.1	0.265063735	0.374655355	0.205204898	4	1	100	NA	NA
ENSG00000108106	UBE2S	19	q13.42	0.265052842	0.863977524	0.828811833	5	1	50.68336447	NA	NA
ENSG00000095002	MSH2	2	p21	0.264655519	0.745878091	0.714635783	5	1	67.44149235	NA	NA
ENSG00000169684	CHRNA5	15	q25.1	0.264371021	0.362475974	0.374011501	5	1	77.04911179	NA	NA
ENSG00000170421	KRT8	12	q13.13	0.264148267	0.289607521	0.268041421	5	1	100	2.12466	0.00020521
ENSG00000205581	HMGN1	21	q22.2	0.264147376	0.688016255	0.667003863	5	1	64.5170624	NA	NA
ENSG00000229237	HMGN1P37	X	q28	0.264147376	0.912081255	0.90184576	2	0	17.61117029	NA	NA
ENSG00000235734	HMGN1P36	2	q11.2	0.264147376	0.912081255	0.90184576	2	0	17.61117029	NA	NA
ENSG00000125633	CCDC93	2	q14.1	0.263946496	0.755086236	0.744305684	4	1	100	NA	NA
ENSG00000154127	UBASH3B	11	q24.1	0.263846905	1.085488054	1.112464701	2	0	100	NA	NA
ENSG00000162692	VCAM1	1	p21.2	0.263817095	0.667729238	0.707014132	5	1	100	NA	NA
ENSG00000101882	NKAP	X	q24	0.263770005	0.372174311	0.391891044	4	1	100	NA	NA
ENSG00000136527	TRA2B	3	q27.2	0.263690854	0.082575715	0.099753256	5	1	61.07198357	NA	NA
ENSG00000034510	TMSB10	2	p11.2	0.263081645	0.16912501	0.13401428	5	1	100	NA	NA
ENSG00000116830	TTF2	1	p13.1	0.263066109	0.406362334	0.266331544	5	1	79.73476597	NA	NA
ENSG00000104635	SLC39A14	8	p21.3	0.262482413	0.49890391	0.64909695	5	1	100	NA	NA
ENSG00000120948	TARDBP	1	p36.22	0.261469985	0.692339624	0.692436566	5	1	57.46561007	NA	NA
ENSG00000198797	BRINP2	1	q25.2	0.261403777	0.587811024	0.597065825	3	0	51.97445752	NA	NA
ENSG00000166664	CHRFAM7A	15	q13.2	0.260980426	0.397173203	0.357659427	3	0	100	NA	NA
ENSG00000175344	CHRNA7	15	q13.3	0.260980426	0.138584912	0.17714535	5	1	100	NA	NA
ENSG00000174938	SEZ6L2	16	p11.2	0.260947245	0.920853289	1.048880087	4	0	100	NA	NA
ENSG00000164056	SPRY1	4	q28.1	0.260723039	0.418238377	0.32781833	5	1	100	NA	NA
ENSG00000172115	CYCS	7	p15.3	0.260689278	0.673204127	0.719977497	4	0	100	NA	NA
ENSG00000214810	CYCSP55	6	p21.31	0.260689278	1.096459984	1.158591949	2	0	100	NA	NA
ENSG00000108960	MMD	17	q22	0.260611085	0.809740759	0.881031648	5	1	100	NA	NA
ENSG00000120253	NUP43	6	q25.1	0.260414092	1.104842464	0.9880483	5	1	100	NA	NA
ENSG00000166105	GLB1L3	11	q25	0.259930182	2.198937581	2.207915211	1	0	0	NA	NA
ENSG00000180537	RNF182	6	p23	0.259715119	1.487711	1.624652245	2	0	100	NA	NA
ENSG00000130224	LRCH2	X	q23	0.25950962	0.712528886	0.727931176	4	1	100	NA	NA
ENSG00000156172	C8orf37	8	q22.1	0.259477207	0.870383093	0.885676757	2	0	100	NA	NA
ENSG00000231500	RPS18	6	p21.32	0.259305093	0.314643117	0.28703726	5	1	100	NA	NA
ENSG00000139263	LRIG3	12	q14.1	0.259156336	0.458465604	0.586528057	4	1	100	NA	NA
ENSG00000146950	SHROOM2	X	p22.2	0.259109702	0.666120016	0.623948536	4	0	100	NA	NA
ENSG00000164885	CDK5	7	q36.1	0.25899259	0.816037335	0.775018693	4	0	51.99778259	NA	NA
ENSG00000108825	PTGES3L-AARSD1	17	q21.31	0.258969248	0.255223611	0.348724307	4	1	100	NA	NA
ENSG00000101407	TTI1	20	q11.23	0.25828527	0.593085771	0.597927299	4	1	61.74266493	NA	NA
ENSG00000122674	CCZ1	7	p22.1	0.258156621	0.77001613	0.7815205	4	1	52.61014138	NA	NA
ENSG00000146574	CCZ1B	7	p22.1	0.258156621	0.77001613	0.7815205	4	1	52.61014138	NA	NA
ENSG00000163479	SSR2	1	q22	0.257824261	0.584998367	0.632613595	5	1	100	NA	NA
ENSG00000105088	OLFM2	19	p13.2	0.257738601	0.569643165	0.711764876	3	0	100	NA	NA
ENSG00000147536	GINS4	8	p11.21	0.257731343	0.751142532	0.651024756	4	1	31.23380128	NA	NA
ENSG00000163811	WDR43	2	p23.2	0.257672612	0.589777963	0.442900474	3	1	100	NA	NA
ENSG00000126953	TIMM8A	X	q22.1	0.257605421	0.217936951	0.208838337	5	1	100	NA	NA
ENSG00000178538	CA8	8	q12.1	0.257458123	0.992242545	1.147421639	4	0	100	NA	NA
ENSG00000196368	NUDT11	X	p11.22	0.256994807	0.967181641	1.095405999	4	0	100	NA	NA
ENSG00000262634	SKA1	CHR_HSCHR18_1_CTG1_1	q21.1	0.256845596	2.667840116	2.744412067	1	0	0	NA	NA
ENSG00000121073	SLC35B1	17	q21.33	0.256572422	0.700356114	0.670650791	5	1	59.03278123	NA	NA
ENSG00000187792	ZNF70	22	q11.23	0.25642242	0.011142011	0.021693699	3	0	100	NA	NA
ENSG00000163110	PDLIM5	4	q22.3	0.256344235	0.07244971	0.131349894	5	1	100	NA	NA
ENSG00000136875	PRPF4	9	q32	0.256268768	0.379294188	0.329777242	5	1	72.03726945	NA	NA
ENSG00000136485	DCAF7	17	q23.3	0.256079402	0.309804832	0.392409053	5	1	100	NA	NA
ENSG00000204516	MICB	6	p21.33	0.255434751	0.454470941	0.424609634	4	0	100	NA	NA
ENSG00000136238	RAC1	7	p22.1	0.255105711	0.526902262	0.469987838	5	1	82.41645833	NA	NA
ENSG00000030110	BAK1	6	p21.31	0.254981144	0.040945934	0.035184176	4	1	100	NA	NA
ENSG00000165501	LRR1	14	q21.3	0.254635938	0.391792246	0.354277595	4	1	100	NA	NA
ENSG00000140563	MCTP2	15	q26.2	0.254621837	0.826914851	0.911785766	4	0	100	NA	NA
ENSG00000111711	GOLT1B	12	p12.1	0.254270632	0.255908255	0.258529568	5	1	100	NA	NA
ENSG00000145912	NHP2	5	q35.3	0.254216978	0.693310962	0.607033946	4	1	100	NA	NA
ENSG00000181541	MAB21L2	4	q31.3	0.25403559	0.715925992	0.272274501	4	0	100	NA	NA
ENSG00000105983	LMBR1	7	q36.3	0.253997437	0.531706102	0.529853993	3	0	100	NA	NA
ENSG00000060709	RIMBP2	12	q24.33	0.25365499	1.475339686	1.571368765	2	0	100	NA	NA
ENSG00000178397	FAM220A	7	p22.1	0.253623811	0.783337144	0.817929134	3	1	43.5059029	NA	NA
ENSG00000080644	CHRNA3	15	q25.1	0.253396159	0.528302595	0.509568177	4	0	100	NA	NA
ENSG00000164828	SUN1	7	p22.3	0.253043693	0.346215901	0.354070297	4	1	100	1.92363	0.000431193
ENSG00000189308	LIN54	4	q21.22	0.252847566	0.442969558	0.4753766	4	1	57.3919208	NA	NA
ENSG00000146151	HMGCLL1	6	p12.1	0.252583903	1.900931096	2.242527379	1	0	0	NA	NA
ENSG00000173114	LRRN3	7	q31.1	0.252379924	1.460575166	1.56439137	4	0	100	NA	NA
ENSG00000185112	FAM43A	3	q29	0.252358952	1.072419997	1.059912735	3	1	55.41010252	NA	NA
ENSG00000004866	ST7	7	q31.2	0.252314784	0.864942976	0.794966456	5	1	59.5858838	NA	NA
ENSG00000233922		21	q22.3	0.252174335	1.908699574	1.909237917	1	0	0	NA	NA
ENSG00000122778	KIAA1549	7	q34	0.25199683	0.160605129	0.309269264	3	1	100	NA	NA
ENSG00000101680	LAMA1	18	p11.31	0.251960154	0.733200542	0.807513887	4	1	100	NA	NA
ENSG00000147679	UTP23	8	q24.11	0.251703902	0.754876768	0.729413967	4	1	100	NA	NA
ENSG00000180992	MRPL14	6	p21.1	0.251478637	0.626419352	0.631579677	4	1	50.76818967	NA	NA
ENSG00000044524	EPHA3	3	p11.1	0.251413799	0.991342089	0.972525639	5	1	100	NA	NA
ENSG00000101224	CDC25B	20	p13	0.251384692	0.656636549	0.67105155	5	1	76.60953861	NA	NA
ENSG00000103995	CEP152	15	q21.1	0.251349316	0.474171812	0.501307954	4	1	100	NA	NA
ENSG00000183145	RIPPLY3	21	q22.13	0.251266315	0.227446736	0.146341218	5	1	100	NA	NA
ENSG00000011566	MAP4K3	2	p22.1	0.251190351	0.358827059	0.356960912	4	0	100	NA	NA
ENSG00000166794	PPIB	15	q22.31	0.250923211	0.522848963	0.529794716	5	1	32.09588742	NA	NA
ENSG00000177426	TGIF1	18	p11.31	0.250544179	0.56588582	0.518228868	4	1	100	NA	NA
ENSG00000155011	DKK2	4	q25	0.250315531	1.359179566	1.356743708	5	1	100	NA	NA
ENSG00000159788	RGS12	4	p16.3	0.25030299	0.264717485	0.206367029	5	1	65.76130076	2.26017	0.00020101
ENSG00000272341		6	p22.3	0.250098892	1.66420364	1.658618833	1	0	0	NA	NA
ENSG00000130035	GALNT8	12	p13.32	0.249820406	0.35926995	0.214450141	4	0	100	NA	NA
ENSG00000077782	FGFR1	8	p11.23	0.249743613	1.260001473	1.349601302	4	1	100	NA	NA
ENSG00000157212	PAXIP1	7	q36.2	0.249627364	0.803210563	0.699901281	5	1	65.66881411	NA	NA
ENSG00000112210	RAB23	6	p11.2	0.249610013	0.344032034	0.313015159	5	1	100	NA	NA
ENSG00000136574	GATA4	8	p23.1	0.249253456	0.359351982	0.310202825	5	1	100	2.72054	0.0119505
ENSG00000137411	VARS2	6	p21.33	0.248949433	0.348095731	0.31719148	5	1	67.25901345	NA	NA
ENSG00000135916	ITM2C	2	q37.1	0.248486468	1.30395182	1.483038049	4	0	100	NA	NA
ENSG00000172053	QARS	3	p21.31	0.248417996	0.221049921	0.183269588	5	1	60.10093472	NA	NA
ENSG00000068912	ERLEC1	2	p16.2	0.248413781	0.709150429	0.709022748	3	1	37.97088641	NA	NA
ENSG00000095380	NANS	9	q22.33	0.248196421	0.744052617	0.591259773	5	1	100	NA	NA
ENSG00000198185	ZNF334	20	q13.12	0.247929466	0.351030703	0.338582424	5	1	100	NA	NA
ENSG00000105372	RPS19	19	q13.2	0.247685964	0.811118175	0.763472416	5	1	71.63499868	NA	NA
ENSG00000229637	PRAC2	17	q21.32	0.247383794	2.128002614	1.939659671	1	0	0	NA	NA
ENSG00000277542		17	q21.32	0.247383794	2.128002614	1.939659671	1	0	0	NA	NA
ENSG00000136718	IMP4	2	q21.1	0.247275018	0.249869305	0.27766108	4	1	100	NA	NA
ENSG00000127952	STYXL1	7	q11.23	0.247099566	0.38029649	0.401146657	5	1	71.80585466	NA	NA
ENSG00000133169	BEX1	X	q22.1	0.247002659	1.257285416	1.072374071	4	0	100	NA	NA
ENSG00000108950	FAM20A	17	q24.2	0.246895933	1.4406725	1.426535621	3	1	100	NA	NA
ENSG00000005102	MEOX1	17	q21.31	0.246882939	0.994692006	1.262091	4	0	100	NA	NA
ENSG00000186472	PCLO	7	q21.11	0.246819437	0.589121074	0.227560799	4	0	100	NA	NA
ENSG00000141429	GALNT1	18	q12.2	0.24664628	0.778087637	0.783883686	5	1	63.94610152	NA	NA
ENSG00000087995	METTL2A	17	q23.2	0.24654647	0.63242343	0.563129647	4	1	63.89153181	NA	NA
ENSG00000277157	HIST1H4D	6	p22.2	0.246504007	0.071710782	0.056961072	3	0	100	NA	NA
ENSG00000168374	ARF4	3	p14.3	0.24641936	0.590340401	0.519060515	4	1	100	NA	NA
ENSG00000106819	ASPN	9	q22.31	0.246307188	1.396749126	1.627896108	5	1	100	NA	NA
ENSG00000185222	WBP5	X	q22.2	0.246159832	0.592186024	0.42122222	5	1	100	NA	NA
ENSG00000168298	HIST1H1E	6	p22.2	0.246041848	0.346564849	0.306741305	5	1	100	NA	NA
ENSG00000272993		1	q21.2	0.245819371	1.687550701	1.695856075	1	0	0	NA	NA
ENSG00000137872	SEMA6D	15	q21.1	0.245478796	0.298907414	0.377963739	4	0	100	NA	NA
ENSG00000157637	SLC38A10	17	q25.3	0.245168946	0.525004098	0.540934724	5	1	68.80610867	NA	NA
ENSG00000196517	SLC6A9	1	p34.1	0.245097127	0.066562808	0.055761835	5	1	100	NA	NA
ENSG00000163320	CGGBP1	3	p11.1	0.245017666	0.191995316	0.190220281	5	1	100	NA	NA
ENSG00000257576		12	q13.3	0.244879512	0.965332569	0.948280532	2	0	100	NA	NA
ENSG00000153774	CFDP1	16	q23.1	0.244767789	0.724280863	0.708862812	5	1	61.50046774	NA	NA
ENSG00000051596	THOC3	5	q35.2	0.244697428	0.938779056	0.93358948	4	1	56.42861439	NA	NA
ENSG00000159216	RUNX1	21	q22.12	0.244487436	0.828553229	0.653833004	5	1	68.87963355	NA	NA
ENSG00000115484	CCT4	2	p15	0.244376442	0.596810815	0.594413623	5	1	41.30305955	NA	NA
ENSG00000154473	BUB3	10	q26.13	0.244118017	0.751895254	0.780292725	5	1	61.27416757	NA	NA
ENSG00000274641	HIST1H2BO	6	p22.1	0.243915918	0.766626852	0.727911964	4	0	100	NA	NA
ENSG00000281851		6	p22.1	0.243915918	0.330331904	0.27539404	3	0	100	NA	NA
ENSG00000144369	FAM171B	2	q32.1	0.243909995	0.806126517	0.750024108	2	0	100	NA	NA
ENSG00000176971	FIBIN	11	p14.2	0.243809318	0.383359297	0.528255381	3	0	100	NA	NA
ENSG00000058262	SEC61A1	3	q21.3	0.24329699	0.744306358	0.766974081	5	1	60.03668446	NA	NA
ENSG00000198740	ZNF652	17	q21.33	0.243255719	0.823271421	0.535081158	5	1	59.10610062	NA	NA
ENSG00000134152	KATNBL1	15	q14	0.243113331	0.460387402	0.410631686	5	1	100	NA	NA
ENSG00000106333	PCOLCE	7	q22.1	0.24274214	0.998281329	0.909742987	5	1	100	NA	NA
ENSG00000147044	CASK	X	p11.4	0.242351224	0.778162582	0.592426918	5	1	100	NA	NA
ENSG00000115942	ORC2	2	q33.1	0.242214804	0.431232582	0.42541489	5	1	100	NA	NA
ENSG00000048162	NOP16	5	q35.2	0.242028775	0.505312744	0.473315557	5	1	100	NA	NA
ENSG00000228630	HOTAIR	12	q13.13	0.241980969	1.95940887	2.022972777	1	0	0	NA	NA
ENSG00000186960	LINC01551	14	q12	0.241950444	2.035233364	1.970559424	1	0	0	NA	NA
ENSG00000081320	STK17B	2	q32.3	0.241539047	0.081431948	0.081643768	5	1	100	NA	NA
ENSG00000126003	PLAGL2	20	q11.21	0.241505043	0.74267858	0.745714954	5	1	62.05150223	3.17551	3.98172e-28
ENSG00000105374	NKG7	19	q13.41	0.241131836	0.572759875	0.436253428	5	1	100	NA	NA
ENSG00000187678	SPRY4	5	q31.3	0.240960086	0.418753743	0.207709653	5	1	100	NA	NA
ENSG00000111880	RNGTT	6	q15	0.240890508	0.444802905	0.440861048	5	1	75.49620224	NA	NA
ENSG00000204536	CCHCR1	6	p21.33	0.240833062	0.177550836	0.244932375	5	1	100	NA	NA
ENSG00000166446	CDYL2	16	q23.2	0.240764109	0.787671272	0.781695544	3	1	100	NA	NA
ENSG00000165506	DNAAF2	14	q21.3	0.240736509	0.079572017	0.151365848	5	1	100	NA	NA
ENSG00000196363	WDR5	9	q34.2	0.24013465	0.545425296	0.585328545	4	1	100	NA	NA
ENSG00000090621	PABPC4	1	p34.3	0.239992719	0.319960258	0.321261088	5	1	100	NA	NA
ENSG00000184992	BRI3BP	12	q24.31	0.23970396	0.209180496	0.224238224	4	1	100	NA	NA
ENSG00000153944	MSI2	17	q22	0.239650418	1.498340177	1.734554187	3	0	100	NA	NA
ENSG00000144218	AFF3	2	q11.2	0.239521614	0.29621393	0.29953724	3	0	100	1.54334	0.00850244
ENSG00000175274	TP53I11	11	p11.2	0.239497983	0.119484446	0.077211133	4	1	100	NA	NA
ENSG00000168172	HOOK3	8	p11.21	0.239415509	0.085870042	0.045557331	4	1	100	NA	NA
ENSG00000189057	FAM111B	11	q12.1	0.239370607	0.978319239	0.947440326	2	0	100	NA	NA
ENSG00000057935	MTA3	2	p21	0.239354149	0.507706428	0.502321586	4	1	65.74463245	NA	NA
ENSG00000108001	EBF3	10	q26.3	0.239333956	1.118210712	1.107090461	2	0	100	NA	NA
ENSG00000151287	TEX30	13	q33.1	0.239163505	0.422436773	0.363964911	4	1	100	NA	NA
ENSG00000068097	HEATR6	17	q23.1	0.239152459	0.70483819	0.527391688	4	1	69.20485704	NA	NA
ENSG00000115350	POLE4	2	p12	0.239004165	0.192461896	0.196897887	4	1	100	NA	NA
ENSG00000128951	DUT	15	q21.1	0.238832495	0.979248	0.974376948	5	1	100	NA	NA
ENSG00000143815	LBR	1	q42.12	0.238481551	0.682144008	0.68410427	5	1	63.48706671	NA	NA
ENSG00000124228	DDX27	20	q13.13	0.238310738	0.329477243	0.374234033	5	1	100	NA	NA
ENSG00000106603	COA1	7	p13	0.238267069	0.484750464	0.420221307	4	0	60.7234102	NA	NA
ENSG00000165572	KBTBD6	13	q14.11	0.238264489	0.436131157	0.405540989	3	1	100	NA	NA
ENSG00000143340	FAM163A	1	q25.2	0.2380349	0.620273451	0.687640204	3	0	100	NA	NA
ENSG00000051341	POLQ	3	q13.33	0.237979397	0.259836204	0.233778043	5	1	100	NA	NA
ENSG00000135931	ARMC9	2	q37.1	0.237855862	0.720143765	0.678846466	4	0	100	NA	NA
ENSG00000099284	H2AFY2	10	q22.1	0.237832918	1.140961509	1.18689697	4	0	100	NA	NA
ENSG00000182492	BGN	X	q28	0.237446816	1.075493699	1.174803388	5	1	75.22070205	NA	NA
ENSG00000153006	SREK1IP1	5	q12.3	0.237418985	0.741445624	0.743502671	4	1	51.92066687	NA	NA
ENSG00000094914	AAAS	12	q13.13	0.237405912	0.388060593	0.37369566	5	1	100	NA	NA
ENSG00000180879	SSR4	X	q28	0.237396564	0.566883175	0.541548313	5	1	100	NA	NA
ENSG00000160783	PMF1	1	q22	0.237007348	0.366598943	0.409932775	5	1	100	NA	NA
ENSG00000138658	ZGRF1	4	q25	0.236850654	0.557538789	0.544209989	4	1	57.46387593	NA	NA
ENSG00000203724	C1orf53	1	q31.3	0.236835174	1.041537407	0.907964038	2	1	18.7152879	NA	NA
ENSG00000079150	FKBP7	2	q31.2	0.236737355	0.712974204	0.750444528	4	1	100	NA	NA
ENSG00000132932	ATP8A2	13	q12.13	0.236602755	0.172712806	0.252870224	4	0	100	NA	NA
ENSG00000100823	APEX1	14	q11.2	0.236564226	0.476009576	0.524045604	5	1	100	NA	NA
ENSG00000106397	PLOD3	7	q22.1	0.236345421	0.290468475	0.309222118	5	1	65.21417257	NA	NA
ENSG00000163923	RPL39L	3	q27.3	0.236326633	0.743941794	0.675544975	5	1	78.4310142	NA	NA
ENSG00000084463	WBP11	12	p12.3	0.235857739	0.105659205	0.215326228	5	1	64.25820323	NA	NA
ENSG00000182916	TCEAL7	X	q22.2	0.235760016	0.82493148	0.907278918	3	0	100	NA	NA
ENSG00000019991	HGF	7	q21.11	0.235537838	0.68414739	0.458648703	5	1	100	NA	NA
ENSG00000126261	UBA2	19	q13.11	0.235366738	0.299941568	0.315408277	5	1	61.71269412	NA	NA
ENSG00000178919	FOXE1	9	q22.33	0.235285427	0.959360117	1.032637861	4	0	100	2.38896	0.0106828
ENSG00000069956	MAPK6	15	q21.2	0.235227711	0.073435106	0.224243397	5	1	100	NA	NA
ENSG00000168883	USP39	2	p11.2	0.235179452	0.397296965	0.377653647	5	1	100	2.05557	3.66426e-09
ENSG00000166845	C18orf54	18	q21.2	0.23492262	0.739196177	0.73893284	3	1	41.05723706	NA	NA
ENSG00000120093	HOXB3	17	q21.32	0.234868721	0.266804616	0.307924684	5	1	100	NA	NA
ENSG00000180776	ZDHHC20	13	q12.11	0.234699695	0.111938475	0.116141799	3	1	100	NA	NA
ENSG00000183770	FOXL2	3	q22.3	0.234627477	0.587430266	0.488589222	5	1	100	NA	NA
ENSG00000137547	MRPL15	8	q11.23	0.234552621	0.829929276	0.826728656	5	1	57.44704841	NA	NA
ENSG00000120889	TNFRSF10B	8	p21.3	0.234430955	0.653796942	0.59905494	5	1	57.49246719	NA	NA
ENSG00000180543	TSPYL5	8	q22.1	0.234221986	1.111738674	1.489313017	3	0	100	NA	NA
ENSG00000087077	TRIP6	7	q22.1	0.234105415	0.40527456	0.300473923	5	1	58.66706988	NA	NA
ENSG00000204128	C2orf72	2	q37.1	0.233843181	0.392146509	0.38873943	3	1	61.16425542	NA	NA
ENSG00000168077	SCARA3	8	p21.1	0.233735556	0.561064925	0.719700507	4	0	100	NA	NA
ENSG00000135324	MRAP2	6	q14.2	0.233236973	1.027334401	0.913589909	2	0	100	NA	NA
ENSG00000180801	ARSJ	4	q26	0.233119617	0.905072336	0.831851404	4	1	100	NA	NA
ENSG00000163599	CTLA4	2	q33.2	0.23219091	0.795793602	0.519061784	4	0	100	NA	NA
ENSG00000120075	HOXB5	17	q21.32	0.232075501	0.666246987	0.694639939	5	1	100	NA	NA
ENSG00000006468	ETV1	7	p21.2	0.232061172	0.711963917	0.571112648	4	0	100	NA	NA
ENSG00000114062	UBE3A	15	q11.2	0.232024893	0.134820715	0.193241106	4	0	100	NA	NA
ENSG00000157551	KCNJ15	21	q22.13	0.231510242	1.27235025	1.065084953	4	0	100	NA	NA
ENSG00000147145	LPAR4	X	q21.1	0.231414745	0.81492984	0.717586258	5	1	72.33974472	NA	NA
ENSG00000166073	GPR176	15	q15.1	0.231096646	0.54896229	0.523139678	5	1	100	NA	NA
ENSG00000108506	INTS2	17	q23.2	0.231064344	0.825817755	0.807314185	3	1	46.43578073	NA	NA
ENSG00000138944	KIAA1644	22	q13.31	0.231050958	0.653063072	0.628780325	3	0	100	NA	NA
ENSG00000115966	ATF2	2	q31.1	0.231044336	0.379611233	0.307987587	5	1	100	NA	NA
ENSG00000187735	TCEA1	8	q11.23	0.230913559	0.508914756	0.496098991	5	1	100	NA	NA
ENSG00000100814	CCNB1IP1	14	q11.2	0.230733282	0.6254932	0.536663446	5	1	100	NA	NA
ENSG00000131152		16	q24.2	0.230624236	0.585260572	0.595509318	4	1	100	NA	NA
ENSG00000260456	C16orf95	16	q24.2	0.230624236	0.585260572	0.595509318	4	1	100	NA	NA
ENSG00000176998	HCG4	6	p22.1	0.230571571	0.006872113	0.079923404	4	0	100	NA	NA
ENSG00000073150	PANX2	22	q13.33	0.230289932	0.493560323	0.188831343	3	0	100	NA	NA
ENSG00000147874	HAUS6	9	p22.1	0.230265044	0.233335186	0.255460172	5	1	100	NA	NA
ENSG00000129187	DCTD	4	q35.1	0.230061303	0.224922836	0.57766116	5	1	59.2551395	NA	NA
ENSG00000239218	RPS20P22	8	p11.23	0.229998831	1.208835192	1.066802956	2	0	24.52175472	NA	NA
ENSG00000145331	TRMT10A	4	q23	0.229766323	0.583515076	0.641664301	3	1	100	NA	NA
ENSG00000137815	RTF1	15	q15.1	0.229663346	0.38160492	0.402251905	4	1	100	NA	NA
ENSG00000137166	FOXP4	6	p21.1	0.229512996	0.816549882	0.59935038	4	1	60.85361545	NA	NA
ENSG00000165566	AMER2	13	q12.13	0.229285116	0.221860777	0.222061414	3	1	100	NA	NA
ENSG00000171105	INSR	19	p13.2	0.22907132	0.502731043	0.594565864	5	1	100	NA	NA
ENSG00000176406	RIMS2	8	q22.3	0.229060692	1.348620476	1.297935934	4	0	100	NA	NA
ENSG00000143727	ACP1	2	p25.3	0.228947095	0.712598849	0.756280236	5	1	100	NA	NA
ENSG00000038945	MSR1	8	p22	0.228915089	0.34714346	0.185619121	5	1	100	NA	NA
ENSG00000154548	SRSF12	6	q15	0.228718396	1.48854905	1.699347023	2	0	100	NA	NA
ENSG00000103061	SLC7A6OS	16	q22.1	0.228540095	0.057412433	0.121010341	4	1	100	NA	NA
ENSG00000198265	HELZ	17	q24.2	0.22847872	0.345388184	0.358034976	5	1	75.94536084	NA	NA
ENSG00000242110	AMACR	5	p13.2	0.228341043	0.925636303	0.923339607	5	1	58.98671031	NA	NA
ENSG00000203706	SERTAD4-AS1	1	q32.2	0.228333317	1.56393999	1.52003988	1	0	0	NA	NA
ENSG00000175792	RUVBL1	3	q21.3	0.228168347	0.687201251	0.64437587	5	1	67.9057798	NA	NA
ENSG00000079387	SENP1	12	q13.11	0.228117278	0.52193901	0.540789985	3	1	54.94152181	NA	NA
ENSG00000185842	DNAH14	1	q42.12	0.228087552	1.412097465	1.383411441	1	0	0	NA	NA
ENSG00000136715	SAP130	2	q14.3	0.227990096	0.480122529	0.4968806	5	1	74.22891054	NA	NA
ENSG00000167635	ZNF146	19	q13.12	0.227877712	0.41663354	0.362219108	5	1	100	2.8567	0.000454944
ENSG00000159147	DONSON	21	q22.11	0.227805989	0.629099563	0.638827358	4	1	100	NA	NA
ENSG00000100281	HMGXB4	22	q12.3	0.227551063	0.495651037	0.54813664	4	1	62.30724262	NA	NA
ENSG00000164024	METAP1	4	q23	0.227498574	0.13992358	0.137552418	5	1	100	NA	NA
ENSG00000105438	KDELR1	19	q13.33	0.227396056	0.705995759	0.683885912	5	1	44.28412343	NA	NA
ENSG00000069966	GNB5	15	q21.2	0.227296426	0.444725777	0.438323135	4	0	100	NA	NA
ENSG00000140396	NCOA2	8	q13.3	0.22716731	0.456759484	0.403693039	5	1	65.72821601	NA	NA
ENSG00000137868	STRA6	15	q24.1	0.226866836	0.79508199	0.853794904	4	0	100	NA	NA
ENSG00000115241	PPM1G	2	p23.3	0.22683282	0.698040928	0.620090315	5	1	62.47554385	NA	NA
ENSG00000186767	SPIN4	X	q11.1	0.22672254	1.15404103	1.124995872	2	1	100	NA	NA
ENSG00000166130	IKBIP	12	q23.1	0.226440999	0.767898308	0.80613529	4	1	63.18480885	NA	NA
ENSG00000107338	SHB	9	p13.1	0.226367244	0.213953383	0.246506347	5	1	100	NA	NA
ENSG00000255872		9	p13.1	0.226367244	0.225917256	0.246506347	3	1	100	NA	NA
ENSG00000108578	BLMH	17	q11.2	0.226338747	0.488244929	0.539723438	5	1	100	NA	NA
ENSG00000154174	TOMM70A	3	q12.2	0.226314221	0.334048248	0.309993304	5	1	100	NA	NA
ENSG00000184194	GPR173	X	p11.22	0.226133761	0.758344009	0.702119152	3	0	100	NA	NA
ENSG00000143889	HNRNPLL	2	p22.1	0.225920128	0.265422015	0.238428847	4	1	100	NA	NA
ENSG00000117479	SLC19A2	1	q24.2	0.22581697	0.276797402	0.295430901	5	1	100	NA	NA
ENSG00000164574	GALNT10	5	q33.2	0.22521997	0.705096525	0.687406561	5	1	58.36109996	NA	NA
ENSG00000133863	TEX15	8	p12	0.22519664	0.368162963	0.268966013	4	0	100	NA	NA
ENSG00000106367	AP1S1	7	q22.1	0.225132087	0.297096237	0.270564748	5	1	100	NA	NA
ENSG00000196700	ZNF512B	20	q13.33	0.224672206	0.263818888	0.282154537	5	1	100	NA	NA
ENSG00000136960	ENPP2	8	q24.12	0.224640771	1.217595848	1.102150706	4	0	100	NA	NA
ENSG00000086598	TMED2	12	q24.31	0.224627903	0.45346082	0.550625977	5	1	100	NA	NA
ENSG00000185085	INTS5	11	q12.3	0.224344518	0.206156427	0.260876754	4	1	100	NA	NA
ENSG00000083857	FAT1	4	q35.2	0.224231539	0.905135171	0.890286453	4	0	59.99204309	NA	NA
ENSG00000137070	IL11RA	9	p13.3	0.224109764	0.882862369	0.799581999	4	1	100	NA	NA
ENSG00000129007	CALML4	15	q23	0.223989129	0.590296943	0.608186108	5	1	63.54287625	NA	NA
ENSG00000260007		15	q23	0.223989129	0.68867006	0.784628326	3	0	46.59127907	NA	NA
ENSG00000111110	PPM1H	12	q14.2	0.223959554	0.776894665	0.205266812	3	0	100	NA	NA
ENSG00000102007	PLP2	X	p11.23	0.223632052	0.611541786	0.566488325	5	1	100	NA	NA
ENSG00000164619	BMPER	7	p14.3	0.223480105	0.271112659	0.266119393	3	0	100	NA	NA
ENSG00000108433	GOSR2	17	q21.32	0.223450266	0.379837122	0.359379285	5	1	100	-2.19521	0.0098013
ENSG00000262633		17	q21.32	0.223450266	0.738292581	0.757483321	3	1	100	NA	NA
ENSG00000168282	MGAT2	14	q21.3	0.223218828	0.653896179	0.685486002	5	1	59.18159413	NA	NA
ENSG00000121481	RNF2	1	q25.3	0.223171087	0.505471664	0.503376907	5	1	68.61343461	NA	NA
ENSG00000141867	BRD4	19	p13.12	0.2231051	0.452130756	0.417929832	5	1	58.50577929	NA	NA
ENSG00000166510	CCDC68	18	q21.2	0.222861737	0.519414517	0.462031156	3	0	100	NA	NA
ENSG00000153404	PLEKHG4B	5	p15.33	0.222805287	0.853823326	0.829833018	2	0	100	1.25387	0.00496139
ENSG00000133935	C14orf1	14	q24.3	0.222595279	0.405311367	0.417270272	5	1	74.61240991	NA	NA
ENSG00000235217	TSPY26P	20	q11.21	0.222475425	1.506228255	1.484117967	1	0	0	NA	NA
ENSG00000198420	TCAF1	7	q35	0.222393377	1.045806263	1.034233006	2	0	100	NA	NA
ENSG00000106344	RBM28	7	q32.1	0.222383523	0.523350977	0.524227302	5	1	61.72711704	NA	NA
ENSG00000185624	P4HB	17	q25.3	0.222214039	0.957713685	0.96986867	5	1	100	NA	NA
ENSG00000093000	NUP50	22	q13.31	0.222145532	0.513610128	0.421950713	5	1	100	NA	NA
ENSG00000152413	HOMER1	5	q14.1	0.222133802	1.085509721	1.071776081	5	1	100	NA	NA
ENSG00000273014		7	p14.3	0.221902626	1.541837077	1.49728797	1	0	0	NA	NA
ENSG00000281332	LINC00997	7	p14.3	0.221902626	1.541837077	1.49728797	1	0	0	NA	NA
ENSG00000258741		15	q26.1	0.221700635	1.126765633	1.208915552	2	0	100	NA	NA
ENSG00000074800	ENO1	1	p36.23	0.221448726	0.762243187	0.782654876	5	1	67.19020657	NA	NA
ENSG00000151640	DPYSL4	10	q26.3	0.221236142	1.369532996	1.48811186	4	0	100	NA	NA
ENSG00000113456	RAD1	5	p13.2	0.221179948	0.815647652	0.824022638	5	1	100	NA	NA
ENSG00000127955	GNAI1	7	q21.11	0.221153655	1.080181727	1.068837387	4	0	100	NA	NA
ENSG00000138780	GSTCD	4	q24	0.221135763	0.783474772	0.860200788	5	1	100	NA	NA
ENSG00000104388	RAB2A	8	q12.1	0.221050304	0.690836997	0.651096878	5	1	63.48233425	NA	NA
ENSG00000025796	SEC63	6	q21	0.220980516	0.320427348	0.440211881	5	1	100	NA	NA
ENSG00000100380	ST13	22	q13.2	0.220952984	0.36732962	0.426591886	5	1	100	NA	NA
ENSG00000140350	ANP32A	15	q23	0.220773323	0.551562031	0.568923655	3	0	55.42765062	NA	NA
ENSG00000134987	WDR36	5	q22.1	0.220724011	0.227803078	0.189737295	4	1	100	1.25147	0.0879884
ENSG00000274618	HIST1H4F	6	p22.2	0.220702336	0.017928682	0.016007564	3	0	100	NA	NA
ENSG00000205189	ZBTB10	8	q21.13	0.220251599	0.837697092	0.828437736	4	1	100	NA	NA
ENSG00000226137	BAIAP2-AS1	17	q25.3	0.220157745	1.461036066	1.457647203	1	0	0	NA	NA
ENSG00000135211	TMEM60	7	q11.23	0.220079247	0.547842605	0.5518689	4	1	63.74325228	NA	NA
ENSG00000275713	HIST1H2BH	6	p22.2	0.219889806	1.48569328	1.471479335	3	0	100	NA	NA
ENSG00000157833	GAREML	2	p23.3	0.21981011	1.005055053	1.098412069	2	1	100	NA	NA
ENSG00000131203	IDO1	8	p11.21	0.219572531	0.256833391	0.331994509	5	1	66.88758562	NA	NA
ENSG00000104177	MYEF2	15	q21.1	0.219478322	0.169030303	0.127344247	5	1	100	NA	NA
ENSG00000006042	TMEM98	17	q11.2	0.219106879	0.714478184	0.787898277	4	1	100	NA	NA
ENSG00000184863	RBM33	7	q36.3	0.218988792	0.350181962	0.414962613	4	1	100	NA	NA
ENSG00000186298	PPP1CC	12	q24.11	0.21888768	0.636549192	0.499295915	5	1	100	NA	NA
ENSG00000056097	ZFR	5	p13.3	0.218809446	0.262832459	0.245953489	5	1	100	NA	NA
ENSG00000115806	GORASP2	2	q31.1	0.218708394	0.520678648	0.502937638	5	1	68.84878223	NA	NA
ENSG00000007047	MARK4	19	q13.32	0.218606866	0.158857871	0.133535728	5	1	100	NA	NA
ENSG00000100029	PES1	22	q12.2	0.218376843	0.240494833	0.223935365	5	1	100	NA	NA
ENSG00000140511	HAPLN3	15	q26.1	0.218302323	1.109372215	1.128922523	3	0	100	NA	NA
ENSG00000130312	MRPL34	19	p13.11	0.218182277	0.146676799	0.15521273	5	1	100	NA	NA
ENSG00000174599	TRAM1L1	4	q26	0.21805249	0.599901359	0.499023593	4	1	100	NA	NA
ENSG00000215210	RBMXP2	9	p21.1	0.217934703	0.890530326	0.822317361	2	0	100	NA	NA
ENSG00000125885	MCM8	20	p12.3	0.217893908	0.886211186	0.891462089	4	1	57.92160012	NA	NA
ENSG00000020922	MRE11A	11	q21	0.21774072	0.277445126	0.294086552	5	1	100	NA	NA
ENSG00000103275	UBE2I	16	p13.3	0.217695614	0.478775759	0.526129356	5	1	100	NA	NA
ENSG00000154118	JPH3	16	q24.2	0.217394171	0.474747488	0.450064042	4	0	100	NA	NA
ENSG00000167005	NUDT21	16	q13	0.217259722	0.393995755	0.46735066	5	1	100	NA	NA
ENSG00000092051	JPH4	14	q11.2	0.21724894	1.485328885	1.661994195	1	0	0	NA	NA
ENSG00000213983	AP1G2	14	q11.2	0.21724894	0.432367143	0.437900178	5	1	100	NA	NA
ENSG00000120686	UFM1	13	q13.3	0.216983891	0.257631417	0.14168545	4	1	100	NA	NA
ENSG00000133134	BEX2	X	q22.2	0.216641304	1.307634983	1.380012989	3	0	100	NA	NA
ENSG00000259358		15	q13.3	0.216636119	1.589093859	1.494845966	1	0	0	NA	NA
ENSG00000197265	GTF2E2	8	p12	0.216579314	0.539841249	0.532340037	5	1	100	NA	NA
ENSG00000111057	KRT18	12	q13.13	0.216481807	1.107706497	1.292741851	5	1	100	2.30417	4.99199e-05
ENSG00000199753	SNORD104	17	q23.3	0.216460638	0.982778814	0.974492643	2	1	100	NA	NA
ENSG00000183196	CHST6	16	q23.1	0.216381712	0.749252353	0.733531192	3	0	100	NA	NA
ENSG00000111752	PHC1	12	p13.31	0.216113305	0.414490903	0.429184729	5	1	66.67462979	NA	NA
ENSG00000102898	NUTF2	16	q22.1	0.215866143	0.575541613	0.433935303	5	1	100	NA	NA
ENSG00000109381	ELF2	4	q31.1	0.215765922	0.210967711	0.257969383	5	1	100	NA	NA
ENSG00000143315	PIGM	1	q23.2	0.215722161	0.05727882	0.078190412	4	1	100	NA	NA
ENSG00000115053	NCL	2	q37.1	0.215422261	0.224952635	0.241742983	5	1	100	NA	NA
ENSG00000157680	DGKI	7	q33	0.215403813	0.325012578	0.360227179	4	0	100	NA	NA
ENSG00000144010	TRIM43B	2	q11.1	0.215250919	0.935396094	0.800004681	2	0	100	NA	NA
ENSG00000144015	TRIM43	2	q11.1	0.215250919	0.857918314	0.659755275	4	1	100	NA	NA
ENSG00000144188	TRIM43CP	2	q11.2	0.215250919	0.935396094	0.800004681	2	0	100	NA	NA
ENSG00000138604	GLCE	15	q23	0.215039619	0.580652675	0.480273376	4	0	100	NA	NA
ENSG00000125450	NUP85	17	q25.1	0.214952953	0.829921775	0.766164416	5	1	65.01297257	NA	NA
ENSG00000085377	PREP	6	q21	0.214912564	0.480595061	0.56346706	5	1	100	NA	NA
ENSG00000198833	UBE2J1	6	q15	0.214745287	0.545990012	0.43715042	4	1	100	NA	NA
ENSG00000273355		18	p11.32	0.21447027	1.355331951	1.524949829	1	0	0	NA	NA
ENSG00000187741	FANCA	16	q24.3	0.214333346	0.668414335	0.669495219	5	1	63.61008328	NA	NA
ENSG00000154040	CABYR	18	q11.2	0.214326176	0.427986122	0.460017993	3	0	100	NA	NA
ENSG00000129317	PUS7L	12	q12	0.214250293	0.205770087	0.223403302	5	1	100	NA	NA
ENSG00000135245	HILPDA	7	q32.1	0.214093594	0.508700074	0.332649891	5	1	100	NA	NA
ENSG00000175334	BANF1	11	q13.1	0.21403792	0.602330729	0.748493879	5	1	58.91540354	NA	NA
ENSG00000130816	DNMT1	19	p13.2	0.213737849	0.669893498	0.757666143	5	1	100	NA	NA
ENSG00000198700	IPO9	1	q32.1	0.213705627	0.547189926	0.553616355	5	1	57.27991699	NA	NA
ENSG00000186283	TOR3A	1	q25.2	0.213635067	0.202199309	0.166939889	5	1	100	NA	NA
ENSG00000163013	FBXO41	2	p13.2	0.213632157	0.567086906	0.617438065	2	0	100	NA	NA
ENSG00000106615	RHEB	7	q36.1	0.213593318	0.267348097	0.264734634	5	1	65.04610637	NA	NA
ENSG00000226964	RHEBP2	10	q11.22	0.213593318	1.062666422	0.838906502	2	0	18.83957236	NA	NA
ENSG00000229927	RHEBP1	10	q11.22	0.213593318	1.062666422	0.838906502	2	0	18.83957236	NA	NA
ENSG00000172062	SMN1	5	q13.2	0.213234843	0.424513465	0.463700071	3	1	100	NA	NA
ENSG00000205571	SMN2	5	q13.2	0.213234843	0.390564639	0.43629337	4	1	100	NA	NA
ENSG00000166797	FAM96A	15	q22.31	0.213203647	0.642367698	0.675093827	4	1	50.44732362	NA	NA
ENSG00000162521	RBBP4	1	p35.1	0.213176635	0.655504768	0.884773798	5	1	100	NA	NA
ENSG00000100934	SEC23A	14	q21.1	0.21316692	0.681137704	0.695782206	5	1	100	NA	NA
ENSG00000104435	STMN2	8	q21.13	0.213154675	0.435000726	0.596071732	4	0	100	NA	NA
ENSG00000137337	MDC1	6	p21.33	0.212960032	0.5230702	0.532711639	5	1	62.29040903	NA	NA
ENSG00000130741	EIF2S3	X	p22.11	0.212692316	0.128716553	0.088320693	5	1	100	NA	NA
ENSG00000071051	NCK2	2	q12.2	0.212656977	0.777144126	0.605462512	5	1	65.29757691	1.71211	0.00742183
ENSG00000125676	THOC2	X	q25	0.212426918	0.481128907	0.433926971	4	1	57.00089172	NA	NA
ENSG00000159958	TNFRSF13C	22	q13.2	0.212138353	0.254715364	0.355111337	3	0	100	NA	NA
ENSG00000127564	PKMYT1	16	p13.3	0.212136399	0.30991399	0.346112179	5	1	100	NA	NA
ENSG00000127586	CHTF18	16	p13.3	0.2121248	0.763441874	0.834404793	3	1	100	NA	NA
ENSG00000171302	CANT1	17	q25.3	0.211990948	0.799021985	0.849388739	4	1	100	NA	NA
ENSG00000253352	TUG1	22	q12.2	0.211480525	0.567922511	0.561189207	3	0	100	NA	NA
ENSG00000198108	CHSY3	5	q23.3	0.211470633	0.501180009	0.62587715	3	1	100	NA	NA
ENSG00000231952	DPY19L1P2	7	p14.3	0.21141086	1.548709666	1.590794495	1	0	0	NA	NA
ENSG00000076356	PLXNA2	1	q32.2	0.211195236	0.505992512	0.515505686	4	0	100	NA	NA
ENSG00000111640	GAPDH	12	p13.31	0.210882231	0.549558182	0.648876679	5	1	100	NA	NA
ENSG00000157259	GATAD1	7	q21.2	0.210763002	0.546948839	0.461413407	5	1	100	NA	NA
ENSG00000164466	SFXN1	5	q35.2	0.210598782	0.395506734	0.356613627	5	1	100	NA	NA
ENSG00000178904	DPY19L3	19	q13.11	0.210549512	0.460193672	0.298041006	3	1	100	NA	NA
ENSG00000130032	PRRG3	X	q28	0.210518949	1.020826959	1.091221108	3	0	100	NA	NA
ENSG00000018699	TTC27	2	p22.3	0.210485501	0.220179974	0.186499619	5	1	100	NA	NA
ENSG00000102034	ELF4	X	q26.1	0.21044354	0.853281776	0.903834591	5	1	100	NA	NA
ENSG00000169689	STRA13	17	q25.3	0.210245798	0.719159145	0.692577298	4	1	63.42563373	NA	NA
ENSG00000180660	MAB21L1	13	q13.3	0.210194847	1.141706572	1.295106948	4	0	100	NA	NA
ENSG00000063177	RPL18	19	q13.33	0.210168261	0.260586848	0.253972689	5	1	100	NA	NA
ENSG00000156876	SASS6	1	p21.2	0.210086602	0.519515324	0.562485014	3	1	55.85208357	NA	NA
ENSG00000105639	JAK3	19	p13.11	0.209898052	0.536560316	0.524798032	5	1	100	NA	NA
ENSG00000196367	TRRAP	7	q22.1	0.209747345	0.792420785	0.757116762	5	1	100	NA	NA
ENSG00000274718		13	q33.3	0.20962325	1.814754233	1.896065699	1	0	0	NA	NA
ENSG00000179958	DCTPP1	16	p11.2	0.209505227	0.41238163	0.391380758	5	1	100	NA	NA
ENSG00000112309	B3GAT2	6	q13	0.208994562	0.367825128	0.287447055	4	1	100	NA	NA
ENSG00000228474	OST4	2	p23.3	0.20882956	0.651001734	0.656306615	2	1	12.86188041	NA	NA
ENSG00000151239	TWF1	12	q12	0.208798215	0.465954771	0.476820592	5	1	100	NA	NA
ENSG00000140943	MBTPS1	16	q24.1	0.208277672	0.326605374	0.214992934	5	1	100	NA	NA
ENSG00000213551	DNAJC9	10	q22.2	0.208161396	0.9420733	0.970178693	5	1	100	NA	NA
ENSG00000044090	CUL7	6	p21.1	0.207948169	0.823154272	0.841669283	5	1	68.32200063	NA	NA
ENSG00000130520	LSM4	19	p13.11	0.207749898	0.848820724	0.770802824	5	1	60.75503069	NA	NA
ENSG00000136682	CBWD2	2	q14.1	0.207679588	0.363008642	0.432209121	4	1	100	NA	NA
ENSG00000173145	NOC3L	10	q23.33	0.207247663	0.342191526	0.310222372	5	1	100	NA	NA
ENSG00000070540	WIPI1	17	q24.2	0.207044023	0.122059205	0.133999251	5	1	100	NA	NA
ENSG00000144152	FBLN7	2	q13	0.206926555	0.796772114	0.897007049	3	0	100	NA	NA
ENSG00000073584	SMARCE1	17	q21.2	0.206888765	0.317925192	0.352731659	5	1	100	NA	NA
ENSG00000041802	LSG1	3	q29	0.206740083	0.400677437	0.458278155	4	1	100	NA	NA
ENSG00000135314	KHDC1	6	q13	0.206507148	0.258132427	0.226264579	3	1	100	NA	NA
ENSG00000178556	CKS1BP6	X	p21.2	0.206474998	1.211104546	1.344226596	1	0	0	NA	NA
ENSG00000254331	CKS1BP7	8	q21.13	0.206474998	1.211104546	1.344226596	1	0	0	NA	NA
ENSG00000258788		14	q32.2	0.206474998	1.211104546	1.344226596	1	0	0	NA	NA
ENSG00000175538	KCNE3	11	q13.4	0.206408048	0.609236606	0.622427211	4	1	100	NA	NA
ENSG00000143514	TP53BP2	1	q41	0.205978235	0.095980958	0.149790461	5	1	68.36379609	NA	NA
ENSG00000122786	CALD1	7	q33	0.205873747	0.640008709	0.761616616	5	1	100	-3.15855	0.0782512
ENSG00000076248	UNG	12	q24.11	0.205863379	0.248517993	0.269034174	5	1	100	NA	NA
ENSG00000115170	ACVR1	2	q24.1	0.205623283	0.620396169	0.672126202	5	1	65.15387747	NA	NA
ENSG00000128989	ARPP19	15	q21.2	0.205614274	0.547443491	0.678280725	5	1	100	NA	NA
ENSG00000186314	PRELID2	5	q32	0.205552202	0.298691389	0.318319948	4	1	100	NA	NA
ENSG00000112130	RNF8	6	p21.2	0.205539388	0.221782482	0.183763814	5	1	100	NA	NA
ENSG00000137200	CMTR1	6	p21.2	0.205539388	0.200759361	0.167434997	4	1	100	NA	NA
ENSG00000184584	TMEM173	5	q31.2	0.205362225	0.407714131	0.348209615	3	1	100	NA	NA
ENSG00000137965	IFI44	1	p31.1	0.205362136	0.795369388	0.802108045	5	1	100	NA	NA
ENSG00000196876	SCN8A	12	q13.13	0.205295787	0.036090273	0.014739619	4	0	100	NA	NA
ENSG00000101811	CSTF2	X	q22.1	0.20513765	0.491691412	0.513607514	5	1	100	NA	NA
ENSG00000120370	GORAB	1	q24.2	0.204981459	0.490735732	0.422850964	3	1	100	NA	NA
ENSG00000094880	CDC23	5	q31.2	0.204835158	0.454734049	0.403416465	4	0	100	NA	NA
ENSG00000245694	CRNDE	16	q12.2	0.204752071	1.659455689	1.563588837	1	0	0	NA	NA
ENSG00000125813	PAX1	20	p11.22	0.2045236	0.422473015	0.447630774	5	1	67.29514358	NA	NA
ENSG00000078596	ITM2A	X	q21.1	0.204366904	1.298324253	1.376737425	4	0	100	NA	NA
ENSG00000102466	FGF14	13	q33.1	0.204360876	1.20282594	1.111074395	4	0	100	NA	NA
ENSG00000063244	U2AF2	19	q13.42	0.203927766	0.238938699	0.220139774	5	1	100	NA	NA
ENSG00000241679		3	q24	0.203862697	1.602355332	1.676852197	1	0	0	NA	NA
ENSG00000149054	ZNF215	11	p15.4	0.203381171	0.693342672	0.697294052	4	0	100	NA	NA
ENSG00000182552	RWDD4	4	q35.1	0.203343849	0.191708185	0.212291388	3	1	100	-5.56483	0.00449994
ENSG00000176490	DIRAS1	19	p13.3	0.203318923	0.465015976	0.394475708	3	0	100	NA	NA
ENSG00000069493	CLEC2D	12	p13.31	0.20312076	0.472716046	0.440014537	5	1	100	NA	NA
ENSG00000213443		12	p13.31	0.20312076	0.624973282	0.681301791	2	0	100	NA	NA
ENSG00000213881	NPM1P6	8	q12.2	0.20312076	0.747128711	0.70453755	3	0	100	NA	NA
ENSG00000095587	TLL2	10	q24.1	0.202947215	0.32121287	0.291196564	4	0	100	NA	NA
ENSG00000147475	ERLIN2	8	p11.23	0.202927368	0.292515052	0.242995468	5	1	69.74868013	NA	NA
ENSG00000110492	MDK	11	p11.2	0.20272666	1.018085038	0.987490954	5	1	100	NA	NA
ENSG00000149091	DGKZ	11	p11.2	0.20272666	0.649976792	0.75997452	5	1	100	2.8139	0.00843947
ENSG00000119777	TMEM214	2	p23.3	0.202689375	0.719008629	0.640697105	4	1	56.0115494	NA	NA
ENSG00000145555	MYO10	5	p15.1	0.202346545	0.369212329	0.319619825	5	1	100	NA	NA
ENSG00000126457	PRMT1	19	q13.33	0.202267166	0.429082981	0.409257479	4	1	100	NA	NA
ENSG00000136930	PSMB7	9	q33.3	0.202146498	0.503696892	0.545429709	5	1	100	1.92387	0.00836312
ENSG00000068784	SRBD1	2	p21	0.201898977	0.470002754	0.338989852	5	1	63.43647584	NA	NA
ENSG00000134049	IER3IP1	18	q21.1	0.20185599	0.304563627	0.326713381	4	1	100	NA	NA
ENSG00000185127	C6orf120	6	q27	0.201796427	0.657061143	0.633469768	3	1	100	NA	NA
ENSG00000113273	ARSB	5	q14.1	0.201532513	0.318908881	0.476995037	5	1	67.1707389	NA	NA
ENSG00000162373	BEND5	1	p33	0.201212933	1.139590628	1.278171134	4	1	100	NA	NA
ENSG00000006125	AP2B1	17	q12	0.200975836	0.430253669	0.472023295	5	1	67.8830354	NA	NA
ENSG00000176697	BDNF	11	p14.1	0.200685596	0.522965241	0.492085877	5	1	100	NA	NA
ENSG00000114416	FXR1	3	q26.33	0.200546981	0.569775809	0.469376933	5	1	59.51542109	NA	NA
ENSG00000260293		16	p13.3	0.200297584	1.191379534	1.210673349	1	0	0	NA	NA
ENSG00000159131	GART	21	q22.11	0.200291975	0.603689786	0.555304934	5	1	65.08356058	NA	NA
ENSG00000138346	DNA2	10	q21.3	0.200154555	0.62019697	0.612945239	3	1	100	NA	NA
ENSG00000142541	RPL13A	19	q13.33	0.200017123	0.257226139	0.171812494	5	1	100	1.49665	0.0135029
ENSG00000200259	SNORD35A	19	q13.33	0.200017123	0.278249995	0.248537802	4	1	100	1.49665	0.0135029
ENSG00000202503	SNORD34	19	q13.33	0.200017123	0.307720612	0.28155314	4	1	100	1.49665	0.0135029
ENSG00000247416		11	q23.2	0.199869159	1.739054439	1.965871507	1	0	0	NA	NA
ENSG00000155858	LSM11	5	q33.3	0.199603252	0.784793201	0.748414972	3	1	48.46201065	NA	NA
ENSG00000006576	PHTF2	7	q11.23	0.199459706	0.867036155	0.786554809	4	0	100	NA	NA
ENSG00000174498	IGDCC3	15	q22.31	0.199436716	0.553629747	0.602433192	4	1	100	NA	NA
ENSG00000127054	CPSF3L	1	p36.33	0.199402218	0.26968805	0.11260496	3	1	100	1.38398	0.0288775
ENSG00000063978	RNF4	4	p16.3	0.19906203	0.316074454	0.27812924	5	1	100	NA	NA
ENSG00000104884	ERCC2	19	q13.32	0.199060496	0.282994596	0.387123011	5	1	72.02742536	NA	NA
ENSG00000158161	EYA3	1	p35.3	0.199049659	0.137364935	0.132373803	5	1	100	NA	NA
ENSG00000066855	MTFR1	8	q13.1	0.198855508	0.853749419	0.639066548	4	1	100	NA	NA
ENSG00000172244	C5orf34	5	p12	0.19876416	0.301706939	0.248654993	3	1	100	NA	NA
ENSG00000103485	QPRT	16	p11.2	0.198711367	1.087831265	1.105451545	4	0	100	NA	NA
ENSG00000115091	ACTR3	2	q14.1	0.198666398	0.44984002	0.168616512	5	1	63.69880531	NA	NA
ENSG00000178947	SMIM10L2A	X	q26.3	0.198457938	1.308444893	1.372409293	1	0	0	NA	NA
ENSG00000161960	EIF4A1	17	p13.1	0.19817688	0.140609874	0.17532392	5	1	100	NA	NA
ENSG00000277985	SNORA67	17	p13.1	0.19817688	0.305661325	0.214595317	4	1	100	NA	NA
ENSG00000156639	ZFAND3	6	p21.2	0.197722528	0.051300931	0.033819806	5	1	100	NA	NA
ENSG00000057657	PRDM1	6	q21	0.19771416	0.199555384	0.110067363	5	1	100	NA	NA
ENSG00000213780	GTF2H4	6	p21.33	0.197556255	0.171274622	0.183718815	5	1	100	NA	NA
ENSG00000168228	ZCCHC4	4	p15.2	0.197542018	0.215437743	0.194161836	4	1	100	NA	NA
ENSG00000197548	ATG7	3	p25.3	0.197138579	0.174901946	0.141277371	4	1	100	NA	NA
ENSG00000141668	CBLN2	18	q22.3	0.197062498	1.148585512	0.681245859	3	0	100	NA	NA
ENSG00000172167	MTBP	8	q24.12	0.197030841	0.918895109	0.865568473	4	1	100	NA	NA
ENSG00000138081	FBXO11	2	p16.3	0.196808896	0.007615274	0.008148084	5	1	100	NA	NA
ENSG00000233682		6	q25.3	0.196782048	1.623559141	1.653662338	1	0	0	NA	NA
ENSG00000088305	DNMT3B	20	q11.21	0.196735482	0.683774294	0.734184354	4	0	100	NA	NA
ENSG00000056487	PHF21B	22	q13.31	0.196698884	0.663114304	0.511995583	3	0	100	NA	NA
ENSG00000154429	CCSAP	1	q42.13	0.196465905	0.565444541	0.543046985	3	1	100	NA	NA
ENSG00000187051	RPS19BP1	22	q13.1	0.196462388	0.169223375	0.152776352	3	1	100	NA	NA
ENSG00000125686	MED1	17	q12	0.196418855	0.378029095	0.391763079	5	1	100	NA	NA
ENSG00000137574	TGS1	8	q12.1	0.196378272	0.512592182	0.524390993	5	1	63.92759902	NA	NA
ENSG00000137825	ITPKA	15	q15.1	0.195903415	0.395942386	0.409166746	5	1	65.66557733	NA	NA
ENSG00000158966	CACHD1	1	p31.3	0.195806256	1.677065144	1.582825019	2	0	100	NA	NA
ENSG00000115414	FN1	2	q35	0.195591601	1.291981446	1.078964612	4	0	100	NA	NA
ENSG00000171466	ZNF562	19	p13.2	0.195535976	0.205906056	0.226206755	5	1	100	NA	NA
ENSG00000129474	AJUBA	14	q11.2	0.195474126	0.3300605	0.3363964	4	1	100	NA	NA
ENSG00000183207	RUVBL2	19	q13.33	0.19508835	0.790927137	0.763836058	5	1	100	NA	NA
ENSG00000170579	DLGAP1	18	p11.31	0.195024086	0.346316364	0.321317774	4	0	100	NA	NA
ENSG00000280079		19	p12	0.19486792	1.459054657	1.50261249	1	0	0	NA	NA
ENSG00000159596	TMEM69	1	p34.1	0.194785715	0.177671977	0.186085415	4	1	100	NA	NA
ENSG00000164916	FOXK1	7	p22.1	0.194733632	0.622105515	0.629526622	2	1	17.26016422	NA	NA
ENSG00000157021	FAM92A1P1	15	q15.1	0.19440425	1.116259929	1.180398923	1	0	0	NA	NA
ENSG00000231160	KLF3-AS1	4	p14	0.194354164	0.537473138	0.590690263	3	0	100	NA	NA
ENSG00000198931	APRT	16	q24.3	0.1942302	0.308976221	0.405111257	5	1	100	NA	NA
ENSG00000064607	SUGP2	19	p13.11	0.19422767	0.492843159	0.363996565	4	0	100	NA	NA
ENSG00000162994	CLHC1	2	p16.1	0.193890827	0.730475128	0.519876178	3	1	52.19607808	NA	NA
ENSG00000198690	FAN1	15	q13.3	0.193764089	0.651742362	0.407619357	3	0	100	NA	NA
ENSG00000130382	MLLT1	19	p13.3	0.193742311	0.350848672	0.210551526	5	1	100	NA	NA
ENSG00000161847	RAVER1	19	p13.2	0.193735724	0.65646369	0.731721144	2	1	1.110501115	NA	NA
ENSG00000163882	POLR2H	3	q27.1	0.193634277	0.566351443	0.596120991	5	1	100	2.81108	0.00055727
ENSG00000197757	HOXC6	12	q13.13	0.193497208	0.416460607	0.411953507	5	1	100	NA	NA
ENSG00000214110	LDHAP4	9	p22.3	0.193476019	1.830328827	1.428903188	1	0	0	NA	NA
ENSG00000256006		11	p15.1	0.193476019	0.739400134	0.92112622	3	0	100	NA	NA
ENSG00000197451	HNRNPAB	5	q35.3	0.193132529	0.528934709	0.326425766	5	1	100	NA	NA
ENSG00000005339	CREBBP	16	p13.3	0.193089006	0.370285038	0.343388867	5	1	100	1.34139	0.0306123
ENSG00000065600	TMEM206	1	q32.3	0.192615781	0.707033579	0.666088605	5	1	58.89485747	NA	NA
ENSG00000108587	GOSR1	17	q11.2	0.192556036	0.339098677	0.326250776	5	1	100	NA	NA
ENSG00000137766	UNC13C	15	q21.3	0.192521206	0.662570061	0.778357308	2	0	100	NA	NA
ENSG00000139977	NAA30	14	q22.3	0.192182539	0.098100063	0.130018014	4	1	100	NA	NA
ENSG00000170542	SERPINB9	6	p25.2	0.192040783	0.308699301	0.246420086	5	1	100	NA	NA
ENSG00000255394	C8orf49	8	p23.1	0.191991931	1.140741761	1.148986928	1	0	0	NA	NA
ENSG00000181218	HIST3H2A	1	q42.13	0.191881649	0.829776165	0.906302515	3	0	100	NA	NA
ENSG00000070961	ATP2B1	12	q21.33	0.191862788	0.927795556	0.652554564	4	0	100	NA	NA
ENSG00000124243	BCAS4	20	q13.13	0.191672213	0.611975628	0.614522523	4	0	100	NA	NA
ENSG00000161940	BCL6B	17	p13.1	0.191629975	0.117260854	0.135340216	4	1	100	NA	NA
ENSG00000185130	HIST1H2BL	6	p22.1	0.191615381	0.717623692	0.711262026	4	0	100	NA	NA
ENSG00000281258		6	p22.1	0.191615381	0.078464099	0.069965373	3	0	100	NA	NA
ENSG00000133422	MORC2	22	q12.2	0.191604421	0.407413886	0.386333928	5	1	100	NA	NA
ENSG00000152620	NADK2	5	p13.2	0.191530944	0.794414643	0.884401682	3	1	38.142573	NA	NA
ENSG00000138653	NDST4	4	q26	0.19143611	1.023036954	1.116731825	4	0	100	NA	NA
ENSG00000115421	PAPOLG	2	p16.1	0.191180536	0.296851042	0.238902893	5	1	74.23226513	NA	NA
ENSG00000204316	MRPL38	17	q25.1	0.191093669	0.321370044	0.334768904	4	1	100	NA	NA
ENSG00000143127	ITGA10	1	q21.1	0.190892511	0.322637445	0.202580626	5	1	100	NA	NA
ENSG00000147130	ZMYM3	X	q13.1	0.190759175	0.607378363	0.554871748	5	1	57.63687863	NA	NA
ENSG00000256806	C17orf100	17	p13.1	0.190637585	1.430959829	1.387795236	1	0	0	NA	NA
ENSG00000279257	C17orf100	17	p13.1	0.190637585	1.430959829	1.387795236	1	0	0	NA	NA
ENSG00000111641	NOP2	12	p13.31	0.190637367	0.28962214	0.369348089	5	1	100	NA	NA
ENSG00000134109	EDEM1	3	p26.1	0.19062043	0.178170595	0.148393118	5	1	100	NA	NA
ENSG00000244486	SCARF2	22	q11.21	0.190253048	0.585333012	0.571290605	4	1	100	NA	NA
ENSG00000151247	EIF4E	4	q23	0.190232122	0.136585328	0.098308505	5	1	100	NA	NA
ENSG00000152127	MGAT5	2	q21.2	0.190225383	0.125948584	0.164571333	5	1	100	2.00333	0.000184147
ENSG00000047230	CTPS2	X	p22.2	0.190163275	0.488307067	0.479478957	4	0	100	NA	NA
ENSG00000198363	ASPH	8	q12.3	0.19006177	0.406234247	0.347229599	4	0	100	NA	NA
ENSG00000205339	IPO7	11	p15.4	0.189968429	0.525383538	0.519188896	4	1	54.81825405	NA	NA
ENSG00000174953	DHX36	3	q25.2	0.189964893	0.111375173	0.080362258	4	1	100	NA	NA
ENSG00000141441	GAREM	18	q12.1	0.189849651	0.167000886	0.217124413	4	0	100	NA	NA
ENSG00000182742	HOXB4	17	q21.32	0.189711451	0.408452651	0.411746891	4	1	100	2.36821	0.000169514
ENSG00000184967	NOC4L	12	q24.33	0.189558127	0.208358449	0.210688725	5	1	100	NA	NA
ENSG00000138131	LOXL4	10	q24.2	0.18951132	0.395056685	0.453327535	4	1	100	NA	NA
ENSG00000104064	GABPB1	15	q21.2	0.189319007	0.637666819	0.628289169	5	1	62.99307454	NA	NA
ENSG00000172687	ZNF738	19	p12	0.189270016	1.345386815	1.412625578	1	0	0	NA	NA
ENSG00000167112	TRUB2	9	q34.11	0.189199208	0.64176026	0.582379598	4	1	100	NA	NA
ENSG00000074696	HACD3	15	q22.31	0.189128212	1.250157732	1.254722054	3	1	100	NA	NA
ENSG00000082516	GEMIN5	5	q33.2	0.189030871	0.445869314	0.401730937	4	1	100	NA	NA
ENSG00000105821	DNAJC2	7	q22.1	0.188916258	0.678039668	0.67778609	4	1	51.33820699	NA	NA
ENSG00000166704	ZNF606	19	q13.43	0.188814111	0.31420268	0.418237293	5	1	100	NA	NA
ENSG00000076716	GPC4	X	q26.2	0.188524215	1.010911743	0.961124741	4	1	100	NA	NA
ENSG00000214050	FBXO16	8	p21.1	0.188309993	1.034379881	1.341952442	3	0	100	NA	NA
ENSG00000253719	ATXN7L3B	12	q21.1	0.188283215	0.634737821	0.622871253	3	1	100	NA	NA
ENSG00000100473	COCH	14	q12	0.188259353	0.924115746	0.997025844	4	0	100	NA	NA
ENSG00000110583	NAA40	11	q13.1	0.18824632	0.605173883	0.436374891	4	1	52.16103706	NA	NA
ENSG00000130309	COLGALT1	19	p13.11	0.188231604	0.460347962	0.459136012	4	1	52.08054066	NA	NA
ENSG00000141570	CBX8	17	q25.3	0.188225386	0.625165195	0.799016138	4	0	100	NA	NA
ENSG00000089157	RPLP0	12	q24.23	0.188205546	0.670589748	0.765777307	5	1	100	NA	NA
ENSG00000145428	RNF175	4	q31.3	0.187923425	1.777485132	1.992273218	2	0	100	NA	NA
ENSG00000169925	BRD3	9	q34.2	0.187769624	0.200976272	0.194902255	5	1	100	NA	NA
ENSG00000132382	MYBBP1A	17	p13.2	0.187620768	0.168397493	0.189374251	5	1	100	NA	NA
ENSG00000077274	CAPN6	X	q23	0.187619561	1.058914437	1.395705886	5	1	100	NA	NA
ENSG00000187257	RSBN1L	7	q11.23	0.187527297	0.490483681	0.387262224	2	0	100	NA	NA
ENSG00000168214	RBPJ	4	p15.2	0.18751751	0.777304299	0.662206407	4	1	100	NA	NA
ENSG00000170515	PA2G4	12	q13.2	0.187121125	0.474286878	0.435841043	5	1	100	NA	NA
ENSG00000135249	RINT1	7	q22.3	0.186844566	0.493210277	0.506968412	5	1	57.34445027	NA	NA
ENSG00000062822	POLD1	19	q13.33	0.18665573	0.545025572	0.624901882	5	1	100	NA	NA
ENSG00000258548	LINC00645	14	q12	0.18658355	1.623683167	1.717158642	1	0	0	NA	NA
ENSG00000204576	PRR3	6	p21.33	0.186565077	0.700919952	0.635782617	4	0	100	NA	NA
ENSG00000106477	CEP41	7	q32.2	0.186525043	0.565506013	0.591839111	5	1	100	NA	NA
ENSG00000069974	RAB27A	15	q21.3	0.186472096	0.825519781	0.841770637	4	0	100	NA	NA
ENSG00000103018	CYB5B	16	q22.1	0.186416318	0.183780198	0.300271782	5	1	100	NA	NA
ENSG00000164733	CTSB	8	p23.1	0.186304496	0.786290989	0.784761902	4	0	100	NA	NA
ENSG00000129521	EGLN3	14	q13.1	0.186202926	1.351744769	1.351241059	5	1	100	NA	NA
ENSG00000118260	CREB1	2	q33.3	0.186110042	0.462612884	0.479678735	5	1	100	NA	NA
ENSG00000155438	NIFK	2	q14.3	0.185939364	0.49793572	0.459729396	4	1	100	NA	NA
ENSG00000187391	MAGI2	7	q21.11	0.185872285	0.701085369	0.634758166	4	0	100	NA	NA
ENSG00000104687	GSR	8	p12	0.18574863	0.571474223	0.526510505	5	1	58.63928983	NA	NA
ENSG00000164654	MIOS	7	p21.3	0.185665506	0.231567706	0.235157034	5	1	100	1.92704	0.0128557
ENSG00000244332		10	q23.33	0.185546637	1.181384764	1.31326957	1	0	0	NA	NA
ENSG00000163938	GNL3	3	p21.1	0.18552595	0.449568048	0.517485145	5	1	100	NA	NA
ENSG00000131653	TRAF7	16	p13.3	0.185443176	0.216377004	0.209917111	4	1	100	NA	NA
ENSG00000119906	SLF2	10	q24.31	0.185428701	0.146417628	0.094271576	4	1	100	NA	NA
ENSG00000163444	TMEM183A	1	q32.1	0.185323308	0.465837147	0.459480342	5	1	100	NA	NA
ENSG00000127995	CASD1	7	q21.3	0.185235683	0.87935359	0.735144487	3	0	100	NA	NA
ENSG00000116183	PAPPA2	1	q25.2	0.185144425	0.239681388	0.2405937	5	1	100	NA	NA
ENSG00000140157	NIPA2	15	q11.2	0.184786254	0.208268004	0.178707227	5	1	100	NA	NA
ENSG00000121064	SCPEP1	17	q22	0.18475359	0.082550022	0.083357256	5	1	100	NA	NA
ENSG00000160404	TOR2A	9	q34.11	0.184735534	0.302413103	0.230511916	4	1	100	NA	NA
ENSG00000104522	TSTA3	8	q24.3	0.18461733	0.661696818	0.618272328	5	1	100	NA	NA
ENSG00000146223	RPL7L1	6	p21.1	0.18458472	0.39109756	0.405634603	3	1	100	NA	NA
ENSG00000047410	TPR	1	q31.1	0.184397806	0.374925459	0.341773597	5	1	100	NA	NA
ENSG00000188610	FAM72B	1	p11.2	0.184280174	0.993072688	1.016862701	2	1	100	NA	NA
ENSG00000196550	FAM72A	1	q32.1	0.184280174	0.993072688	1.016862701	2	1	100	NA	NA
ENSG00000215784	FAM72D	1	q21.1	0.184280174	0.787378463	0.856077768	3	1	100	NA	NA
ENSG00000263513	FAM72C	1	q21.1	0.184280174	0.993072688	1.016862701	2	1	100	NA	NA
ENSG00000178035	IMPDH2	3	p21.31	0.184267322	0.569576982	0.591731498	5	1	100	NA	NA
ENSG00000261324		12	p12.3	0.184199317	1.221016037	1.28292412	1	0	0	NA	NA
ENSG00000258890	CEP95	17	q23.3	0.184034691	0.579579722	0.577553987	3	1	45.64463864	NA	NA
ENSG00000109586	GALNT7	4	q34.1	0.18401579	0.59547037	0.577639292	5	1	100	NA	NA
ENSG00000105887	MTPN	7	q33	0.183871957	0.420633037	0.46663658	4	1	100	NA	NA
ENSG00000141696	P3H4	17	q21.2	0.183870128	1.282575028	1.002544684	3	1	100	NA	NA
ENSG00000197563	PIGN	18	q21.33	0.18386626	0.298173157	0.349879968	5	1	100	NA	NA
ENSG00000140443	IGF1R	15	q26.3	0.183780241	0.417427851	0.355835774	5	1	100	NA	NA
ENSG00000113194	FAF2	5	q35.2	0.183679255	0.259174144	0.249392823	5	1	100	NA	NA
ENSG00000143633	C1orf131	1	q42.2	0.183522133	0.495275995	0.500372494	4	1	100	NA	NA
ENSG00000186310	NAP1L3	X	q21.32	0.183509068	0.889267897	0.938104856	4	0	100	NA	NA
ENSG00000151665	PIGF	2	p21	0.183475223	0.167781696	0.034103399	5	1	100	NA	NA
ENSG00000057252	SOAT1	1	q25.2	0.1831849	0.243257957	0.20704112	5	1	100	NA	NA
ENSG00000130726	TRIM28	19	q13.43	0.1829776	0.811810015	0.823150217	5	1	100	NA	NA
ENSG00000155026	RSPH10B	7	p22.1	0.1828831	0.516647866	0.540904505	4	1	100	1.83394	0.00519319
ENSG00000169402	RSPH10B2	7	p22.1	0.1828831	0.91269569	0.951793694	3	1	100	1.83394	0.00519319
ENSG00000187953	PMS2CL	7	p22.1	0.1828831	1.044387228	1.067525941	2	0	100	NA	NA
ENSG00000127511	SIN3B	19	p13.11	0.18280383	0.134410935	0.118847105	5	1	100	NA	NA
ENSG00000113460	BRIX1	5	p13.2	0.18269552	0.404310128	0.398562328	4	1	100	NA	NA
ENSG00000132661	NXT1	20	p11.21	0.182677561	0.471602449	0.489430055	5	1	100	NA	NA
ENSG00000136868	SLC31A1	9	q32	0.182461892	0.587863664	0.495389719	5	1	100	NA	NA
ENSG00000141582	CBX4	17	q25.3	0.182460651	0.355033997	0.397430767	4	0	100	NA	NA
ENSG00000115896	PLCL1	2	q33.1	0.182184245	0.16886093	0.212262763	4	0	100	NA	NA
ENSG00000172572	PDE3A	12	p12.2	0.181982053	0.198027829	0.204291753	5	1	100	NA	NA
ENSG00000088882	CPXM1	20	p13	0.181962942	1.127502833	1.164500978	3	0	100	NA	NA
ENSG00000128383	APOBEC3A	22	q13.1	0.181777901	1.214141703	1.097678908	3	0	100	NA	NA
ENSG00000176915	ANKLE2	12	q24.33	0.181681401	0.913562906	0.972673022	3	1	100	NA	NA
ENSG00000144120	TMEM177	2	q14.2	0.181674005	0.534830767	0.518259437	5	1	64.86113277	NA	NA
ENSG00000113407	TARS	5	p13.3	0.181613965	0.250522036	0.250337344	5	1	100	NA	NA
ENSG00000006118	TMEM132A	11	q12.2	0.181560089	0.922190752	0.909488679	5	1	100	NA	NA
ENSG00000128578	STRIP2	7	q32.1	0.181546624	0.906027666	0.935430211	2	0	100	NA	NA
ENSG00000232387	SKA2P1	9	q33.2	0.181333655	1.119922324	1.149523506	1	0	0	NA	NA
ENSG00000144580	RQCD1	2	q35	0.180807511	0.317332005	0.272141956	5	1	100	NA	NA
ENSG00000168243	GNG4	1	q42.3	0.180427864	0.224598045	0.394023688	3	0	100	NA	NA
ENSG00000182670	TTC3	21	q22.13	0.179969092	0.821393042	0.796203142	4	0	100	NA	NA
ENSG00000142694	EVA1B	1	p34.3	0.179832741	0.286619661	0.329329922	5	1	100	NA	NA
ENSG00000087116	ADAMTS2	5	q35.3	0.179719633	0.120893051	0.237085586	5	1	100	NA	NA
ENSG00000169604	ANTXR1	2	p13.3	0.179649084	0.465768508	0.499796127	5	1	100	NA	NA
ENSG00000266289		8	q22.3	0.179543592	1.408982387	1.356191705	1	0	0	NA	NA
ENSG00000257923	CUX1	7	q22.1	0.179478727	1.133224699	1.29648557	3	0	100	NA	NA
ENSG00000106346	USP42	7	p22.1	0.179419705	0.331704929	0.343194969	3	1	53.23027925	NA	NA
ENSG00000115307	AUP1	2	p13.1	0.179188583	0.502761313	0.517191695	5	1	65.5773877	NA	NA
ENSG00000111596	CNOT2	12	q15	0.179174785	0.315433806	0.286949692	5	1	100	NA	NA
ENSG00000165046	LETM2	8	p11.23	0.178887226	0.786580443	0.734031169	2	0	100	NA	NA
ENSG00000167721	TSR1	17	p13.3	0.178855522	0.626444813	0.632261096	5	1	57.47695745	NA	NA
ENSG00000100453	GZMB	14	q12	0.178649187	0.568608969	0.393244738	5	1	100	NA	NA
ENSG00000101945	SUV39H1	X	p11.23	0.178624232	0.242794067	0.162047933	4	1	100	NA	NA
ENSG00000170681	MURC	9	q31.1	0.17854163	0.383309933	0.404392034	3	1	100	-4.59086	0.0110943
ENSG00000127314	RAP1B	12	q15	0.178472822	0.317502151	0.290474605	5	1	100	NA	NA
ENSG00000078053	AMPH	7	p14.1	0.178378074	1.455891269	1.505156296	4	0	100	NA	NA
ENSG00000003056	M6PR	12	p13.31	0.178252061	0.130657783	0.141116722	5	1	100	NA	NA
ENSG00000173272	MZT2A	2	q21.1	0.178247057	0.777409909	0.745061778	4	1	67.93072047	NA	NA
ENSG00000106803	SEC61B	9	q22.33	0.178153395	0.600306057	0.556936144	5	1	100	NA	NA
ENSG00000197081	IGF2R	6	q25.3	0.177962692	0.685001666	0.58325727	5	1	60.9794199	NA	NA
ENSG00000071626	DAZAP1	19	p13.3	0.177867815	0.647211225	0.726292417	5	1	100	NA	NA
ENSG00000150347	ARID5B	10	q21.2	0.177837128	0.245801961	0.15687838	4	1	100	-3.89031	2.85766e-06
ENSG00000005075	POLR2J	7	q22.1	0.177609147	0.522587944	0.509327418	3	1	100	NA	NA
ENSG00000143748	NVL	1	q42.11	0.177542625	0.396010005	0.460906176	5	1	100	NA	NA
ENSG00000171490	RSL1D1	16	p13.13	0.177321525	0.414943701	0.309182823	4	1	100	NA	NA
ENSG00000106723	SPIN1	9	q22.1	0.177260609	0.876906926	0.889406829	4	1	100	NA	NA
ENSG00000186007	LEMD1	1	q32.1	0.177102516	0.866410551	0.819636378	2	1	100	-5.28205	0.0786627
ENSG00000067533	RRP15	1	q41	0.177002481	0.388666094	0.377593859	5	1	100	NA	NA
ENSG00000140382	HMG20A	15	q24.3	0.176985276	0.692409983	0.71003815	4	0	100	NA	NA
ENSG00000100601	ALKBH1	14	q24.3	0.176586326	0.424110694	0.43318633	5	1	100	NA	NA
ENSG00000264207		1	q21.2	0.176493816	1.306054845	1.301292152	1	0	0	NA	NA
ENSG00000122779	TRIM24	7	q33	0.176131386	0.561744694	0.580225998	5	1	100	NA	NA
ENSG00000196591	HDAC2	6	q21	0.176124529	0.908416409	0.95146382	4	0	100	NA	NA
ENSG00000141568	FOXK2	17	q25.3	0.176050524	0.536032043	0.644170603	4	1	100	NA	NA
ENSG00000105223	PLD3	19	q13.2	0.175971103	0.74220522	0.959298433	5	1	100	NA	NA
ENSG00000161016	RPL8	8	q24.3	0.175954091	0.486798903	0.524479246	5	1	100	NA	NA
ENSG00000134851	TMEM165	4	q12	0.175882905	0.195268402	0.201812383	5	1	100	NA	NA
ENSG00000125977	EIF2S2	20	q11.22	0.175734685	0.305339337	0.226675374	5	1	100	NA	NA
ENSG00000204740	MALRD1	10	p12.31	0.175701068	1.34098674	1.372848213	1	0	0	NA	NA
ENSG00000177614	PGBD5	1	q42.13	0.175699994	0.182954208	0.248458681	3	0	100	NA	NA
ENSG00000175322	ZNF519	18	p11.21	0.175612993	0.79450735	0.758371091	3	1	100	NA	NA
ENSG00000083444	PLOD1	1	p36.22	0.175556661	0.91111538	0.899574237	5	1	100	NA	NA
ENSG00000165288	BRWD3	X	q21.1	0.17554747	0.534081637	0.503584086	3	1	100	NA	NA
ENSG00000124383	MPHOSPH10	2	p13.3	0.175533137	0.396829907	0.403417956	5	1	100	NA	NA
ENSG00000186866	POFUT2	21	q22.3	0.175454273	0.851607977	0.671095943	5	1	68.95149713	NA	NA
ENSG00000177917	ARL6IP6	2	q23.3	0.175297115	0.227946592	0.227947133	4	1	100	NA	NA
ENSG00000101190	TCFL5	20	q13.33	0.175274591	0.083992035	0.105661547	5	1	100	NA	NA
ENSG00000117411	B4GALT2	1	p34.1	0.175193286	0.23744167	0.285946206	5	1	100	NA	NA
ENSG00000159214	CCDC24	1	p34.1	0.175193286	0.259708605	0.217363352	3	1	100	NA	NA
ENSG00000146802	TMEM168	7	q31.1	0.175164639	0.670456356	0.648458317	5	1	100	NA	NA
ENSG00000161654	LSM12	17	q21.31	0.175126574	0.517820465	0.504809441	4	1	100	NA	NA
ENSG00000145365	TIFA	4	q25	0.1750915	0.561738413	0.617884437	2	0	100	NA	NA
ENSG00000116128	BCL9	1	q21.2	0.175082661	0.469906957	0.392690491	4	0	100	3.12758	2.91538e-08
ENSG00000117155	SSX2IP	1	p22.3	0.17508042	0.612365837	0.492319022	5	1	100	NA	NA
ENSG00000164542	KIAA0895	7	p14.2	0.175056577	0.280059641	0.090894222	3	0	100	NA	NA
ENSG00000168785	TSPAN5	4	q23	0.175038268	0.773762921	0.964266657	4	0	100	NA	NA
ENSG00000092201	SUPT16H	14	q11.2	0.174956065	0.307464331	0.340768036	5	1	100	2.13715	0.0206404
ENSG00000256238		12	p12.3	0.174956065	0.678652325	0.775601546	2	0	100	NA	NA
ENSG00000006451	RALA	7	p14.1	0.174525804	0.590976387	0.58480037	5	1	100	NA	NA
ENSG00000102265	TIMP1	X	p11.3	0.174285917	0.458014063	0.421887577	5	1	100	NA	NA
ENSG00000184164	CRELD2	22	q13.33	0.17422223	0.128791495	0.066358684	5	1	100	NA	NA
ENSG00000005156	LIG3	17	q12	0.174007728	0.322308046	0.476503877	5	1	100	NA	NA
ENSG00000196704	AMZ2	17	q24.2	0.173980377	0.605481562	0.412828686	5	1	61.96558575	NA	NA
ENSG00000170892	TSEN34	19	q13.42	0.173954935	0.208483331	0.217468384	5	1	100	NA	NA
ENSG00000091732	ZC3HC1	7	q32.2	0.173912336	0.68025508	0.612046907	4	1	52.34400478	NA	NA
ENSG00000151135	TMEM263	12	q23.3	0.173841209	0.597924664	0.601397294	3	1	40.21515157	NA	NA
ENSG00000170860	LSM3	3	p25.1	0.173672619	0.147102732	0.250138479	5	1	100	NA	NA
ENSG00000145833	DDX46	5	q31.1	0.173530658	0.263340461	0.221827485	5	1	100	NA	NA
ENSG00000182095	TNRC18	7	p22.1	0.173511648	1.104373476	1.149806698	1	0	0	NA	NA
ENSG00000273294	C1QTNF3-AMACR	5	p13.2	0.173483848	0.998059022	1.089778096	3	1	46.85014402	NA	NA
ENSG00000181788	SIAH2	3	q25.1	0.17348102	0.380392126	0.40170391	5	1	100	NA	NA
ENSG00000144401	METTL21A	2	q33.3	0.173463817	0.602670744	0.582232542	4	1	68.44775296	NA	NA
ENSG00000163029	SMC6	2	p24.2	0.173462571	0.473377672	0.500902069	4	1	100	NA	NA
ENSG00000124731	TREM1	6	p21.1	0.173152823	0.304668475	0.58071392	5	1	100	NA	NA
ENSG00000259399	TGIF2-C20orf24	20	q11.23	0.17313168	0.678963603	0.701053374	4	1	100	NA	NA
ENSG00000164647	STEAP1	7	q21.13	0.173051486	1.668552425	1.746161808	3	0	100	NA	NA
ENSG00000145431	PDGFC	4	q32.1	0.173026973	0.753828122	0.504710689	5	1	100	NA	NA
ENSG00000157014	TATDN2	3	p25.3	0.172855394	0.116739767	0.129784462	4	1	100	NA	NA
ENSG00000123684	LPGAT1	1	q32.3	0.172418614	0.565421672	0.578076035	5	1	63.39774451	NA	NA
ENSG00000140839	CLEC18B	16	q23.1	0.172380373	0.248099422	0.172902434	3	1	100	1.86433	0.0117552
ENSG00000157322	CLEC18A	16	q22.1	0.172380373	0.248099422	0.172902434	3	1	100	NA	NA
ENSG00000157335	CLEC18C	16	q22.1	0.172380373	0.248099422	0.172902434	3	1	100	2.17145	0.000846548
ENSG00000153814	JAZF1	7	p15.1	0.172365227	0.701351537	0.822780139	2	0	100	NA	NA
ENSG00000118971	CCND2	12	p13.32	0.172113965	0.30570862	0.294910216	4	0	100	NA	NA
ENSG00000160447	PKN3	9	q34.11	0.171959122	0.240066066	0.232752489	4	1	100	NA	NA
ENSG00000205763	RP9P	7	p14.3	0.171919123	1.091478822	1.084170744	1	0	0	NA	NA
ENSG00000177096	FAM109B	22	q13.2	0.171897593	0.618425257	0.630564312	3	1	100	NA	NA
ENSG00000101972	STAG2	X	q25	0.171690947	0.294034294	0.332396824	5	1	100	-2.93272	3.29665e-06
ENSG00000197930	ERO1A	14	q22.1	0.17137979	0.400797445	0.341196756	3	1	100	NA	NA
ENSG00000136897	MRPL50	9	q31.1	0.171350771	0.459321036	0.451656401	4	1	100	NA	NA
ENSG00000118004	COLEC11	2	p25.3	0.171187484	0.734666624	0.805521861	4	0	100	NA	NA
ENSG00000136448	NMT1	17	q21.31	0.170984928	0.24615504	0.254006241	5	1	100	NA	NA
ENSG00000184117	NIPSNAP1	22	q12.2	0.170613856	0.820293487	0.769838599	4	0	100	NA	NA
ENSG00000019186	CYP24A1	20	q13.2	0.170583895	0.317855288	0.239704651	5	1	100	NA	NA
ENSG00000168461	RAB31	18	p11.22	0.170529594	0.116594303	0.116961035	5	1	100	NA	NA
ENSG00000167088	SNRPD1	18	q11.2	0.170467684	0.652445994	0.664740739	5	1	100	NA	NA
ENSG00000116584	ARHGEF2	1	q22	0.170408544	0.145392526	0.107005746	5	1	100	NA	NA
ENSG00000090615	GOLGA3	12	q24.33	0.170348711	0.339857436	0.387094209	5	1	58.74298882	NA	NA
ENSG00000167536	DHRS13	17	q11.2	0.170249559	0.035621049	0.088004987	4	1	100	NA	NA
ENSG00000239264	TXNDC5	6	p24.3	0.170131582	0.610626144	0.618822121	5	1	64.1034479	NA	NA
ENSG00000176046	NUPR1	16	p11.2	0.170043511	0.25111995	0.307396471	5	1	100	NA	NA
ENSG00000124006	OBSL1	2	q35	0.169954084	1.133639878	1.104187846	3	1	100	2.71902	2.45443e-12
ENSG00000164818	DNAAF5	7	p22.3	0.169944871	0.58856161	0.544373847	4	1	100	NA	NA
ENSG00000107960	OBFC1	10	q24.33	0.169707891	0.215321925	0.223923854	5	1	100	NA	NA
ENSG00000176428	VPS37D	7	q11.23	0.169627519	0.688352985	0.714524595	2	1	100	NA	NA
ENSG00000020426	MNAT1	14	q23.1	0.169577145	0.453240161	0.480494483	5	1	100	NA	NA
ENSG00000156697	UTP14A	X	q26.1	0.169504231	0.706016281	0.599166917	5	1	100	NA	NA
ENSG00000024422	EHD2	19	q13.33	0.169426168	0.228852748	0.314532254	5	1	100	NA	NA
ENSG00000233728		1	p34.3	0.169420546	1.079426665	1.170476906	1	0	0	NA	NA
ENSG00000106853	PTGR1	9	q31.3	0.169349217	0.274020069	0.285242701	4	1	100	2.71024	0.006399
ENSG00000132478	UNK	17	q25.1	0.169168565	0.762254689	0.75823225	2	1	100	NA	NA
ENSG00000159164	SV2A	1	q21.2	0.169011834	0.496560626	0.40918582	3	0	100	1.97135	1.17416e-07
ENSG00000119408	NEK6	9	q33.3	0.169007192	0.315747016	0.388553938	4	1	100	NA	NA
ENSG00000008441	NFIX	19	p13.13	0.168991752	0.600157626	0.594662843	5	1	100	2.21554	7.80167e-20
ENSG00000153395	LPCAT1	5	p15.33	0.168975619	0.271532597	0.226890005	5	1	100	NA	NA
ENSG00000185946	RNPC3	1	p21.1	0.168945355	0.189391564	0.242159146	4	1	100	NA	NA
ENSG00000138376	BARD1	2	q35	0.168827101	0.785881152	0.738153466	5	1	100	NA	NA
ENSG00000157954	WIPI2	7	p22.1	0.168759686	0.584193215	0.583126611	5	1	100	2.25469	0.00425702
ENSG00000146410	MTFR2	6	q23.3	0.168656813	0.758126111	0.766247804	4	1	100	NA	NA
ENSG00000141934	PPAP2C	19	p13.3	0.168589603	0.09407763	0.0569254	5	1	100	2.11878	2.79389e-14
ENSG00000153214	TMEM87B	2	q13	0.16838549	0.536851239	0.563698436	3	0	100	NA	NA
ENSG00000177565	TBL1XR1	3	q26.32	0.168210896	0.309903717	0.331941641	5	1	100	NA	NA
ENSG00000108389	MTMR4	17	q22	0.168143786	0.620370899	0.684481437	5	1	67.86206613	NA	NA
ENSG00000227057	WDR46	6	p21.32	0.168018107	0.507550982	0.477167106	4	1	100	NA	NA
ENSG00000085274	MYNN	3	q26.2	0.16784127	0.346468786	0.350742012	5	1	100	NA	NA
ENSG00000065135	GNAI3	1	p13.3	0.16763779	0.190115377	0.187965902	5	1	100	NA	NA
ENSG00000118496	FBXO30	6	q24.3	0.167611198	0.057437114	0.052351106	4	1	100	NA	NA
ENSG00000197183	NOL4L	20	q11.21	0.167406626	0.087462029	0.10086361	3	0	100	NA	NA
ENSG00000159063	ALG8	11	q14.1	0.167398743	0.34386393	0.342017635	5	1	100	NA	NA
ENSG00000099800	TIMM13	19	p13.3	0.167337516	0.680812591	0.714123971	5	1	64.60169741	NA	NA
ENSG00000164164	OTUD4	4	q31.21	0.167284059	0.119120746	0.097271194	4	1	100	NA	NA
ENSG00000273841	TAF9	5	q13.2	0.167214994	0.693631191	0.71190625	4	1	57.00345667	NA	NA
ENSG00000167447	SMG8	17	q22	0.167094004	0.421869816	0.464332097	5	1	61.17319189	NA	NA
ENSG00000052723	SIKE1	1	p13.2	0.166920325	0.449217243	0.313755063	5	1	100	NA	NA
ENSG00000106105	GARS	7	p14.3	0.166815928	0.768012212	0.751127244	5	1	69.64891973	NA	NA
ENSG00000138675	FGF5	4	q21.21	0.166815065	0.565810711	0.476459421	4	0	100	NA	NA
ENSG00000176018	LYSMD3	5	q14.3	0.166772197	0.59807423	0.610271199	2	1	100	NA	NA
ENSG00000108406	DHX40	17	q23.1	0.166663265	0.615214786	0.673711433	5	1	100	NA	NA
ENSG00000246100	LINC00900	11	q23.3	0.166573206	1.219284999	1.381872128	1	0	0	NA	NA
ENSG00000106554	CHCHD3	7	q33	0.166541204	0.624202552	0.637238951	5	1	60.37009517	NA	NA
ENSG00000147548	WHSC1L1	8	p11.23	0.166454169	0.265243972	0.281385552	5	1	100	NA	NA
ENSG00000156509	FBXO43	8	q22.2	0.1663923	1.055174924	0.90890335	2	1	15.93193144	NA	NA
ENSG00000085840	ORC1	1	p32.3	0.166315101	0.455156963	0.60514775	5	1	100	NA	NA
ENSG00000256235	SMIM3	5	q33.1	0.166148812	0.422144818	0.482122704	3	1	100	NA	NA
ENSG00000107164	FUBP3	9	q34.11	0.165998627	0.268488493	0.265590706	3	1	100	NA	NA
ENSG00000111341	MGP	12	p12.3	0.165939064	0.864432529	0.819315672	4	0	100	NA	NA
ENSG00000073969	NSF	17	q21.31	0.16573674	0.268562326	0.262295257	4	0	100	NA	NA
ENSG00000188659	SAXO2	15	q25.2	0.165672199	1.098889935	1.130610177	1	0	0	NA	NA
ENSG00000171634	BPTF	17	q24.2	0.165479751	0.702172534	0.693017259	4	0	100	NA	NA
ENSG00000189091	SF3B3	16	q22.1	0.165454923	0.458318396	0.472346826	5	1	100	NA	NA
ENSG00000161082	CELF5	19	p13.3	0.165407411	0.350298153	0.43323599	3	0	100	NA	NA
ENSG00000165995	CACNB2	10	p12.33	0.165310752	0.31214544	0.301800932	5	1	100	NA	NA
ENSG00000135093	USP30	12	q24.11	0.165247049	0.45089361	0.477772714	4	1	100	NA	NA
ENSG00000151067	CACNA1C	12	p13.33	0.165183943	0.520749997	0.503288315	4	0	100	NA	NA
ENSG00000237190	CDKN2AIPNL	5	q31.1	0.165148719	0.406242101	0.456028045	4	1	100	NA	NA
ENSG00000226049	TLK2P1	17	q12	0.165128213	0.679267134	0.678340863	3	0	38.20230779	NA	NA
ENSG00000171453	POLR1C	6	p21.1	0.16504369	0.340421386	0.342383887	4	1	100	NA	NA
ENSG00000136603	SKIL	3	q26.2	0.165008075	0.775789458	0.767915861	4	1	100	NA	NA
ENSG00000180596	HIST1H2BC	6	p22.2	0.164891089	0.200455052	0.078193898	3	0	100	NA	NA
ENSG00000281052		6	p22.2	0.164891089	1.145647368	1.195879641	1	0	0	NA	NA
ENSG00000160193	WDR4	21	q22.3	0.164590996	0.390668467	0.361596484	5	1	100	NA	NA
ENSG00000158315	RHBDL2	1	p34.3	0.164566441	0.229999864	0.189968361	4	1	100	NA	NA
ENSG00000105750	ZNF85	19	p12	0.164562744	0.383103487	0.330973836	4	0	100	NA	NA
ENSG00000275700	AATF	17	q12	0.164547917	0.38887343	0.31990325	3	1	100	NA	NA
ENSG00000116711	PLA2G4A	1	q31.1	0.164530975	0.611570932	0.089646032	5	1	100	NA	NA
ENSG00000115145	STAM2	2	q23.3	0.164516718	0.458951062	0.314068794	4	1	100	NA	NA
ENSG00000112078	KCTD20	6	p21.31	0.164382231	0.090798911	0.053230579	4	1	100	NA	NA
ENSG00000102221	JADE3	X	p11.3	0.164066629	0.355651963	0.353500441	5	1	100	NA	NA
ENSG00000069869	NEDD4	15	q21.3	0.163932918	0.118986938	0.122415586	5	1	100	NA	NA
ENSG00000124356	STAMBP	2	p13.1	0.163856526	0.245695692	0.253637084	5	1	100	NA	NA
ENSG00000113048	MRPS27	5	q13.2	0.163671677	0.392851774	0.412531592	5	1	100	NA	NA
ENSG00000207067	SNORA72	8	q22.2	0.163588493	1.233456646	1.234832655	1	0	0	NA	NA
ENSG00000277258	PCGF2	17	q12	0.163483881	0.512149042	0.479381716	4	1	100	NA	NA
ENSG00000279227		2	q14.1	0.163461175	0.560766391	0.51764326	2	0	100	NA	NA
ENSG00000133106	EPSTI1	13	q14.11	0.163452148	0.189795062	0.101369953	4	1	100	NA	NA
ENSG00000100167	2003-09-01	22	q13.2	0.163387781	0.724782489	0.7376988	2	0	100	NA	NA
ENSG00000163273	NPPC	2	q37.1	0.163176213	0.580640328	0.590392673	4	1	100	3.45198	0.0154438
ENSG00000111786	SRSF9	12	q24.31	0.163107782	0.612047227	0.567481484	5	1	58.32740761	NA	NA
ENSG00000278053	DDX52	17	q12	0.163090204	0.608774572	0.526217131	4	1	100	NA	NA
ENSG00000096063	SRPK1	6	p21.31	0.163081023	0.700416325	0.725646533	5	1	60.05562293	NA	NA
ENSG00000077514	POLD3	11	q13.4	0.163073335	0.446613619	0.485242304	4	1	100	NA	NA
ENSG00000155330	C16orf87	16	q11.2	0.163032917	0.240059973	0.244386023	4	1	100	NA	NA
ENSG00000232527		1	q21.1	0.16298502	1.12962536	1.172107722	1	0	0	1.66524	3.63967e-06
ENSG00000214367	HAUS3	4	p16.3	0.162941233	0.206779016	0.165370335	5	1	100	NA	NA
ENSG00000174842	GLMN	1	p22.1	0.162929739	0.244747338	0.300972933	5	1	100	NA	NA
ENSG00000071082	RPL31	2	q11.2	0.162608942	0.347961379	0.258806415	5	1	100	2.51121	0.00329129
ENSG00000188811	NHLRC3	13	q13.3	0.162576937	0.722045398	0.691483937	2	1	100	NA	NA
ENSG00000100426	ZBED4	22	q13.33	0.162574875	0.689992983	0.760620581	5	1	66.61820293	NA	NA
ENSG00000254093	PINX1	8	p23.1	0.162569344	0.243957728	0.243469054	4	1	100	NA	NA
ENSG00000037749	MFAP3	5	q33.2	0.162401347	0.055865589	0.033914019	5	1	100	NA	NA
ENSG00000126249	PDCD2L	19	q13.11	0.162393191	0.117300308	0.034997333	4	1	100	NA	NA
ENSG00000089006	SNX5	20	p11.23	0.162384908	0.142832336	0.140025339	5	1	100	NA	NA
ENSG00000120594	PLXDC2	10	p12.31	0.162298796	0.596753668	0.6218328	4	0	100	NA	NA
ENSG00000172058	SERF1A	5	q13.2	0.162228921	0.230066639	0.235457549	4	1	100	NA	NA
ENSG00000205572	SERF1B	5	q13.2	0.162228921	0.230066639	0.235457549	4	1	100	NA	NA
ENSG00000100095	SEZ6L	22	q12.1	0.162217372	0.032961365	0.035263962	4	0	100	NA	NA
ENSG00000149136	SSRP1	11	q12.1	0.162191316	0.409329256	0.327850208	5	1	100	NA	NA
ENSG00000108592	FTSJ3	17	q23.3	0.162140329	0.446475218	0.497317631	5	1	100	NA	NA
ENSG00000134014	ELP3	8	p21.1	0.162061745	0.393902018	0.370461244	5	1	100	NA	NA
ENSG00000162961	DPY30	2	p22.3	0.162029963	0.50295106	0.504281746	5	1	64.02657263	NA	NA
ENSG00000074621	SLC24A1	15	q22.31	0.161886329	0.347369885	0.357133172	4	0	100	NA	NA
ENSG00000143627	PKLR	1	q22	0.161873873	0.018213571	0.003084898	4	0	100	NA	NA
ENSG00000223768	LINC00205	21	q22.3	0.161656725	1.248767156	1.188812252	1	0	0	NA	NA
ENSG00000122687	FTSJ2	7	p22.3	0.161431876	0.593876342	0.463453314	5	1	62.35012938	NA	NA
ENSG00000173542	MOB1B	4	q13.3	0.161386636	0.286904305	0.173986602	3	1	100	NA	NA
ENSG00000245857		8	p23.1	0.161345568	1.305655648	1.202471956	1	0	0	NA	NA
ENSG00000137207	YIPF3	6	p21.1	0.161290113	0.608618742	0.669149705	5	1	58.55169999	NA	NA
ENSG00000095752	IL11	19	q13.42	0.161150088	0.529505141	0.663707023	5	1	100	NA	NA
ENSG00000132846	ZBED3	5	q13.3	0.160831595	0.502902504	0.566031792	4	1	100	NA	NA
ENSG00000122592	HOXA7	7	p15.2	0.160612494	0.95102079	1.032655868	5	1	100	1.79095	0.0264262
ENSG00000198963	RORB	9	q21.13	0.160350308	0.658053311	0.310840708	5	1	100	NA	NA
ENSG00000153827	TRIP12	2	q36.3	0.160288206	0.138560463	0.077241835	5	1	100	NA	NA
ENSG00000153551	CMTM7	3	p22.3	0.160151255	0.243797347	0.204485522	4	1	100	NA	NA
ENSG00000170390	DCLK2	4	q31.23	0.160150308	0.571470719	0.553829233	2	0	100	NA	NA
ENSG00000263829	FAM60BP	18	q11.2	0.160115055	1.203005122	1.231549163	1	0	0	NA	NA
ENSG00000267742	FAM60CP	18	q21.32	0.160115055	0.671838705	0.679351975	2	0	100	NA	NA
ENSG00000176101	SSNA1	9	q34.3	0.159805306	0.405065756	0.425411449	5	1	100	NA	NA
ENSG00000276410	HIST1H2BB	6	p22.2	0.15974137	0.631021322	0.619409491	4	0	100	NA	NA
ENSG00000135763	URB2	1	q42.13	0.159720693	0.122092575	0.129114252	5	1	100	NA	NA
[truncated: 5,068 more rows]

## Sheet: Table B
S2 Table: Gene signatures in the context of neurofibromatosis type 1.
S2 Table (Table B): Genes showing non-null score in tumor tissue from comparison MPNST vs. control.
MPNST vs. control gene signature appears in bold.
ENSGENE	hgnc_symbol	chromosome_name	band	MPNST_vs_control_tumor_score	MPNST_vs_control_tumor_logFC	MPNST_vs_control_tumor_logFC_m	MPNST_vs_control_tumor_studies	MPNST_vs_control_tumor_mouse	MPNST_vs_control_tumor_BD_ratio	Methyl_MPNSTvsNSC_promoter_edgeR.logFC	Methyl_MPNSTvsNSC_promoter_edgeR.adj.p.value
ENSG00000152977	ZIC1	3	q24	1.556687285	6.112723186	5.63819029	2	1	15.42577834	NA	NA
ENSG00000131747	TOP2A	17	q21.2	1.460148001	5.079449186	5.204827517	2	1	0.650476015	NA	NA
ENSG00000089685	BIRC5	17	q25.3	1.42117397	5.252892849	5.302518619	2	1	9.61973967	NA	NA
ENSG00000134057	CCNB1	5	q13.2	1.381751602	4.803920243	5.096617825	2	1	16.82437837	NA	NA
ENSG00000072571	HMMR	5	q34	1.380693574	5.0165051	5.192728323	2	1	20.05743161	NA	NA
ENSG00000188517	COL25A1	4	q25	1.322862325	4.762305619	5.071064409	2	1	15.22445761	NA	NA
ENSG00000198901	PRC1	15	q26.1	1.292853625	4.448370751	4.583388394	2	1	17.55657389	NA	NA
ENSG00000176887	SOX11	2	p25.2	1.288279104	5.834595765	5.801524871	2	1	28.47577259	NA	NA
ENSG00000088325	TPX2	20	q11.21	1.266325388	4.459638195	4.55574785	2	1	13.22614926	NA	NA
ENSG00000148773	MKI67	10	q26.2	1.257768635	4.138059022	4.430911675	2	1	13.20389416	NA	NA
ENSG00000066279	ASPM	1	q31.3	1.249458562	4.516017626	4.622358621	2	1	17.74668956	NA	NA
ENSG00000168078	PBK	8	p21.1	1.243301707	4.67848306	4.612234143	2	1	20.06298385	NA	NA
ENSG00000170312	CDK1	10	q21.2	1.237173376	4.304737877	4.402086941	2	1	19.89970914	NA	NA
ENSG00000166803	KIAA0101	15	q22.31	1.230250807	4.460851063	4.567361468	2	1	4.034850486	NA	NA
ENSG00000169679	BUB1	2	q13	1.230105317	4.384714142	4.550224013	2	1	20.38332368	NA	NA
ENSG00000143476	DTL	1	q32.3	1.200275567	4.368148409	4.446396377	2	1	14.15791626	NA	NA
ENSG00000143228	NUF2	1	q23.3	1.176250817	3.987815323	4.181066939	2	1	22.72317138	NA	NA
ENSG00000171848	RRM2	2	p25.1	1.171743931	4.510140151	4.379058077	2	1	13.54311156	NA	NA
ENSG00000076003	MCM6	2	q21.3	1.169176827	3.968373491	4.220214051	2	1	28.32521693	NA	NA
ENSG00000111206	FOXM1	12	p13.33	1.168517734	4.112165339	4.263036577	2	1	12.57313632	NA	NA
ENSG00000146670	CDCA5	11	q13.1	1.164867071	4.212912132	4.393380811	2	1	32.19986769	NA	NA
ENSG00000152253	SPC25	2	q31.1	1.160143826	4.0003371	4.207163764	2	1	19.37126246	NA	NA
ENSG00000117724	CENPF	1	q41	1.151563662	4.152336044	4.280451537	2	1	17.75028147	NA	NA
ENSG00000016082	ISL1	5	q11.1	1.14212973	4.262043878	4.3817725	2	1	7.20166029	NA	NA
ENSG00000171320	ESCO2	8	p21.1	1.137604956	4.206059205	4.289557931	2	1	18.70801504	NA	NA
ENSG00000123975	CKS2	9	q22.2	1.13461743	4.156299059	4.145263997	2	1	11.87815612	NA	NA
ENSG00000145681	HAPLN1	5	q14.3	1.129692103	4.528243892	4.300098	2	1	47.43956717	NA	NA
ENSG00000175063	UBE2C	20	q13.12	1.1211618	4.110702636	4.182853012	2	1	17.66494375	NA	NA
ENSG00000157456	CCNB2	15	q22.2	1.11653447	4.18445079	4.214521564	2	1	15.58747841	NA	NA
ENSG00000181104	F2R	5	q13.3	1.109593343	3.893549059	3.830307515	2	1	12.52561632	NA	NA
ENSG00000138160	KIF11	10	q23.33	1.103307904	4.021007791	4.138009451	2	1	4.111074028	NA	NA
ENSG00000276368	HIST1H2AJ	6	p22.1	1.092195138	3.900862249	3.886352343	2	1	35.52706116	NA	NA
ENSG00000180044	C3orf80	3	q25.33	1.090346636	4.015750298	4.076498956	2	1	21.18853376	NA	NA
ENSG00000100526	CDKN3	14	q22.2	1.0857505	3.894434899	4.136593486	2	1	31.11986754	NA	NA
ENSG00000152092	ASTN1	1	q25.2	1.083425508	3.98510974	4.549576813	2	1	22.94415855	NA	NA
ENSG00000166923	GREM1	15	q13.3	1.072776627	4.525219273	4.748986468	2	1	35.12533651	NA	NA
ENSG00000154127	UBASH3B	11	q24.1	1.05937848	3.643381225	3.725607254	2	1	10.46347169	NA	NA
ENSG00000165891	E2F7	12	q21.2	1.052870636	4.001035112	4.062550375	2	1	3.226832769	NA	NA
ENSG00000138180	CEP55	10	q23.33	1.046568402	3.958074786	3.867191965	2	1	28.54609479	NA	NA
ENSG00000135903	PAX3	2	q36.1	1.041742156	4.297947906	4.004571002	2	1	31.6142681	NA	NA
ENSG00000134690	CDCA8	1	p34.3	1.038307286	3.740569527	3.997678089	2	1	26.29096696	NA	NA
ENSG00000203760	CENPW	6	q22.32	1.038053371	3.661306435	3.784219939	2	1	0.137575319	NA	NA
ENSG00000169607	CKAP2L	2	q14.1	1.033708429	3.599119424	3.778167043	2	1	0.15172164	NA	NA
ENSG00000071539	TRIP13	5	p15.33	1.031725046	3.742121684	3.835048936	2	1	8.47258606	NA	NA
ENSG00000043355	ZIC2	13	q32.3	1.031655446	3.826295967	3.688929116	2	1	41.33708468	NA	NA
ENSG00000111665	CDCA3	12	p13.31	1.030709517	3.445670918	3.591649815	2	1	30.660999	NA	NA
ENSG00000164220	F2RL2	5	q13.3	1.028762337	3.653069611	3.566663425	2	1	10.61172055	NA	NA
ENSG00000024526	DEPDC1	1	p31.3	1.008179454	3.822688681	3.83319792	2	1	12.64228511	NA	NA
ENSG00000115232	ITGA4	2	q31.3	1.006247904	3.595514271	3.630325675	2	1	49.04715249	NA	NA
ENSG00000111247	RAD51AP1	12	p13.32	0.998668253	3.554340547	3.677815	2	1	5.677637816	NA	NA
ENSG00000156076	WIF1	12	q14.3	0.996275023	4.468300091	4.413747124	2	1	64.82515719	2.48005552	0.011916816
ENSG00000171951	SCG2	2	q36.1	0.989765913	3.690523505	3.755283101	2	1	0.193254124	NA	NA
ENSG00000171208	NETO2	16	q12.1	0.980921717	3.407382726	3.551178544	2	1	9.142008049	NA	NA
ENSG00000115163	CENPA	2	p23.3	0.980343592	3.859042193	3.921245233	2	1	16.10450322	NA	NA
ENSG00000198554	WDHD1	14	q22.3	0.97986005	3.490612379	3.561740419	2	1	20.12404591	NA	NA
ENSG00000105825	TFPI2	7	q21.3	0.972299115	3.281780913	3.415349883	2	1	1.863079455	NA	NA
ENSG00000156103	MMP16	8	q21.3	0.968594082	3.336549112	3.562808839	2	1	14.80438027	NA	NA
ENSG00000277586	NEFL	8	p21.2	0.968202985	4.028783336	3.849685655	2	1	1.201942564	NA	NA
ENSG00000137804	NUSAP1	15	q15.1	0.96692811	3.7493293	3.723053903	2	1	15.89379791	NA	NA
ENSG00000137745	MMP13	11	q22.2	0.959481301	4.116900501	4.093159858	2	1	28.04073759	-5.505964797	0.002473347
ENSG00000145386	CCNA2	4	q27	0.956988868	3.31263451	3.491713093	2	1	31.05059465	NA	NA
ENSG00000129810	SGOL1	3	p24.3	0.954749688	3.430449172	3.471058865	2	1	41.73514652	NA	NA
ENSG00000176165	FOXG1	14	q12	0.954605009	7.442625372	7.46010215	1	0	0	NA	NA
ENSG00000073111	MCM2	3	q21.3	0.954211734	3.384720065	3.448549478	2	1	25.18238361	NA	NA
ENSG00000276043	UHRF1	19	p13.3	0.950796413	3.611287309	3.606547784	2	1	30.19180456	NA	NA
ENSG00000090889	KIF4A	X	q13.1	0.948029373	3.688878267	3.794952011	2	1	20.73373028	NA	NA
ENSG00000278272	HIST1H3C	6	p22.2	0.947927804	3.680294633	3.776332649	2	1	14.84676005	NA	NA
ENSG00000186185	KIF18B	17	q21.31	0.947766658	3.817626249	3.814781568	2	1	14.39293994	NA	NA
ENSG00000135111	TBX3	12	q24.21	0.946902798	3.142150451	3.345379341	2	1	5.193018454	NA	NA
ENSG00000077152	UBE2T	1	q32.1	0.943394599	3.431454278	3.520158393	2	1	6.141590762	NA	NA
ENSG00000164932	CTHRC1	8	q22.3	0.942420559	3.428812843	3.504414841	2	1	28.74843349	NA	NA
ENSG00000203747	FCGR3A	1	q23.3	0.940680679	3.616675834	3.651647264	2	1	100	NA	NA
ENSG00000170743	SYT9	11	p15.4	0.940551062	3.34794435	3.491179231	2	1	1.178471135	NA	NA
ENSG00000134013	LOXL2	8	p21.3	0.938003056	3.200595987	3.359776648	2	1	29.90389435	NA	NA
ENSG00000119969	HELLS	10	q23.33	0.929868575	3.510434218	3.593043852	2	1	7.053523968	NA	NA
ENSG00000138829	FBN2	5	q23.3	0.923032031	3.576943885	3.497289073	2	1	11.90870722	NA	NA
ENSG00000153044	CENPH	5	q13.2	0.922970297	3.210226337	3.366478803	2	1	22.86874088	NA	NA
ENSG00000137203	TFAP2A	6	p24.3	0.91583776	4.802816339	4.886657741	2	1	100	3.909131292	0.004787123
ENSG00000138778	CENPE	4	q24	0.915118501	3.698475365	3.741420493	2	1	15.65312554	NA	NA
ENSG00000162849	KIF26B	1	q44	0.907968646	3.680872452	3.479722701	2	1	17.4634593	NA	NA
ENSG00000104447	TRPS1	8	q23.3	0.90442617	3.194189227	3.296040909	2	1	15.31863908	NA	NA
ENSG00000164611	PTTG1	5	q33.3	0.90108033	4.080677918	3.998263425	2	1	100	NA	NA
ENSG00000250254	PTTG2	4	p14	0.90108033	3.129231139	3.134252192	2	1	100	NA	NA
ENSG00000122641	INHBA	7	p14.1	0.900641726	3.87051908	3.865761034	2	1	100	NA	NA
ENSG00000137812	CASC5	15	q15.1	0.898723377	3.616946811	3.578831495	2	1	4.545096494	NA	NA
ENSG00000128714	HOXD13	2	q31.1	0.896350429	3.815357341	3.621379304	2	1	100	2.525958807	0.000301981
ENSG00000123219	CENPK	5	q12.3	0.891950777	3.445840246	3.526138372	2	1	4.707343312	NA	NA
ENSG00000105011	ASF1B	19	p13.12	0.890752433	3.239296478	3.372330601	2	1	23.95322202	NA	NA
ENSG00000167900	TK1	17	q25.3	0.88900873	3.167999052	3.229664452	2	1	46.75373025	NA	NA
ENSG00000198759	EGFL6	X	p22.2	0.888579519	6.025089079	6.510585125	1	0	0	NA	NA
ENSG00000124766	SOX4	6	p22.3	0.886968288	3.033999289	3.080013286	2	1	14.43713338	NA	NA
ENSG00000124882	EREG	4	q13.3	0.883830437	4.224609745	4.476990691	2	1	100	NA	NA
ENSG00000185559	DLK1	14	q32.2	0.883123451	7.996033624	7.916718739	1	0	0	2.127101866	1.12E-09
ENSG00000248329	APELA	4	q32.3	0.881594632	6.788489142	7.567515269	1	0	0	NA	NA
ENSG00000175352	NRIP3	11	p15.4	0.878343748	3.218721658	3.24624548	2	1	18.05941038	NA	NA
ENSG00000156970	BUB1B	15	q15.1	0.878064457	3.344316859	3.422592575	2	1	7.492078308	NA	NA
ENSG00000262655	SPON1	11	p15.2	0.877400329	3.534996421	3.651490211	2	1	13.71523375	NA	NA
ENSG00000105889	STEAP1B	7	p15.3	0.872899482	3.670467441	3.80041303	2	1	100	NA	NA
ENSG00000163507	KIAA1524	3	q13.13	0.872585651	3.191633731	3.221880634	2	1	12.54687018	NA	NA
ENSG00000188042	ARL4C	2	q37.1	0.870579957	3.464928082	3.455370118	2	1	6.614372435	NA	NA
ENSG00000088756	ARHGAP28	18	p11.31	0.869805751	3.512147481	3.360405597	2	1	14.39495786	NA	NA
ENSG00000068489	PRR11	17	q22	0.867153291	3.314477261	3.295711764	2	1	7.829535763	NA	NA
ENSG00000141682	PMAIP1	18	q21.32	0.866019485	3.398414743	3.441159777	2	1	40.07546251	2.195479276	0.003671696
ENSG00000007062	PROM1	4	p15.32	0.865817015	6.756201608	7.161109152	1	0	0	NA	NA
ENSG00000149948	HMGA2	12	q14.3	0.865731544	3.478460902	3.45062213	2	1	6.370082004	NA	NA
ENSG00000000005	TNMD	X	q22.1	0.863984815	6.308544303	7.350533678	1	0	0	NA	NA
ENSG00000185480	PARPBP	12	q23.2	0.863979093	3.001946997	3.135389761	2	1	15.40473741	NA	NA
ENSG00000135269	TES	7	q31.2	0.860347575	3.373699168	3.333091391	2	1	0.093528724	NA	NA
ENSG00000105810	CDK6	7	q21.2	0.85920942	2.894022749	2.930190865	2	1	11.87077254	NA	NA
ENSG00000106236	NPTX2	7	q22.1	0.859198043	3.305746919	3.278944548	2	1	23.21193749	NA	NA
ENSG00000103316	CRYM	16	p12.2	0.856090153	3.454336879	3.782678507	2	1	100	NA	NA
ENSG00000102265	TIMP1	X	p11.3	0.850744646	3.170805898	3.21994178	2	1	100	NA	NA
ENSG00000114346	ECT2	3	q26.31	0.848642911	3.075626253	3.120091758	2	1	13.32969287	NA	NA
ENSG00000171246	NPTX1	17	q25.3	0.842659819	3.815402379	3.459101695	2	1	25.13061743	NA	NA
ENSG00000163535	SGOL2	2	q33.1	0.842431919	2.952814151	3.031217277	2	1	18.08412879	NA	NA
ENSG00000151612	ZNF827	4	q31.22	0.84165143	2.980571908	3.042539656	2	1	16.79577106	NA	NA
ENSG00000144369	FAM171B	2	q32.1	0.836535155	3.231040767	3.26685309	2	1	14.86900375	NA	NA
ENSG00000108813	DLX4	17	q21.33	0.833869952	6.111796159	6.304128345	1	0	0	3.056652023	0.001309843
ENSG00000134216	CHIA	1	p13.2	0.833301082	3.513763711	3.392781633	2	1	100	NA	NA
ENSG00000104321	TRPA1	8	q21.11	0.831660234	2.679304019	3.039880795	2	1	3.232097877	NA	NA
ENSG00000274997	HIST1H2AH	6	p22.1	0.829008618	5.538390205	5.556748994	1	1	0	NA	NA
ENSG00000278677	HIST1H2AM	6	p22.1	0.829008618	2.913649033	2.934213218	2	1	100	NA	NA
ENSG00000101412	E2F1	20	q11.22	0.827316517	3.053140308	3.086607414	2	1	7.390293245	2.011168433	0.019685034
ENSG00000162624	LHX8	1	p31.1	0.826317978	3.685914943	3.600136894	2	1	62.03030309	NA	NA
ENSG00000115844	DLX2	2	q31.1	0.826253959	3.306994066	3.303840509	2	1	100	NA	NA
ENSG00000029153	ARNTL2	12	p11.23	0.825384174	3.368609056	3.255638114	2	1	100	NA	NA
ENSG00000146674	IGFBP3	7	p12.3	0.821785831	2.991063581	3.037483519	2	1	28.05988995	NA	NA
ENSG00000255690	TRIL	7	p14.3	0.821381493	3.309146452	3.383618002	2	1	36.5365175	NA	NA
ENSG00000174371	EXO1	1	q43	0.81856095	3.165024794	3.280583683	2	1	10.02916103	NA	NA
ENSG00000183395	PMCH	12	q23.2	0.818405519	2.84492898	2.879221694	2	1	3.774454826	NA	NA
ENSG00000118733	OLFM3	1	p21.1	0.814930752	5.563581776	5.741623267	1	0	0	NA	NA
ENSG00000248710		3	q25.33	0.812213622	2.882514876	2.970835099	2	1	8.12112708	NA	NA
ENSG00000164251	F2RL1	5	q13.3	0.809829862	3.879549082	3.954299666	2	1	100	NA	NA
ENSG00000075213	SEMA3A	7	q21.11	0.80914475	3.327086009	3.358896152	2	1	2.821767403	NA	NA
ENSG00000019505	SYT13	11	p11.2	0.804052235	3.214376913	3.4705405	2	1	16.4643241	NA	NA
ENSG00000129534	MIS18BP1	14	q21.2	0.803052739	2.74941406	2.845047299	2	1	41.08935931	NA	NA
ENSG00000196132	MYT1	20	q13.33	0.801052787	2.907012712	2.904316938	2	1	38.87450906	NA	NA
ENSG00000136108	CKAP2	13	q14.3	0.798508406	2.999654217	2.999675547	2	1	26.14005822	NA	NA
ENSG00000142945	KIF2C	1	p34.1	0.798081949	3.119690602	3.159226424	2	1	37.434886	NA	NA
ENSG00000161800	RACGAP1	12	q13.12	0.796766031	2.968517628	2.983271403	2	1	24.31040232	NA	NA
ENSG00000166670	MMP10	11	q22.2	0.796181179	3.092535766	3.236965447	2	1	27.67984833	NA	NA
ENSG00000109805	NCAPG	4	p15.31	0.795716357	3.204395333	3.300227927	2	1	40.98424621	NA	NA
ENSG00000170891	CYTL1	4	p16.2	0.79440803	5.700461708	5.681927508	1	0	0	NA	NA
ENSG00000101307	SIRPB1	20	p13	0.792958345	2.587666551	2.666856474	2	1	100	NA	NA
ENSG00000072832	CRMP1	4	p16.2	0.791840507	3.109276976	3.207538441	2	1	32.87031817	2.269818118	0.014270857
ENSG00000089225	TBX5	12	q24.21	0.790699141	5.717870253	5.802981461	1	0	0	2.970901134	0.005392702
ENSG00000183856	IQGAP3	1	q22	0.789941342	3.346897752	3.27724262	2	1	22.70353699	NA	NA
ENSG00000213186	TRIM59	3	q25.33	0.788178668	2.867767524	2.94960173	2	1	6.255272461	2.622191815	0.009521473
ENSG00000185742	C11orf87	11	q22.3	0.788057256	3.066429471	2.973020734	2	1	100	NA	NA
ENSG00000143494	VASH2	1	q32.3	0.787755569	2.606516619	2.952797731	2	1	7.91919424	NA	NA
ENSG00000137310	TCF19	6	p21.33	0.786634577	2.753535515	2.881315123	2	1	18.7062834	NA	NA
ENSG00000019549	SNAI2	8	q11.21	0.781562696	2.923376146	2.960073642	2	1	1.632951378	NA	NA
ENSG00000112541	PDE10A	6	q27	0.779874021	3.113185191	3.188406596	2	1	10.88685349	NA	NA
ENSG00000166920	C15orf48	15	q21.1	0.779652129	3.48339508	3.571198164	2	1	100	NA	NA
ENSG00000169436	COL22A1	8	q24.3	0.77951139	3.279779573	3.190640766	2	1	55.57978976	NA	NA
ENSG00000124875	CXCL6	4	q13.3	0.777728201	3.424379917	3.273203027	2	1	21.61186407	NA	NA
ENSG00000150051	MKX	10	p12.1	0.776996914	3.071533949	3.146914805	2	1	19.80859973	NA	NA
ENSG00000146242	TPBG	6	q14.1	0.773006534	3.047542713	3.186101629	2	1	2.439086933	NA	NA
ENSG00000149554	CHEK1	11	q24.2	0.764551333	2.915859931	3.013638961	2	1	31.55048575	NA	NA
ENSG00000176890	TYMS	18	p11.32	0.762505846	2.872485043	2.972083316	2	1	15.16575951	NA	NA
ENSG00000101003	GINS1	20	p11.21	0.761055613	2.926400587	3.002854459	2	1	7.772082114	NA	NA
ENSG00000176697	BDNF	11	p14.1	0.760814025	3.578450043	3.707031639	2	1	100	NA	NA
ENSG00000087586	AURKA	20	q13.2	0.760528075	3.004887176	3.067333013	2	1	0.807481902	NA	NA
ENSG00000041982	TNC	9	q33.1	0.75889687	3.598702384	3.575273229	2	1	100	NA	NA
ENSG00000115457	IGFBP2	2	q35	0.758432396	3.15518847	2.972720218	2	1	18.99787593	NA	NA
ENSG00000137807	KIF23	15	q23	0.758230581	2.828425337	3.018236698	2	1	10.65540046	NA	NA
ENSG00000073756	PTGS2	1	q31.1	0.757478001	3.6241485	3.370791083	2	1	25.51471196	NA	NA
ENSG00000167513	CDT1	16	q24.3	0.753638497	2.830638698	2.815543456	2	1	41.53195323	NA	NA
ENSG00000113810	SMC4	3	q25.33	0.752159556	2.92286896	2.880022532	2	1	24.21812739	NA	NA
ENSG00000060982	BCAT1	12	p12.1	0.751364279	2.772419925	2.768604577	2	1	7.452409577	2.504453623	0.01275084
ENSG00000125430	HS3ST3B1	17	p12	0.750697402	3.181663977	3.233364091	2	1	37.06503538	NA	NA
ENSG00000124813	RUNX2	6	p21.1	0.747457805	2.711310801	2.675311589	2	1	13.22113722	NA	NA
ENSG00000152128	TMEM163	2	q21.3	0.746463031	3.315717967	3.420513998	2	1	100	NA	NA
ENSG00000164283	ESM1	5	q11.2	0.734476743	4.369531369	4.370140761	2	1	100	NA	NA
ENSG00000183688	FAM101B	17	p13.3	0.733726066	2.699663741	2.85115333	2	1	30.52992115	NA	NA
ENSG00000184564	SLITRK6	13	q31.1	0.731457941	2.811579391	2.6607788	2	1	100	NA	NA
ENSG00000164778	EN2	7	q36.3	0.731434772	2.635207373	2.829294513	2	1	100	NA	NA
ENSG00000108829	LRRC59	17	q21.33	0.729266569	2.515262017	2.545727496	2	1	11.42252473	NA	NA
ENSG00000166451	CENPN	16	q23.2	0.72493869	2.866096429	2.867442611	2	1	6.067772543	NA	NA
ENSG00000119866	BCL11A	2	p16.1	0.722945212	3.148201285	3.058961783	2	1	37.64594623	NA	NA
ENSG00000005381	MPO	17	q22	0.721253787	2.532002298	2.508011077	2	1	100	NA	NA
ENSG00000225968	ELFN1	7	p22.3	0.719625792	2.698265653	2.765980716	2	1	17.86806649	1.337275788	0.005984252
ENSG00000113368	LMNB1	5	q23.2	0.717839548	2.854657259	2.866149658	2	1	19.14048813	NA	NA
ENSG00000117122	MFAP2	1	p36.13	0.716500609	2.853483445	2.881303045	2	1	16.04571195	NA	NA
ENSG00000104722	NEFM	8	p21.2	0.715886604	3.554809661	3.36259786	2	1	22.95406686	NA	NA
ENSG00000184445	KNTC1	12	q24.31	0.714373321	2.593107187	2.62583559	2	1	100	NA	NA
ENSG00000206432	TMEM200C	18	p11.31	0.71332407	3.01569586	2.95397726	2	1	1.480347701	NA	NA
ENSG00000006377	DLX6	7	q21.3	0.712588705	2.683764523	2.751468625	2	1	100	NA	NA
ENSG00000144354	CDCA7	2	q31.1	0.706897675	2.996712445	2.971586974	2	1	30.01469363	NA	NA
ENSG00000066382	MPPED2	11	p14.1	0.705296167	2.880787777	2.853403131	2	1	2.053453826	NA	NA
ENSG00000151012	SLC7A11	4	q28.3	0.704751592	3.088994429	3.053755443	2	1	58.93035107	NA	NA
ENSG00000164109	MAD2L1	4	q27	0.704642007	2.777434552	2.980057521	2	1	0.198628803	NA	NA
ENSG00000197584	KCNMB2	3	q26.32	0.703785663	2.576386536	2.683027962	2	1	32.19104993	NA	NA
ENSG00000122952	ZWINT	10	q21.1	0.70287832	2.753748168	2.756382546	2	1	6.779191253	NA	NA
ENSG00000184613	NELL2	12	q12	0.70095014	2.578043692	3.007268985	2	1	100	NA	NA
ENSG00000136492	BRIP1	17	q23.2	0.700186769	2.971409436	2.909639779	2	1	9.338710368	NA	NA
ENSG00000122778	KIAA1549	7	q34	0.697102345	2.627817373	2.854849632	2	1	16.16181221	NA	NA
ENSG00000133110	POSTN	13	q13.3	0.695616839	2.993230642	3.046488451	2	1	24.77898268	NA	NA
ENSG00000011426	ANLN	7	p14.2	0.695494408	2.977295324	2.986952483	2	1	18.28827103	NA	NA
ENSG00000161888	SPC24	19	p13.2	0.695358284	2.886347541	2.944479514	2	1	18.91502577	NA	NA
ENSG00000104313	EYA1	8	q13.3	0.694182492	2.966041666	2.767630816	2	1	41.31368191	NA	NA
ENSG00000076382	SPAG5	17	q11.2	0.693637223	2.630983886	2.735276532	2	1	44.5611354	NA	NA
ENSG00000158710	TAGLN2	1	q23.2	0.692507232	2.555482859	2.725287592	2	1	100	NA	NA
ENSG00000126787	DLGAP5	14	q22.3	0.691767866	2.976451513	3.01503628	2	1	24.11166581	NA	NA
ENSG00000148677	ANKRD1	10	q23.31	0.689768687	2.251817306	2.421606793	2	1	100	NA	NA
ENSG00000131724	IL13RA1	X	q24	0.689597938	2.541739694	2.603232813	2	1	22.15204239	NA	NA
ENSG00000164093	PITX2	4	q25	0.680473702	2.916557526	2.901680332	2	1	100	NA	NA
ENSG00000006634	DBF4	7	q21.12	0.67989565	2.587290612	2.701407063	2	1	35.29383889	NA	NA
ENSG00000136240	KDELR2	7	p22.1	0.678578467	2.492527548	2.50224164	2	1	10.29197224	1.331176941	0.007024336
ENSG00000152192	POU4F1	13	q31.1	0.678205048	2.884353719	2.844363495	2	1	34.49955928	NA	NA
ENSG00000113657	DPYSL3	5	q32	0.676636917	2.74384453	2.805625515	2	1	100	NA	NA
ENSG00000100196	KDELR3	22	q13.1	0.674332325	2.333493412	2.345194423	2	1	23.95223305	NA	NA
ENSG00000100297	MCM5	22	q12.3	0.673344741	2.571204612	2.607496804	2	1	100	NA	NA
ENSG00000116750	UCHL5	1	q31.2	0.673007381	2.642562772	2.626017382	2	1	32.05744428	NA	NA
ENSG00000107731	UNC5B	10	q22.1	0.672692055	2.609015511	2.673002675	2	1	1.767995621	1.704646234	0.000654064
ENSG00000011052	NME2	17	q21.33	0.671641943	2.337464332	2.3539187	2	1	2.274117672	NA	NA
ENSG00000121743	GJA3	13	q12.11	0.67104534	5.536915643	5.41781695	1	0	0	NA	NA
ENSG00000123473	STIL	1	p33	0.670610265	2.604666252	2.634371464	2	1	23.37521812	NA	NA
ENSG00000158164	TMSB15A	X	q22.1	0.670083205	3.157426135	3.09048871	2	1	100	NA	NA
ENSG00000158089	GALNT14	2	p23.1	0.669507207	2.101647818	2.431579436	2	1	41.33825786	NA	NA
ENSG00000092969	TGFB2	1	q41	0.669386303	2.795918979	2.721535036	2	1	0.613041428	NA	NA
ENSG00000157227	MMP14	14	q11.2	0.668754736	2.374851425	2.344269	2	1	28.16995207	NA	NA
ENSG00000079616	KIF22	16	p11.2	0.668613774	2.57113179	2.581834973	2	1	100	NA	NA
ENSG00000112812	PRSS16	6	p22.1	0.668334355	2.720415202	2.783203286	2	1	56.20519944	NA	NA
ENSG00000051180	RAD51	15	q15.1	0.667554143	2.51302362	2.613857541	2	1	6.994232242	NA	NA
ENSG00000150551	LYPD1	2	q21.2	0.666301428	2.950263426	3.091736653	2	1	57.99195137	NA	NA
ENSG00000117650	NEK2	1	q32.3	0.665992593	2.557220362	2.677610329	2	1	20.63194494	NA	NA
ENSG00000196611	MMP1	11	q22.2	0.664900062	2.765287331	2.664102926	2	1	64.08102167	NA	NA
ENSG00000183840	GPR39	2	q21.2	0.664425633	2.883359349	3.062704528	2	1	61.11790483	NA	NA
ENSG00000020633	RUNX3	1	p36.11	0.66411136	2.376248258	2.457235291	2	1	33.85022715	3.248061655	1.50E-05
ENSG00000065328	MCM10	10	p13	0.663361228	2.602239077	2.62441503	2	1	4.018763419	NA	NA
ENSG00000165304	MELK	9	p13.2	0.662833427	2.889137392	2.754438321	2	1	11.44612721	NA	NA
ENSG00000012048	BRCA1	17	q21.31	0.66262286	2.499580488	2.597944391	2	1	100	1.206526736	0.009063355
ENSG00000128944	KNSTRN	15	q15.1	0.661304924	2.346306311	2.470178718	2	1	35.92752202	NA	NA
ENSG00000136295	TTYH3	7	p22.3	0.66099729	2.425994016	2.518255964	2	1	23.15839572	NA	NA
ENSG00000117399	CDC20	1	p34.2	0.66058207	2.59458122	2.601692938	2	1	45.84395135	NA	NA
ENSG00000092853	CLSPN	1	p34.3	0.66029155	2.316835388	2.352483365	2	1	100	NA	NA
ENSG00000164104	HMGB2	4	q34.1	0.658052846	2.38489104	2.3724719	2	1	31.56393231	NA	NA
ENSG00000115884	SDC1	2	p24.1	0.65647905	2.586138382	2.532220651	2	1	55.02412459	1.747183381	0.00220341
ENSG00000173207	CKS1B	1	q21.3	0.655010665	2.502866823	2.493844674	2	1	11.57104639	NA	NA
ENSG00000244405	ETV5	3	q27.2	0.652030291	2.412187014	2.411866648	2	1	17.7681361	NA	NA
ENSG00000134247	PTGFRN	1	p13.1	0.650422965	2.523046568	2.495938028	2	1	17.68561003	NA	NA
ENSG00000171241	SHCBP1	16	q11.2	0.649679476	2.588870406	2.615382993	2	1	20.59469835	NA	NA
ENSG00000174938	SEZ6L2	16	p11.2	0.647683794	2.399813418	2.324804117	2	1	7.362111432	NA	NA
ENSG00000133134	BEX2	X	q22.2	0.647478615	3.135688399	3.016487639	2	1	11.55224512	NA	NA
ENSG00000109674	NEIL3	4	q34.3	0.646450752	2.598795815	2.535754033	2	1	4.846478308	NA	NA
ENSG00000107984	DKK1	10	q21.1	0.644724417	2.281921192	2.41433845	2	1	100	NA	NA
ENSG00000124205	EDN3	20	q13.32	0.644435628	6.029889477	5.785174597	1	0	0	NA	NA
ENSG00000107833	NPM3	10	q24.32	0.64436309	2.187600046	2.3273605	2	1	1.2757342	NA	NA
ENSG00000138083	SIX3	2	p21	0.642050345	4.567134648	4.986557016	1	0	0	NA	NA
ENSG00000204442	FAM155A	13	q33.3	0.638369382	2.636044503	2.615076994	2	1	20.9818775	NA	NA
ENSG00000196083	IL1RAP	3	q28	0.638111325	2.561578551	2.563177838	2	1	34.63375787	NA	NA
ENSG00000171310	CHST11	12	q23.3	0.637536366	2.448037049	2.429439191	2	1	15.6962238	NA	NA
ENSG00000106367	AP1S1	7	q22.1	0.635562073	2.355779144	2.320332567	2	1	34.34066788	NA	NA
ENSG00000139219	COL2A1	12	q13.11	0.635397578	4.500976992	4.951297228	1	0	0	NA	NA
ENSG00000140323	DISP2	15	q15.1	0.633727126	2.231347936	2.194802606	2	1	100	NA	NA
ENSG00000242265	PEG10	7	q21.3	0.632810427	2.598414634	2.711266304	2	1	32.03731687	NA	NA
ENSG00000163362	C1orf106	1	q32.1	0.632803965	3.44558613	3.662205582	2	1	100	NA	NA
ENSG00000129173	E2F8	11	p15.1	0.632670132	2.654665947	2.655751387	2	1	100	NA	NA
ENSG00000187474	FPR3	19	q13.41	0.632231284	2.404017443	2.410768204	2	1	100	NA	NA
ENSG00000148798	INA	10	q24.33	0.630208545	2.080711325	2.057480849	2	1	100	NA	NA
ENSG00000135622	SEMA4F	2	p13.1	0.629781971	2.812526619	2.881231237	2	1	5.341994228	NA	NA
ENSG00000095596	CYP26A1	10	q23.33	0.629015182	2.532930845	2.526890206	2	1	47.6482166	NA	NA
ENSG00000143061	IGSF3	1	p13.1	0.627744355	2.390704241	2.411636689	2	1	37.12423115	NA	NA
ENSG00000136231	IGF2BP3	7	p15.3	0.627511453	2.783308774	2.477333228	2	1	55.82439702	NA	NA
ENSG00000174599	TRAM1L1	4	q26	0.627315756	2.898695766	2.988629186	2	1	100	NA	NA
ENSG00000189159	HN1	17	q25.1	0.624522683	2.424775602	2.414913977	2	1	13.72485411	1.301462526	0.017861412
ENSG00000136485	DCAF7	17	q23.3	0.623402537	2.395020338	2.396845407	2	1	8.275676039	NA	NA
ENSG00000170889	RPS9	19	q13.42	0.623028331	2.485928547	2.258825046	2	1	100	NA	NA
ENSG00000171004	HS6ST2	X	q26.2	0.621408157	2.758593185	2.885364541	2	1	37.31240384	NA	NA
ENSG00000075340	ADD2	2	p13.3	0.621303828	2.82054481	2.800409489	2	1	100	NA	NA
ENSG00000152455	SUV39H2	10	p13	0.620301612	2.381167024	2.477599466	2	1	17.54265405	NA	NA
ENSG00000100625	SIX4	14	q23.1	0.619249473	2.818209796	2.745394675	2	1	1.215064128	NA	NA
ENSG00000154096	THY1	11	q23.3	0.619098433	2.767245666	2.843087763	2	1	100	NA	NA
ENSG00000180176	TH	11	p15.5	0.618520228	1.996504194	2.001556456	2	1	100	NA	NA
ENSG00000170689	HOXB9	17	q21.32	0.613953426	2.43684577	2.48774737	2	1	7.513613022	2.391180668	0.00994256
ENSG00000237649	KIFC1	6	p21.32	0.612578711	2.606029138	2.586301254	2	1	22.03047884	NA	NA
ENSG00000121152	NCAPH	2	q11.2	0.611478119	2.531343081	2.528237439	2	1	41.80495301	NA	NA
ENSG00000171150	SOCS5	2	p21	0.611057368	2.328035253	2.303467277	2	1	10.84500651	NA	NA
ENSG00000165588	OTX2	14	q22.3	0.608858744	3.889927106	4.303787769	1	0	0	NA	NA
ENSG00000049323	LTBP1	2	p22.3	0.60796567	2.48382477	2.57258335	2	1	23.51034282	NA	NA
ENSG00000166448	TMEM130	7	q22.1	0.607785307	2.174636947	2.198251253	2	1	100	NA	NA
ENSG00000136026	CKAP4	12	q23.3	0.60775251	2.228078665	2.269805449	2	1	4.01968521	NA	NA
ENSG00000148848	ADAM12	10	q26.2	0.607728665	2.789612104	2.938551682	2	1	28.92691687	NA	NA
ENSG00000108950	FAM20A	17	q24.2	0.60744273	2.454970686	2.53131828	2	1	7.566011046	NA	NA
ENSG00000112246	SIM1	6	q16.3	0.606828915	2.849673348	2.817732807	2	1	53.1497271	NA	NA
ENSG00000168675	LDLRAD4	18	p11.21	0.606346351	2.623197875	2.559583284	2	1	5.97518343	2.887330596	0.000650346
ENSG00000185686	PRAME	22	q11.22	0.604340192	4.291691802	4.535454213	1	0	0	NA	NA
ENSG00000176619	LMNB2	19	p13.3	0.60341926	2.350865891	2.38467365	2	1	23.99258412	NA	NA
ENSG00000115170	ACVR1	2	q24.1	0.603284132	2.134954568	2.201278495	2	1	4.026463185	NA	NA
ENSG00000104723	TUSC3	8	p22	0.6021164	4.392100723	4.654729805	1	0	0	NA	NA
ENSG00000144724	PTPRG	3	p14.2	0.600373814	2.214353166	2.341843697	2	1	35.27910104	NA	NA
ENSG00000172292	CERS6	2	q24.3	0.599995719	2.343067352	2.36834077	2	1	49.39021259	NA	NA
ENSG00000163377	FAM19A4	3	p14.1	0.598257002	2.381813866	2.315244639	2	1	100	NA	NA
ENSG00000141756	FKBP10	17	q21.2	0.597825876	2.146545826	2.148991727	2	1	32.7890726	NA	NA
ENSG00000152495	CAMK4	5	q22.1	0.597507262	2.789415879	2.77704339	2	1	13.38699734	NA	NA
ENSG00000168268	NT5DC2	3	p21.1	0.597125555	2.331796479	2.442487576	2	1	100	NA	NA
ENSG00000152952	PLOD2	3	q24	0.596059657	2.197709307	2.164377492	2	1	27.05198919	-5.324756183	0.019520889
ENSG00000165490	DDIAS	11	q14.1	0.594005978	2.337108105	2.319689988	2	1	53.73179366	NA	NA
ENSG00000094804	CDC6	17	q21.2	0.59020386	2.405144251	2.435695544	2	1	31.99683776	NA	NA
ENSG00000132436	FIGNL1	7	p12.1	0.589969856	2.243148668	2.255556418	2	1	34.70630629	NA	NA
ENSG00000182481	KPNA2	17	q24.2	0.589677575	2.247106647	2.229054831	2	1	36.1602312	NA	NA
ENSG00000147606	SLC26A7	8	q21.3	0.589196424	2.718075211	2.738055003	2	1	10.01224934	NA	NA
ENSG00000017260	ATP2C1	3	q22.1	0.586810078	2.273232043	2.156204731	2	1	100	NA	NA
ENSG00000153132	CLGN	4	q31.1	0.585644318	2.296276438	2.13661757	2	1	14.50523721	NA	NA
ENSG00000120075	HOXB5	17	q21.32	0.582890732	2.44662564	2.494948357	2	1	100	NA	NA
ENSG00000103449	SALL1	16	q12.1	0.581763031	2.425981695	2.28072335	2	1	100	NA	NA
ENSG00000133169	BEX1	X	q22.1	0.581256019	2.910162759	2.82859411	2	1	20.49753349	NA	NA
ENSG00000143341	HMCN1	1	q25.3	0.581189569	2.678923069	2.651024129	2	1	6.002675748	NA	NA
ENSG00000141867	BRD4	19	p13.12	0.58112229	2.141181962	2.213710287	2	1	14.28099939	NA	NA
ENSG00000184661	CDCA2	8	p21.2	0.578464806	2.433526219	2.542903687	2	1	19.51162611	NA	NA
ENSG00000175305	CCNE2	8	q22.1	0.577458696	2.35089147	2.37012117	2	1	30.92601736	NA	NA
ENSG00000142731	PLK4	4	q28.1	0.576456128	2.498620271	2.484918251	2	1	16.43508119	NA	NA
ENSG00000129195	FAM64A	17	p13.2	0.576441465	2.208319639	2.189100399	2	1	20.36086667	NA	NA
ENSG00000166073	GPR176	15	q15.1	0.575738611	2.095635897	2.018859326	2	1	100	NA	NA
ENSG00000198730	CTR9	11	p15.4	0.575198406	2.038770882	1.882496283	2	1	100	NA	NA
ENSG00000077274	CAPN6	X	q23	0.575015077	2.471815279	2.489344941	2	1	28.17742641	NA	NA
ENSG00000178662	CSRNP3	2	q24.3	0.573588158	3.800156682	3.993453802	1	0	0	NA	NA
ENSG00000075043	KCNQ2	20	q13.33	0.570091283	2.048965787	2.211665637	2	1	7.08283871	NA	NA
ENSG00000154920	EME1	17	q21.33	0.569035394	2.113699286	2.112936588	2	1	5.018361237	NA	NA
ENSG00000157193	LRP8	1	p32.3	0.568722155	2.483613048	2.386150403	2	1	29.29767504	NA	NA
ENSG00000124575	HIST1H1D	6	p22.2	0.568450242	4.22104892	4.288163258	1	0	0	NA	NA
ENSG00000168621	GDNF	5	p13.2	0.567931126	2.293535092	2.301569446	2	1	100	NA	NA
ENSG00000123485	HJURP	2	q37.1	0.567636936	2.11513848	2.270147713	2	1	16.37077022	NA	NA
ENSG00000256463	SALL3	18	q23	0.567365582	2.415144463	2.291845815	2	1	100	NA	NA
ENSG00000143333	RGS16	1	q25.3	0.567329129	2.73601906	2.618438618	2	1	100	NA	NA
ENSG00000121621	KIF18A	11	p14.1	0.564424613	2.253260181	2.243595154	2	1	22.40764061	NA	NA
ENSG00000157214	STEAP2	7	q21.13	0.561816794	2.455917875	2.424736124	2	1	100	NA	NA
ENSG00000105894	PTN	7	q33	0.56080176	4.366732589	4.244444896	1	0	0	NA	NA
ENSG00000171243	SOSTDC1	7	p21.1	0.559866366	4.084226893	4.35581141	1	0	0	NA	NA
ENSG00000163618	CADPS	3	p14.2	0.558560217	2.85546848	2.752644637	2	1	100	NA	NA
ENSG00000161921	CXCL16	17	p13.2	0.558333926	2.217749504	2.250562583	2	1	100	NA	NA
ENSG00000143179	UCK2	1	q24.1	0.557647512	2.614602056	2.584622964	2	1	100	1.764372522	0.042499731
ENSG00000111602	TIMELESS	12	q13.3	0.556748162	2.125783701	2.191884009	2	1	18.77347325	NA	NA
ENSG00000254585	MAGEL2	15	q11.2	0.556712575	2.275963136	2.251234349	2	1	68.03934185	NA	NA
ENSG00000106031	HOXA13	7	p15.2	0.555839333	4.23801872	4.315465096	1	0	0	2.060478003	0.047028009
ENSG00000169122	FAM110B	8	q12.1	0.555425027	2.21564061	2.18145228	2	1	3.634397662	NA	NA
ENSG00000183010	PYCR1	17	q25.3	0.555283878	2.119751193	2.098146	2	1	7.143714735	NA	NA
ENSG00000178999	AURKB	17	p13.1	0.554978031	2.178136696	2.273339385	2	1	100	NA	NA
ENSG00000065911	MTHFD2	2	p13.1	0.553835924	2.811878124	2.827454795	2	1	100	NA	NA
ENSG00000156011	PSD3	8	p22	0.553581288	4.251401406	4.240081764	1	0	0	NA	NA
ENSG00000251239		17	q21.33	0.553384937	3.846583604	4.190920861	1	0	0	NA	NA
ENSG00000136982	DSCC1	8	q24.12	0.553172086	2.211242454	2.280306935	2	1	30.7159042	NA	NA
ENSG00000163530	DPPA2	3	q13.13	0.551658065	2.207119026	2.029561114	2	1	100	NA	NA
ENSG00000145794	MEGF10	5	q23.2	0.551085177	2.361820601	2.715685838	2	1	100	NA	NA
ENSG00000144355	DLX1	2	q31.1	0.548349123	5.097958222	4.906550941	1	0	0	NA	NA
ENSG00000087510	TFAP2C	20	q13.31	0.548231533	3.063920768	2.639667093	2	1	100	NA	NA
ENSG00000112029	FBXO5	6	q25.2	0.548014055	2.314771992	2.335695911	2	1	15.04080814	NA	NA
ENSG00000168496	FEN1	11	q12.2	0.547710004	2.082353923	2.130888269	2	1	18.44580365	NA	NA
ENSG00000136542	GALNT5	2	q24.1	0.545016912	2.287845976	2.235398978	2	1	24.96502992	NA	NA
ENSG00000183684	ALYREF	17	q25.3	0.544025201	2.164211114	2.16347534	2	1	12.33444532	NA	NA
ENSG00000103855	CD276	15	q24.1	0.542527313	1.988713148	2.043048488	2	1	12.46856745	NA	NA
ENSG00000277075	HIST1H2AE	6	p22.2	0.54231479	3.90297805	4.006070978	1	0	0	NA	NA
ENSG00000142700	DMRTA2	1	p32.3	0.541086723	2.354415017	2.18751068	2	1	100	NA	NA
ENSG00000125354	2006-09-01	X	q24	0.539222956	3.440358802	3.919926664	1	0	0	NA	NA
ENSG00000221866	PLXNA4	7	q32.3	0.538145305	2.103187894	2.151869092	2	1	0.144747748	1.947252563	0.055892542
ENSG00000106571	GLI3	7	p14.1	0.537989409	1.986182051	2.029186164	2	1	0.718631709	NA	NA
ENSG00000141668	CBLN2	18	q22.3	0.535217837	2.958595966	2.986007421	2	1	28.75761099	NA	NA
ENSG00000111331	OAS3	12	q24.13	0.534257451	2.122179626	2.172208436	2	1	100	NA	NA
ENSG00000125820	NKX2-2	20	p11.22	0.532943095	2.310931434	2.347733389	2	1	43.6282045	NA	NA
ENSG00000204262	COL5A2	2	q32.2	0.532941617	1.965088536	1.971099658	2	1	14.22299274	NA	NA
ENSG00000118193	KIF14	1	q32.1	0.532629642	2.238135541	2.219321244	2	1	71.95122063	NA	NA
ENSG00000228836	CT45A5	X	q26.3	0.532335749	4.29605908	4.0578948	1	0	0	NA	NA
ENSG00000268940	CT45A1	X	q26.3	0.532335749	4.29605908	4.0578948	1	0	0	NA	NA
ENSG00000269096	CT45A3	X	q26.3	0.532335749	4.29605908	4.0578948	1	0	0	NA	NA
ENSG00000269586	CT45A10	X	q26.3	0.532335749	4.29605908	4.0578948	1	0	0	NA	NA
ENSG00000270946	CT45A9	X	q26.3	0.532335749	4.29605908	4.0578948	1	0	0	NA	NA
ENSG00000271449	CT45A2	X	q26.3	0.532335749	4.29605908	4.0578948	1	0	0	NA	NA
ENSG00000273696	CT45A7	X	q26.3	0.532335749	4.29605908	4.0578948	1	0	0	NA	NA
ENSG00000278085	CT45A8	X	q26.3	0.532335749	4.29605908	4.0578948	1	0	0	NA	NA
ENSG00000278289	CT45A6	X	q26.3	0.532335749	4.29605908	4.0578948	1	0	0	NA	NA
ENSG00000267034		2	q36.1	0.531296831	4.007401502	4.068172894	1	0	0	NA	NA
ENSG00000185149	NPY2R	4	q32.1	0.531203329	1.987864752	1.953502882	2	1	100	NA	NA
ENSG00000254726	MEX3A	1	q22	0.530884083	2.225327588	2.145966351	2	1	31.15391513	NA	NA
ENSG00000135604	STX11	6	q24.2	0.530737636	1.834735615	1.821322734	2	1	100	NA	NA
ENSG00000197977	ELOVL2	6	p24.2	0.530549974	2.340742233	2.241940691	2	1	5.63295432	NA	NA
ENSG00000091664	SLC17A6	11	p14.3	0.529583143	1.88575363	1.922690698	2	1	100	NA	NA
ENSG00000146426	TIAM2	6	q25.2	0.528781547	2.331700647	2.317235497	2	1	22.38886539	NA	NA
ENSG00000135476	ESPL1	12	q13.13	0.528550129	1.8641818	1.992908149	2	1	38.6489139	NA	NA
ENSG00000104369	JPH1	8	q21.11	0.526363252	3.824237697	3.838109207	1	0	0	NA	NA
ENSG00000091844	RGS17	6	q25.2	0.525841629	2.84046315	2.68841673	2	1	100	NA	NA
ENSG00000189410	SH2D5	1	p36.12	0.524915388	2.126658365	2.010978551	2	1	100	NA	NA
ENSG00000151917	BEND6	6	p12.1	0.524571166	2.508884095	2.587077048	2	1	100	NA	NA
ENSG00000165323	FAT3	11	q14.3	0.524109486	4.297539498	4.88074646	1	0	0	NA	NA
ENSG00000139146	FAM60A	12	p11.21	0.522202393	2.105896379	2.080973307	2	1	15.22385674	NA	NA
ENSG00000014257	ACPP	3	q22.1	0.521362551	2.869841827	2.529529037	2	1	100	NA	NA
ENSG00000105088	OLFM2	19	p13.2	0.520672606	2.300413773	2.145339632	2	1	38.03226028	NA	NA
ENSG00000171517	LPAR3	1	p22.3	0.52056846	1.935467398	1.811016419	2	1	100	NA	NA
ENSG00000106268	NUDT1	7	p22.3	0.520288035	2.014539251	2.019648207	2	1	16.97143366	NA	NA
ENSG00000159216	RUNX1	21	q22.12	0.518913462	1.745800565	1.754705573	2	1	100	NA	NA
ENSG00000176788	BASP1	5	p15.1	0.51889626	1.983193299	1.95077251	2	1	33.02075885	NA	NA
ENSG00000163735	CXCL5	4	q13.3	0.518724266	2.502662714	2.332824939	2	1	1.938755052	NA	NA
ENSG00000114115	RBP1	3	q23	0.518667959	2.377919046	2.328225581	2	1	100	NA	NA
ENSG00000169105	CHST14	15	q15.1	0.517669232	1.914265799	1.927034028	2	1	6.203440585	NA	NA
ENSG00000026508	CD44	11	p13	0.517541693	2.449607647	2.432419832	2	1	100	NA	NA
ENSG00000186652	PRG2	11	q12.1	0.516802305	1.734236772	1.696547725	2	1	100	NA	NA
ENSG00000007968	E2F2	1	p36.12	0.516138861	2.474851411	2.466552228	2	1	19.30833447	NA	NA
ENSG00000100985	MMP9	20	q13.12	0.515521301	3.341543258	3.099493414	2	1	5.665838198	NA	NA
ENSG00000153707	PTPRD	9	p23	0.514430109	4.02073199	3.999008185	1	0	0	NA	NA
ENSG00000156136	DCK	4	q13.3	0.513781463	1.94369542	1.996935202	2	1	47.47736481	NA	NA
ENSG00000006432	MAP3K9	14	q24.2	0.513769195	1.833575418	1.821774852	2	1	17.95019391	NA	NA
ENSG00000196104	SPOCK3	4	q32.3	0.513750013	3.315426829	2.999669173	2	1	22.43570174	NA	NA
ENSG00000080644	CHRNA3	15	q25.1	0.513491187	2.005658722	1.999426992	2	1	13.74923693	NA	NA
ENSG00000114251	WNT5A	3	p14.3	0.513398221	2.718807212	2.592167091	2	1	60.44417143	NA	NA
ENSG00000110492	MDK	11	p11.2	0.513215723	2.20097863	2.203845883	2	1	34.59031775	NA	NA
ENSG00000149091	DGKZ	11	p11.2	0.513215723	2.20097863	2.203845883	2	1	34.59031775	2.994554681	7.59E-10
ENSG00000152953	STK32B	4	p16.2	0.513103738	2.302322645	2.466454954	2	1	23.83820392	NA	NA
ENSG00000068366	ACSL4	X	q23	0.512953553	1.874215756	1.85566493	2	1	100	NA	NA
ENSG00000144285	SCN1A	2	q24.3	0.512673648	2.523730444	2.379322363	2	1	100	NA	NA
ENSG00000172992	DCAKD	17	q21.31	0.512370577	1.949276706	1.971246782	2	1	39.01312221	NA	NA
ENSG00000183662	FAM19A1	3	p14.1	0.511957893	2.987826152	3.049070868	2	1	49.33048416	NA	NA
ENSG00000188191	PRKAR1B	7	p22.3	0.510407433	2.10511556	2.071273177	2	1	100	3.071715264	0.001081503
ENSG00000103742	IGDCC4	15	q22.31	0.51007596	2.106359914	2.186626269	2	1	100	NA	NA
ENSG00000111145	ELK3	12	q23.1	0.509883542	1.866092082	1.857512813	2	1	23.84844348	NA	NA
ENSG00000163630	SYNPR	3	p14.2	0.509755206	2.845411912	2.400427995	2	1	100	NA	NA
ENSG00000169071	ROR2	9	q22.31	0.50923433	2.088367593	2.036514431	2	1	16.152617	NA	NA
ENSG00000166341	DCHS1	11	p15.4	0.50844223	2.251614489	2.195783565	2	1	13.46247254	NA	NA
ENSG00000267534	S1PR2	19	p13.2	0.508114012	1.898621457	1.915119387	2	1	5.916264756	NA	NA
ENSG00000073150	PANX2	22	q13.33	0.508089905	1.979508742	1.988028215	2	1	1.101570689	NA	NA
ENSG00000164616	FBXL21	5	q31.1	0.507624105	4.324887175	4.467479274	1	0	0	NA	NA
ENSG00000110881	ASIC1	12	q13.12	0.506356355	1.966968092	1.93408318	2	1	15.01219489	1.621214716	0.002566064
ENSG00000204381	LAYN	11	q23.1	0.506216247	1.973975479	2.062213777	2	1	6.013867831	NA	NA
ENSG00000104415	WISP1	8	q24.22	0.506046889	4.730358842	4.640414818	1	0	0	1.874271911	0.002321651
ENSG00000270132	WISP1-OT1	8	q24.22	0.506046889	4.730358842	4.640414818	1	0	0	1.874271911	0.002321651
ENSG00000132432	SEC61G	7	p11.2	0.505625793	1.738933372	1.761972699	2	1	29.81067509	NA	NA
ENSG00000116711	PLA2G4A	1	q31.1	0.504743328	2.002305079	2.009591566	2	1	4.860688021	NA	NA
ENSG00000105877	DNAH11	7	p15.3	0.504614882	1.924564577	1.966131855	2	1	45.93751454	NA	NA
ENSG00000206195		22	q11.1	0.504603056	3.887087637	3.935107848	1	0	0	NA	NA
ENSG00000225210	DUXAP9	14	q11.2	0.504603056	3.887087637	3.935107848	1	0	0	NA	NA
ENSG00000244306	LINC01296	14	q11.2	0.504603056	3.887087637	3.935107848	1	0	0	NA	NA
ENSG00000113569	NUP155	5	p13.2	0.503668784	1.934593972	1.950665449	2	1	22.02859886	NA	NA
ENSG00000167815	PRDX2	19	p13.13	0.503344531	1.912312512	1.879494743	2	1	100	NA	NA
ENSG00000109255	NMU	4	q12	0.503097838	2.145846585	2.078862771	2	1	60.93490583	NA	NA
ENSG00000177551	NHLH2	1	p13.1	0.502830322	2.074330887	2.041695295	2	1	38.98112598	NA	NA
ENSG00000117906	RCN2	15	q24.3	0.501943389	1.881468229	1.889705431	2	1	20.44664496	NA	NA
ENSG00000141750	STAC2	17	q12	0.501932196	1.922664552	1.846597546	2	1	100	NA	NA
ENSG00000154975	CA10	17	q22	0.501761497	2.417292746	2.328423186	2	1	25.61337445	NA	NA
ENSG00000067445	TRO	X	p11.21	0.501177363	2.223717742	2.083251316	2	1	8.678546434	NA	NA
ENSG00000074047	GLI2	2	q14.2	0.500182126	2.079808769	2.21221226	2	1	6.560413602	1.93196191	0.011539308
ENSG00000163888	CAMK2N2	3	q27.1	0.499943807	1.9613868	1.984421182	2	1	11.51311035	NA	NA
ENSG00000074695	LMAN1	18	q21.32	0.499844939	1.876916242	1.948768756	2	1	5.714198786	NA	NA
ENSG00000112742	TTK	6	q14.1	0.499431543	2.202501266	2.333136598	2	1	21.25198141	NA	NA
ENSG00000154839	SKA1	18	q21.1	0.499411974	2.046840922	2.127248553	2	1	43.83876072	NA	NA
ENSG00000183853	KIRREL	1	q23.1	0.497790915	1.808328907	1.82699483	2	1	20.99915346	2.063463665	0.016771488
ENSG00000158402	CDC25C	5	q31.2	0.497218377	2.200786077	2.224430447	2	1	38.60311733	NA	NA
ENSG00000106355	LSM5	7	p14.3	0.495963093	1.951460997	1.952343688	2	1	28.32252479	NA	NA
ENSG00000006283	CACNA1G	17	q21.33	0.495345746	1.996307056	2.073310092	2	1	100	NA	NA
ENSG00000197409	HIST1H3D	6	p22.2	0.494374197	1.752752175	1.848755932	2	1	34.71446257	NA	NA
ENSG00000128918	ALDH1A2	15	q21.3	0.494274297	2.861003441	3.078397429	2	1	100	NA	NA
ENSG00000146267	FAXC	6	q16.2	0.49372933	3.224470679	3.505033831	1	0	0	NA	NA
ENSG00000100360	IFT27	22	q12.3	0.492883628	1.715897511	1.741976105	2	1	5.483342396	NA	NA
ENSG00000184911	DMRTC1B	X	q13.1	0.492615085	1.891408147	1.983339915	2	1	100	NA	NA
ENSG00000269502	DMRTC1	X	q13.1	0.492615085	1.891408147	1.983339915	2	1	100	NA	NA
ENSG00000128482	RNF112	17	p11.2	0.492129029	1.707157206	1.73618379	2	1	100	2.262091783	0.084887276
ENSG00000249242	TMEM150C	4	q21.22	0.491603422	2.28249284	2.32632444	2	1	100	NA	NA
ENSG00000112984	KIF20A	5	q31.2	0.491071884	2.364414686	2.333000345	2	1	11.61267129	NA	NA
ENSG00000178233	TMEM151B	6	p21.1	0.491069071	1.825173838	1.85127627	2	1	35.59868631	NA	NA
ENSG00000130338	TULP4	6	q25.3	0.490966876	2.231053809	2.126270496	2	1	100	NA	NA
ENSG00000197467	COL13A1	10	q22.1	0.490643308	1.990023283	2.023016356	2	1	62.33289785	NA	NA
ENSG00000038427	VCAN	5	q14.2	0.490386609	2.188755642	2.159247993	2	1	13.13137714	NA	NA
ENSG00000149503	INCENP	11	q12.3	0.490365269	2.057734678	2.089795978	2	1	100	NA	NA
ENSG00000170779	CDCA4	14	q32.33	0.490193537	1.888329744	1.990603802	2	1	18.65145021	NA	NA
ENSG00000157680	DGKI	7	q33	0.4898242	2.023140107	2.079188241	2	1	29.48768603	NA	NA
ENSG00000112319	EYA4	6	q23.2	0.48977738	2.179674222	2.254931832	2	1	100	NA	NA
ENSG00000162374	ELAVL4	1	p33	0.48976781	3.154378161	3.197592824	2	1	100	NA	NA
ENSG00000137563	GGH	8	q12.3	0.488029286	3.676229925	3.85301614	1	0	0	NA	NA
ENSG00000157502	MUM1L1	X	q22.3	0.487796505	2.506768247	2.458895158	2	1	37.81051726	NA	NA
ENSG00000140451	PIF1	15	q22.31	0.487506703	2.141849796	2.183963006	2	1	27.92082777	NA	NA
ENSG00000131153	GINS2	16	q24.1	0.487236986	2.062010116	2.112602467	2	1	28.86627783	NA	NA
ENSG00000112118	MCM3	6	p12.2	0.486206017	1.832374988	1.935241837	2	1	33.76967089	NA	NA
ENSG00000057657	PRDM1	6	q21	0.485787935	1.972958641	1.937172056	2	1	9.428540789	NA	NA
ENSG00000182199	SHMT2	12	q13.3	0.485576652	1.881208103	1.892647873	2	1	15.39099234	NA	NA
ENSG00000097021	ACOT7	1	p36.31	0.48386667	2.022655339	1.998785035	2	1	100	NA	NA
ENSG00000171450	CDK5R2	2	q35	0.483696112	1.846117003	1.885447626	2	1	17.47843636	NA	NA
ENSG00000013810	TACC3	4	p16.3	0.483135244	2.005549056	2.056451565	2	1	29.24445459	NA	NA
ENSG00000168282	MGAT2	14	q21.3	0.482990199	1.730074401	1.774494279	2	1	16.11012707	NA	NA
ENSG00000128595	CALU	7	q32.1	0.482570493	1.696869211	1.692546798	2	1	27.32707551	NA	NA
ENSG00000198780	FAM169A	5	q13.3	0.481754511	1.986789161	2.013969701	2	1	12.36668631	NA	NA
ENSG00000138182	KIF20B	10	q23.31	0.481293242	2.071664841	2.083557472	2	1	43.61611391	NA	NA
ENSG00000253661	ZFHX4-AS1	8	q21.13	0.481180871	4.052415905	4.320988902	1	0	0	3.19572568	1.13E-05
ENSG00000069482	GAL	11	q13.2	0.479698871	1.935504762	1.814718146	2	1	100	NA	NA
ENSG00000124256	ZBP1	20	q13.31	0.479552798	2.043775509	2.07846701	2	1	100	NA	NA
ENSG00000273983	HIST1H3G	6	p22.2	0.478073035	1.881655521	1.867031508	2	1	38.39604343	NA	NA
ENSG00000166527	CLEC4D	12	p13.31	0.477489571	1.936798323	1.963217344	2	1	100	NA	NA
ENSG00000154118	JPH3	16	q24.2	0.477092257	1.835599028	1.916663591	2	1	19.54460479	NA	NA
ENSG00000187678	SPRY4	5	q31.3	0.477077048	2.092583317	2.12510301	2	1	56.36441055	NA	NA
ENSG00000104738	MCM4	8	q11.21	0.476681354	2.062192338	2.00798876	2	1	30.41697925	NA	NA
ENSG00000106080	FKBP14	7	p14.3	0.47663516	3.466690782	3.522168609	1	0	0	NA	NA
ENSG00000058091	CDK14	7	q21.13	0.47543187	1.680153546	1.723794605	2	1	3.140976396	NA	NA
ENSG00000074800	ENO1	1	p36.23	0.475270227	1.797318958	1.852983788	2	1	27.44574473	NA	NA
ENSG00000164733	CTSB	8	p23.1	0.473838328	1.777379853	1.77336096	2	1	25.30186677	NA	NA
ENSG00000156802	ATAD2	8	q24.13	0.473637967	2.045989164	2.155424402	2	1	16.13885196	NA	NA
ENSG00000117152	RGS4	1	q23.3	0.473325518	2.587315652	2.501515326	2	1	100	NA	NA
ENSG00000196839	ADA	20	q13.12	0.473257348	1.678516328	1.740752639	2	1	100	NA	NA
ENSG00000106609	TMEM248	7	q11.21	0.472501836	1.783140374	1.768419891	2	1	6.108003335	1.982396913	0.00807036
ENSG00000133636	NTS	12	q21.31	0.4717607	2.000745775	2.004358755	2	1	100	NA	NA
ENSG00000233098	CCDC144NL-AS1	17	p11.2	0.471739541	3.371931429	4.141702477	1	0	0	1.602527368	0.003187218
ENSG00000171792	RHNO1	12	p13.33	0.471688745	1.704414348	1.691583467	2	1	14.69937993	NA	NA
ENSG00000171408	PDE7B	6	q23.3	0.471663491	2.323736028	2.379736363	2	1	60.27738207	NA	NA
ENSG00000205208	C4orf46	4	q32.1	0.47138589	1.961949661	1.957129892	2	1	8.659444244	NA	NA
ENSG00000158125	XDH	2	p23.1	0.470962125	1.786556707	1.783795173	2	1	100	NA	NA
ENSG00000116667	C1orf21	1	q25.3	0.470702279	2.134588499	2.2343569	2	1	100	4.048639357	1.70E-07
ENSG00000147044	CASK	X	p11.4	0.470679464	1.905351644	1.895980006	2	1	6.611684035	NA	NA
ENSG00000076770	MBNL3	X	q26.2	0.47054337	2.613523279	2.444199521	2	1	22.96092607	NA	NA
ENSG00000006468	ETV1	7	p21.2	0.470314434	2.004399593	1.994722516	2	1	49.84386612	NA	NA
ENSG00000124440	HIF3A	19	q13.32	0.470256251	3.620197208	3.833911553	1	0	0	NA	NA
ENSG00000147650	LRP12	8	q22.3	0.470219705	1.825757234	1.807428329	2	1	29.31677015	NA	NA
ENSG00000022355	GABRA1	5	q34	0.469668676	2.335991169	1.93279653	2	1	100	NA	NA
ENSG00000163689	C3orf67	3	p14.2	0.469607269	1.820770509	1.821871998	2	1	10.23883061	NA	NA
ENSG00000034053	APBA2	15	q13.1	0.469430313	2.050127741	1.940015741	2	1	14.88473948	2.128285394	0.042105185
ENSG00000163536	SERPINI1	3	q26.1	0.468987749	2.15442343	2.27581989	2	1	2.190707914	NA	NA
ENSG00000148834	GSTO1	10	q25.1	0.467933108	1.994413696	2.068054641	2	1	100	NA	NA
ENSG00000180537	RNF182	6	p23	0.467641281	2.383421769	2.321497884	2	1	100	NA	NA
ENSG00000153936	HS2ST1	1	p22.3	0.467585229	1.831440353	1.81035813	2	1	6.992948289	NA	NA
ENSG00000156687	UNC5D	8	p12	0.465871945	1.890648711	2.026212425	2	1	24.54752891	NA	NA
ENSG00000148344	PTGES	9	q34.11	0.465808982	2.123037668	2.126729126	2	1	45.37606387	NA	NA
ENSG00000123352	SPATS2	12	q13.12	0.465399833	1.631279649	1.721429593	2	1	17.5938243	NA	NA
ENSG00000162643	WDR63	1	p22.3	0.465370081	1.802834522	1.855072031	2	1	100	NA	NA
ENSG00000117505	DR1	1	p22.1	0.464480528	1.757904493	1.704752917	2	1	6.168334761	NA	NA
ENSG00000275379	HIST1H3I	6	p22.1	0.464398517	2.171468051	2.113139365	2	1	41.79250227	NA	NA
ENSG00000198074	AKR1B10	7	q33	0.463633787	1.902913252	1.689329511	2	1	100	NA	NA
ENSG00000186487	MYT1L	2	p25.3	0.461808507	1.644022805	1.620217429	2	1	100	NA	NA
ENSG00000134222	PSRC1	1	p13.3	0.461539134	1.836273819	1.843503884	2	1	100	NA	NA
ENSG00000100473	COCH	14	q12	0.461397077	1.828239224	2.07321706	2	1	100	NA	NA
ENSG00000134285	FKBP11	12	q13.12	0.461396713	2.240231027	2.308604824	2	1	100	NA	NA
ENSG00000059573	ALDH18A1	10	q24.1	0.461260741	1.956093102	1.903500647	2	1	32.13089977	NA	NA
ENSG00000198908	BHLHB9	X	q22.1	0.459721046	1.552334767	1.708448944	2	1	14.86940911	NA	NA
ENSG00000144868	TMEM108	3	q22.1	0.459508495	1.872061742	1.998405315	2	1	100	NA	NA
ENSG00000141433	ADCYAP1	18	p11.32	0.459364588	1.89477495	1.873181043	2	1	100	NA	NA
ENSG00000160991	ORAI2	7	q22.1	0.459331988	1.991306712	1.893830644	2	1	8.978861587	NA	NA
ENSG00000164754	RAD21	8	q24.11	0.459093197	1.730132312	1.814993916	2	1	34.46419724	NA	NA
ENSG00000175643	RMI2	16	p13.13	0.458974613	2.22298225	2.120401601	2	1	100	NA	NA
ENSG00000198056	PRIM1	12	q13.3	0.458766112	1.828233983	1.907810443	2	1	17.09096727	NA	NA
ENSG00000184584	TMEM173	5	q31.2	0.457526439	1.580938958	1.635026686	2	1	100	NA	NA
ENSG00000146112	PPP1R18	6	p21.33	0.457370023	1.838998471	1.858445579	2	1	21.23130571	NA	NA
ENSG00000104626	ERI1	8	p23.1	0.456811735	1.907380708	1.862641437	2	1	9.909309229	NA	NA
ENSG00000196407	THEM5	1	q21.3	0.456327554	3.425617558	3.110611102	1	1	0	NA	NA
ENSG00000135316	SYNCRIP	6	q14.3	0.455663922	1.788870757	1.804940649	2	1	2.789246384	NA	NA
ENSG00000111799	COL12A1	6	q14.1	0.455107203	1.93931191	2.049331193	2	1	100	2.88652803	0.022251362
ENSG00000112799	LY86	6	p25.1	0.455014029	1.652409431	1.675364549	2	1	100	NA	NA
ENSG00000164649	CDCA7L	7	p15.3	0.454914684	2.636776395	2.721825048	2	1	100	NA	NA
ENSG00000163251	FZD5	2	q33.3	0.454496614	1.779408284	1.861037005	2	1	40.33608858	3.720617405	0.000927404
ENSG00000003987	MTMR7	8	p22	0.454032425	1.627074445	1.642986075	2	1	100	NA	NA
ENSG00000049089	COL9A2	1	p34.2	0.45361688	1.410686123	1.740094161	2	1	49.75136595	NA	NA
ENSG00000180730	SHISA2	13	q12.13	0.45326403	3.889973419	3.741801066	1	0	0	NA	NA
ENSG00000112312	GMNN	6	p22.3	0.450919267	1.886422721	1.785507939	2	1	19.29348871	NA	NA
ENSG00000105968	H2AFV	7	p13	0.450616445	1.748073156	1.772711231	2	1	18.45012355	NA	NA
ENSG00000172239	PAIP1	5	p12	0.450241988	1.935239477	1.870551246	2	1	6.597807564	NA	NA
ENSG00000167553	TUBA1C	12	q13.12	0.449273565	1.709666688	1.714985668	2	1	100	NA	NA
ENSG00000109881	CCDC34	11	p14.1	0.449174427	1.755443346	1.743267816	2	1	27.13768378	NA	NA
ENSG00000153094	BCL2L11	2	q13	0.449163493	1.918121251	1.898372995	2	1	17.60290457	NA	NA
ENSG00000204392	LSM2	6	p21.33	0.448035807	1.771229376	1.745737239	2	1	18.51557393	NA	NA
ENSG00000166997	CNPY4	7	q22.1	0.446688592	1.613084542	1.678038145	2	1	9.133680559	NA	NA
ENSG00000160161	CILP2	19	p13.11	0.445467148	4.011792564	4.104864283	1	0	0	NA	NA
ENSG00000168528	SERINC2	1	p35.2	0.445185776	1.848733982	1.82448357	2	1	100	2.450816024	0.014036606
ENSG00000112137	PHACTR1	6	p24.1	0.444776355	1.832425913	1.903859048	2	1	100	NA	NA
ENSG00000198369	SPRED2	2	p14	0.444011448	1.672519145	1.68052708	2	1	8.445758697	1.687346254	0.024895861
ENSG00000129965	INS-IGF2	11	p15.5	0.44400892	3.595927629	3.404383873	1	0	0	NA	NA
ENSG00000207805	MIR483	11	p15.5	0.44400892	3.595927629	3.404383873	1	0	0	NA	NA
ENSG00000167244	IGF2	11	p15.5	0.44400892	3.595927629	3.404383873	1	0	0	NA	NA
ENSG00000120802	TMPO	12	q23.1	0.444003203	1.786465748	1.798937745	2	1	100	NA	NA
ENSG00000271601	LIX1L	1	q21.1	0.443949663	1.733944952	1.603238716	2	1	42.03418635	NA	NA
ENSG00000140379	BCL2A1	15	q25.1	0.443192353	1.59282107	1.552490259	2	1	100	NA	NA
ENSG00000115677	HDLBP	2	q37.3	0.442480808	1.568770799	1.57763608	2	1	13.92406721	NA	NA
ENSG00000275004	ZNF280B	22	q11.22	0.441958934	1.626245566	1.811363208	2	1	71.00880642	NA	NA
ENSG00000175497	DPP10	2	q14.1	0.441659414	2.144202077	1.986798508	2	1	100	NA	NA
ENSG00000235386		1	q44	0.441389698	3.617436426	3.58821301	1	0	0	NA	NA
ENSG00000150093	ITGB1	10	p11.22	0.441361625	1.66574232	1.628083893	2	1	2.090698238	NA	NA
ENSG00000135778	NTPCR	1	q42.2	0.440672969	1.576538521	1.596609308	2	1	19.60947525	NA	NA
ENSG00000122691	TWIST1	7	p21.1	0.440643213	1.880279497	1.912186158	2	1	19.60468301	2.66535265	3.94E-09
ENSG00000102384	CENPI	X	q22.1	0.440603795	1.980692438	2.06252828	2	1	100	NA	NA
ENSG00000213626	LBH	2	p23.1	0.44015185	1.808690214	1.833021518	2	1	100	NA	NA
ENSG00000138944	KIAA1644	22	q13.31	0.439610011	1.829302533	1.823407692	2	1	7.378843804	NA	NA
ENSG00000136518	ACTL6A	3	q26.33	0.439427296	1.667166686	1.669543747	2	1	16.89509836	NA	NA
ENSG00000184979	USP18	22	q11.21	0.439416413	1.792060902	1.790025682	2	1	100	NA	NA
ENSG00000161133	USP41	22	q11.21	0.439416413	3.482084328	3.400370175	1	1	0	NA	NA
ENSG00000172179	PRL	6	p22.3	0.437774086	2.141979473	2.181194628	2	1	100	NA	NA
ENSG00000138166	DUSP5	10	q25.2	0.437551243	1.534254952	1.601334284	2	1	100	NA	NA
ENSG00000118946	PCDH17	13	q21.1	0.43719587	2.150968856	2.214775212	2	1	100	NA	NA
ENSG00000135916	ITM2C	2	q37.1	0.437183256	1.797318418	1.793810081	2	1	37.71074507	NA	NA
ENSG00000185008	ROBO2	3	p12.3	0.437028026	1.99730052	1.97582361	2	1	44.52608171	NA	NA
ENSG00000077080	ACTL6B	7	q22.1	0.436912909	1.501154576	1.462623305	2	1	100	NA	NA
ENSG00000120334	CENPL	1	q25.1	0.436854912	1.647571827	1.746001944	2	1	0.016737572	NA	NA
ENSG00000139973	SYT16	14	q23.2	0.436795651	1.723936173	1.748736221	2	1	60.6932996	NA	NA
ENSG00000158825	CDA	1	p36.12	0.436461363	1.626798468	1.592165222	2	1	100	NA	NA
ENSG00000161638	ITGA5	12	q13.13	0.43635298	1.597332786	1.652972966	2	1	100	NA	NA
ENSG00000166292	TMEM100	17	q22	0.436154168	3.348854812	3.436708617	1	0	0	NA	NA
ENSG00000160932	LY6E	8	q24.3	0.435664994	1.698132961	1.712909204	2	1	18.75596742	2.263753756	9.21E-09
ENSG00000162063	CCNF	16	p13.3	0.435567221	2.456924546	2.331642633	2	1	100	NA	NA
ENSG00000120992	LYPLA1	8	q11.23	0.435086174	3.37464566	3.364828521	1	0	0	NA	NA
ENSG00000149257	SERPINH1	11	q13.5	0.434651585	1.809662054	1.790836517	2	1	15.93275229	NA	NA
ENSG00000184702	2005-09-01	22	q11.21	0.434145967	1.672251672	1.69823717	2	1	100	2.345767472	9.07E-07
ENSG00000153944	MSI2	17	q22	0.433332597	3.368538005	3.506036416	1	0	0	NA	NA
ENSG00000130540	SULT4A1	22	q13.31	0.432849066	1.685651125	1.692209678	2	1	29.98246655	NA	NA
ENSG00000179431	FJX1	11	p13	0.432494454	2.0817949	2.095240958	2	1	100	NA	NA
ENSG00000057252	SOAT1	1	q25.2	0.432453474	1.626874672	1.611098286	2	1	100	NA	NA
ENSG00000146918	NCAPG2	7	q36.3	0.432360337	1.715751344	1.833311094	2	1	13.40416213	NA	NA
ENSG00000123374	CDK2	12	q13.2	0.432298874	1.638663788	1.639935774	2	1	6.82511376	NA	NA
ENSG00000166446	CDYL2	16	q23.2	0.431751145	1.724089205	1.767944294	2	1	2.378660019	NA	NA
ENSG00000157766	ACAN	15	q26.1	0.431220236	2.27898491	2.005082233	2	1	20.90595713	NA	NA
ENSG00000103353	UBFD1	16	p12.2	0.428370771	1.602528414	1.55858223	2	1	16.72173094	NA	NA
ENSG00000184937	WT1	11	p13	0.428286403	3.221445696	3.353666148	1	0	0	2.680611472	0.003580625
ENSG00000146250	PRSS35	6	q14.2	0.428271983	2.095272035	2.204583283	2	1	100	NA	NA
ENSG00000152503	TRIM36	5	q22.3	0.427880414	2.258485607	2.320895337	2	1	100	NA	NA
ENSG00000008056	SYN1	X	p11.23	0.427716283	1.60354213	1.623804925	2	1	100	NA	NA
ENSG00000108379	WNT3	17	q21.32	0.427397572	1.68693685	1.692310393	2	1	100	3.260072339	0.035463814
ENSG00000177602	GSG2	17	p13.2	0.426544239	1.698608327	1.690928945	2	1	100	NA	NA
ENSG00000049541	RFC2	7	q11.23	0.42643896	1.725560587	1.730537832	2	1	0.73792343	NA	NA
ENSG00000109991	P2RX3	11	q12.1	0.426410777	1.480318	1.457631112	2	1	100	NA	NA
ENSG00000253379		8	q13.3	0.426199147	3.191632947	3.133582958	1	0	0	NA	NA
ENSG00000011347	SYT7	11	q12.2	0.425623397	1.701158291	1.65664407	2	1	100	2.555798537	0.001846142
ENSG00000116741	RGS2	1	q31.2	0.425458719	2.090712096	2.12128085	2	1	3.560551318	NA	NA
ENSG00000254521	SIGLEC12	19	q13.41	0.42470348	3.071828783	3.016912598	1	1	0	NA	NA
ENSG00000100884	CPNE6	14	q11.2	0.424696108	1.553331462	1.560279747	2	1	100	NA	NA
ENSG00000165449	SLC16A9	10	q21.2	0.423649063	2.980139945	3.452321899	1	0	0	NA	NA
ENSG00000116157	GPX7	1	p32.3	0.423326065	1.736168542	1.732910923	2	1	26.54569861	NA	NA
ENSG00000132661	NXT1	20	p11.21	0.423226146	1.553677241	1.62575981	2	1	5.747141175	NA	NA
ENSG00000103888	CEMIP	15	q25.1	0.423133377	2.377426557	2.42665175	2	1	100	NA	NA
ENSG00000002746	HECW1	7	p14.1	0.422403044	1.768608828	1.757254595	2	1	100	NA	NA
ENSG00000159167	STC1	8	p21.2	0.422162649	3.328730884	3.259643888	2	1	100	NA	NA
ENSG00000105173	CCNE1	19	q12	0.421885187	1.723428282	1.740850113	2	1	26.90447985	NA	NA
ENSG00000196636	SDHAF3	7	q21.3	0.421436323	1.553365156	1.560082503	2	1	21.92444169	NA	NA
ENSG00000176998	HCG4	6	p22.1	0.421406862	3.284675549	3.293153064	1	0	0	NA	NA
ENSG00000171522	PTGER4	5	p13.1	0.421384783	1.709720772	1.757363855	2	1	17.40782797	NA	NA
ENSG00000145506	NKD2	5	p15.33	0.421149317	1.64135084	1.668168983	2	1	100	NA	NA
ENSG00000135052	GOLM1	9	q21.33	0.421113601	1.559120069	1.595455641	2	1	17.44629795	NA	NA
ENSG00000120149	MSX2	5	q35.2	0.420650072	3.173874587	3.464668095	1	0	0	NA	NA
ENSG00000138435	CHRNA1	2	q31.1	0.420591772	2.70442987	2.394619823	2	1	15.8585108	NA	NA
ENSG00000187957	DNER	2	q36.3	0.420307281	2.229458642	2.072291662	2	1	100	NA	NA
ENSG00000173404	INSM1	20	p11.23	0.420261074	1.574883445	1.404675564	2	1	100	NA	NA
ENSG00000108821	COL1A1	17	q21.33	0.420109377	1.896053373	1.903144618	2	1	55.9558353	NA	NA
ENSG00000138964	PARVG	22	q13.31	0.419973194	1.727392008	1.739274794	2	1	0.7193287	NA	NA
ENSG00000139343	SNRPF	12	q23.1	0.419371402	1.444787626	1.419969571	2	1	16.90829317	2.425429226	0.009506628
ENSG00000095739	BAMBI	10	p12.1	0.419246574	1.913676707	1.858735325	2	1	25.7324039	NA	NA
ENSG00000250151	ARPC4-TTLL3	3	p25.3	0.419050884	1.426417434	1.478801992	2	1	23.88224962	NA	NA
ENSG00000082497	SERTAD4	1	q32.2	0.418832394	1.993294637	2.114881893	2	1	100	NA	NA
ENSG00000167281	RBFOX3	17	q25.3	0.418827121	1.702287278	1.664481629	2	1	100	NA	NA
ENSG00000166926	MS4A6E	11	q12.2	0.418760413	1.484925076	1.514625777	2	1	100	NA	NA
ENSG00000110092	CCND1	11	q13.3	0.418597739	1.640866858	1.651603982	2	1	100	NA	NA
ENSG00000148408	CACNA1B	9	q34.3	0.418190537	1.732074973	1.767481374	2	1	100	1.561330545	0.035896234
ENSG00000163394	CCKAR	4	p15.2	0.418070058	1.402702807	1.441692335	2	1	100	NA	NA
ENSG00000144730	IL17RD	3	p14.3	0.418033324	1.899406524	1.952170871	2	1	100	NA	NA
ENSG00000273604	C17orf96	17	q12	0.417626664	1.983604801	1.826939004	2	1	37.25533511	NA	NA
ENSG00000134901	KDELC1	13	q33.1	0.417247118	1.630845979	1.733067854	2	1	50.70932188	NA	NA
ENSG00000164484	TMEM200A	6	q23.1	0.417188082	1.609039943	1.5080631	2	1	100	NA	NA
ENSG00000136352	NKX2-1	14	q13.3	0.417032988	1.416305959	1.740023923	2	1	100	NA	NA
ENSG00000173114	LRRN3	7	q31.1	0.416920902	3.408057579	3.176905769	1	0	0	NA	NA
ENSG00000133119	RFC3	13	q13.2	0.416593786	1.612883911	1.702038683	2	1	20.39570269	NA	NA
ENSG00000183814	LIN9	1	q42.12	0.416336042	1.592055773	1.617042592	2	1	0.075663889	NA	NA
ENSG00000155304	HSPA13	21	q11.2	0.416029947	1.673382384	1.615434566	2	1	29.28621031	NA	NA
ENSG00000173852	DPY19L1	7	p14.2	0.415878395	1.67947887	1.715604681	2	1	13.33066198	NA	NA
ENSG00000163064	EN1	2	q14.2	0.415505364	1.890967198	1.88418834	2	1	50.65709346	NA	NA
ENSG00000105696	TMEM59L	19	p13.11	0.415117252	1.45968538	1.458585182	2	1	100	NA	NA
ENSG00000139350	NEDD1	12	q23.1	0.414907156	1.654729507	1.679737055	2	1	35.53880739	NA	NA
ENSG00000074219	TEAD2	19	q13.33	0.414700354	1.769952604	1.813475128	2	1	19.11640921	NA	NA
ENSG00000124225	PMEPA1	20	q13.31	0.414525266	1.639061904	1.638788267	2	1	100	2.760735511	0.028004015
ENSG00000118971	CCND2	12	p13.32	0.414452759	1.881537332	1.941181312	2	1	100	NA	NA
ENSG00000140406	MESDC1	15	q25.1	0.414331339	1.612266787	1.561005673	2	1	18.37057572	NA	NA
ENSG00000166794	PPIB	15	q22.31	0.414123184	1.582452501	1.568949061	2	1	16.60888195	NA	NA
ENSG00000067715	SYT1	12	q21.2	0.41399172	1.752604566	1.776333486	2	1	100	1.555622508	0.037418846
ENSG00000135930	EIF4E2	2	q37.1	0.413888009	1.492813414	1.5073531	2	1	31.51471557	NA	NA
ENSG00000184838	PRR16	5	q23.1	0.413555799	3.573534015	3.415237598	1	0	0	NA	NA
ENSG00000256235	SMIM3	5	q33.1	0.413292495	1.898078992	1.804525802	2	1	100	NA	NA
ENSG00000176406	RIMS2	8	q22.3	0.413096591	2.621471376	2.444262496	2	1	28.96444067	NA	NA
ENSG00000152592	DMP1	4	q22.1	0.412616113	1.960253918	1.672708784	2	1	100	NA	NA
ENSG00000170837	GPR27	3	p13	0.412420372	3.702932893	3.447488406	1	0	0	NA	NA
ENSG00000171189	GRIK1	21	q21.3	0.411975051	1.729359366	1.605436754	2	1	100	NA	NA
ENSG00000137404	NRM	6	p21.33	0.411960789	1.746987917	1.754896559	2	1	16.12040109	NA	NA
ENSG00000177084	POLE	12	q24.33	0.411111069	1.695373865	1.738071694	2	1	100	NA	NA
ENSG00000138080	EMILIN1	2	p23.3	0.410956938	1.78347756	1.730182244	2	1	100	NA	NA
ENSG00000138030	KHK	2	p23.3	0.410956938	1.475185874	1.458371326	2	1	100	NA	NA
ENSG00000178934	LGALS7B	19	q13.2	0.410763616	2.157568272	1.767508561	2	1	100	NA	NA
ENSG00000205076	LGALS7	19	q13.2	0.410763616	2.157568272	1.767508561	2	1	100	NA	NA
ENSG00000120742	SERP1	3	q25.1	0.410159889	1.572254054	1.567512473	2	1	11.53661946	NA	NA
ENSG00000165757	KIAA1462	10	p11.23	0.410073128	3.49123102	3.37985584	1	0	0	2.580676152	8.22E-09
ENSG00000128607	KLHDC10	7	q32.2	0.40935518	1.651517628	1.699648982	2	1	10.07000369	NA	NA
ENSG00000159217	IGF2BP1	17	q21.32	0.409144025	1.78186828	1.707460489	2	1	100	NA	NA
ENSG00000164326	CARTPT	5	q13.2	0.409000492	1.396846346	1.429409834	2	1	100	NA	NA
ENSG00000198380	GFPT1	2	p13.3	0.408893967	1.752303828	1.719893252	2	1	5.502553179	NA	NA
ENSG00000125398	SOX9	17	q24.3	0.408380308	1.777544175	1.776225552	2	1	6.364222801	NA	NA
ENSG00000100216	TOMM22	22	q13.1	0.407335497	1.662395471	1.603528562	2	1	7.968544336	NA	NA
ENSG00000163808	KIF15	3	p21.31	0.40724525	2.679962769	3.092460632	1	0	0	NA	NA
ENSG00000094916	CBX5	12	q13.13	0.406872836	3.143143895	3.131962268	1	0	0	NA	NA
ENSG00000107249	GLIS3	9	p24.2	0.406534989	1.566589319	1.7232084	2	1	100	NA	NA
ENSG00000121005	CRISPLD1	8	q21.13	0.406467218	2.065278506	2.072782449	2	1	100	NA	NA
ENSG00000211450	C11orf31	11	q12.1	0.406247799	1.694545532	1.711810523	2	1	100	NA	NA
ENSG00000096080	MRPS18A	6	p21.1	0.406175823	1.578674408	1.574574517	2	1	13.07882414	NA	NA
ENSG00000071575	TRIB2	2	p24.3	0.406146032	2.855988927	2.953415236	1	0	0	NA	NA
ENSG00000127423	AUNIP	1	p36.11	0.405843181	1.754067964	1.784915031	2	1	46.57888684	NA	NA
ENSG00000119042	SATB2	2	q33.1	0.405267124	1.605127138	1.630429918	2	1	10.49478114	NA	NA
ENSG00000226887	ERVMER34-1	4	q12	0.404269156	2.665147638	3.198169706	1	0	0	NA	NA
ENSG00000159055	MIS18A	21	q22.11	0.403719977	1.637191635	1.644938379	2	1	9.164574309	NA	NA
ENSG00000137309	HMGA1	6	p21.31	0.403550115	1.842030675	1.690683389	2	1	100	NA	NA
ENSG00000161860	SYCE2	19	p13.13	0.402996647	1.509461417	1.465606435	2	1	100	NA	NA
ENSG00000079841	RIMS1	6	q13	0.402948852	2.920315141	3.334021387	1	0	0	NA	NA
ENSG00000159184	HOXB13	17	q21.32	0.402902587	1.496786699	1.762095811	2	1	100	NA	NA
ENSG00000164056	SPRY1	4	q28.1	0.402850017	1.677910833	1.646775026	2	1	1.749961149	NA	NA
ENSG00000174695	TMEM167A	5	q14.2	0.400756925	1.386143458	1.482680753	2	1	7.515698976	NA	NA
ENSG00000241553	ARPC4	3	p25.3	0.400632042	1.469697039	1.510324931	2	1	28.07940216	NA	NA
ENSG00000078725	BRINP1	9	q33.1	0.400528983	1.896982877	1.946185431	2	1	36.93305055	NA	NA
ENSG00000129696	TTI2	8	p12	0.399644227	1.633671272	1.633492691	2	1	27.39107924	NA	NA
ENSG00000112559	MDFI	6	p21.1	0.399515677	1.643943369	1.622636639	2	1	6.631200196	NA	NA
ENSG00000164244	PRRC1	5	q23.2	0.399229092	1.53027486	1.512201669	2	1	20.88377302	NA	NA
ENSG00000276600	RAB7B	1	q32.1	0.399156881	1.835776537	1.767911141	2	1	100	NA	NA
ENSG00000152990	ADGRA3	4	p15.2	0.399062623	1.632900388	1.738505827	2	1	20.24996414	NA	NA
ENSG00000152127	MGAT5	2	q21.2	0.398610283	1.540289531	1.577956834	2	1	8.344287012	NA	NA
ENSG00000197903	HIST1H2BK	6	p22.1	0.398435782	2.966162502	3.028113224	1	0	0	NA	NA
ENSG00000234289	H2BFS	21	q22.3	0.398435782	2.966162502	3.028113224	1	0	0	NA	NA
ENSG00000274559		21	p12	0.398435782	2.966162502	3.028113224	1	0	0	NA	NA
ENSG00000280696		6	p22.1	0.398435782	2.966162502	3.028113224	1	0	0	NA	NA
ENSG00000077782	FGFR1	8	p11.23	0.398309206	1.632633783	1.753043519	2	1	41.72253288	NA	NA
ENSG00000166851	PLK1	16	p12.2	0.398102468	1.772553472	1.724010701	2	1	48.58355063	NA	NA
ENSG00000075218	GTSE1	22	q13.31	0.397688205	1.591808372	1.678773107	2	1	10.16917534	NA	NA
ENSG00000136630	HLX	1	q41	0.396755298	1.82779575	1.831087454	2	1	3.755885489	NA	NA
ENSG00000271605	MILR1	17	q23.3	0.396156879	1.615738417	1.617396048	2	1	100	NA	NA
ENSG00000196368	NUDT11	X	p11.22	0.395941559	1.723718515	1.677596574	2	1	100	NA	NA
ENSG00000120068	HOXB8	17	q21.32	0.395626793	2.631697199	2.645765865	2	1	100	NA	NA
ENSG00000196787	HIST1H2AG	6	p22.1	0.39547514	3.040062559	3.321766455	1	0	0	NA	NA
ENSG00000166426	CRABP1	15	q25.1	0.395421954	4.062993852	4.145233692	2	1	100	NA	NA
ENSG00000130226	DPP6	7	q36.2	0.395314947	2.286687795	2.005443774	2	1	100	NA	NA
ENSG00000163734	CXCL3	4	q13.3	0.394910789	2.700417841	2.782553425	2	1	100	NA	NA
ENSG00000163739	CXCL1	4	q13.3	0.394910789	3.098039311	3.053338895	2	1	100	NA	NA
ENSG00000081041	CXCL2	4	q13.3	0.394910789	1.827861914	1.884219721	2	1	100	NA	NA
ENSG00000107789	MINPP1	10	q23.2	0.393946541	1.544995984	1.515009043	2	1	22.44536646	NA	NA
ENSG00000164638	SLC29A4	7	p22.1	0.393883238	1.66519426	1.82509951	2	1	100	NA	NA
ENSG00000172728	FUT10	8	p12	0.393538866	1.960012454	1.957217415	2	1	100	NA	NA
ENSG00000182118	FAM89A	1	q42.2	0.39337243	2.029186714	2.028254942	2	1	100	NA	NA
ENSG00000015475	BID	22	q11.21	0.39313856	1.624305318	1.69991436	2	1	100	NA	NA
ENSG00000136689	IL1RN	2	q14.1	0.393025898	1.5229899	1.542084555	2	1	100	NA	NA
ENSG00000072071	ADGRL1	19	p13.12	0.392926336	1.53976635	1.596980072	2	1	15.69689605	NA	NA
ENSG00000060718	COL11A1	1	p21.1	0.392593762	2.349075431	2.599854734	2	1	100	NA	NA
ENSG00000147041	SYTL5	X	p11.4	0.392380418	3.983016952	4.044620599	1	0	0	NA	NA
ENSG00000113719	ERGIC1	5	q35.1	0.392210623	1.65737802	1.723564005	2	1	100	NA	NA
ENSG00000075142	SRI	7	q21.12	0.392157807	1.292567863	1.349811732	2	1	9.449083152	NA	NA
ENSG00000144231	POLR2D	2	q14.3	0.392131531	1.601119061	1.573372091	2	1	28.01590376	NA	NA
ENSG00000182698	RESP18	2	q35	0.391798634	2.744325701	2.777347893	1	1	0	NA	NA
ENSG00000106392	C1GALT1	7	p22.1	0.391724625	1.68313592	1.713931182	2	1	3.060413366	1.528699844	0.086971087
ENSG00000102794	IRG1	13	q22.3	0.390886541	1.484042809	1.585358226	2	1	100	NA	NA
ENSG00000130635	COL5A1	9	q34.3	0.390831067	1.534102986	1.580811134	2	1	11.82437552	NA	NA
ENSG00000143847	PPFIA4	1	q32.1	0.390708593	1.660166987	1.696281476	2	1	100	NA	NA
ENSG00000108106	UBE2S	19	q13.42	0.389304371	1.636376408	1.571830326	2	1	24.76666913	NA	NA
ENSG00000134602	STK26	X	q26.2	0.389184035	3.628817585	3.440824941	1	0	0	NA	NA
ENSG00000185420	SMYD3	1	q44	0.388929958	1.527814697	1.497319863	2	1	26.1130074	1.587188419	0.002758523
ENSG00000206630	SNORD60	16	p13.3	0.388895909	1.7324246	1.742377005	2	1	100	NA	NA
ENSG00000136824	SMC2	9	q31.1	0.388683742	1.878382879	1.918666005	2	1	3.863237201	NA	NA
ENSG00000136868	SLC31A1	9	q32	0.38863878	1.543451692	1.548792289	2	1	25.66564046	NA	NA
ENSG00000090615	GOLGA3	12	q24.33	0.388525105	1.497305246	1.483732158	2	1	10.61689237	NA	NA
ENSG00000115263	GCG	2	q24.2	0.387923027	2.087247093	1.939585583	2	1	100	NA	NA
ENSG00000164983	TMEM65	8	q24.13	0.387481762	2.955591675	2.94551459	1	0	0	NA	NA
ENSG00000187951	ARHGAP11B	15	q13.2	0.387086619	1.74889274	1.829386056	2	1	100	NA	NA
ENSG00000130520	LSM4	19	p13.11	0.386885644	1.513194466	1.458155755	2	1	17.58645716	NA	NA
ENSG00000166736	HTR3A	11	q23.2	0.386701938	1.383878089	1.39732606	2	1	100	NA	NA
ENSG00000164032	H2AFZ	4	q23	0.386367433	1.663056143	1.646790076	2	1	2.731691339	NA	NA
ENSG00000167005	NUDT21	16	q13	0.385470902	1.61399486	1.532738772	2	1	12.29745387	NA	NA
ENSG00000184992	BRI3BP	12	q24.31	0.385114032	1.722611451	1.70931619	2	1	100	NA	NA
ENSG00000146143	PRIM2	6	p11.2	0.385088877	1.577655012	1.632949225	2	1	26.73429068	NA	NA
ENSG00000155660	PDIA4	7	q36.1	0.384655567	1.541241247	1.58259758	2	1	36.29362859	NA	NA
ENSG00000104660	LEPROTL1	8	p12	0.384340615	1.528154605	1.5116786	2	1	4.569838509	NA	NA
ENSG00000181788	SIAH2	3	q25.1	0.38417016	1.476868665	1.551713209	2	1	5.414325443	NA	NA
ENSG00000167325	RRM1	11	p15.4	0.384035491	1.507633889	1.485803052	2	1	17.35403337	NA	NA
ENSG00000173894	CBX2	17	q25.3	0.383528466	1.724150621	1.715284411	2	1	100	NA	NA
ENSG00000130826	DKC1	X	q28	0.383358943	1.529389916	1.492803525	2	1	0.861337269	1.824916941	0.001477383
ENSG00000168495	POLR3D	8	p21.3	0.383137861	1.511838318	1.492998905	2	1	16.32272036	NA	NA
ENSG00000177511	ST8SIA3	18	q21.31	0.38296141	1.304045422	1.334567014	2	1	100	NA	NA
ENSG00000115325	DOK1	2	p13.1	0.382871416	1.476632519	1.452773141	2	1	100	NA	NA
ENSG00000183207	RUVBL2	19	q13.33	0.382220796	1.515318323	1.490835358	2	1	7.623791215	NA	NA
ENSG00000140470	ADAMTS17	15	q26.3	0.382152592	2.949118011	3.476670144	1	0	0	NA	NA
ENSG00000180318	ALX1	12	q21.31	0.38183212	1.714529936	1.65291121	2	1	100	2.917280739	0.005408555
ENSG00000131080	EDA2R	X	q12	0.381136701	1.449396245	1.52567517	2	1	100	NA	NA
ENSG00000113273	ARSB	5	q14.1	0.381038724	1.699585122	1.756993344	2	1	11.60340995	NA	NA
ENSG00000186191	BPIFB4	20	q11.21	0.380976183	4.198762167	4.521056676	1	0	0	3.250868047	1.92E-07
ENSG00000174469	CNTNAP2	7	q35	0.38004353	2.589536834	2.596367904	2	1	100	NA	NA
ENSG00000198363	ASPH	8	q12.3	0.380034367	2.16660287	2.159255544	2	1	100	NA	NA
ENSG00000176490	DIRAS1	19	p13.3	0.379918894	1.784436119	1.797596008	2	1	100	NA	NA
ENSG00000180694	TMEM64	8	q21.3	0.379381119	1.714008959	1.644106356	2	1	100	NA	NA
ENSG00000273802	HIST1H2BG	6	p22.2	0.379349983	3.22874008	3.167906034	1	0	0	NA	NA
ENSG00000280547		6	p22.2	0.379349983	3.22874008	3.167906034	1	0	0	NA	NA
ENSG00000123080	CDKN2C	1	p32.3	0.378365252	1.553101324	1.572245885	2	1	30.90835213	NA	NA
ENSG00000111711	GOLT1B	12	p12.1	0.37810716	1.603582068	1.565725227	2	1	100	NA	NA
ENSG00000165997	ARL5B	10	p12.31	0.378104597	1.595476657	1.539571717	2	1	29.82369525	NA	NA
ENSG00000004897	CDC27	17	q21.32	0.377966444	1.457741365	1.42057186	2	1	14.93082964	NA	NA
ENSG00000172986	GXYLT2	3	p13	0.377678585	2.549316003	2.411986472	2	1	100	NA	NA
ENSG00000073969	NSF	17	q21.31	0.377530215	1.412565534	1.385236202	2	1	4.558449183	NA	NA
ENSG00000143320	CRABP2	1	q23.1	0.377529322	2.067163399	2.232229691	2	1	100	NA	NA
ENSG00000080839	RBL1	20	q11.23	0.377050723	1.65261554	1.616753272	2	1	100	NA	NA
ENSG00000183496	MEX3B	15	q25.2	0.376902789	1.524041219	1.593391768	2	1	4.870885154	NA	NA
ENSG00000137166	FOXP4	6	p21.1	0.376763402	1.704906176	1.633211187	2	1	11.379149	NA	NA
ENSG00000151640	DPYSL4	10	q26.3	0.376245597	2.800582823	2.882629923	1	0	0	NA	NA
ENSG00000111481	COPZ1	12	q13.13	0.375783622	1.523534634	1.518004134	2	1	3.66478828	NA	NA
ENSG00000096401	CDC5L	6	p21.1	0.375548534	1.515647221	1.508723216	2	1	65.93252774	NA	NA
ENSG00000269397		19	p12	0.375514432	2.569747154	2.671877981	1	0	0	NA	NA
ENSG00000166557	TMED3	15	q25.1	0.374904489	1.477520036	1.480914173	2	1	21.28024292	NA	NA
ENSG00000122585	NPY	7	p15.3	0.374855134	1.694928798	1.576079371	2	1	44.63777726	NA	NA
ENSG00000213347	MXD3	5	q35.3	0.374261365	1.518570019	1.519763478	2	1	100	NA	NA
ENSG00000139734	DIAPH3	13	q21.2	0.373813302	3.59738415	3.43395831	1	0	0	NA	NA
ENSG00000101825	MXRA5	X	p22.33	0.373785809	3.1227838	3.075202313	1	0	0	NA	NA
ENSG00000138587	MNS1	15	q21.3	0.37364668	1.793842414	1.778606465	2	1	100	NA	NA
ENSG00000254535	PABPC4L	4	q28.3	0.372904554	1.916476758	1.863133194	2	1	36.8428089	NA	NA
ENSG00000157833	GAREML	2	p23.3	0.372898773	1.534127164	1.653945603	2	1	3.042289476	2.466421325	0.007475289
ENSG00000145912	NHP2	5	q35.3	0.372690034	1.799665443	1.800335798	2	1	100	NA	NA
ENSG00000173457	PPP1R14B	11	q13.1	0.3726171	1.402351058	1.387530364	2	1	100	NA	NA
ENSG00000197106	SLC6A17	1	p13.3	0.372575083	1.466439027	1.393579751	2	1	100	NA	NA
ENSG00000104889	RNASEH2A	19	p13.13	0.372528433	1.577375365	1.598298196	2	1	2.024812442	NA	NA
ENSG00000161654	LSM12	17	q21.31	0.372429568	1.529241377	1.530707686	2	1	4.756356904	NA	NA
ENSG00000278828	HIST1H3H	6	p22.1	0.372409683	1.892526259	1.975982752	2	1	100	NA	NA
ENSG00000168148	HIST3H3	1	q42.13	0.372409683	1.569525622	1.59160011	2	1	100	NA	NA
ENSG00000183598	HIST2H3D	1	q21.2	0.372409683	2.604463111	2.671147375	1	1	0	NA	NA
ENSG00000203811	HIST2H3C	1	q21.2	0.372409683	2.604463111	2.671147375	1	1	0	NA	NA
ENSG00000274750	HIST1H3E	6	p22.2	0.372409683	1.425803356	1.446123621	2	1	100	NA	NA
ENSG00000275714	HIST1H3A	6	p22.2	0.372409683	1.42403767	1.442825837	2	1	100	NA	NA
ENSG00000277775	HIST1H3F	6	p22.2	0.372409683	1.33626779	1.37298121	2	1	100	NA	NA
ENSG00000203818	HIST2H3PS2	1	q21.1	0.372409683	2.604463111	2.671147375	1	1	0	NA	NA
ENSG00000203852	HIST2H3A	1	q21.2	0.372409683	2.604463111	2.671147375	1	1	0	NA	NA
ENSG00000176022	B3GALT6	1	p36.33	0.371840939	1.813162686	1.593406644	2	1	100	NA	NA
ENSG00000167536	DHRS13	17	q11.2	0.371830637	1.679812982	1.621583653	2	1	100	NA	NA
ENSG00000179750	APOBEC3B	22	q13.1	0.371386571	2.112919781	2.087111124	2	1	100	NA	NA
ENSG00000128394	APOBEC3F	22	q13.1	0.371386571	1.59401328	1.573525372	2	1	100	NA	NA
ENSG00000243811	APOBEC3D	22	q13.1	0.371386571	1.336101238	1.275814759	2	1	100	NA	NA
ENSG00000130508	PXDN	2	p25.3	0.371314351	1.615367262	1.609490502	2	1	59.45242214	NA	NA
ENSG00000198740	ZNF652	17	q21.33	0.371256803	1.734824979	1.730072122	2	1	30.48265023	NA	NA
ENSG00000083312	TNPO1	5	q13.2	0.371187249	1.498779725	1.502633855	2	1	16.39478645	NA	NA
ENSG00000105290	APLP1	19	q13.12	0.371175904	1.908069078	1.840956564	2	1	100	NA	NA
ENSG00000269911		X	q13.1	0.371032188	2.908630166	2.90511612	1	0	0	NA	NA
ENSG00000203812	HIST2H2AA3	1	q21.2	0.370770101	3.012007966	3.142633685	1	0	0	NA	NA
ENSG00000272196	HIST2H2AA4	1	q21.2	0.370770101	3.012007966	3.142633685	1	0	0	NA	NA
ENSG00000120875	DUSP4	8	p12	0.370165703	2.82785401	2.800717976	1	0	0	NA	NA
ENSG00000128645	HOXD1	2	q31.1	0.370097857	1.346240982	1.363372575	2	1	100	NA	NA
ENSG00000111412	C12orf49	12	q24.22	0.369984565	1.552002165	1.543032685	2	1	10.22689799	NA	NA
ENSG00000042753	AP2S1	19	q13.32	0.369907636	1.38819728	1.376693958	2	1	12.83907444	NA	NA
ENSG00000168938	PPIC	5	q23.2	0.369619683	1.816915714	1.828997947	2	1	100	NA	NA
ENSG00000167085	PHB	17	q21.33	0.369488345	1.40754507	1.41711784	2	1	17.16332482	NA	NA
ENSG00000125686	MED1	17	q12	0.3692987	1.681170532	1.588200167	2	1	38.14252887	NA	NA
ENSG00000159556	ISL2	15	q24.3	0.369050487	1.524784388	1.511265493	2	1	34.80337757	2.408459408	1.76E-07
ENSG00000143761	ARF1	1	q42.13	0.369004356	1.437590686	1.408274226	2	1	49.17062097	NA	NA
ENSG00000168411	RFWD3	16	q23.1	0.368506673	1.525011178	1.522287943	2	1	18.14499608	NA	NA
ENSG00000135749	PCNXL2	1	q42.2	0.368460417	1.560458472	1.61314968	2	1	11.80586437	NA	NA
ENSG00000148600	CDHR1	10	q23.1	0.368366426	1.378743359	1.310044986	2	1	100	NA	NA
ENSG00000261236	BOP1	8	q24.3	0.3681754	1.55187628	1.476876163	2	1	25.22425374	2.243957501	0.018176895
ENSG00000109084	TMEM97	17	q11.2	0.36813564	1.659970854	1.6760538	2	1	0.011033389	NA	NA
ENSG00000144339	TMEFF2	2	q32.3	0.367472004	3.411796062	3.462479694	1	0	0	NA	NA
ENSG00000156925	ZIC3	X	q26.3	0.367387813	1.787104147	1.651602618	2	1	38.07437555	2.290408132	0.018724534
ENSG00000171302	CANT1	17	q25.3	0.366557009	1.440349228	1.46267128	2	1	35.6868076	NA	NA
ENSG00000185022	MAFF	22	q13.1	0.36651836	1.346448266	1.455961231	2	1	100	NA	NA
ENSG00000248905	FMN1	15	q13.3	0.36647853	1.655799926	1.609054446	2	1	100	NA	NA
ENSG00000135114	OASL	12	q24.31	0.366287568	1.616548907	1.539575297	2	1	100	NA	NA
ENSG00000128039	SRD5A3	4	q12	0.366211203	1.596126054	1.557505266	2	1	6.93203195	NA	NA
ENSG00000120686	UFM1	13	q13.3	0.366154931	1.335024611	1.442192356	2	1	5.51338294	NA	NA
ENSG00000165194	PCDH19	X	q22.1	0.365662688	1.467590692	1.562135997	2	1	100	NA	NA
ENSG00000102225	CDK16	X	p11.3	0.365623227	1.388247057	1.457682313	2	1	6.313490499	NA	NA
ENSG00000167447	SMG8	17	q22	0.365174609	1.400907279	1.469099495	2	1	3.882264956	NA	NA
ENSG00000129038	LOXL1	15	q24.1	0.36492322	2.243277584	2.236818717	2	1	100	NA	NA
ENSG00000104381	GDAP1	8	q21.11	0.364881861	1.484640771	1.637048158	2	1	100	NA	NA
ENSG00000165209	STRBP	9	q33.3	0.364805154	2.875084873	2.962878533	1	0	0	NA	NA
ENSG00000011422	PLAUR	19	q13.31	0.364771624	1.807315144	1.883145109	2	1	100	NA	NA
ENSG00000096384	HSP90AB1	6	p21.1	0.364602889	1.492986639	1.497477613	2	1	33.7499629	NA	NA
ENSG00000197157	SND1	7	q32.1	0.364510356	1.401954705	1.41079055	2	1	13.94083838	NA	NA
ENSG00000157693	C9orf91	9	q32	0.364303496	1.58747254	1.589998727	2	1	100	NA	NA
ENSG00000106477	CEP41	7	q32.2	0.363692075	1.715524276	1.672841122	2	1	4.59602494	NA	NA
ENSG00000107159	CA9	9	p13.3	0.36364057	1.44845786	1.485028501	2	1	35.63037516	NA	NA
ENSG00000188486	H2AFX	11	q23.3	0.363495808	1.846860804	1.823849971	2	1	100	NA	NA
ENSG00000103363	TCEB2	16	p13.3	0.363458138	1.256280544	1.286645607	2	1	9.070319446	NA	NA
ENSG00000143355	LHX9	1	q31.3	0.363154741	1.385517369	1.506161423	2	1	34.78952492	2.734745886	0.015097248
ENSG00000140545	MFGE8	15	q26.1	0.362928966	1.255449999	1.270538966	2	1	100	NA	NA
ENSG00000130707	ASS1	9	q34.11	0.36212116	1.404864619	1.416666239	2	1	100	NA	NA
ENSG00000165566	AMER2	13	q12.13	0.361426608	1.482534036	1.464667358	2	1	38.23328991	NA	NA
ENSG00000106689	LHX2	9	q33.3	0.361396591	1.59928248	1.615779424	2	1	40.67905361	NA	NA
ENSG00000151617	EDNRA	4	q31.22	0.360980913	1.911515376	1.837123487	2	1	7.348616017	NA	NA
ENSG00000146410	MTFR2	6	q23.3	0.360946797	1.40991757	1.498443188	2	1	1.821705076	NA	NA
ENSG00000070669	ASNS	7	q21.3	0.360809958	1.358299612	1.398494166	2	1	100	NA	NA
ENSG00000123496	IL13RA2	X	q23	0.360768377	2.495017019	2.507165881	2	1	45.22811434	NA	NA
ENSG00000261787	TCF24	8	q13.1	0.360758106	1.543329501	1.548009822	2	1	100	NA	NA
ENSG00000185565	LSAMP	3	q13.31	0.360656068	2.643244427	2.819965202	1	0	0	NA	NA
ENSG00000141424	SLC39A6	18	q12.2	0.360332015	1.464531292	1.388591027	2	1	16.81482456	NA	NA
ENSG00000153989	NUS1	6	q22.1	0.359927353	1.392615608	1.374294394	2	1	19.17958877	NA	NA
ENSG00000058262	SEC61A1	3	q21.3	0.359774843	1.365558509	1.37502608	2	1	14.12552352	NA	NA
ENSG00000031691	CENPQ	6	p12.3	0.359474546	1.438477091	1.460636367	2	1	4.309529525	NA	NA
ENSG00000112473	SLC39A7	6	p21.32	0.359419706	1.361788629	1.374560281	2	1	5.025996156	NA	NA
ENSG00000182004	SNRPE	1	q32.1	0.359414622	1.269301163	1.341207777	2	1	0.607096302	NA	NA
ENSG00000112208	BAG2	6	p12.1	0.358995865	2.030411939	2.068094554	2	1	100	NA	NA
ENSG00000145194	ECE2	3	q27.1	0.358440199	1.671877179	1.625943813	2	1	100	3.314147816	3.02E-51
ENSG00000171298	GAA	17	q25.3	0.357998506	1.580466692	1.672953135	2	1	100	NA	NA
ENSG00000158457	TSPAN33	7	q32.1	0.357970124	1.772680214	1.81255778	2	1	100	NA	NA
ENSG00000143870	PDIA6	2	p25.1	0.357705581	1.47346017	1.409133274	2	1	11.05780361	NA	NA
ENSG00000152147	GEMIN6	2	p22.1	0.357634958	1.389380459	1.404495246	2	1	13.51403634	NA	NA
ENSG00000168487	BMP1	8	p21.3	0.357535721	1.56029443	1.516367103	2	1	29.06804927	NA	NA
ENSG00000197122	SRC	20	q11.23	0.357494682	1.36689102	1.322248638	2	1	100	NA	NA
ENSG00000134954	ETS1	11	q24.3	0.357471445	1.430868724	1.400352719	2	1	100	NA	NA
ENSG00000123364	HOXC13	12	q13.13	0.357455496	1.85825026	1.638438765	2	1	25.45596285	2.440118277	0.007190957
ENSG00000090621	PABPC4	1	p34.3	0.357020025	1.501688137	1.482501941	2	1	100	NA	NA
ENSG00000168374	ARF4	3	p14.3	0.356785843	1.431275471	1.405767536	2	1	14.35524742	NA	NA
ENSG00000144320	KIAA1715	2	q31.1	0.356714029	1.575805126	1.551760176	2	1	6.775953852	NA	NA
ENSG00000131873	CHSY1	15	q26.3	0.356313069	1.302434335	1.33260992	2	1	25.3447011	NA	NA
ENSG00000106628	POLD2	7	p13	0.35619166	1.38342877	1.410517366	2	1	2.764898963	NA	NA
ENSG00000130816	DNMT1	19	p13.2	0.356153146	1.667472425	1.747780285	2	1	100	NA	NA
ENSG00000120659	TNFSF11	13	q14.11	0.355843218	2.177984141	1.99256115	2	1	4.343703486	NA	NA
ENSG00000068912	ERLEC1	2	p16.2	0.355825147	1.384669856	1.373902443	2	1	10.76309797	NA	NA
ENSG00000166206	GABRB3	15	q12	0.355351676	3.149995574	3.180656738	2	1	100	NA	NA
ENSG00000139318	DUSP6	12	q21.33	0.354775395	1.319268391	1.363560735	2	1	13.7899232	NA	NA
ENSG00000112578	BYSL	6	p21.1	0.354732513	1.380796759	1.383525265	2	1	100	NA	NA
ENSG00000145826	LECT2	5	q31.1	0.354722727	2.680337465	2.892797142	1	0	0	NA	NA
ENSG00000171365	CLCN5	X	p11.23	0.354666483	1.220507822	1.337269847	2	1	100	NA	NA
ENSG00000106819	ASPN	9	q22.31	0.354492781	2.911463982	2.844297308	1	0	0	NA	NA
ENSG00000138821	SLC39A8	4	q24	0.35447917	2.493404329	2.919269216	1	0	0	2.672240048	4.81E-09
ENSG00000188610	FAM72B	1	p11.2	0.354260581	1.644081879	1.611952479	2	1	3.776009301	NA	NA
ENSG00000196550	FAM72A	1	q32.1	0.354260581	1.644081879	1.611952479	2	1	3.776009301	NA	NA
ENSG00000215784	FAM72D	1	q21.1	0.354260581	1.644081879	1.611952479	2	1	3.776009301	NA	NA
ENSG00000263513	FAM72C	1	q21.1	0.354260581	1.644081879	1.611952479	2	1	3.776009301	NA	NA
ENSG00000271303	SRXN1	20	p13	0.354241152	1.574335179	1.611833708	2	1	3.184151778	NA	NA
ENSG00000175274	TP53I11	11	p11.2	0.354048008	1.428367197	1.406396199	2	1	100	NA	NA
ENSG00000167100	SAMD14	17	q21.33	0.353944178	1.573083953	1.558846296	2	1	100	NA	NA
ENSG00000152214	RIT2	18	q12.3	0.353497854	1.264073817	1.286438941	2	1	100	NA	NA
ENSG00000165527	ARF6	14	q21.3	0.352841761	1.465761992	1.45034203	2	1	100	NA	NA
ENSG00000113327	GABRG2	5	q34	0.35230706	1.434242345	1.398818655	2	1	100	NA	NA
ENSG00000070882	OSBPL3	7	p15.3	0.352203662	1.850106842	1.771664083	2	1	100	NA	NA
ENSG00000124593	PRICKLE4	6	p21.1	0.352037151	1.309359723	1.315834545	2	1	5.649596327	NA	NA
ENSG00000214736	TOMM6	6	p21.1	0.352037151	1.309359723	1.315834545	2	1	5.649596327	NA	NA
ENSG00000179051	RCC2	1	p36.13	0.351787458	1.523276286	1.575079945	2	1	100	-3.954614822	0.020778604
ENSG00000101132	PFDN4	20	q13.2	0.351507828	1.311932633	1.363459592	2	1	4.009196618	NA	NA
ENSG00000158292	GPR153	1	p36.31	0.351415064	1.172154824	1.190261007	2	1	100	NA	NA
ENSG00000186871	ERCC6L	X	q13.1	0.351245107	1.634261176	1.595200909	2	1	100	NA	NA
ENSG00000134987	WDR36	5	q22.1	0.351015958	1.353724475	1.335187151	2	1	29.92806984	1.552443393	0.012173732
ENSG00000166508	MCM7	7	q22.1	0.350781617	1.700360811	1.66349856	2	1	100	2.115113607	0.005632687
ENSG00000277224	HIST1H2BF	6	p22.2	0.350761382	2.615748375	2.571437664	1	0	0	NA	NA
ENSG00000281823		6	p22.2	0.350761382	2.615748375	2.571437664	1	0	0	NA	NA
ENSG00000182463	TSHZ2	20	q13.2	0.350433212	2.810728743	3.153421126	1	0	0	3.173669032	1.75E-14
ENSG00000197275	RAD54B	8	q22.1	0.349959761	1.628852908	1.657623043	2	1	32.31286084	NA	NA
ENSG00000105647	PIK3R2	19	p13.11	0.349652499	1.395231318	1.443118087	2	1	13.99971648	NA	NA
ENSG00000268173		19	p13.11	0.349652499	1.395231318	1.443118087	2	1	13.99971648	NA	NA
ENSG00000165973	NELL1	11	p15.1	0.349327987	2.593950961	2.20304616	2	1	100	NA	NA
ENSG00000149571	KIRREL3	11	q24.2	0.349173063	1.533240415	1.559632561	2	1	100	NA	NA
ENSG00000187416	LHFPL3	7	q22.2	0.349024796	1.552925263	1.551432983	2	1	100	NA	NA
ENSG00000091656	ZFHX4	8	q21.13	0.348783739	1.676529254	1.761587216	2	1	100	NA	NA
ENSG00000241127	YAE1D1	7	p14.1	0.348666954	1.493866225	1.530200931	2	1	100	NA	NA
ENSG00000138741	TRPC3	4	q27	0.348561134	1.755795337	1.822881775	2	1	17.66237457	NA	NA
ENSG00000186283	TOR3A	1	q25.2	0.347962547	1.449044741	1.431931497	2	1	100	NA	NA
ENSG00000139292	LGR5	12	q21.1	0.347883674	3.59398323	3.79913213	1	0	0	NA	NA
ENSG00000108561	C1QBP	17	p13.2	0.347773856	1.377692445	1.403773485	2	1	11.22835517	NA	NA
ENSG00000064195	DLX3	17	q21.33	0.347707694	1.717896711	1.668224269	2	1	100	1.628084622	0.004285355
ENSG00000169439	SDC2	8	q22.1	0.347684894	1.459212803	1.530460159	2	1	16.4033216	NA	NA
ENSG00000154548	SRSF12	6	q15	0.347584799	1.588151567	1.649521757	2	1	15.51284137	NA	NA
ENSG00000231205	ZNF826P	19	p12	0.347445136	2.629549822	2.772890078	1	0	0	NA	NA
ENSG00000164045	CDC25A	3	p21.31	0.347444862	1.613448752	1.589912206	2	1	17.00471267	NA	NA
ENSG00000105641	SLC5A5	19	p13.11	0.346935883	1.170155042	1.190966541	2	1	100	NA	NA
ENSG00000244486	SCARF2	22	q11.21	0.34670742	1.53783358	1.483784916	2	1	100	NA	NA
ENSG00000115694	STK25	2	q37.3	0.346626178	1.50261193	1.448086532	2	1	100	NA	NA
ENSG00000166797	FAM96A	15	q22.31	0.346540479	1.278358501	1.330435453	2	1	14.68220708	NA	NA
ENSG00000086598	TMED2	12	q24.31	0.346504142	1.36404637	1.391212143	2	1	52.98526538	NA	NA
ENSG00000134986	NREP	5	q22.1	0.346492898	2.195915753	2.57422447	1	0	0	NA	NA
ENSG00000236654		7	p15.3	0.346492898	2.195915753	2.57422447	1	0	0	NA	NA
ENSG00000243678	NME1-NME2	17	q21.33	0.346489241	1.542840911	1.529378553	2	1	100	3.787919702	1.35E-07
ENSG00000105948	TTC26	7	q34	0.346197229	1.345807792	1.373377919	2	1	1.096483573	NA	NA
ENSG00000148248	SURF4	9	q34.2	0.345850708	1.313537913	1.300594259	2	1	11.57550379	2.542074007	5.16E-09
ENSG00000109171	SLAIN2	4	p11	0.345830851	1.364419682	1.418699807	2	1	21.91176965	NA	NA
ENSG00000175426	PCSK1	5	q15	0.345806415	1.689309305	1.814741712	2	1	21.94966635	NA	NA
ENSG00000136270	TBRG4	7	p13	0.3452882	1.455948056	1.458227508	2	1	100	NA	NA
ENSG00000166130	IKBIP	12	q23.1	0.344761901	1.497637636	1.518283475	2	1	23.74577219	NA	NA
ENSG00000151025	GPR158	10	p12.1	0.344348391	3.37717378	3.829166621	1	0	0	NA	NA
ENSG00000100095	SEZ6L	22	q12.1	0.344324845	1.666498273	1.777210984	2	1	100	NA	NA
ENSG00000071073	MGAT4A	2	q11.2	0.344280345	1.29285898	1.265675532	2	1	100	NA	NA
ENSG00000115318	LOXL3	2	p13.1	0.343888474	1.715724536	1.721463497	2	1	100	NA	NA
ENSG00000079112	CDH17	8	q22.1	0.343849344	1.485757731	1.423795683	2	1	39.93047864	NA	NA
ENSG00000156735	BAG4	8	p11.23	0.343816712	1.340350208	1.398269009	2	1	12.34033146	NA	NA
ENSG00000174145	NWD2	4	p14	0.342754284	1.232749243	1.245524101	2	1	100	NA	NA
ENSG00000065613	SLK	10	q24.33	0.342373436	1.539866607	1.55821377	2	1	100	NA	NA
ENSG00000206075	SERPINB5	18	q21.33	0.342225699	1.703825376	1.411843436	2	1	100	NA	NA
ENSG00000172172	MRPL13	8	q24.12	0.342220113	1.342566793	1.384786464	2	1	8.572758804	NA	NA
ENSG00000244649		17	q21.32	0.341922522	3.290855711	3.441643198	1	0	0	NA	NA
ENSG00000153317	ASAP1	8	q24.22	0.341403283	1.462218207	1.44101426	2	1	22.47667289	NA	NA
ENSG00000102302	FGD1	X	p11.22	0.341304319	1.298313635	1.307021453	2	1	0.089252186	NA	NA
ENSG00000067533	RRP15	1	q41	0.340893249	1.234380228	1.281601761	2	1	23.46144003	NA	NA
ENSG00000163349	HIPK1	1	p13.2	0.340631062	1.46924842	1.524372197	2	1	20.84417603	NA	NA
ENSG00000183160	TMEM119	12	q23.3	0.340485794	1.408663144	1.473264078	2	1	100	NA	NA
ENSG00000146386	ABRACL	6	q24.1	0.340300998	1.62054985	1.628868493	2	1	100	NA	NA
ENSG00000052723	SIKE1	1	p13.2	0.340222126	2.742935105	2.666956635	1	0	0	NA	NA
ENSG00000135549	PKIB	6	q22.31	0.340051238	1.602015048	1.617603412	2	1	100	NA	NA
ENSG00000232527		1	q21.1	0.33984248	2.749596473	2.78863942	1	0	0	1.9356346	1.93E-05
ENSG00000143429		2	p11.2	0.33984248	2.749596473	2.78863942	1	0	0	1.355306574	3.47E-06
ENSG00000137207	YIPF3	6	p21.1	0.339773412	1.303034993	1.337179231	2	1	8.635443975	NA	NA
ENSG00000170298	LGALS9B	17	p11.2	0.339193318	2.5802282	2.547634176	1	1	0	NA	NA
ENSG00000171916	LGALS9C	17	p11.2	0.339193318	2.5802282	2.547634176	1	1	0	NA	NA
ENSG00000165480	SKA3	13	q12.11	0.338937588	1.69678692	1.682408498	2	1	20.75289814	NA	NA
ENSG00000050030	KIAA2022	X	q13.3	0.337908311	1.471376062	1.471043205	2	1	36.32185174	NA	NA
ENSG00000137868	STRA6	15	q24.1	0.33777381	1.492028132	1.561813718	2	1	9.523339781	NA	NA
ENSG00000154928	EPHB1	3	q22.2	0.337415912	2.629934781	2.805086319	1	0	0	NA	NA
ENSG00000142227	EMP3	19	q13.33	0.337239491	1.311870905	1.328132274	2	1	18.26901318	NA	NA
ENSG00000167088	SNRPD1	18	q11.2	0.337097476	1.221083627	1.236503719	2	1	2.526312349	NA	NA
ENSG00000135750	KCNK1	1	q42.2	0.336880505	2.731625813	2.734062527	1	0	0	NA	NA
ENSG00000108511	HOXB6	17	q21.32	0.336875734	1.564210656	1.536546057	2	1	100	2.342610491	2.35E-06
ENSG00000154174	TOMM70A	3	q12.2	0.336775447	1.509323148	1.496191002	2	1	4.920971096	NA	NA
ENSG00000158714	SLAMF8	1	q23.2	0.336748277	1.399706394	1.467502808	2	1	100	NA	NA
ENSG00000119782	FKBP1B	2	p23.3	0.336672119	1.396112825	1.371763284	2	1	100	NA	NA
ENSG00000118260	CREB1	2	q33.3	0.335812433	1.414550052	1.396623371	2	1	9.1419054	NA	NA
ENSG00000167034	NKX3-1	8	p21.2	0.335762664	1.366651644	1.423943057	2	1	52.95792721	NA	NA
ENSG00000108947	EFNB3	17	p13.1	0.335661342	2.711113224	2.715407865	1	0	0	NA	NA
ENSG00000006118	TMEM132A	11	q12.2	0.335594212	1.675279949	1.640046159	2	1	100	NA	NA
ENSG00000132164	SLC6A11	3	p25.3	0.335337143	1.460192364	1.432868814	2	1	43.96870245	NA	NA
ENSG00000106605	BLVRA	7	p13	0.334894063	1.281604717	1.294803084	2	1	11.76952591	NA	NA
ENSG00000173452	TMEM196	7	p21.1	0.334871006	2.32179865	2.729151566	1	0	0	NA	NA
ENSG00000142694	EVA1B	1	p34.3	0.334753419	1.331357796	1.34018414	2	1	31.74922365	NA	NA
ENSG00000159263	SIM2	21	q22.13	0.334413188	1.670963523	1.556597864	2	1	74.18719669	2.794266146	0.000111277
ENSG00000110900	TSPAN11	12	p11.21	0.334117058	1.630241659	1.581532373	2	1	100	NA	NA
ENSG00000255872		9	p13.1	0.333896462	1.268034574	1.267855024	2	1	28.70477261	NA	NA
ENSG00000122176	FMOD	1	q32.1	0.333753961	2.773159401	2.882347711	1	0	0	NA	NA
ENSG00000174948	GPR149	3	q25.2	0.333710724	2.917835533	2.481271534	1	1	0	NA	NA
ENSG00000147679	UTP23	8	q24.11	0.333439443	1.622096314	1.636557596	2	1	8.14378763	NA	NA
ENSG00000115363	EVA1A	2	p12	0.333433126	1.492363212	1.516596447	2	1	100	NA	NA
ENSG00000101447	FAM83D	20	q11.23	0.333395846	2.974404052	2.887177044	1	0	0	1.642439311	0.011200533
ENSG00000170417	TMEM182	2	q12.1	0.333359051	2.901646718	2.793228585	1	0	0	NA	NA
ENSG00000114450	GNB4	3	q26.33	0.333314961	1.380436628	1.355479861	2	1	2.17351025	NA	NA
ENSG00000100162	CENPM	22	q13.2	0.333291715	1.481181635	1.478825531	2	1	19.2841089	NA	NA
ENSG00000135535	CD164	6	q21	0.333153047	2.534056678	2.62603816	1	0	0	NA	NA
ENSG00000196411	EPHB4	7	q22.1	0.333074001	1.383781081	1.378824865	2	1	7.889658386	NA	NA
ENSG00000236269	ENO1-IT1	1	p36.23	0.333034172	2.381084611	2.397544473	1	0	0	NA	NA
ENSG00000104341	LAPTM4B	8	q22.1	0.332979798	2.684565019	2.720677782	1	0	0	NA	NA
ENSG00000173950	XXYLT1	3	q29	0.33290098	1.468184254	1.451380223	2	1	40.25464056	NA	NA
ENSG00000139629	GALNT6	12	q13.13	0.332732049	1.72980489	1.576640476	2	1	100	NA	NA
ENSG00000171132	PRKCE	2	p21	0.332614343	1.432166123	1.36780903	2	1	16.96923342	NA	NA
ENSG00000089327	FXYD5	19	q13.12	0.332260915	1.364703948	1.31629034	2	1	100	NA	NA
ENSG00000166105	GLB1L3	11	q25	0.332051324	3.100476084	3.084778791	1	0	0	NA	NA
ENSG00000112667	DNPH1	6	p21.1	0.331727117	1.69218953	1.692151024	2	1	100	NA	NA
ENSG00000277791	PSMB3	17	q12	0.331360631	1.285274118	1.270974384	2	1	12.24836803	NA	NA
ENSG00000184254	ALDH1A3	15	q26.3	0.331301033	2.069064604	2.376535736	2	1	100	NA	NA
ENSG00000179222	MAGED1	X	p11.22	0.330824412	1.390875203	1.342460717	2	1	45.20419696	NA	NA
ENSG00000132938	MTUS2	13	q12.3	0.330791819	1.344455415	1.266674349	2	1	100	NA	NA
ENSG00000166068	SPRED1	15	q14	0.330787603	1.275156179	1.2979609	2	1	30.67572367	NA	NA
ENSG00000136158	SPRY2	13	q31.1	0.330692723	1.707109364	1.747268212	2	1	100	NA	NA
ENSG00000155850	SLC26A2	5	q32	0.330658259	1.413866708	1.386646989	2	1	26.49555589	NA	NA
ENSG00000183196	CHST6	16	q23.1	0.330229335	2.457327887	2.757526107	1	0	0	NA	NA
ENSG00000182013	PNMAL1	19	q13.32	0.330160611	3.029171834	2.855479631	1	0	0	NA	NA
ENSG00000198301	SDAD1	4	q21.1	0.330034463	1.441859354	1.457867433	2	1	100	NA	NA
ENSG00000129562	DAD1	14	q11.2	0.329748124	1.24014453	1.260113043	2	1	7.799152905	NA	NA
ENSG00000055211	GINM1	6	q25.1	0.329568589	1.392041193	1.387017637	2	1	2.813324017	NA	NA
ENSG00000085491	SLC25A24	1	p13.3	0.329226454	1.362345805	1.253456419	2	1	23.75259764	NA	NA
ENSG00000115602	IL1RL1	2	q12.1	0.329006296	1.860319595	1.896789205	2	1	100	NA	NA
ENSG00000138336	TET1	10	q21.3	0.328440389	2.358109289	2.445529554	1	0	0	NA	NA
ENSG00000182010	RTKN2	10	q21.2	0.327529842	1.263733295	1.344048926	2	1	9.883982813	NA	NA
ENSG00000078596	ITM2A	X	q21.1	0.327374873	2.705908028	2.707873395	1	0	0	NA	NA
ENSG00000137273	FOXF2	6	p25.3	0.32714961	1.306060146	1.288582218	2	1	100	NA	NA
ENSG00000108883	EFTUD2	17	q21.31	0.326615413	1.578349937	1.595162572	2	1	100	NA	NA
ENSG00000095002	MSH2	2	p21	0.32652946	1.426209505	1.31844504	2	1	11.25655358	NA	NA
ENSG00000135250	SRPK2	7	q22.3	0.326370471	1.40580818	1.410093524	2	1	17.8024747	2.7602421	0.000107082
ENSG00000184985	SORCS2	4	p16.1	0.326344112	1.272777667	1.338129212	2	1	100	NA	NA
ENSG00000177426	TGIF1	18	p11.31	0.326148473	1.705844987	1.656618468	2	1	100	NA	NA
ENSG00000144580	RQCD1	2	q35	0.326029213	1.257357549	1.274133793	2	1	23.17937197	NA	NA
ENSG00000113658	SMAD5	5	q31.1	0.325806347	1.341290826	1.389437709	2	1	35.16028044	NA	NA
ENSG00000079150	FKBP7	2	q31.2	0.325634118	1.479528338	1.456666483	2	1	100	NA	NA
ENSG00000090861	AARS	16	q22.1	0.325413763	1.174320193	1.153113377	2	1	100	NA	NA
ENSG00000239672	NME1	17	q21.33	0.325152702	2.398193203	2.391288456	1	0	0	NA	NA
ENSG00000134109	EDEM1	3	p26.1	0.324807785	1.545554129	1.537031943	2	1	100	NA	NA
ENSG00000105639	JAK3	19	p13.11	0.324080372	1.859630282	1.817902624	2	1	100	NA	NA
ENSG00000248099	INSL3	19	p13.11	0.324080372	1.345707515	1.317453117	2	1	100	NA	NA
ENSG00000121211	MND1	4	q31.3	0.323566901	1.901618934	1.914346151	2	1	100	NA	NA
ENSG00000099901	RANBP1	22	q11.21	0.323560297	1.376165272	1.352536906	2	1	16.72589787	NA	NA
ENSG00000146433	TMEM181	6	q25.3	0.323506872	1.224961865	1.278011451	2	1	100	NA	NA
ENSG00000011201	ANOS1	X	p22.31	0.322745963	3.057682988	3.223844658	1	0	0	NA	NA
ENSG00000066379	ZNRD1	6	p22.1	0.322717935	1.303965093	1.327265628	2	1	8.624296695	NA	NA
ENSG00000166510	CCDC68	18	q21.2	0.322713184	1.92183049	1.916985815	2	1	100	NA	NA
ENSG00000167173	C15orf39	15	q24.2	0.322177865	1.371558567	1.364194678	2	1	100	NA	NA
ENSG00000058804	NDC1	1	p32.3	0.321925791	1.385500076	1.417978622	2	1	29.56155525	NA	NA
ENSG00000115355	CCDC88A	2	p16.1	0.321722072	1.298519117	1.338832713	2	1	35.2094576	NA	NA
ENSG00000112655	PTK7	6	p21.1	0.321576687	1.409023728	1.326059754	2	1	17.6132602	NA	NA
ENSG00000135632	SMYD5	2	p13.2	0.32143455	1.398485755	1.38008951	2	1	100	NA	NA
ENSG00000136560	TANK	2	q24.2	0.32142889	1.332711674	1.342476087	2	1	2.357172104	NA	NA
ENSG00000134569	LRP4	11	p11.2	0.321232727	1.628193781	1.697363076	2	1	100	NA	NA
ENSG00000147145	LPAR4	X	q21.1	0.320831536	1.611979981	1.432415272	2	1	100	NA	NA
ENSG00000143127	ITGA10	1	q21.1	0.320774448	2.281560467	2.311397874	2	1	100	NA	NA
ENSG00000165061	ZMAT4	8	p11.21	0.320757144	3.182394185	2.963728862	1	0	0	NA	NA
ENSG00000158270	COLEC12	18	p11.32	0.320738788	1.442593017	1.409650742	2	1	3.330789842	NA	NA
ENSG00000116857	TMEM9	1	q32.1	0.320145501	1.311491233	1.321642087	2	1	0.650139621	NA	NA
ENSG00000157778	PSMG3	7	p22.3	0.319699395	1.290287182	1.310683606	2	1	12.07029765	NA	NA
ENSG00000111728	ST8SIA1	12	p12.1	0.319072951	2.507502594	2.292872682	2	1	100	NA	NA
ENSG00000120526	NUDCD1	8	q23.1	0.319068021	1.377518506	1.384414026	2	1	20.060391	NA	NA
ENSG00000168476	REEP4	8	p21.3	0.319022288	1.258255897	1.233012397	2	1	100	NA	NA
ENSG00000156787	TBC1D31	8	q24.13	0.318945365	1.561730875	1.616184055	2	1	100	NA	NA
ENSG00000224971	SUMO2P3	7	p11.2	0.318873312	2.151550837	2.268324377	1	0	0	NA	NA
ENSG00000228532		X	q23	0.318873312	2.151550837	2.268324377	1	0	0	NA	NA
ENSG00000235238	SUMO2P1	6	p22.1	0.318873312	2.151550837	2.268324377	1	0	0	NA	NA
ENSG00000248278	SUMO2P17	17	q21.32	0.318873312	2.151550837	2.268324377	1	0	0	NA	NA
ENSG00000188612	SUMO2	17	q25.1	0.318873312	2.151550837	2.268324377	1	0	0	1.44438915	0.032002149
ENSG00000231764	DLX6-AS1	7	q21.3	0.318836815	2.310232118	2.520600533	1	0	0	NA	NA
ENSG00000143977	SNRPG	2	p13.3	0.318715517	1.118924596	1.160430784	2	1	12.16018804	NA	NA
ENSG00000114279	FGF12	3	q29	0.31870076	2.069737749	1.950319855	2	1	100	NA	NA
ENSG00000188483	IER5L	9	q34.11	0.318519631	1.422582243	1.453709067	2	1	100	NA	NA
ENSG00000150961	SEC24D	4	q26	0.31837992	1.2523302	1.26782708	2	1	26.33125867	NA	NA
ENSG00000114978	MOB1A	2	p13.1	0.318332834	2.299282407	2.278887234	1	0	0	NA	NA
ENSG00000174886	NDUFA11	19	p13.3	0.318292944	1.315391464	1.341464677	2	1	38.66179633	NA	NA
ENSG00000267740		19	p13.3	0.318292944	1.315391464	1.341464677	2	1	38.66179633	NA	NA
ENSG00000205937	RNPS1	16	p13.3	0.318096061	1.173436874	1.160461667	2	1	28.39555006	NA	NA
ENSG00000196227	FAM217B	20	q13.33	0.31795019	1.304365244	1.247283431	2	1	100	1.532757232	6.27E-06
ENSG00000165417	GTF2A1	14	q31.1	0.317817373	2.289191809	2.412385549	1	0	0	NA	NA
ENSG00000177519	RPRM	2	q23.3	0.317812355	1.476363974	1.343292305	2	1	100	NA	NA
ENSG00000174840	PDE12	3	p14.3	0.317597269	1.227538402	1.196766272	2	1	27.41311027	NA	NA
ENSG00000189060	H1F0	22	q13.1	0.317430046	1.376055535	1.347095779	2	1	36.37363673	NA	NA
ENSG00000197594	ENPP1	6	q23.2	0.316987582	2.604734447	2.561038569	1	0	0	NA	NA
ENSG00000137168	PPIL1	6	p21.2	0.316980899	1.272685843	1.24817248	2	1	24.62745866	NA	NA
ENSG00000182628	SKA2	17	q22	0.316913707	1.252213134	1.260412497	2	1	5.42692731	NA	NA
ENSG00000185338	SOCS1	16	p13.13	0.316789417	1.471573763	1.505900718	2	1	100	2.33827415	0.00177513
ENSG00000106789	CORO2A	9	q22.33	0.316738389	1.166050291	1.235412262	2	1	100	NA	NA
ENSG00000196628	TCF4	18	q21.2	0.316500766	1.491359668	1.528850002	2	1	28.23122703	NA	NA
ENSG00000140534	TICRR	15	q26.1	0.316197586	1.272619	1.297054206	2	1	15.76603917	NA	NA
ENSG00000143367	TUFT1	1	q21.3	0.315993142	1.454160573	1.500153895	2	1	100	NA	NA
ENSG00000241258	CRCP	7	q11.21	0.315915559	1.250552565	1.334585276	2	1	10.05820908	NA	NA
ENSG00000128040	SPINK2	4	q12	0.315908516	2.01161955	1.70473156	2	1	100	NA	NA
ENSG00000116062	MSH6	2	p16.3	0.315565596	1.461830957	1.563817875	2	1	100	NA	NA
ENSG00000044090	CUL7	6	p21.1	0.315465482	1.29335158	1.239364874	2	1	19.33738683	NA	NA
ENSG00000109685	WHSC1	4	p16.3	0.314932347	1.762592169	1.658982518	2	1	100	NA	NA
ENSG00000021574	SPAST	2	p22.3	0.314886646	1.335414798	1.361885636	2	1	3.870352966	NA	NA
ENSG00000239264	TXNDC5	6	p24.3	0.314567685	1.239348662	1.246292041	2	1	1.90828756	1.865586878	0.021825575
ENSG00000197753	LHFPL5	6	p21.31	0.314355598	1.125597707	1.126834683	2	1	100	NA	NA
ENSG00000184640	2009-09-01	17	q25.3	0.314193949	1.116223608	1.144635435	2	1	100	3.871771575	8.45E-09
ENSG00000145604	SKP2	5	p13.2	0.314116263	1.601483812	1.672422326	2	1	100	NA	NA
ENSG00000104064	GABPB1	15	q21.2	0.314079529	1.288244078	1.273376607	2	1	8.723033591	NA	NA
ENSG00000150275	PCDH15	10	q21.1	0.313538056	1.324196508	1.339112023	2	1	100	NA	NA
ENSG00000116774	OLFML3	1	p13.2	0.31337261	1.601518466	1.555529527	2	1	28.50007623	NA	NA
ENSG00000187837	HIST1H1C	6	p22.2	0.313258134	1.519570704	1.428928433	2	1	100	NA	NA
ENSG00000264944	MIR3620	1	q42.13	0.313141771	2.314986956	2.270512177	1	0	0	NA	NA
ENSG00000197299	BLM	15	q26.1	0.312995227	1.354768639	1.435891468	2	1	31.56360644	NA	NA
ENSG00000163479	SSR2	1	q22	0.312891975	1.142209173	1.199368727	2	1	3.620993356	NA	NA
ENSG00000122025	FLT3	13	q12.2	0.312674974	1.148979237	1.138402416	2	1	100	NA	NA
ENSG00000142156	COL6A1	21	q22.3	0.312619525	1.36023363	1.329170665	2	1	13.38698537	NA	NA
ENSG00000183019	MCEMP1	19	p13.2	0.312519584	1.298785358	1.299854511	2	1	100	NA	NA
ENSG00000150394	CDH8	16	q21	0.312494726	1.361333672	1.464730916	2	1	52.3084339	NA	NA
ENSG00000204435	CSNK2B	6	p21.33	0.312067995	1.102057163	1.146999239	2	1	2.779475973	NA	NA
ENSG00000069275	NUCKS1	1	q32.1	0.311980568	1.251926907	1.274622064	2	1	15.59227976	NA	NA
ENSG00000159164	SV2A	1	q21.2	0.311889718	1.307393433	1.334734064	2	1	20.93848018	1.705606654	0.000641132
ENSG00000102780	DGKH	13	q14.11	0.311806444	1.399532876	1.422913929	2	1	100	NA	NA
ENSG00000123131	PRDX4	X	p22.11	0.31156671	1.35553071	1.318723935	2	1	41.52667241	NA	NA
ENSG00000180992	MRPL14	6	p21.1	0.31145967	1.210547883	1.171407464	2	1	2.267984722	NA	NA
ENSG00000156639	ZFAND3	6	p21.2	0.311197302	1.259746276	1.180591674	2	1	10.40552016	NA	NA
ENSG00000169299	PGM2	4	p14	0.310962048	1.436561056	1.445722006	2	1	100	NA	NA
ENSG00000182747	SLC35D3	6	q23.3	0.310915195	1.707042933	1.482505237	2	1	100	NA	NA
ENSG00000169855	ROBO1	3	p12.3	0.310826252	1.860500526	1.846329009	2	1	100	NA	NA
ENSG00000138092	CENPO	2	p23.3	0.310812907	1.562842836	1.541237648	2	1	100	NA	NA
ENSG00000124194	GDAP1L1	20	q13.12	0.310705879	1.128380889	1.11394982	2	1	100	NA	NA
ENSG00000136731	UGGT1	2	q14.3	0.310494883	1.391483671	1.260944144	2	1	33.98099862	NA	NA
ENSG00000230124	ACBD6	1	q25.3	0.310401988	1.177986521	1.144991375	2	1	17.85547659	NA	NA
ENSG00000196576	PLXNB2	22	q13.33	0.310352017	1.194914392	1.174572939	2	1	100	NA	NA
ENSG00000109832	DDX25	11	q24.2	0.310129594	1.262143689	1.227364746	2	1	100	NA	NA
ENSG00000167977	KCTD5	16	p13.3	0.309950747	1.405290137	1.386787816	2	1	100	NA	NA
ENSG00000072110	ACTN1	14	q24.1	0.309839037	1.389090134	1.444188102	2	1	100	NA	NA
ENSG00000213780	GTF2H4	6	p21.33	0.309710127	1.232622807	1.203305724	2	1	100	NA	NA
ENSG00000100271	TTLL1	22	q13.2	0.309365439	1.449309837	1.468452566	2	1	100	NA	NA
ENSG00000261801	LOXL1-AS1	15	q24.1	0.309271267	2.515740471	2.593757897	1	0	0	NA	NA
ENSG00000092470	WDR76	15	q15.3	0.309228051	1.265900489	1.347293372	2	1	6.123284408	NA	NA
ENSG00000104687	GSR	8	p12	0.309031234	1.430322283	1.391618457	2	1	5.721199587	NA	NA
ENSG00000105223	PLD3	19	q13.2	0.308941632	1.32638593	1.325836244	2	1	8.002691156	NA	NA
ENSG00000138757	G3BP2	4	q21.1	0.308813323	1.212485101	1.233509948	2	1	19.54977549	NA	NA
ENSG00000108946	PRKAR1A	17	q24.2	0.308714656	1.361961519	1.350912679	2	1	27.3556744	NA	NA
ENSG00000188677	PARVB	22	q13.31	0.308186337	2.256939804	2.097114442	2	1	100	NA	NA
ENSG00000147655	RSPO2	8	q23.1	0.308141826	2.111809097	1.615211198	2	1	100	NA	NA
ENSG00000120324	PCDHB10	5	q31.3	0.30804701	1.015054704	1.120125644	2	1	100	NA	NA
ENSG00000136379	ABHD17C	15	q25.1	0.307747593	1.27961062	1.210926138	2	1	53.82209424	NA	NA
ENSG00000196313	POM121	7	q11.23	0.307521753	1.287250078	1.333642907	2	1	4.625048723	NA	NA
ENSG00000272391	POM121C	7	q11.23	0.307521753	1.287250078	1.333642907	2	1	4.625048723	NA	NA
ENSG00000181291	TMEM132E	17	q12	0.307325156	1.132779824	1.100436083	2	1	100	NA	NA
ENSG00000125611	CHCHD5	2	q14.1	0.307204592	1.280476838	1.269187364	2	1	0.868773701	NA	NA
ENSG00000181588	MEX3D	19	p13.3	0.307201683	1.374388077	1.455877755	2	1	100	NA	NA
ENSG00000163918	RFC4	3	q27.3	0.30710037	1.583019255	1.607018544	2	1	100	NA	NA
ENSG00000095380	NANS	9	q22.33	0.306536618	1.264966473	1.279779394	2	1	100	NA	NA
ENSG00000169330	KIAA1024	15	q25.1	0.306486348	2.029604171	2.153677384	2	1	100	NA	NA
ENSG00000106399	RPA3	7	p21.3	0.306311891	1.356141855	1.343728861	2	1	47.96254042	NA	NA
ENSG00000162813	BPNT1	1	q41	0.305667592	1.091813822	1.091931062	2	1	100	NA	NA
ENSG00000163032	VSNL1	2	p24.2	0.305588102	1.783572287	1.746343091	2	1	100	NA	NA
ENSG00000133466	C1QTNF6	22	q12.3	0.305541849	1.665997822	1.578916648	2	1	100	NA	NA
ENSG00000103152	MPG	16	p13.3	0.305355332	1.086833952	1.105666179	2	1	100	NA	NA
ENSG00000144120	TMEM177	2	q14.2	0.305300514	1.160369215	1.171288243	2	1	34.32059477	1.542941053	0.078113537
ENSG00000218336	TENM3	4	q34.3	0.305092163	1.20832039	1.283256187	2	1	9.628519769	NA	NA
ENSG00000136010	ALDH1L2	12	q23.3	0.304658104	1.293637634	1.322234992	2	1	100	NA	NA
ENSG00000165244	ZNF367	9	q22.32	0.304396	1.474911983	1.447603019	2	1	50.03695356	NA	NA
ENSG00000115935	WIPF1	2	q31.1	0.304359005	1.155442028	1.206462512	2	1	20.26089814	NA	NA
ENSG00000054392	HHAT	1	q32.2	0.304239438	1.521217357	1.551336884	2	1	100	NA	NA
ENSG00000145248	SLC10A4	4	p11	0.304201362	1.45805281	1.54585356	2	1	100	NA	NA
ENSG00000168546	GFRA2	8	p21.3	0.304194383	1.517509768	1.776289	2	1	100	NA	NA
ENSG00000136603	SKIL	3	q26.2	0.30418605	1.543108429	1.545608817	2	1	100	NA	NA
ENSG00000008441	NFIX	19	p13.13	0.304148813	1.39396108	1.383651392	2	1	38.52657396	3.097449619	2.34E-36
ENSG00000075618	FSCN1	7	p22.1	0.304126345	2.29825865	2.413714055	1	0	0	NA	NA
ENSG00000109103	UNC119	17	q11.2	0.303493186	1.26182069	1.244822479	2	1	100	NA	NA
ENSG00000169084	DHRSX	X	p22.33	0.303030176	1.14030651	1.26568155	2	1	20.34663579	NA	NA
ENSG00000018699	TTC27	2	p22.3	0.302982318	1.525565151	1.500451417	2	1	100	NA	NA
ENSG00000163832	ELP6	3	p21.31	0.30286002	1.38774738	1.416494208	2	1	100	NA	NA
ENSG00000120093	HOXB3	17	q21.32	0.302684405	1.252436494	1.296761373	2	1	100	NA	NA
ENSG00000197081	IGF2R	6	q25.3	0.3021811	1.298332641	1.292234772	2	1	17.93870559	NA	NA
ENSG00000146425	DYNLT1	6	q25.3	0.301919709	1.232570644	1.256404229	2	1	100	NA	NA
ENSG00000232040	ZBED9	6	p22.1	0.301806259	2.745207254	2.650566434	1	0	0	NA	NA
ENSG00000104904	OAZ1	19	p13.3	0.301586667	1.163615683	1.185933759	2	1	15.59590685	1.537875511	0.004950197
ENSG00000171812	COL8A2	1	p34.3	0.30141136	2.364143263	2.47166794	1	0	0	4.045281873	4.52E-95
ENSG00000096654	ZNF184	6	p22.1	0.301325156	1.426728539	1.384713074	2	1	8.563646727	NA	NA
ENSG00000067167	TRAM1	8	q13.3	0.301158161	2.11372072	2.115741229	1	0	0	NA	NA
ENSG00000005884	ITGA3	17	q21.33	0.301152841	2.252589406	2.308960764	1	1	0	NA	NA
ENSG00000147676	MAL2	8	q24.12	0.301101316	1.283272169	1.323159309	2	1	100	NA	NA
ENSG00000198807	PAX9	14	q13.3	0.300874093	2.643639256	2.752837059	1	0	0	2.39173625	0.038851706
ENSG00000169900	PYDC1	16	p11.2	0.300744585	2.167542166	2.137407979	1	1	0	NA	NA
ENSG00000103490	PYCARD	16	p11.2	0.300744585	1.471133027	1.460441948	2	1	100	NA	NA
ENSG00000169604	ANTXR1	2	p13.3	0.300602479	2.627751628	2.680086615	1	0	0	NA	NA
ENSG00000086062	B4GALT1	9	p21.1	0.300569853	1.099163384	1.200111025	2	1	21.18042443	NA	NA
ENSG00000213983	AP1G2	14	q11.2	0.300478496	1.270081392	1.372090237	2	1	42.57382452	NA	NA
ENSG00000164651	SP8	7	p21.1	0.300461228	1.394267678	1.435037347	2	1	50.38218383	2.848813507	1.92E-05
ENSG00000093009	CDC45	22	q11.21	0.300459028	1.505076459	1.497470914	2	1	26.59004178	NA	NA
ENSG00000274290	HIST1H2BE	6	p22.2	0.300315845	2.633894935	2.569581304	1	0	0	NA	NA
ENSG00000116001	TIA1	2	p13.3	0.300307642	1.486930096	1.419484161	2	1	100	NA	NA
ENSG00000104327	CALB1	8	q21.3	0.300187776	1.421355272	1.470238923	2	1	100	3.286613997	0.024408477
ENSG00000122550	KLHL7	7	p15.3	0.300062576	1.313432001	1.352913245	2	1	57.65930224	NA	NA
ENSG00000062822	POLD1	19	q13.33	0.299885742	1.150787547	1.172034288	2	1	100	NA	NA
ENSG00000062582	MRPS24	7	p13	0.299773399	1.155358998	1.119434371	2	1	10.57266977	NA	NA
ENSG00000235531	MSC-AS1	8	q13.3	0.299766143	2.396514646	2.334865419	1	0	0	3.025474839	0.005952193
ENSG00000140563	MCTP2	15	q26.2	0.299394517	2.099193193	1.966507273	2	1	100	NA	NA
ENSG00000144867	SRPRB	3	q22.1	0.299130993	1.329787728	1.372271258	2	1	16.56112082	NA	NA
ENSG00000022567	SLC45A4	8	q24.3	0.29911232	1.228351135	1.247269061	2	1	15.56787944	2.156883264	7.46E-05
ENSG00000109339	MAPK10	4	q21.3	0.299079496	1.242594205	1.207428008	2	1	100	NA	NA
ENSG00000019186	CYP24A1	20	q13.2	0.298820826	2.820261649	3.063489514	1	0	0	NA	NA
ENSG00000156876	SASS6	1	p21.2	0.298779704	1.198709731	1.233991406	2	1	100	NA	NA
ENSG00000170836	PPM1D	17	q23.2	0.298715332	1.377077251	1.366338771	2	1	20.05420746	NA	NA
ENSG00000081277	PKP1	1	q32.1	0.298414035	1.672961919	1.49237648	2	1	100	2.924746526	0.00017709
ENSG00000004866	ST7	7	q31.2	0.298391309	1.325283379	1.276736192	2	1	28.43352531	NA	NA
ENSG00000243317	C7orf73	7	q33	0.298185404	2.258059832	2.231006488	1	0	0	2.285566445	0.000369087
ENSG00000180198	RCC1	1	p35.3	0.297948867	1.558036407	1.643965466	2	1	100	NA	NA
ENSG00000104147	OIP5	15	q15.1	0.297924762	1.400206665	1.390292458	2	1	27.15792976	NA	NA
ENSG00000111669	TPI1	12	p13.31	0.297870451	1.153558674	1.17574055	2	1	1.811267136	NA	NA
ENSG00000104388	RAB2A	8	q12.1	0.297799421	2.18305105	2.16855796	1	0	0	NA	NA
ENSG00000093000	NUP50	22	q13.31	0.297589898	1.466596562	1.381997294	2	1	100	NA	NA
ENSG00000105829	BET1	7	q21.3	0.29741271	1.095646089	1.159334088	2	1	33.31339629	NA	NA
ENSG00000162695	SLC30A7	1	p21.2	0.296442109	1.216441745	1.179816224	2	1	21.59425889	-5.435890628	0.061638705
ENSG00000149428	HYOU1	11	q23.3	0.296142213	1.173020066	1.216795849	2	1	100	NA	NA
ENSG00000164509	IL31RA	5	q11.2	0.295903946	1.533255556	1.462974167	2	1	100	NA	NA
ENSG00000160888	IER2	19	p13.13	0.295540998	1.316749514	1.158584145	2	1	100	NA	NA
ENSG00000175792	RUVBL1	3	q21.3	0.29533613	1.141562005	1.14732239	2	1	17.78793233	NA	NA
ENSG00000161798	AQP5	12	q13.12	0.29529746	1.352257636	1.284057735	2	1	100	NA	NA
ENSG00000130035	GALNT8	12	p13.32	0.295220196	2.479974853	2.720226766	1	0	0	NA	NA
ENSG00000237693	IRGM	5	q33.1	0.295200059	1.386098095	1.370878024	2	1	100	1.979959939	0.010752581
ENSG00000082397	EPB41L3	18	p11.31	0.295079283	1.35872513	1.356193395	2	1	100	NA	NA
ENSG00000273355		18	p11.32	0.295060465	2.227765459	2.256403904	1	0	0	NA	NA
ENSG00000218739	CEBPZOS	2	p22.2	0.294896706	1.154714744	1.180317451	2	1	39.47485076	NA	NA
ENSG00000125995	ROMO1	20	q11.22	0.29482289	1.205170707	1.247185859	2	1	3.263633627	NA	NA
ENSG00000163393	SLC22A15	1	p13.1	0.294661531	1.271080481	1.296030987	2	1	100	NA	NA
ENSG00000141576	RNF157	17	q25.1	0.294613088	1.241766353	1.244311034	2	1	100	NA	NA
ENSG00000084652	TXLNA	1	p35.2	0.294110665	1.294354728	1.298712536	2	1	100	NA	NA
ENSG00000175832	ETV4	17	q21.31	0.293815171	1.482351666	1.428126384	2	1	36.34000621	NA	NA
ENSG00000184898	RBM43	2	q23.3	0.293422383	1.005641164	1.000936014	2	1	100	NA	NA
ENSG00000163923	RPL39L	3	q27.3	0.293297078	1.97401543	1.922497055	2	1	100	NA	NA
ENSG00000189057	FAM111B	11	q12.1	0.29328218	2.404600244	2.562461439	1	0	0	NA	NA
ENSG00000147144	CCDC120	X	p11.23	0.293225403	1.078223162	1.108875445	2	1	100	3.582103534	0.000229632
ENSG00000166959	MS4A8	11	q12.2	0.293000697	1.195231105	1.08711092	2	1	100	NA	NA
ENSG00000182916	TCEAL7	X	q22.2	0.292633174	2.361262258	2.445223716	1	0	0	NA	NA
ENSG00000151322	NPAS3	14	q13.1	0.292597362	2.334853467	2.791076981	1	0	0	NA	NA
ENSG00000177096	FAM109B	22	q13.2	0.292524615	1.123190643	1.170778631	2	1	15.95003891	NA	NA
ENSG00000240694	PNMA2	8	p21.2	0.292328155	2.34315144	2.228474032	2	1	100	NA	NA
ENSG00000136859	ANGPTL2	9	q33.3	0.292177021	1.80801775	1.842409548	2	1	100	NA	NA
ENSG00000170180	GYPA	4	q31.21	0.292158267	1.296442918	1.197656368	2	1	100	NA	NA
ENSG00000115234	SNX17	2	p23.3	0.292062049	1.07686966	1.122560665	2	1	29.31881293	NA	NA
ENSG00000105447	GRWD1	19	q13.33	0.29180378	1.233296812	1.298379475	2	1	100	3.119047133	7.52E-07
ENSG00000114315	HES1	3	q29	0.291773678	1.215497912	1.236616104	2	1	100	NA	NA
ENSG00000068784	SRBD1	2	p21	0.291760508	1.162477657	1.182364155	2	1	23.77612786	NA	NA
ENSG00000135446	CDK4	12	q14.1	0.291633241	1.238181834	1.207642477	2	1	30.29750568	NA	NA
ENSG00000164758	MED30	8	q24.11	0.29161082	1.28660778	1.31555449	2	1	100	NA	NA
ENSG00000004468	CD38	4	p15.32	0.291465389	1.235236059	1.347962583	2	1	100	NA	NA
ENSG00000051523	CYBA	16	q24.2	0.291398798	1.174816548	1.191040374	2	1	100	NA	NA
ENSG00000067596	DHX8	17	q21.31	0.291355583	1.271522245	1.29587277	2	1	8.530042893	NA	NA
ENSG00000119946	CNNM1	10	q24.2	0.291307121	1.093353291	1.12443963	2	1	33.87196349	NA	NA
ENSG00000213923	CSNK1E	22	q13.1	0.291229972	1.489309731	1.402465014	2	1	100	NA	NA
ENSG00000164659	KIAA1324L	7	q21.12	0.291094117	1.310447055	1.30614171	2	1	100	NA	NA
ENSG00000166523	CLEC4E	12	p13.31	0.290945745	1.305691429	1.27799983	2	1	100	NA	NA
ENSG00000115241	PPM1G	2	p23.3	0.290479253	1.131462971	1.10339022	2	1	13.84321562	NA	NA
ENSG00000071462	WBSCR22	7	q11.23	0.290375274	1.101740959	1.162948814	2	1	8.863100376	NA	NA
ENSG00000189091	SF3B3	16	q22.1	0.290131771	1.129795949	1.146522338	2	1	13.14354566	NA	NA
ENSG00000162961	DPY30	2	p22.3	0.290056851	1.17845118	1.173917453	2	1	17.44052382	NA	NA
ENSG00000115806	GORASP2	2	q31.1	0.28998697	1.121051332	1.082025132	2	1	0.954407772	NA	NA
ENSG00000038945	MSR1	8	p22	0.289586401	1.356053281	1.223483565	2	1	100	NA	NA
ENSG00000158373	HIST1H2BD	6	p22.2	0.289450098	2.968711978	2.832883167	1	0	0	NA	NA
ENSG00000280614		21	p11.2	0.28938711	2.424638993	2.424754579	1	0	0	NA	NA
ENSG00000280800		21	p11.2	0.28938711	2.424638993	2.424754579	1	0	0	NA	NA
ENSG00000281181		21	p11.2	0.28938711	2.424638993	2.424754579	1	0	0	NA	NA
ENSG00000141526	SLC16A3	17	q25.3	0.289350994	2.459508817	2.4274697	2	1	100	2.335701977	0.008577439
ENSG00000242247	ARFGAP3	22	q13.2	0.289215885	1.018339553	1.044520698	2	1	3.853718766	NA	NA
ENSG00000198931	APRT	16	q24.3	0.289142091	1.667339564	1.610117064	2	1	100	NA	NA
ENSG00000070950	RAD18	3	p25.3	0.289073747	1.520030817	1.531773746	2	1	100	NA	NA
ENSG00000074696	HACD3	15	q22.31	0.288977619	2.316001099	2.259793684	1	0	0	NA	NA
ENSG00000105640	RPL18A	19	p13.11	0.288623602	1.154717666	1.145010163	2	1	29.98748053	NA	NA
ENSG00000092068	SLC7A8	14	q11.2	0.288542222	1.320548461	1.344996034	2	1	48.8816228	NA	NA
ENSG00000136238	RAC1	7	p22.1	0.288512922	1.236803236	1.174412194	2	1	7.514138793	NA	NA
ENSG00000197471	SPN	16	p11.2	0.288323845	1.302615302	1.232332428	2	1	100	NA	NA
ENSG00000101457	DNTTIP1	20	q13.12	0.28816279	1.106311269	1.121535516	2	1	35.00757113	NA	NA
ENSG00000172845	SP3	2	q31.1	0.288059703	1.206275387	1.221499568	2	1	22.0879034	NA	NA
ENSG00000005075	POLR2J	7	q22.1	0.288016186	1.07679382	1.116351403	2	1	1.586183942	NA	NA
ENSG00000175093	SPSB4	3	q23	0.287484621	1.802702211	1.807028647	2	1	100	NA	NA
ENSG00000104213	PDGFRL	8	p22	0.287472308	1.166045055	1.250190047	2	1	100	NA	NA
ENSG00000199753	SNORD104	17	q23.3	0.287468261	1.473101249	1.522575213	2	1	100	NA	NA
ENSG00000105438	KDELR1	19	q13.33	0.287109991	1.142457905	1.154012149	2	1	31.32940192	NA	NA
ENSG00000262633		17	q21.32	0.28667651	1.796225601	1.850730942	2	1	100	NA	NA
ENSG00000275713	HIST1H2BH	6	p22.2	0.286303476	2.38607871	2.385244579	1	0	0	NA	NA
ENSG00000138311	ZNF365	10	q21.2	0.286233337	2.628724696	2.456824652	1	0	0	NA	NA
ENSG00000035141	FAM136A	2	p13.3	0.286123598	1.217381477	1.25184717	2	1	31.56565828	NA	NA
ENSG00000170627	GTSF1	12	q13.13	0.286069511	1.500295692	1.709268637	2	1	100	1.459361378	0.057078329
ENSG00000246089		8	p23.1	0.286007791	2.414937656	2.455347885	1	0	0	NA	NA
ENSG00000155893	PXYLP1	3	q23	0.285798504	1.26966687	1.269422784	2	1	14.42001663	NA	NA
ENSG00000254087	LYN	8	q12.1	0.285719977	1.222162399	1.196400149	2	1	100	NA	NA
ENSG00000164885	CDK5	7	q36.1	0.285700156	1.216264072	1.193779964	2	1	2.48433464	NA	NA
ENSG00000258741		15	q26.1	0.285659895	2.271662119	2.323761461	1	0	0	NA	NA
ENSG00000136960	ENPP2	8	q24.12	0.285584403	2.776135744	2.629994935	1	0	0	NA	NA
ENSG00000183145	RIPPLY3	21	q22.13	0.285539635	1.55299426	1.552553747	2	1	100	2.338707703	1.71E-05
ENSG00000030110	BAK1	6	p21.31	0.285539279	1.375042823	1.378879134	2	1	100	NA	NA
ENSG00000165055	METTL2B	7	q32.1	0.285486994	1.212367374	1.216722472	2	1	16.23119098	NA	NA
ENSG00000087995	METTL2A	17	q23.2	0.285486994	1.212367374	1.216722472	2	1	16.23119098	NA	NA
ENSG00000135299	ANKRD6	6	q15	0.285326114	1.243962704	1.421376599	2	1	100	NA	NA
ENSG00000143507	DUSP10	1	q41	0.285223582	1.326126246	1.298031553	2	1	10.44816764	NA	NA
ENSG00000178665	ZNF713	7	p11.2	0.28500559	2.077659719	2.29257972	1	0	0	NA	NA
ENSG00000162511	LAPTM5	1	p35.2	0.284964729	1.152854956	1.335190044	2	1	100	NA	NA
ENSG00000189184	PCDH18	4	q28.3	0.284949844	1.595152042	1.624035795	2	1	16.2271871	NA	NA
ENSG00000108846	ABCC3	17	q21.33	0.284708486	1.358456313	1.319745886	2	1	100	NA	NA
ENSG00000047410	TPR	1	q31.1	0.284659542	1.172287417	1.198101841	2	1	9.491801877	NA	NA
ENSG00000157637	SLC38A10	17	q25.3	0.284640481	1.283606184	1.310111669	2	1	9.891456395	NA	NA
ENSG00000136840	ST6GALNAC4	9	q34.11	0.284437781	1.430511107	1.299580779	2	1	100	NA	NA
ENSG00000173473	SMARCC1	3	p21.31	0.284223979	1.29617333	1.332640611	2	1	36.29341026	NA	NA
ENSG00000100138	SNU13	22	q13.2	0.284010289	1.156870615	1.148916406	2	1	2.799626809	NA	NA
ENSG00000249319		7	q11.21	0.283878078	1.162350695	1.230901719	2	1	18.77691924	NA	NA
ENSG00000119335	SET	9	q34.11	0.283620289	1.298874824	1.270568651	2	1	39.41801659	NA	NA
ENSG00000103460	TOX3	16	q12.1	0.28354692	1.897859207	1.540748086	2	1	100	NA	NA
ENSG00000007372	PAX6	11	p13	0.28336766	1.659428096	1.47799867	2	1	49.99691015	3.135865273	0.000201415
ENSG00000166681	NGFRAP1	X	q22.2	0.283276328	1.419862807	1.425715358	2	1	100	NA	NA
ENSG00000135829	DHX9	1	q25.3	0.28309084	2.007809943	2.255626531	1	0	0	NA	NA
ENSG00000165934	CPSF2	14	q32.12	0.283036061	1.541335464	1.515641793	2	1	100	NA	NA
ENSG00000203727	SAMD5	6	q24.3	0.282725653	3.003376409	2.502520629	1	0	0	NA	NA
ENSG00000111786	SRSF9	12	q24.31	0.282699868	1.102209623	1.079249459	2	1	13.19196357	NA	NA
ENSG00000132646	PCNA	20	p12.3	0.282340948	1.186804787	1.197840857	2	1	9.9757836	NA	NA
ENSG00000006042	TMEM98	17	q11.2	0.282112503	1.343266174	1.444900006	2	1	100	NA	NA
ENSG00000198673	FAM19A2	12	q14.1	0.281852072	1.765741283	1.717484168	2	1	100	NA	NA
ENSG00000147434	CHRNA6	8	p11.21	0.281823692	0.966133514	0.935711265	2	1	100	NA	NA
ENSG00000185112	FAM43A	3	q29	0.281384704	1.573789674	1.658667144	2	1	100	NA	NA
ENSG00000006704	GTF2IRD1	7	q11.23	0.281239506	1.156702303	1.169350834	2	1	100	NA	NA
ENSG00000134049	IER3IP1	18	q21.1	0.280993802	1.124854297	1.148460513	2	1	22.86892651	NA	NA
ENSG00000177556	ATOX1	5	q33.1	0.280900393	1.077476202	1.054453885	2	1	20.92254738	NA	NA
ENSG00000168264	IRF2BP2	1	q42.3	0.280843849	1.606109921	1.606893057	2	1	100	NA	NA
ENSG00000113742	CPEB4	5	q35.2	0.280780754	2.338782984	2.317043007	1	0	0	NA	NA
ENSG00000205436	EXOC3L4	14	q32.32	0.28077288	1.039599393	1.028034249	2	1	100	2.307438821	0.023272714
ENSG00000177565	TBL1XR1	3	q26.32	0.280749752	1.282290942	1.271156153	2	1	35.31543013	NA	NA
ENSG00000196449	YRDC	1	p34.3	0.280736956	1.445131016	1.406547569	2	1	100	NA	NA
ENSG00000184076	UQCR10	22	q12.2	0.280734133	1.981281117	1.884296205	2	1	100	NA	NA
ENSG00000168172	HOOK3	8	p11.21	0.280337015	1.143073776	1.159363921	2	1	22.48602286	NA	NA
ENSG00000014123	UFL1	6	q16.1	0.280223313	1.221983127	1.208780623	2	1	19.79260206	NA	NA
ENSG00000143226	FCGR2A	1	q23.3	0.28015531	1.278196219	1.194599342	2	1	100	NA	NA
ENSG00000072694	FCGR2B	1	q23.3	0.28015531	1.671388081	1.640655418	2	1	100	NA	NA
ENSG00000244682	FCGR2C	1	q23.3	0.28015531	1.671388081	1.640655418	2	1	100	NA	NA
ENSG00000111110	PPM1H	12	q14.2	0.280138692	1.228955761	1.227729099	2	1	24.70647481	NA	NA
ENSG00000111218	PRMT8	12	p13.32	0.279721437	1.112070262	1.100120539	2	1	100	NA	NA
ENSG00000164761	TNFRSF11B	8	q24.12	0.279710701	1.433938896	1.373072371	2	1	100	NA	NA
ENSG00000127463	EMC1	1	p36.13	0.279609017	1.59598642	1.722696855	2	1	100	NA	NA
ENSG00000151615	POU4F2	4	q31.22	0.279337279	1.545594508	1.536690111	2	1	100	NA	NA
ENSG00000104611	SH2D4A	8	p21.3	0.279154859	1.623227572	1.588491159	2	1	0.486523313	NA	NA
ENSG00000084774	CAD	2	p23.3	0.279153656	1.390639349	1.45217023	2	1	100	NA	NA
ENSG00000102144	PGK1	X	q21.1	0.279153126	1.160208413	1.159886306	2	1	31.6684365	NA	NA
ENSG00000198088	NUP62CL	X	q22.3	0.279147664	2.559727275	2.401587837	1	0	0	NA	NA
ENSG00000197991	PCDH20	13	q21.2	0.279054629	1.914008082	1.880198781	2	1	100	NA	NA
ENSG00000280165	PCDH20	13	q21.2	0.279054629	1.914008082	1.880198781	2	1	100	NA	NA
ENSG00000170852	KBTBD2	7	p14.3	0.278989391	2.17815509	2.225523526	1	0	0	NA	NA
ENSG00000156795	WDYHV1	8	q24.13	0.278928598	1.184341581	1.15744507	2	1	30.34629373	NA	NA
ENSG00000198797	BRINP2	1	q25.2	0.278875568	1.222651143	1.184763657	2	1	7.364907462	NA	NA
ENSG00000171016	PYGO1	15	q21.3	0.278770462	2.147715134	2.149798479	1	0	0	NA	NA
ENSG00000092445	TYRO3	15	q15.1	0.278685318	1.245500021	1.198537591	2	1	100	NA	NA
ENSG00000154473	BUB3	10	q26.13	0.278617883	1.143160856	1.156169875	2	1	11.71098734	NA	NA
ENSG00000124216	SNAI1	20	q13.13	0.278584016	1.126694014	1.093718859	2	1	100	NA	NA
ENSG00000102387	TAF7L	X	q22.1	0.27856835	2.824246986	2.533541126	1	0	0	NA	NA
ENSG00000070961	ATP2B1	12	q21.33	0.277753291	1.27513551	1.2658798	2	1	48.35647008	NA	NA
ENSG00000129317	PUS7L	12	q12	0.277646151	1.367402117	1.433429648	2	1	100	NA	NA
ENSG00000229833	PET100	19	p13.2	0.276983982	2.180822331	2.221149813	1	0	0	NA	NA
ENSG00000268400		19	p13.2	0.276983982	2.180822331	2.221149813	1	0	0	NA	NA
ENSG00000159259	CHAF1B	21	q22.12	0.276563212	1.447638541	1.432713758	2	1	100	NA	NA
ENSG00000244563		2	q14.3	0.276419623	2.243505727	2.220689846	1	0	0	NA	NA
ENSG00000161980	POLR3K	16	p13.3	0.27638448	1.328446128	1.376402401	2	1	100	NA	NA
ENSG00000071564	TCF3	19	p13.3	0.276325106	1.378950809	1.390880511	2	1	3.750565478	NA	NA
ENSG00000228474	OST4	2	p23.3	0.276033548	1.051381042	1.082447234	2	1	24.23096322	NA	NA
ENSG00000148908	RGS10	10	q26.11	0.276032299	1.316508124	1.31372343	2	1	100	NA	NA
ENSG00000155974	GRIP1	12	q14.3	0.275883816	2.134865339	1.954953324	2	1	100	NA	NA
ENSG00000158869	FCER1G	1	q23.3	0.275856405	1.308377218	1.326478522	2	1	100	2.242133628	0.02006147
ENSG00000128951	DUT	15	q21.1	0.275835316	1.658688539	1.783970233	2	1	100	NA	NA
ENSG00000166927	MS4A7	11	q12.2	0.275769899	1.260488869	1.241788026	2	1	100	NA	NA
ENSG00000109790	KLHL5	4	p14	0.275649058	1.186710781	1.179086938	2	1	100	NA	NA
ENSG00000197380	DACT3	19	q13.32	0.275568293	1.28383655	1.284400616	2	1	22.90001982	NA	NA
ENSG00000151364	KCTD14	11	q14.1	0.275411777	1.458222185	1.585291977	2	1	100	NA	NA
ENSG00000100092	SH3BP1	22	q13.1	0.27534486	1.305028736	1.356096007	2	1	100	NA	NA
ENSG00000130829	DUSP9	X	q28	0.27517573	1.718393988	1.427738047	2	1	8.39304138	NA	NA
ENSG00000128059	PPAT	4	q12	0.274973174	1.222420265	1.18018712	2	1	48.35925261	NA	NA
ENSG00000146966	DENND2A	7	q34	0.274944553	1.202420347	1.151035393	2	1	100	NA	NA
ENSG00000178295	GEN1	2	p24.2	0.27483209	1.118650655	1.237432926	2	1	17.39681889	NA	NA
ENSG00000172922	RNASEH2C	11	q13.1	0.274471464	0.928180316	0.927303342	2	1	100	NA	NA
ENSG00000173272	MZT2A	2	q21.1	0.274403337	1.13227481	1.13660286	2	1	11.86654925	NA	NA
ENSG00000101680	LAMA1	18	p11.31	0.274167789	1.095408616	1.224896122	2	1	40.72702503	NA	NA
ENSG00000165102	HGSNAT	8	p11.21	0.274145795	0.969122139	1.139762523	2	1	51.90002883	NA	NA
ENSG00000058063	ATP11B	3	q26.33	0.274109619	1.195985611	1.193009908	2	1	47.4299806	NA	NA
ENSG00000105793	GTPBP10	7	q21.13	0.2737729	1.163187595	1.187696636	2	1	3.859727771	NA	NA
ENSG00000198876	DCAF12	9	p13.3	0.273758911	1.082389477	1.06894844	2	1	23.07165511	NA	NA
ENSG00000189227	C15orf61	15	q23	0.273721945	1.180258438	1.202865974	2	1	49.17667109	NA	NA
ENSG00000163083	INHBB	2	q14.2	0.273517847	1.491447267	1.566451892	2	1	100	NA	NA
ENSG00000147649	MTDH	8	q22.1	0.273474098	1.124735645	1.112231827	2	1	38.73705065	NA	NA
ENSG00000225976		10	p11.23	0.273185189	1.938163979	2.003335288	1	0	0	NA	NA
ENSG00000268942	CKS1BP3	5	q12.1	0.273185189	1.938163979	2.003335288	1	0	0	NA	NA
ENSG00000160213	CSTB	21	q22.3	0.273096578	1.139819336	1.13112653	2	1	100	NA	NA
ENSG00000130726	TRIM28	19	q13.43	0.273059963	1.071311263	1.014133789	2	1	100	NA	NA
ENSG00000156535	CD109	6	q13	0.272803872	1.912555561	1.835336057	2	1	100	NA	NA
ENSG00000173198	CYSLTR1	X	q21.1	0.272646607	1.16542076	1.180636589	2	1	100	NA	NA
ENSG00000115364	MRPL19	2	p12	0.272320873	1.170094642	1.148084741	2	1	7.65997457	NA	NA
ENSG00000273014		7	p14.3	0.272317917	2.1728598	2.304054506	1	0	0	NA	NA
ENSG00000281332	LINC00997	7	p14.3	0.272317917	2.1728598	2.304054506	1	0	0	NA	NA
ENSG00000162408	NOL9	1	p36.31	0.272317539	1.116200812	1.145873007	2	1	7.244527464	NA	NA
ENSG00000156172	C8orf37	8	q22.1	0.272195285	2.393004716	2.388020614	1	0	0	NA	NA
ENSG00000176428	VPS37D	7	q11.23	0.271984469	1.113272793	1.160557552	2	1	14.3853753	NA	NA
ENSG00000147548	WHSC1L1	8	p11.23	0.271851158	2.090307186	2.076467929	1	0	0	NA	NA
ENSG00000011304	PTBP1	19	p13.3	0.271805063	1.03405263	1.041842266	2	1	34.55780647	1.679485017	2.49E-06
ENSG00000143156	NME7	1	q24.2	0.271793404	1.068518787	1.051896904	2	1	38.26548255	NA	NA
ENSG00000144810	COL8A1	3	q12.1	0.271780874	1.382684676	1.471630515	2	1	100	NA	NA
ENSG00000158560	DYNC1I1	7	q21.3	0.271431274	1.368795543	1.290372443	2	1	100	NA	NA
ENSG00000080986	NDC80	18	p11.32	0.271136523	1.626396553	1.522563434	2	1	100	NA	NA
ENSG00000118482	PHF3	6	q12	0.271108805	1.158796296	1.164784833	2	1	19.16580446	NA	NA
ENSG00000111348	ARHGDIB	12	p12.3	0.270385486	1.021867237	1.186734884	2	1	100	NA	NA
ENSG00000184232	OAF	11	q23.3	0.2702152	1.163081728	1.188307824	2	1	100	NA	NA
ENSG00000225706	PTPRD-AS1	9	p24.1	0.270157979	2.157997164	2.220397093	1	0	0	NA	NA
ENSG00000109705	NKX3-2	4	p15.33	0.269982028	2.321802739	2.326294689	1	0	0	NA	NA
ENSG00000118705	RPN2	20	q11.23	0.269794878	1.039700911	1.074795309	2	1	2.259823436	NA	NA
ENSG00000161036	LRWD1	7	q22.1	0.269698986	1.030455245	1.022546562	2	1	100	NA	NA
ENSG00000083444	PLOD1	1	p36.22	0.269592792	1.178908539	1.167799259	2	1	4.064097001	NA	NA
ENSG00000237190	CDKN2AIPNL	5	q31.1	0.269501473	1.098925028	1.091911327	2	1	19.89218813	NA	NA
ENSG00000103723	AP3B2	15	q25.2	0.269397409	1.082293385	1.070953474	2	1	100	NA	NA
ENSG00000106397	PLOD3	7	q22.1	0.269384869	1.312869218	1.341487805	2	1	100	-5.505207918	0.007285183
ENSG00000167470	MIDN	19	p13.3	0.26933797	1.1052865	1.014824182	2	1	100	NA	NA
ENSG00000168348	INSM2	14	q13.2	0.269151259	1.289785134	1.305712284	2	1	100	NA	NA
ENSG00000155561	NUP205	7	q33	0.268992946	1.162538717	1.218437192	2	1	15.52017675	NA	NA
ENSG00000101811	CSTF2	X	q22.1	0.268983933	1.130043012	1.199803905	2	1	0.25837349	NA	NA
ENSG00000269743	SLC25A53	X	q22.2	0.268938863	1.367078527	1.392737392	2	1	100	NA	NA
ENSG00000076826	CAMSAP3	19	p13.2	0.268891254	0.951752992	0.95975574	2	1	100	1.931313988	0.014769808
ENSG00000177679	SRRM3	7	q11.23	0.268859936	1.094656369	1.081574147	2	1	100	NA	NA
ENSG00000198113	TOR4A	9	q34.3	0.268767697	1.106417576	1.077957284	2	1	100	NA	NA
ENSG00000163655	GMPS	3	q25.31	0.268759591	1.605746608	1.661022914	2	1	100	NA	NA
ENSG00000144278	GALNT13	2	q23.3	0.268645976	1.238946346	1.128684932	2	1	100	NA	NA
ENSG00000079462	PAFAH1B3	19	q13.2	0.268237194	1.127573057	1.114047891	2	1	100	NA	NA
ENSG00000105486	LIG1	19	q13.33	0.268170058	1.107639731	1.152225836	2	1	100	NA	NA
ENSG00000245694	CRNDE	16	q12.2	0.268041938	2.32521634	2.22929202	1	0	0	NA	NA
ENSG00000145740	SLC30A5	5	q13.1	0.267813553	1.209255872	1.244637869	2	1	100	NA	NA
ENSG00000066855	MTFR1	8	q13.1	0.26773128	1.343843442	1.337447134	2	1	8.163997264	NA	NA
ENSG00000226237		9	q21.33	0.267726846	2.006552759	2.102756227	1	0	0	NA	NA
ENSG00000185203	WASIR1	X	q28	0.267668959	1.898404812	2.109920587	1	0	0	NA	NA
ENSG00000231439	WASIR2	16	p13.3	0.267668959	1.898404812	2.109920587	1	0	0	NA	NA
ENSG00000205060	SLC35B4	7	q33	0.267663424	1.46827472	1.490656226	2	1	100	NA	NA
ENSG00000163902	RPN1	3	q21.3	0.267465623	1.243775492	1.275602309	2	1	100	NA	NA
ENSG00000197265	GTF2E2	8	p12	0.267369902	1.114193889	1.07661416	2	1	17.00296562	NA	NA
ENSG00000168393	DTYMK	2	q37.3	0.267354047	1.146703415	1.190929318	2	1	100	NA	NA
ENSG00000139624	CERS5	12	q13.12	0.267308368	1.025744837	1.024411711	2	1	100	NA	NA
ENSG00000102178	UBL4A	X	q28	0.267303068	1.190216281	1.181451907	2	1	100	NA	NA
ENSG00000123388	HOXC11	12	q13.13	0.267195993	2.240112686	2.207477095	1	0	0	NA	NA
ENSG00000151014	NOCT	4	q31.1	0.267128935	1.324850666	1.278462228	2	1	100	NA	NA
ENSG00000116406	EDEM3	1	q25.3	0.266977525	2.037294356	2.099642287	1	0	0	NA	NA
ENSG00000011105	TSPAN9	12	p13.33	0.266822321	1.390181519	1.365906198	2	1	100	NA	NA
ENSG00000160013	PTGIR	19	q13.32	0.266335397	1.306296391	1.215696174	2	1	100	1.79863098	0.00010973
ENSG00000170425	ADORA2B	17	p12	0.266305654	1.886133683	1.829650043	2	1	100	NA	NA
ENSG00000176108	CHMP6	17	q25.3	0.266236612	1.071504752	1.031010903	2	1	100	NA	NA
ENSG00000248672	LY75-CD302	2	q24.2	0.266206876	2.731523128	2.793454652	1	1	0	3.322069441	0.000496482
ENSG00000119630	PGF	14	q24.3	0.266180168	1.483934808	1.316168064	2	1	30.99088858	1.979617449	0.015377928
ENSG00000198826	ARHGAP11A	15	q13.3	0.266171868	2.572674436	2.685941571	1	0	0	NA	NA
ENSG00000063587	ZNF275	X	q28	0.265923752	1.954732234	2.128086305	1	0	0	NA	NA
ENSG00000124688	MAD2L1BP	6	p21.1	0.265779192	0.952551674	0.955903659	2	1	100	NA	NA
ENSG00000116747	TROVE2	1	q31.2	0.265539894	1.015061027	1.159864427	2	1	100	NA	NA
ENSG00000106069	CHN2	7	p14.3	0.26541006	2.294158169	2.392366026	1	0	0	NA	NA
ENSG00000149968	MMP3	11	q22.2	0.265328769	1.889624133	1.660118134	2	1	100	NA	NA
ENSG00000274588	DGKK	X	p11.22	0.265198069	1.347444834	1.256764553	2	1	100	NA	NA
ENSG00000143889	HNRNPLL	2	p22.1	0.264960661	1.022426177	1.087478853	2	1	17.05037578	NA	NA
ENSG00000114956	DGUOK	2	p13.1	0.264837604	1.076752572	1.073595239	2	1	44.52670548	NA	NA
ENSG00000108479	GALK1	17	q25.1	0.264764397	1.149185214	1.058251897	2	1	100	NA	NA
ENSG00000171700	RGS19	20	q13.33	0.264478168	1.053627656	1.04603598	2	1	100	NA	NA
ENSG00000034510	TMSB10	2	p11.2	0.264304834	0.983666638	0.98616026	2	1	100	NA	NA
ENSG00000181381	DDX60L	4	q32.3	0.264300497	2.309062377	2.337750445	1	0	0	NA	NA
ENSG00000162623	TYW3	1	p31.1	0.264261279	1.229186669	1.186244239	2	1	100	NA	NA
ENSG00000076716	GPC4	X	q26.2	0.264236729	1.398631866	1.460364475	2	1	100	NA	NA
ENSG00000182492	BGN	X	q28	0.264137404	1.618508344	1.641494026	2	1	100	NA	NA
ENSG00000196937	FAM3C	7	q31.31	0.264136324	1.129117661	1.109718684	2	1	34.52660527	NA	NA
ENSG00000213281	NRAS	1	p13.2	0.264060555	0.979005686	0.992053593	2	1	17.20856059	NA	NA
ENSG00000151466	SCLT1	4	q28.2	0.26383802	2.336324278	2.324149871	1	0	0	NA	NA
ENSG00000121552	CSTA	3	q21.1	0.263544918	1.447328061	1.411400954	2	1	100	NA	NA
ENSG00000155511	GRIA1	5	q33.2	0.263528002	1.659234662	1.622614187	2	1	100	NA	NA
ENSG00000206053	HN1L	16	p13.3	0.26346195	1.11035039	1.107302159	2	1	100	1.45066611	4.08E-06
ENSG00000196747	HIST1H2AI	6	p22.1	0.26318652	2.263334292	2.215955692	1	0	0	NA	NA
ENSG00000109472	CPE	4	q32.3	0.263058609	2.143018055	2.18060089	1	0	0	NA	NA
ENSG00000112715	VEGFA	6	p21.1	0.262911834	1.42903331	1.422634803	2	1	100	NA	NA
ENSG00000150753	CCT5	5	p15.2	0.262820315	1.119845464	1.175031148	2	1	5.342608175	NA	NA
ENSG00000188312	CENPP	9	q22.31	0.262774792	1.56575022	1.509072176	2	1	100	NA	NA
ENSG00000102007	PLP2	X	p11.23	0.262746462	0.917691604	0.931636763	2	1	100	NA	NA
ENSG00000113448	PDE4D	5	q12.1	0.262396946	2.336964845	2.205972119	1	0	0	NA	NA
ENSG00000137672	TRPC6	11	q22.1	0.262305858	1.095293271	1.049451007	2	1	100	NA	NA
ENSG00000101203	COL20A1	20	q13.33	0.261999675	1.83187116	1.698707982	2	1	100	NA	NA
ENSG00000106327	TFR2	7	q22.1	0.261936802	1.285178473	1.207706725	2	1	100	2.930118108	0.00026677
ENSG00000146223	RPL7L1	6	p21.1	0.261932983	1.015531569	1.030935722	2	1	35.02195234	NA	NA
ENSG00000115041	KCNIP3	2	q11.1	0.261886501	0.9812867	0.947219414	2	1	100	NA	NA
ENSG00000219545	UMAD1	7	p21.3	0.261874705	1.865738065	2.139140132	1	0	0	NA	NA
ENSG00000167799	NUDT8	11	q13.2	0.261873345	1.84958007	1.849610445	1	1	0	NA	NA
ENSG00000176095	IP6K1	3	p21.31	0.261766789	1.273629654	1.309172803	2	1	100	NA	NA
ENSG00000142541	RPL13A	19	q13.33	0.261481439	1.188468451	1.172318383	2	1	100	NA	NA
ENSG00000202503	SNORD34	19	q13.33	0.261481439	0.957807077	0.960322526	2	1	100	NA	NA
ENSG00000205189	ZBTB10	8	q21.13	0.261303593	2.162880347	2.192019172	1	0	0	NA	NA
ENSG00000126953	TIMM8A	X	q22.1	0.261302255	1.335838791	1.301072521	2	1	100	NA	NA
ENSG00000112309	B3GAT2	6	q13	0.261216307	1.325106674	1.322649831	2	1	100	NA	NA
ENSG00000149923	PPP4C	16	p11.2	0.261171775	1.286454567	1.293300828	2	1	100	NA	NA
ENSG00000242173	ARHGDIG	16	p13.3	0.261105248	1.25447067	1.262249092	2	1	100	NA	NA
ENSG00000169919	GUSB	7	q11.21	0.261066093	0.982825589	1.004735596	2	1	100	NA	NA
ENSG00000071655	MBD3	19	p13.3	0.260992195	1.037157869	1.075599111	2	1	16.45856973	2.11573114	0.013240417
ENSG00000145817	YIPF5	5	q31.3	0.260891211	1.137851944	1.140190395	2	1	20.43630316	NA	NA
ENSG00000140836	ZFHX3	16	q22.3	0.260815818	1.246942498	1.250007383	2	1	100	NA	NA
ENSG00000164532	TBX20	7	p14.2	0.260775742	1.359653826	1.110577819	2	1	100	3.30870368	2.92E-07
ENSG00000071051	NCK2	2	q12.2	0.260469887	1.064952865	1.095789992	2	1	11.5726501	1.50795368	0.067698019
ENSG00000175538	KCNE3	11	q13.4	0.260438506	1.471207991	1.456694784	2	1	100	NA	NA
ENSG00000125885	MCM8	20	p12.3	0.260096147	1.193106004	1.236121804	2	1	8.406519113	NA	NA
ENSG00000055332	EIF2AK2	2	p22.2	0.259972811	1.341904369	1.379789124	2	1	100	NA	NA
ENSG00000112245	PTP4A1	6	q12	0.25989332	2.107258964	2.059727365	1	0	0	NA	NA
ENSG00000215717	TMEM167B	1	p13.3	0.259847642	1.118585617	1.149988986	2	1	10.33675472	NA	NA
ENSG00000175175	PPM1E	17	q22	0.259839133	1.461009407	1.41508614	2	1	100	NA	NA
ENSG00000108468	CBX1	17	q21.32	0.259762112	1.286811299	1.325104457	2	1	29.31371311	NA	NA
ENSG00000170421	KRT8	12	q13.13	0.259731702	1.538209694	1.438784459	2	1	100	NA	NA
ENSG00000196277	GRM7	3	p26.1	0.259720235	1.658052238	1.390625674	2	1	100	NA	NA
ENSG00000134755	DSC2	18	q12.1	0.259661405	1.703790815	1.339632833	2	1	100	NA	NA
ENSG00000003137	CYP26B1	2	p13.2	0.259597295	2.394523218	2.295648813	1	0	0	NA	NA
ENSG00000196557	CACNA1H	16	p13.3	0.259225018	1.017423404	1.002187272	2	1	100	NA	NA
ENSG00000166342	NETO1	18	q22.3	0.259082454	2.641188023	2.237453779	2	1	100	NA	NA
ENSG00000124783	SSR1	6	p24.3	0.258563969	1.848268413	1.855318901	1	0	0	NA	NA
ENSG00000086475	SEPHS1	10	p13	0.258507405	1.166956125	1.240543093	2	1	6.644925058	NA	NA
ENSG00000185624	P4HB	17	q25.3	0.258394269	1.144609741	1.154788606	2	1	100	NA	NA
ENSG00000197496	SLC2A10	20	q13.12	0.258239461	1.204922375	1.302785934	2	1	100	2.434256233	2.06E-11
ENSG00000002822	MAD1L1	7	p22.3	0.258206595	1.37395833	1.336494227	2	1	100	NA	NA
ENSG00000143319	ISG20L2	1	q23.1	0.25814446	1.016694135	1.108939427	2	1	41.32943518	NA	NA
ENSG00000132932	ATP8A2	13	q12.13	0.257972913	2.289948289	2.367612312	1	0	0	1.942163167	2.81E-06
ENSG00000168785	TSPAN5	4	q23	0.257654853	2.377676946	2.410174822	1	0	0	NA	NA
ENSG00000020181	ADGRA2	8	p11.23	0.257560688	1.427595952	1.388743941	2	1	100	2.687409779	0.003762844
ENSG00000163602	RYBP	3	p13	0.257387386	1.286474365	1.294447439	2	1	29.22424558	NA	NA
ENSG00000114439	BBX	3	q13.12	0.257373076	1.129660845	1.118686191	2	1	28.17820642	NA	NA
ENSG00000136045	PWP1	12	q23.3	0.25735853	1.004540001	1.003975279	2	1	9.127349284	NA	NA
ENSG00000141543	EIF4A3	17	q25.3	0.257347883	1.008433815	1.002363118	2	1	15.57308448	1.534122954	3.04E-05
ENSG00000223953	C1QTNF5	11	q23.3	0.257236777	1.091952888	1.09818693	2	1	100	NA	NA
ENSG00000235718	MFRP	11	q23.3	0.257236777	1.136055407	1.133833524	2	1	100	NA	NA
ENSG00000259159	MFRP	11	q23.3	0.257236777	1.091952888	1.09818693	2	1	100	NA	NA
ENSG00000131015	ULBP2	6	q25.1	0.257210582	2.243345613	2.165115458	1	0	0	NA	NA
ENSG00000166450	PRTG	15	q21.3	0.257100986	1.028633446	1.071748885	2	1	100	NA	NA
ENSG00000124532	MRS2	6	p22.3	0.256929679	1.13248167	1.135079555	2	1	29.40780925	NA	NA
ENSG00000171451	DSEL	18	q22.1	0.25678107	1.453573196	1.538587761	2	1	100	NA	NA
ENSG00000100401	RANGAP1	22	q13.2	0.25677499	1.03182488	1.016295849	2	1	100	NA	NA
ENSG00000225614	ZNF469	16	q24.2	0.256735055	2.56897825	2.145777391	1	0	0	NA	NA
ENSG00000240972	MIF	22	q11.23	0.256601374	1.497982601	1.591670144	2	1	100	NA	NA
ENSG00000090054	SPTLC1	9	q22.31	0.256498127	1.260744843	1.381179579	2	1	60.67189613	NA	NA
ENSG00000115128	SF3B6	2	p23.3	0.256434602	0.985259296	0.977099757	2	1	10.25745338	2.614731506	6.09E-05
ENSG00000106460	TMEM106B	7	p21.3	0.256315315	2.106701467	2.109073586	1	0	0	NA	NA
ENSG00000176769	TCERG1L	10	q26.3	0.256294227	1.135379912	1.068681561	2	1	100	NA	NA
ENSG00000198108	CHSY3	5	q23.3	0.256261207	2.034451684	2.218161131	1	0	0	NA	NA
ENSG00000118242	MREG	2	q35	0.256093241	1.292588382	1.38895361	2	1	100	2.370038825	1.41E-17
ENSG00000184672	RALYL	8	q21.2	0.256071381	1.032382775	1.112553247	2	1	100	NA	NA
ENSG00000164167	LSM6	4	q31.22	0.255965999	1.128837236	1.097094053	2	1	8.719121027	NA	NA
ENSG00000128524	ATP6V1F	7	q32.1	0.255965328	0.962133375	0.958933	2	1	31.89472782	NA	NA
ENSG00000156218	ADAMTSL3	15	q25.2	0.255831081	2.610025968	2.824167972	1	0	0	NA	NA
ENSG00000101752	MIB1	18	q11.2	0.255714955	1.072302934	1.048565064	2	1	52.52815818	NA	NA
ENSG00000152082	MZT2B	2	q21.1	0.255512135	1.037340124	1.041905507	2	1	7.668449571	2.050983386	0.009786018
ENSG00000164366	CCDC127	5	p15.33	0.255438115	1.191921846	1.22195085	2	1	100	NA	NA
ENSG00000105983	LMBR1	7	q36.3	0.255253536	1.993008237	2.231501216	1	0	0	NA	NA
ENSG00000164815	ORC5	7	q22.2	0.255147947	1.146683048	1.110522433	2	1	28.52575939	NA	NA
ENSG00000136891	TEX10	9	q31.1	0.255006124	1.141763217	1.124217325	2	1	21.22967621	NA	NA
ENSG00000165731	RET	10	q11.21	0.254952179	1.057049713	1.150275728	2	1	100	NA	NA
ENSG00000197705	KLHL14	18	q12.1	0.254706067	1.309964105	1.441132852	2	1	100	NA	NA
ENSG00000078177	N4BP2	4	p14	0.254540161	1.393733515	1.417791085	2	1	100	NA	NA
ENSG00000176407	KCMF1	2	p11.2	0.254439873	0.943590173	0.979991965	2	1	23.25602424	NA	NA
ENSG00000204065	TCEAL5	X	q22.1	0.25435148	1.780761222	1.805014613	1	1	0	NA	NA
ENSG00000204071	TCEAL6	X	q22.1	0.25435148	1.780761222	1.805014613	1	1	0	NA	NA
ENSG00000100823	APEX1	14	q11.2	0.254329847	1.246186977	1.283992816	2	1	100	NA	NA
ENSG00000214517	PPME1	11	q13.4	0.253914203	1.096973063	1.097196373	2	1	100	NA	NA
ENSG00000188706	ZDHHC9	X	q26.1	0.253823241	1.458407676	1.462214876	2	1	100	NA	NA
ENSG00000087258	GNAO1	16	q13	0.25379648	1.514848579	1.539334034	2	1	100	NA	NA
ENSG00000128050	PAICS	4	q12	0.253501065	0.985730873	0.993689827	2	1	100	NA	NA
ENSG00000164604	GPR85	7	q31.1	0.253336544	2.457125938	2.365507201	1	0	0	NA	NA
ENSG00000244038	DDOST	1	p36.12	0.253150756	1.081037033	1.056244137	2	1	12.19825554	NA	NA
ENSG00000164603	C7orf60	7	q31.1	0.253126496	2.014752584	2.154355019	1	0	0	NA	NA
ENSG00000229637	PRAC2	17	q21.32	0.252973375	2.527700933	2.496230201	1	0	0	2.871445524	0.007423122
ENSG00000277542		17	q21.32	0.252973375	2.527700933	2.496230201	1	0	0	NA	NA
ENSG00000155307	SAMSN1	21	q11.2	0.252968855	1.123449019	1.104577153	2	1	100	NA	NA
ENSG00000078053	AMPH	7	p14.1	0.252633727	2.407875854	2.433572163	1	0	0	NA	NA
ENSG00000172061	LRRC15	3	q29	0.252525056	2.122949856	1.77199874	2	1	100	2.113590418	0.016027435
ENSG00000213047	DENND1B	1	q31.3	0.25249103	2.008016746	2.015288998	1	0	0	NA	NA
ENSG00000116096	SPR	2	p13.2	0.252375661	1.092659285	1.091606053	2	1	19.37369543	NA	NA
ENSG00000102038	SMARCA1	X	q26.1	0.25230612	1.500678532	1.532916131	2	1	100	NA	NA
ENSG00000169851	PCDH7	4	p15.1	0.252286767	1.062376105	1.101696214	2	1	100	NA	NA
ENSG00000179399	GPC5	13	q31.3	0.252198746	0.899913333	0.925833659	2	1	100	NA	NA
ENSG00000197872	FAM49A	2	p24.2	0.251997283	2.281583902	2.345828578	1	0	0	NA	NA
ENSG00000182534	MXRA7	17	q25.1	0.251945931	1.007419068	1.00553235	2	1	100	NA	NA
ENSG00000178607	ERN1	17	q23.3	0.251907855	1.063315989	1.145566312	2	1	26.03277526	NA	NA
ENSG00000116830	TTF2	1	p13.1	0.251810344	1.15402697	1.193338644	2	1	100	NA	NA
ENSG00000104888	SLC17A7	19	q13.33	0.251758079	1.089049722	0.952005244	2	1	100	NA	NA
ENSG00000137463	MGARP	4	q31.1	0.251663058	1.046945834	0.988213154	2	1	100	NA	NA
ENSG00000048162	NOP16	5	q35.2	0.251534809	0.998515641	0.989625608	2	1	100	NA	NA
ENSG00000146587	RBAK	7	p22.1	0.251512164	2.009989898	2.283575254	1	0	0	NA	NA
ENSG00000141696	P3H4	17	q21.2	0.251406398	1.337820774	1.239380974	2	1	18.00772717	NA	NA
ENSG00000172216	CEBPB	20	q13.13	0.251345035	1.402179797	1.365820682	2	1	100	NA	NA
ENSG00000019991	HGF	7	q21.11	0.251315883	1.553294303	1.249236607	2	1	100	NA	NA
ENSG00000152049	KCNE4	2	q36.1	0.251262592	2.397856361	2.352356683	1	0	0	NA	NA
ENSG00000050820	BCAR1	16	q23.1	0.251225463	0.933987913	0.904852726	2	1	100	NA	NA
ENSG00000162373	BEND5	1	p33	0.251189998	1.549628832	1.435206573	2	1	50.26870439	NA	NA
ENSG00000280874		1	q21.2	0.251068613	2.524417591	2.472111323	1	0	0	NA	NA
ENSG00000281134		1	q21.2	0.251068613	2.524417591	2.472111323	1	0	0	NA	NA
ENSG00000104331	IMPAD1	8	q12.1	0.250700976	1.820724179	1.983915123	1	0	0	NA	NA
ENSG00000172757	CFL1	11	q13.1	0.250475912	1.122079285	1.085958057	2	1	44.89911486	NA	NA
ENSG00000176381	PRR18	6	q27	0.250458547	2.242784456	2.218261852	1	0	0	NA	NA
ENSG00000065308	TRAM2	6	p12.2	0.25022997	1.059762545	1.016723557	2	1	100	NA	NA
ENSG00000181218	HIST3H2A	1	q42.13	0.250158066	1.936453298	2.125387142	1	0	0	NA	NA
ENSG00000198420	TCAF1	7	q35	0.250089239	1.382950943	1.348809117	2	1	29.44366844	NA	NA
ENSG00000100348	TXN2	22	q12.3	0.249799366	1.09568903	1.063277407	2	1	0.611052418	NA	NA
ENSG00000095303	PTGS1	9	q33.2	0.249781537	1.599682258	1.619500592	2	1	100	NA	NA
ENSG00000145431	PDGFC	4	q32.1	0.249395643	2.655016098	2.532720682	1	0	0	NA	NA
ENSG00000125844	RRBP1	20	p12.1	0.249059568	1.318744052	1.321571003	2	1	100	NA	NA
ENSG00000067992	PDK3	X	p22.11	0.249050931	1.140512524	1.227005972	2	1	100	NA	NA
ENSG00000139117	CPNE8	12	q12	0.249012158	1.290777766	1.344060317	2	1	100	NA	NA
ENSG00000141698	NT5C3B	17	q21.2	0.248974659	1.199230276	1.148714013	2	1	100	NA	NA
ENSG00000174780	SRP72	4	q12	0.248901824	0.975439299	0.973834241	2	1	3.182651628	NA	NA
ENSG00000277512	SNORD65	17	p11.2	0.248694261	0.988748531	0.971757649	2	1	100	NA	NA
ENSG00000153814	JAZF1	7	p15.1	0.248503351	2.094946739	2.140577918	1	0	0	NA	NA
ENSG00000185085	INTS5	11	q12.3	0.248485047	0.910857665	0.934792136	2	1	100	NA	NA
ENSG00000100320	RBFOX2	22	q12.3	0.248385572	1.334545588	1.403396345	2	1	100	2.563180305	0.036348716
ENSG00000185737	NRG3	10	q23.1	0.248382718	1.087045616	1.01958217	2	1	100	NA	NA
ENSG00000119772	DNMT3A	2	p23.3	0.247980105	2.130102722	2.213957261	1	0	0	NA	NA
ENSG00000135211	TMEM60	7	q11.23	0.247929482	0.995404789	1.010689822	2	1	29.79960964	-4.292275041	0.083303908
ENSG00000005156	LIG3	17	q12	0.247880614	1.58633778	1.734693239	2	1	100	NA	NA
ENSG00000122674	CCZ1	7	p22.1	0.247840664	1.031221171	1.052585907	2	1	15.98911129	NA	NA
ENSG00000146574	CCZ1B	7	p22.1	0.247840664	1.031221171	1.052585907	2	1	15.98911129	NA	NA
ENSG00000231952	DPY19L1P2	7	p14.3	0.247824399	2.093382039	2.178873237	1	0	0	NA	NA
ENSG00000138069	RAB1A	2	p14	0.247809216	1.825518741	1.885876674	1	0	0	NA	NA
ENSG00000135392	DNAJC14	12	q13.2	0.247807745	1.034897623	1.02591276	2	1	16.56232655	NA	NA
ENSG00000101182	PSMA7	20	q13.33	0.247755008	1.025090765	1.013210342	2	1	26.42956101	NA	NA
ENSG00000175315	CST6	11	q13.1	0.247739419	1.188061089	1.250829606	2	1	100	NA	NA
ENSG00000113048	MRPS27	5	q13.2	0.247635264	1.184025722	1.19108119	2	1	100	NA	NA
ENSG00000119514	GALNT12	9	q22.33	0.247344953	1.369564722	1.424239782	2	1	100	NA	NA
ENSG00000040275	SPDL1	5	q35.1	0.247117829	1.544407783	1.578491738	2	1	100	NA	NA
ENSG00000144057	ST6GAL2	2	q12.3	0.247088563	1.562377992	1.441993516	2	1	100	NA	NA
ENSG00000204406	MBD5	2	q23.1	0.246805589	1.217393436	1.156774928	2	1	38.80483041	NA	NA
ENSG00000155366	RHOC	1	p13.2	0.246799169	1.101622552	1.087553906	2	1	100	NA	NA
ENSG00000149269	PAK1	11	q14.1	0.246749965	1.395674222	1.459427811	2	1	100	NA	NA
ENSG00000164898	C7orf55	7	q34	0.246581377	1.953338689	2.075589845	1	0	0	NA	NA
ENSG00000269955	LUC7L2	7	q34	0.246581377	1.953338689	2.075589845	1	0	0	NA	NA
ENSG00000175768	TOMM5	9	p13.2	0.246448083	1.01945227	1.03398581	2	1	9.5283898	NA	NA
ENSG00000175130	MARCKSL1	1	p35.1	0.246087629	1.229623916	1.238708679	2	1	100	NA	NA
ENSG00000107821	KAZALD1	10	q24.31	0.24605747	1.264623842	1.217391519	2	1	100	NA	NA
ENSG00000059915	PSD	10	q24.32	0.24605519	1.14304376	1.158135546	2	1	20.25641113	1.702337086	0.000180765
ENSG00000186960	LINC01551	14	q12	0.246021826	2.295066822	2.363845018	1	0	0	NA	NA
ENSG00000180801	ARSJ	4	q26	0.245916019	1.896878103	1.718455919	2	1	100	NA	NA
ENSG00000146701	MDH2	7	q11.23	0.245501647	0.986444128	1.007387644	2	1	41.01323046	NA	NA
ENSG00000125898	FAM110A	20	p13	0.245356869	1.187273327	1.170007395	2	1	100	NA	NA
ENSG00000188070	C11orf95	11	q13.1	0.245280745	1.135802355	1.245539285	2	1	100	NA	NA
ENSG00000108510	MED13	17	q23.2	0.245279534	1.077183321	1.116579181	2	1	10.22520843	NA	NA
ENSG00000173898	SPTBN2	11	q13.2	0.245200661	1.078427658	1.047125341	2	1	100	NA	NA
ENSG00000141429	GALNT1	18	q12.2	0.245146603	0.944842117	0.936194643	2	1	6.272131202	NA	NA
ENSG00000170515	PA2G4	12	q13.2	0.245027442	1.109897278	1.123169567	2	1	100	NA	NA
ENSG00000275163		3	q26.32	0.244959198	0.986898054	0.968265538	2	1	35.74412627	NA	NA
ENSG00000249741		4	q31.21	0.244957934	1.876092394	1.994132259	1	0	0	NA	NA
ENSG00000178163	ZNF518B	4	p16.1	0.244873717	1.01481515	1.086797731	2	1	0.97965403	NA	NA
ENSG00000197170	PSMD12	17	q24.2	0.244844365	0.974833613	0.97530599	2	1	2.082106586	NA	NA
ENSG00000006576	PHTF2	7	q11.23	0.24459858	1.170974922	1.099199557	2	1	100	NA	NA
ENSG00000144567	FAM134A	2	q35	0.24457093	0.953266317	0.936934128	2	1	37.88681837	NA	NA
ENSG00000114744	COMMD2	3	q25.1	0.244508423	1.224477294	1.205030621	2	1	0.419646584	NA	NA
ENSG00000198286	CARD11	7	p22.2	0.244449326	0.866515308	0.873799149	2	1	100	NA	NA
ENSG00000155380	SLC16A1	1	p13.2	0.244443874	1.883687448	1.859537441	1	0	0	NA	NA
ENSG00000100599	RIN3	14	q32.12	0.244213449	0.928280489	0.909213313	2	1	100	NA	NA
ENSG00000118894	EEF2KMT	16	p13.3	0.243970066	0.901061436	0.884829803	2	1	100	NA	NA
ENSG00000145002	FAM86B2	8	p23.1	0.243970066	0.865771716	0.829108286	2	1	100	NA	NA
ENSG00000186591	UBE2H	7	q32.2	0.243858579	1.890708764	1.906209161	1	0	0	NA	NA
ENSG00000085377	PREP	6	q21	0.243857061	1.426713254	1.474920004	2	1	100	NA	NA
ENSG00000185842	DNAH14	1	q42.12	0.24379792	1.927145088	1.866492404	1	0	0	NA	NA
ENSG00000157152	SYN2	3	p25.2	0.243598255	1.590536076	1.627039824	2	1	100	NA	NA
ENSG00000113555	PCDH12	5	q31.3	0.243467316	1.103160427	1.137421391	2	1	100	NA	NA
ENSG00000041353	RAB27B	18	q21.2	0.243344631	2.203455647	2.388190639	2	1	100	NA	NA
ENSG00000138604	GLCE	15	q23	0.243170435	1.878648629	1.886589343	1	0	0	NA	NA
ENSG00000138081	FBXO11	2	p16.3	0.242963708	2.112557051	2.100227999	1	0	0	NA	NA
ENSG00000185090	MANEAL	1	p34.3	0.2429075	1.212292391	1.289730347	2	1	100	NA	NA
ENSG00000038210	PI4K2B	4	p15.2	0.242871615	1.035667435	1.049876951	2	1	100	NA	NA
ENSG00000151665	PIGF	2	p21	0.242836943	0.955037863	0.976986782	2	1	16.8490572	NA	NA
ENSG00000100078	PLA2G3	22	q12.2	0.242632828	0.835429602	0.84231967	2	1	100	NA	NA
ENSG00000151388	ADAMTS12	5	p13.2	0.242617631	2.696418847	2.77271134	1	0	0	NA	NA
ENSG00000144554	FANCD2	3	p25.3	0.24257639	1.77218023	1.721468615	2	1	100	NA	NA
ENSG00000092051	JPH4	14	q11.2	0.242509461	1.066915995	1.191852012	2	1	100	NA	NA
ENSG00000142230	SAE1	19	q13.32	0.242430883	1.072260616	1.033029779	2	1	31.54738922	NA	NA
ENSG00000151287	TEX30	13	q33.1	0.242365046	0.921314313	0.971581403	2	1	4.855148569	NA	NA
ENSG00000053372	MRTO4	1	p36.13	0.242187867	1.216042208	1.230806271	2	1	100	NA	NA
ENSG00000108932	SLC16A6	17	q24.2	0.242182468	1.558056724	1.739458833	2	1	100	NA	NA
ENSG00000115977	AAK1	2	p13.3	0.242132947	1.020288428	1.027577332	2	1	100	NA	NA
ENSG00000182648	LINC01006	7	q36.3	0.242031626	1.792521624	1.963438766	1	0	0	1.932286422	2.30E-06
ENSG00000147571	CRH	8	q13.1	0.241960085	1.239654458	1.156400258	2	1	100	NA	NA
ENSG00000197324	LRP10	14	q11.2	0.241833096	1.179937529	1.211202369	2	1	100	NA	NA
ENSG00000009709	PAX7	1	p36.13	0.241823979	1.229400291	1.34106899	2	1	100	2.703742355	0.030785093
ENSG00000107954	NEURL1	10	q24.33	0.241663172	1.276825718	1.254853495	2	1	100	NA	NA
ENSG00000112242	E2F3	6	p22.3	0.241597774	1.40297682	1.416802153	2	1	100	NA	NA
ENSG00000169976	SF3B5	6	q24.2	0.241503622	1.006549826	1.013334394	2	1	100	NA	NA
ENSG00000147231	CXorf57	X	q22.3	0.241424459	2.124364473	2.26285509	1	0	0	NA	NA
ENSG00000165023	DIRAS2	9	q22.2	0.241240183	1.483925376	1.375461047	2	1	100	NA	NA
ENSG00000198818	SFT2D1	6	q27	0.24113114	0.943270797	0.978618394	2	1	27.53064842	NA	NA
ENSG00000227057	WDR46	6	p21.32	0.241123568	1.106112568	1.11934143	2	1	100	NA	NA
ENSG00000156162	DPY19L4	8	q22.1	0.241026218	1.961819481	1.955031215	1	0	0	NA	NA
ENSG00000139800	ZIC5	13	q32.3	0.240754842	0.976991129	0.852564743	2	1	100	NA	NA
ENSG00000175376	EIF1AD	11	q13.1	0.240646362	1.0941973	1.015759543	2	1	100	NA	NA
ENSG00000146263	MMS22L	6	q16.1	0.240342937	1.954727779	1.870779714	1	1	0	NA	NA
ENSG00000151812	SLC35F4	14	q23.1	0.240201338	1.249627155	1.173273552	2	1	100	NA	NA
ENSG00000122507	BBS9	7	p14.3	0.240035526	1.837585312	2.12128741	1	0	0	NA	NA
ENSG00000099995	SF3A1	22	q12.2	0.240010612	1.112483579	1.094332162	2	1	100	NA	NA
ENSG00000196517	SLC6A9	1	p34.1	0.239937035	0.969750905	0.952195616	2	1	100	NA	NA
ENSG00000103550	KNOP1	16	p12.3	0.239762082	1.239906579	1.187386858	2	1	100	NA	NA
ENSG00000112238	PRDM13	6	q16.2	0.239461576	1.88919375	1.954240238	1	0	0	2.479745212	0.067255929
ENSG00000163364	LINC01116	2	q31.1	0.23937191	1.881163751	2.032828703	1	0	0	NA	NA
ENSG00000274207		1	p31.1	0.239338782	2.037614983	2.369060568	1	0	0	NA	NA
ENSG00000129351	ILF3	19	p13.2	0.239290617	1.231255194	1.200021539	2	1	3.026916948	NA	NA
ENSG00000099953	MMP11	22	q11.23	0.239272907	1.099364415	1.097106979	2	1	27.88472418	NA	NA
ENSG00000151725	CENPU	4	q35.1	0.239122668	1.732313637	1.7512436	2	1	100	NA	NA
ENSG00000056097	ZFR	5	p13.3	0.239034476	1.821830097	1.820718894	1	0	0	NA	NA
ENSG00000215397	SCRT2	20	p13	0.239020651	1.692632105	1.717734251	1	1	0	NA	NA
ENSG00000178919	FOXE1	9	q22.33	0.239008769	2.185442436	2.314260176	1	0	0	2.988034113	0.000332726
ENSG00000113456	RAD1	5	p13.2	0.238866982	1.141384594	1.105420354	2	1	42.51595731	NA	NA
ENSG00000108055	SMC3	10	q25.2	0.238866544	0.991185654	0.991106674	2	1	10.7133198	NA	NA
ENSG00000151849	CENPJ	13	q12.13	0.238846917	0.942872158	0.960703885	2	1	100	NA	NA
ENSG00000101166	SLMO2	20	q13.32	0.238821368	1.013892226	1.079860698	2	1	40.70711427	NA	NA
ENSG00000213614	HEXA	15	q23	0.238627648	0.895291325	0.912381597	2	1	10.08394599	NA	NA
ENSG00000165506	DNAAF2	14	q21.3	0.238540291	0.98868111	1.004682627	2	1	100	NA	NA
ENSG00000256269	HMBS	11	q23.3	0.238523879	1.597624621	1.531367501	2	1	100	NA	NA
ENSG00000160818	GPATCH4	1	q23.1	0.23847806	1.055812731	1.009453566	2	1	100	NA	NA
ENSG00000124659	TBCC	6	p21.1	0.238407779	0.835126245	0.883878386	2	1	100	NA	NA
ENSG00000272142		6	p25.1	0.238380705	1.768601158	1.774771419	1	0	0	NA	NA
ENSG00000108309	RUNDC3A	17	q21.31	0.238274528	0.990370899	1.037155149	2	1	100	NA	NA
ENSG00000124243	BCAS4	20	q13.13	0.238274439	2.047804496	2.117676962	1	0	0	NA	NA
ENSG00000111445	RFC5	12	q24.23	0.238124263	1.324734968	1.375179446	2	1	100	NA	NA
ENSG00000184743	ATL3	11	q13.1	0.238068698	1.467651983	1.438513969	2	1	100	NA	NA
ENSG00000153714	LURAP1L	9	p23	0.237960394	1.516275951	1.572043823	2	1	100	NA	NA
ENSG00000257923	CUX1	7	q22.1	0.237885388	1.483595734	1.767667781	1	0	0	NA	NA
ENSG00000073050	XRCC1	19	q13.31	0.237634383	1.165719306	1.212532684	2	1	100	1.632860648	0.002665103
ENSG00000180543	TSPYL5	8	q22.1	0.237612217	1.241821009	1.33986134	2	1	100	NA	NA
ENSG00000135828	RNASEL	1	q25.3	0.237529433	0.970424119	0.959862625	2	1	100	NA	NA
ENSG00000128591	FLNC	7	q32.1	0.237504624	1.07643105	1.03836765	2	1	100	NA	NA
ENSG00000185585	OLFML2A	9	q33.3	0.237388075	1.515035889	1.536328172	2	1	100	1.600828521	0.04045428
ENSG00000105202	FBL	19	q13.2	0.23728407	1.339815458	1.336552024	2	1	100	NA	NA
ENSG00000140526	ABHD2	15	q26.1	0.237054545	1.382143435	1.379754486	2	1	100	NA	NA
ENSG00000144642	RBMS3	3	p24.1	0.237043613	1.507090699	1.578589956	2	1	100	NA	NA
ENSG00000136718	IMP4	2	q21.1	0.236837611	1.009738012	1.058952602	2	1	100	NA	NA
ENSG00000147697	GSDMC	8	q24.21	0.236676934	0.961157212	1.006766511	2	1	100	NA	NA
ENSG00000203724	C1orf53	1	q31.3	0.236573168	1.265381931	1.183997554	2	1	13.18124315	NA	NA
ENSG00000105849	TWISTNB	7	p21.1	0.236459084	1.029302473	1.094762827	2	1	9.241810944	NA	NA
ENSG00000181163	NPM1	5	q35.1	0.236342496	1.118913497	1.108223043	2	1	31.4627804	NA	NA
ENSG00000012211	PRICKLE3	X	p11.23	0.236050145	0.888252525	0.856001058	2	1	100	NA	NA
ENSG00000101346	POFUT1	20	q11.21	0.235934359	0.95497633	0.961610574	2	1	11.06405941	3.261133035	8.44E-05
ENSG00000050327	ARHGEF5	7	q35	0.235903965	1.122274659	1.125977105	2	1	100	1.997887846	0.000524585
ENSG00000180398	MCFD2	2	p21	0.235834919	0.975911391	0.934532904	2	1	4.738844386	NA	NA
ENSG00000108582	CPD	17	q11.2	0.235795716	2.127090482	2.122215597	1	0	0	NA	NA
ENSG00000187772	LIN28B	6	q16.3	0.235779206	2.723614444	2.278435931	1	0	0	NA	NA
ENSG00000169213	RAB3B	1	p32.3	0.235750945	1.105046451	1.217793782	2	1	26.8990595	NA	NA
ENSG00000101210	EEF1A2	20	q13.33	0.235542437	1.03300374	1.041954098	2	1	100	NA	NA
ENSG00000165732	DDX21	10	q22.1	0.235448547	1.164780325	1.179872811	2	1	100	NA	NA
ENSG00000159202	UBE2Z	17	q21.32	0.235437377	0.979699508	0.986603388	2	1	100	NA	NA
ENSG00000101577	LPIN2	18	p11.31	0.235420004	1.181844147	1.268370137	2	1	100	NA	NA
ENSG00000115541	HSPE1	2	q33.1	0.235389534	1.026442252	1.00075075	2	1	20.85883495	NA	NA
ENSG00000186193	SAPCD2	9	q34.3	0.235317006	0.892799482	0.93276713	2	1	2.250178163	NA	NA
ENSG00000213024	NUP62	19	q13.33	0.235122549	1.088294524	1.074634784	2	1	100	2.526309221	0.000659162
ENSG00000204272	LINC01420	X	p11.21	0.234910541	1.662493394	1.696418101	1	0	0	NA	NA
ENSG00000110328	GALNT18	11	p15.4	0.234763627	0.982367666	0.946707974	2	1	100	NA	NA
ENSG00000141582	CBX4	17	q25.3	0.234757836	2.020809329	1.960937588	1	0	0	NA	NA
ENSG00000174977		17	p11.2	0.234731902	1.708299116	2.01984609	1	0	0	NA	NA
ENSG00000122884	P4HA1	10	q22.1	0.234726781	1.884047349	1.794010357	1	0	0	NA	NA
ENSG00000120265	PCMT1	6	q25.1	0.234348925	0.884708558	0.90900094	2	1	100	NA	NA
ENSG00000102900	NUP93	16	q13	0.234270402	1.274388625	1.262453003	2	1	100	NA	NA
ENSG00000126749	EMG1	12	p13.31	0.233959326	1.033168949	1.005996521	2	1	16.59463912	NA	NA
ENSG00000268439		12	p13.31	0.233959326	1.033168949	1.005996521	2	1	16.59463912	NA	NA
ENSG00000167291	TBC1D16	17	q25.3	0.233932302	1.374069397	1.311549479	2	1	100	NA	NA
ENSG00000130175	PRKCSH	19	p13.2	0.233827033	1.016784886	1.047616688	2	1	100	NA	NA
ENSG00000179796	LRRC3B	3	p24.1	0.233779418	1.174694492	1.098576103	2	1	100	NA	NA
ENSG00000011028	MRC2	17	q23.2	0.233632308	1.622551608	1.589020367	2	1	100	NA	NA
ENSG00000147394	ZNF185	X	q28	0.233551413	2.845003626	2.998534778	1	0	0	NA	NA
ENSG00000196876	SCN8A	12	q13.13	0.233523567	2.114362535	2.18197625	1	0	0	NA	NA
ENSG00000162627	SNX7	1	p21.3	0.233487806	1.13495872	1.105723601	2	1	100	NA	NA
ENSG00000273314		7	q36.1	0.233320815	1.913237439	1.994421201	1	0	0	NA	NA
ENSG00000125449	ARMC7	17	q25.1	0.233276693	1.143793655	1.111487824	2	1	100	NA	NA
ENSG00000146648	EGFR	7	p11.2	0.23326311	2.457555573	2.310702173	1	0	0	NA	NA
ENSG00000105880	DLX5	7	q21.3	0.233220081	1.275793248	1.338189854	2	1	100	2.253412411	3.69E-11
ENSG00000129128	SPCS3	4	q34.2	0.2331601	1.765347002	1.782032383	1	0	0	NA	NA
ENSG00000070601	FRMPD1	9	p13.2	0.232932477	0.891936591	0.889385643	2	1	100	NA	NA
ENSG00000165886	UBTD1	10	q24.1	0.232857306	1.071264371	1.08259978	2	1	100	NA	NA
ENSG00000101888	NXT2	X	q23	0.232759206	1.974537381	2.015162224	1	0	0	NA	NA
ENSG00000162738	VANGL2	1	q23.2	0.23264445	1.742767175	1.807919728	2	1	100	NA	NA
ENSG00000186951	PPARA	22	q13.31	0.232429615	2.005500389	2.043773733	1	0	0	NA	NA
ENSG00000117899	MESDC2	15	q25.1	0.23239311	1.0458724	1.024430079	2	1	18.40149655	NA	NA
ENSG00000247240	UBL7-AS1	15	q24.1	0.231685312	2.047096234	2.081014772	1	0	0	NA	NA
ENSG00000050393	MCUR1	6	p23	0.23162886	1.741278536	1.754106368	1	0	0	NA	NA
ENSG00000108684	ASIC2	17	q12	0.231577474	1.190048448	1.10928277	2	1	100	2.744041944	0.011810667
ENSG00000174109	C16orf91	16	p13.3	0.231541184	0.963522347	0.979873379	2	1	16.6957318	NA	NA
ENSG00000157224	CLDN12	7	q21.13	0.231428839	0.895142744	0.867275676	2	1	4.258191027	NA	NA
ENSG00000196396	PTPN1	20	q13.13	0.231392098	1.004083707	1.066985902	2	1	100	NA	NA
ENSG00000141522	ARHGDIA	17	q25.3	0.231345524	1.218200114	1.28450817	2	1	100	NA	NA
ENSG00000135740	SLC9A5	16	q22.1	0.231221906	1.022927974	1.084244738	2	1	100	NA	NA
ENSG00000186010	NDUFA13	19	p13.11	0.231058566	1.725282129	1.742785975	1	0	0	1.731575344	0.001652316
ENSG00000178035	IMPDH2	3	p21.31	0.230951731	1.01472104	1.043100121	2	1	100	NA	NA
ENSG00000137411	VARS2	6	p21.33	0.230905582	0.927063591	0.926188541	2	1	100	NA	NA
ENSG00000141627	DYM	18	q21.1	0.230838046	1.052266924	1.075785892	2	1	100	NA	NA
ENSG00000101190	TCFL5	20	q13.33	0.230833381	1.57426461	1.738439074	2	1	100	NA	NA
ENSG00000117385	P3H1	1	p34.2	0.230818083	1.208347699	1.261299771	2	1	100	NA	NA
ENSG00000175322	ZNF519	18	p11.21	0.230533161	1.379677816	1.488631217	2	1	100	NA	NA
ENSG00000185947	ZNF267	16	p11.2	0.230533161	1.196878779	1.174214115	2	1	100	NA	NA
ENSG00000198856	OSTC	4	q25	0.230526423	1.155714917	1.095671125	2	1	100	NA	NA
ENSG00000101849	TBL1X	X	p22.31	0.23051577	2.159405186	2.225637509	1	0	0	NA	NA
ENSG00000110680	CALCA	11	p15.2	0.23015264	1.373603372	1.269393961	2	1	100	NA	NA
ENSG00000116191	RALGPS2	1	q25.2	0.230148996	1.888851191	1.867752215	1	0	0	NA	NA
ENSG00000120658	ENOX1	13	q14.11	0.230105821	1.37964511	1.410670535	2	1	100	NA	NA
ENSG00000100036	SLC35E4	22	q12.2	0.230087479	0.972559644	1.00662023	2	1	100	NA	NA
ENSG00000158435	CNOT11	2	q11.2	0.230058169	0.90030895	0.907172516	2	1	100	NA	NA
ENSG00000185414	MRPL30	2	q11.2	0.230040899	0.876549784	0.914231433	2	1	39.37578716	NA	NA
ENSG00000241962		2	q11.2	0.230040899	0.876549784	0.914231433	2	1	39.37578716	NA	NA
ENSG00000273155		2	q11.2	0.230040899	0.876549784	0.914231433	2	1	39.37578716	NA	NA
ENSG00000010292	NCAPD2	12	p13.31	0.22990162	1.870477007	1.803619492	1	0	0	NA	NA
ENSG00000113805	CNTN3	3	p12.3	0.229719497	1.402304508	1.525959883	2	1	100	NA	NA
ENSG00000155096	AZIN1	8	q22.3	0.229460291	1.877581687	1.866988078	1	0	0	NA	NA
ENSG00000197696	NMB	15	q25.2	0.229322678	1.058339933	1.016748586	2	1	100	NA	NA
ENSG00000075426	FOSL2	2	p23.2	0.229164251	0.982044137	1.084426874	2	1	100	NA	NA
ENSG00000171067	C11orf24	11	q13.2	0.229024283	0.9115123	1.092655936	2	1	100	NA	NA
ENSG00000149054	ZNF215	11	p15.4	0.228961391	1.978738701	1.922991285	1	0	0	NA	NA
ENSG00000122584	NXPH1	7	p21.3	0.228958852	1.224695638	1.133037936	2	1	100	NA	NA
ENSG00000127616	SMARCA4	19	p13.2	0.228921005	1.10042911	1.129586436	2	1	100	NA	NA
ENSG00000155792	DEPTOR	8	q24.12	0.228856264	1.054932487	1.052299802	2	1	100	NA	NA
ENSG00000132475	H3F3B	17	q25.1	0.228801781	1.613855791	1.668538485	1	0	0	NA	NA
ENSG00000188375	H3F3C	12	p11.21	0.228801781	1.613855791	1.668538485	1	0	0	1.446226474	0.046547002
ENSG00000151883	PARP8	5	q11.1	0.228701706	1.066179231	1.102623546	2	1	100	NA	NA
ENSG00000136720	HS6ST1	2	q14.3	0.228638001	1.257007491	1.229473747	2	1	100	NA	NA
ENSG00000170396	ZNF804A	2	q32.1	0.228550997	1.296577541	1.046734381	2	1	100	NA	NA
ENSG00000162385	MAGOH	1	p32.3	0.228299881	1.035014594	1.015927804	2	1	28.94332843	NA	NA
ENSG00000116299	KIAA1324	1	p13.3	0.228115558	1.186164983	1.193284415	2	1	100	NA	NA
ENSG00000246100	LINC00900	11	q23.3	0.227845633	1.738449752	1.913370579	1	0	0	NA	NA
ENSG00000143207	RFWD2	1	q25.2	0.227575438	1.694700413	1.757406078	1	0	0	NA	NA
ENSG00000173465	SSSCA1	11	q13.1	0.227563621	0.969537393	0.987384407	2	1	100	NA	NA
ENSG00000197548	ATG7	3	p25.3	0.227500936	1.186197072	1.186447481	2	1	100	NA	NA
ENSG00000144118	RALB	2	q14.2	0.227448215	0.838827273	0.873804646	2	1	16.36135335	NA	NA
ENSG00000204576	PRR3	6	p21.33	0.227274158	1.204096804	1.115928726	2	1	30.55841417	NA	NA
ENSG00000135763	URB2	1	q42.13	0.227130629	1.003908261	1.015945471	2	1	100	NA	NA
ENSG00000231453	LINC01305	2	q31.1	0.227127073	2.052310119	2.033296962	1	0	0	NA	NA
ENSG00000063322	MED29	19	q13.2	0.227079071	1.168175496	1.064572198	2	1	100	NA	NA
ENSG00000119318	RAD23B	9	q31.2	0.226962808	1.27207255	1.322356878	2	1	100	NA	NA
ENSG00000175029	CTBP2	10	q26.13	0.226892744	0.951801883	0.984335532	2	1	23.15752148	NA	NA
ENSG00000196659	TTC30B	2	q31.2	0.226784225	0.852316823	0.867829394	2	1	100	NA	NA
ENSG00000197557	TTC30A	2	q31.2	0.226784225	1.387615056	1.458596284	2	1	100	NA	NA
ENSG00000277443	MARCKS	6	q21	0.226737659	1.049112672	1.103706974	2	1	37.4398081	NA	NA
ENSG00000153046	CDYL	6	p25.1	0.226735331	1.759724572	1.755107103	1	0	0	NA	NA
ENSG00000165501	LRR1	14	q21.3	0.226698768	1.163762054	1.207750476	2	1	100	NA	NA
ENSG00000121060	TRIM25	17	q22	0.226529836	0.99013945	0.975431994	2	1	100	NA	NA
ENSG00000259956	RBM15B	3	p21.2	0.22650651	1.026515392	1.054433275	2	1	100	NA	NA
ENSG00000131400	NAPSA	19	q13.33	0.22645449	0.857909445	0.867376644	2	1	100	NA	NA
ENSG00000118217	ATF6	1	q23.3	0.226417507	0.99890172	0.986582365	2	1	6.087781701	NA	NA
ENSG00000072501	SMC1A	X	p11.22	0.226329797	1.099214983	1.092935263	2	1	14.95180182	NA	NA
ENSG00000135074	ADAM19	5	q33.3	0.226187857	1.009491888	1.089563043	2	1	100	NA	NA
ENSG00000037897	METTL1	12	q14.1	0.225933827	1.020842593	0.978083696	2	1	0.513942968	NA	NA
ENSG00000151348	EXT2	11	p11.2	0.225901331	0.96779619	1.019398001	2	1	31.25447745	NA	NA
ENSG00000063177	RPL18	19	q13.33	0.225820719	0.9941429	0.986561769	2	1	100	NA	NA
ENSG00000104442	ARMC1	8	q13.1	0.225708858	0.990092264	0.987567272	2	1	100	NA	NA
ENSG00000088836	SLC4A11	20	p13	0.225693249	1.010219954	1.019649631	2	1	100	NA	NA
ENSG00000116962	NID1	1	q42.3	0.225655467	1.784446328	1.80005647	1	0	0	NA	NA
ENSG00000124214	STAU1	20	q13.13	0.225647848	1.015623482	0.985265283	2	1	15.4456173	NA	NA
ENSG00000104635	SLC39A14	8	p21.3	0.225606416	1.442349453	1.468841399	2	1	100	NA	NA
ENSG00000131152		16	q24.2	0.225586514	1.995216358	2.105869189	1	0	0	NA	NA
ENSG00000260456	C16orf95	16	q24.2	0.225586514	1.995216358	2.105869189	1	0	0	NA	NA
ENSG00000157837	SPPL3	12	q24.31	0.225551048	0.934436603	0.928651461	2	1	18.91338391	NA	NA
ENSG00000141759	TXNL4A	18	q23	0.225505085	0.846150632	0.869027909	2	1	100	NA	NA
ENSG00000187051	RPS19BP1	22	q13.1	0.224899903	0.852202173	0.871863454	2	1	100	NA	NA
ENSG00000177508	IRX3	16	q12.2	0.224852735	2.501361429	2.49656441	2	1	100	NA	NA
ENSG00000117362	APH1A	1	q21.2	0.224821867	2.145146666	2.052538617	1	0	0	NA	NA
ENSG00000117697	NSL1	1	q32.3	0.224723188	1.400384971	1.402244778	2	1	100	NA	NA
ENSG00000169684	CHRNA5	15	q25.1	0.224584108	1.173185657	1.162605988	2	1	56.72083135	NA	NA
ENSG00000172954	LCLAT1	2	p23.1	0.224515297	1.118027806	1.102303328	2	1	100	NA	NA
ENSG00000178538	CA8	8	q12.1	0.224481605	1.668957295	2.045951953	1	0	0	NA	NA
ENSG00000102471	NDFIP2	13	q31.1	0.224362083	1.596879351	1.780745761	1	0	0	NA	NA
ENSG00000141934	PPAP2C	19	p13.3	0.224309191	0.959125142	0.917151391	2	1	100	1.785121275	0.000521702
ENSG00000181610	MRPS23	17	q22	0.223961313	1.190952592	1.196190907	2	1	18.24145634	NA	NA
ENSG00000000003	TSPAN6	X	q22.1	0.22392082	1.248270761	1.232979225	2	1	100	NA	NA
ENSG00000126432	PRDX5	11	q13.1	0.223700804	0.88539783	0.879388409	2	1	27.5535925	NA	NA
ENSG00000183783	KCTD8	4	p13	0.223673559	1.648732092	1.661863132	1	1	0	NA	NA
ENSG00000186007	LEMD1	1	q32.1	0.223641494	1.153928711	1.079354906	2	1	27.73043927	NA	NA
ENSG00000260231	JHDM1D-AS1	7	q34	0.223480768	2.018826101	1.987342497	1	0	0	NA	NA
ENSG00000189157	FAM47E	4	q21.1	0.223475131	0.845235178	0.857025592	2	1	100	NA	NA
ENSG00000105568	PPP2R1A	19	q13.41	0.223265973	1.003735077	0.942765137	2	1	9.483772431	NA	NA
ENSG00000106366	SERPINE1	7	q22.1	0.223209122	1.56077248	1.454328886	2	1	100	NA	NA
ENSG00000052749	RRP12	10	q24.1	0.223055762	0.943749074	0.903418296	2	1	100	NA	NA
ENSG00000170619	COMMD5	8	q24.3	0.22304789	0.973916861	0.976787471	2	1	5.464115047	NA	NA
ENSG00000237211	SETP4	X	q21.1	0.222915767	2.027271449	1.99188576	1	0	0	NA	NA
ENSG00000240489	SETP14	3	q25.31	0.222915767	2.027271449	1.99188576	1	0	0	NA	NA
ENSG00000139725	RHOF	12	q24.31	0.222851221	1.068669725	1.044931342	2	1	100	NA	NA
ENSG00000162819	BROX	1	q41	0.222787639	1.856673932	1.957520454	1	0	0	NA	NA
ENSG00000213512	GBP7	1	p22.2	0.222737085	2.004332982	1.995510929	1	1	0	NA	NA
ENSG00000183751	TBL3	16	p13.3	0.222684106	1.316978153	1.259736369	2	1	100	NA	NA
ENSG00000256806	C17orf100	17	p13.1	0.222683446	1.906768227	1.762523287	1	0	0	NA	NA
ENSG00000279257	C17orf100	17	p13.1	0.222683446	1.906768227	1.762523287	1	0	0	NA	NA
ENSG00000272617		16	q22.1	0.22235554	1.049608761	1.06243561	2	1	100	NA	NA
ENSG00000260371		16	q22.1	0.22235554	1.60870421	1.607162138	1	1	0	NA	NA
ENSG00000136986	DERL1	8	q24.13	0.222232064	0.880895688	0.9400575	2	1	18.92519324	NA	NA
ENSG00000136213	CHST12	7	p22.3	0.222035019	0.940511546	0.929836456	2	1	9.36598219	NA	NA
ENSG00000157823	AP3S2	15	q26.1	0.222002269	1.198857378	1.164663732	2	1	100	NA	NA
ENSG00000130309	COLGALT1	19	p13.11	0.2217916	1.00501237	0.980279874	2	1	100	NA	NA
ENSG00000160714	UBE2Q1	1	q21.3	0.221744768	0.916012352	0.909399404	2	1	4.584341403	NA	NA
ENSG00000181450	ZNF678	1	q42.13	0.22162795	1.844328782	1.841753386	1	0	0	1.497663302	0.000665182
ENSG00000138071	ACTR2	2	p14	0.221574099	1.9525901	2.024639055	1	0	0	NA	NA
ENSG00000163781	TOPBP1	3	q22.1	0.221498917	1.129441472	1.170428183	2	1	100	NA	NA
ENSG00000175931	UBE2O	17	q25.1	0.221460438	1.165143743	1.112994754	2	1	100	NA	NA
ENSG00000111554	MDM1	12	q15	0.221216713	1.774405344	1.773497691	1	0	0	NA	NA
ENSG00000071189	SNX13	7	p21.1	0.221161369	1.889848824	1.88823297	1	0	0	NA	NA
ENSG00000247416		11	q23.2	0.221107662	2.234843093	2.449893029	1	0	0	NA	NA
ENSG00000197561	ELANE	19	p13.3	0.221061582	0.824361149	0.844196455	2	1	100	NA	NA
ENSG00000185222	WBP5	X	q22.2	0.220977777	1.289063022	1.294685204	2	1	100	NA	NA
ENSG00000181467	RAP2B	3	q25.2	0.220948031	0.936095557	0.900745715	2	1	100	NA	NA
ENSG00000129159	KCNC1	11	p15.1	0.220915332	1.016718987	1.019661294	2	1	100	2.491092191	2.47E-05
ENSG00000103241	FOXF1	16	q24.1	0.220899785	1.954582914	2.047648751	2	1	100	NA	NA
ENSG00000152413	HOMER1	5	q14.1	0.220644208	1.213726666	1.209478985	2	1	100	NA	NA
ENSG00000187954	CYHR1	8	q24.3	0.220603978	0.864930599	0.895095102	2	1	100	NA	NA
ENSG00000100228	RAB36	22	q11.23	0.220593799	1.29001348	1.292844251	2	1	33.48700365	NA	NA
ENSG00000115233	PSMD14	2	q24.2	0.220490536	0.855445659	0.854506968	2	1	8.653897348	NA	NA
ENSG00000114738	MAPKAPK3	3	p21.2	0.220110153	1.480046845	1.478873597	2	1	100	NA	NA
ENSG00000100934	SEC23A	14	q21.1	0.219978084	0.90459949	0.922529511	2	1	100	NA	NA
ENSG00000189280	GJB5	1	p34.3	0.219976844	1.065418866	0.979729936	2	1	100	NA	NA
ENSG00000128228	SDF2L1	22	q11.21	0.219855479	1.231137752	1.2140423	2	1	100	NA	NA
ENSG00000274718		13	q33.3	0.219778859	1.940332457	2.182716519	1	0	0	NA	NA
ENSG00000171587	DSCAM	21	q22.2	0.219766664	1.074825128	1.051379766	2	1	100	NA	NA
ENSG00000148429	USP6NL	10	p14	0.21952224	1.744472237	1.74497096	1	0	0	NA	NA
ENSG00000108439	PNPO	17	q21.32	0.219319919	0.908691672	1.041788208	2	1	100	1.748770441	0.003551286
ENSG00000087338	GMCL1	2	p13.3	0.21925046	1.587520782	1.720447804	1	0	0	NA	NA
ENSG00000136247	ZDHHC4	7	p22.1	0.218904041	1.047947486	1.109850398	2	1	48.49036072	NA	NA
ENSG00000115484	CCT4	2	p15	0.218894707	0.87759657	0.883674796	2	1	11.3564877	NA	NA
ENSG00000227500	SCAMP4	19	p13.3	0.218742881	0.858707116	0.879040291	2	1	100	NA	NA
ENSG00000213638	ADAT3	19	p13.3	0.218742881	0.907895471	0.949013027	2	1	100	NA	NA
ENSG00000097046	CDC7	1	p22.1	0.218709962	1.395914498	1.455562653	2	1	100	NA	NA
ENSG00000173273	TNKS	8	p23.1	0.21867918	1.172587289	1.120829217	2	1	100	NA	NA
ENSG00000101773	RBBP8	18	q11.2	0.218567709	0.990005306	0.950518834	2	1	100	NA	NA
ENSG00000198018	ENTPD7	10	q24.2	0.218246947	1.052600158	1.024361912	2	1	2.732838871	NA	NA
ENSG00000123989	CHPF	2	q35	0.218214372	1.220271602	1.163937315	2	1	100	NA	NA
ENSG00000160691	SHC1	1	q21.3	0.218179612	0.890638848	0.86126054	2	1	100	NA	NA
ENSG00000127526	SLC35E1	19	p13.11	0.218039917	1.803526024	1.860925129	1	0	0	NA	NA
ENSG00000178896	EXOSC4	8	q24.3	0.217935914	0.859110042	0.855771644	2	1	22.73199391	NA	NA
ENSG00000164880	INTS1	7	p22.3	0.217810221	1.103790437	1.123966496	2	1	100	NA	NA
ENSG00000141012	GALNS	16	q24.3	0.217760503	0.862207073	0.877631457	2	1	100	NA	NA
ENSG00000087085	ACHE	7	q22.1	0.217722349	1.026692975	1.02643678	2	1	100	NA	NA
ENSG00000163472	TMEM79	1	q22	0.217707103	0.946413611	0.920271155	2	1	100	NA	NA
ENSG00000144218	AFF3	2	q11.2	0.217559195	2.233537134	2.192965345	1	0	0	NA	NA
ENSG00000083845	RPS5	19	q13.43	0.217426554	1.03532064	0.996627025	2	1	12.40319972	NA	NA
ENSG00000154640	BTG3	21	q21.1	0.217384902	1.045217979	1.042531602	2	1	100	NA	NA
ENSG00000108958		17	p13.3	0.217349662	1.628042234	1.650171003	1	0	0	NA	NA
ENSG00000143252	SDHC	1	q23.3	0.217349662	1.628042234	1.650171003	1	0	0	NA	NA
ENSG00000255035	SDHCP4	11	p15.1	0.217349662	1.628042234	1.650171003	1	0	0	NA	NA
ENSG00000175895	PLEKHF2	8	q22.1	0.217238	0.9998235	0.997319609	2	1	18.75363423	NA	NA
ENSG00000106415	GLCCI1	7	p21.3	0.217190867	2.653281122	2.385837911	1	0	0	NA	NA
ENSG00000104432	IL7	8	q21.13	0.217067212	1.204468601	1.135482776	2	1	100	NA	NA
ENSG00000162923	WDR26	1	q42.12	0.217001253	1.427390321	1.240797154	2	1	100	NA	NA
ENSG00000169223	LMAN2	5	q35.3	0.216909452	0.868560919	0.888601566	2	1	13.96931407	2.113740921	2.85E-05
ENSG00000188672	RHCE	1	p36.11	0.216849149	0.91326347	0.833982585	2	1	100	NA	NA
ENSG00000164466	SFXN1	5	q35.2	0.216765485	1.059875507	1.026981636	2	1	36.55863402	NA	NA
ENSG00000196504	PRPF40A	2	q23.3	0.2166609	1.166554082	1.226641881	2	1	100	NA	NA
ENSG00000149136	SSRP1	11	q12.1	0.216554573	1.047918682	0.97502665	2	1	100	NA	NA
ENSG00000065809	FAM107B	10	p13	0.216272556	1.706599542	1.673728604	2	1	100	NA	NA
ENSG00000128626	MRPS12	19	q13.2	0.216231556	0.889860843	0.876251417	2	1	100	NA	NA
ENSG00000130312	MRPL34	19	p13.11	0.216215829	1.103660176	1.115149785	2	1	100	NA	NA
ENSG00000213965	NUDT19	19	q13.11	0.216156672	1.109987184	1.073274201	2	1	100	NA	NA
ENSG00000196428	TSC22D2	3	q25.1	0.216144192	1.133695945	1.269065212	2	1	100	NA	NA
ENSG00000081051	AFP	4	q13.3	0.216041098	1.437578752	1.250082291	2	1	100	NA	NA
ENSG00000187792	ZNF70	22	q11.23	0.215998861	1.577883632	1.653817872	1	0	0	NA	NA
ENSG00000137200	CMTR1	6	p21.2	0.215907175	0.858574791	0.862509081	2	1	100	NA	NA
ENSG00000169515	CCDC8	19	q13.32	0.215829018	1.262461904	1.440897827	2	1	100	NA	NA
ENSG00000111490	TBC1D30	12	q14.3	0.215815915	1.390252454	1.393913692	2	1	100	NA	NA
ENSG00000101199	ARFGAP1	20	q13.33	0.215793125	0.818952693	0.832522651	2	1	100	1.767682957	7.12E-05
ENSG00000164061	BSN	3	p21.31	0.215682512	0.799914143	0.811487325	2	1	100	NA	NA
ENSG00000104549	SQLE	8	q24.13	0.215518866	1.103060942	1.086059669	2	1	100	NA	NA
ENSG00000163297	ANTXR2	4	q21.21	0.215513834	0.872969296	0.89629124	2	1	33.06455463	NA	NA
ENSG00000214113	LYRM4	6	p25.1	0.215484079	1.679636782	1.707039319	1	0	0	NA	NA
ENSG00000137100	DCTN3	9	p13.3	0.215433551	0.93995861	1.022592736	2	1	100	NA	NA
ENSG00000186767	SPIN4	X	q11.1	0.215384952	1.260889681	1.304030592	2	1	100	NA	NA
ENSG00000153885	KCTD15	19	q13.11	0.215322802	1.338545627	1.362513899	2	1	100	NA	NA
ENSG00000144834	TAGLN3	3	q13.2	0.215312303	0.928202121	0.901513724	2	1	100	NA	NA
ENSG00000179542	SLITRK4	X	q27.3	0.2153037	0.929073802	0.932084288	2	1	100	NA	NA
ENSG00000133863	TEX15	8	p12	0.215221232	2.081623633	2.140806493	1	0	0	NA	NA
ENSG00000112697	TMEM30A	6	q14.1	0.215204952	1.720116576	1.67808359	1	0	0	NA	NA
ENSG00000078328	RBFOX1	16	p13.3	0.215177418	1.533053288	1.53433992	2	1	100	2.968796	2.38E-13
ENSG00000115107	STEAP3	2	q14.2	0.215094208	1.190599243	1.199807741	2	1	100	NA	NA
ENSG00000085719	CPNE3	8	q21.3	0.2150419	0.92019706	0.914791525	2	1	8.844472008	NA	NA
ENSG00000078018	MAP2	2	q34	0.214837718	1.411021399	1.338562539	2	1	100	NA	NA
ENSG00000100353	EIF3D	22	q12.3	0.214681728	0.991887581	1.0410595	2	1	100	NA	NA
ENSG00000106299	WASL	7	q31.32	0.214662015	1.574355935	1.595967867	1	0	0	NA	NA
ENSG00000144362	PHOSPHO2	2	q31.1	0.214587841	0.867671183	0.919235237	2	1	100	NA	NA
ENSG00000233922		21	q22.3	0.21456532	2.2203963	2.208110274	1	0	0	NA	NA
ENSG00000128581	IFT22	7	q22.1	0.214548819	1.729285901	1.803046661	1	0	0	NA	NA
ENSG00000183765	CHEK2	22	q12.1	0.21453454	1.109806383	1.113252861	2	1	100	NA	NA
ENSG00000030582	GRN	17	q21.31	0.214520495	1.101252879	1.125190786	2	1	100	NA	NA
ENSG00000101935	AMMECR1	X	q23	0.214497594	1.232702142	1.219960332	2	1	100	NA	NA
ENSG00000095485	CWF19L1	10	q24.31	0.214342048	1.109966764	1.088506449	2	1	100	NA	NA
ENSG00000269378	ITGB1P1	19	p13.12	0.214239573	1.667262637	1.612013073	1	0	0	NA	NA
ENSG00000167632	TRAPPC9	8	q24.3	0.213910366	0.976246735	0.995791695	2	1	100	NA	NA
ENSG00000275097		12	p11.21	0.213735109	1.675725674	1.716489537	1	0	0	NA	NA
ENSG00000168806	LCMT2	15	q15.3	0.21371925	0.816156166	0.811632705	2	1	100	NA	NA
ENSG00000167037	SGSM1	22	q11.23	0.213671754	0.962859077	0.962478413	2	1	100	NA	NA
ENSG00000198890	PRMT6	1	p13.3	0.213652403	1.005149947	0.977347587	2	1	100	NA	NA
ENSG00000117971	CHRNB4	15	q25.1	0.213608718	0.955609634	0.97500553	2	1	100	NA	NA
ENSG00000000460	C1orf112	1	q24.2	0.213590117	1.17593979	1.169003917	2	1	100	NA	NA
ENSG00000166598	HSP90B1	12	q23.3	0.213575906	0.914993799	0.962304604	2	1	25.10972127	NA	NA
ENSG00000135083	CCNJL	5	q33.3	0.213358668	1.203191575	1.183430758	2	1	100	-4.382068318	0.068975106
ENSG00000134014	ELP3	8	p21.1	0.21330911	0.974479114	0.958495338	2	1	18.95145612	NA	NA
ENSG00000169627	BOLA2B	16	p11.2	0.213299327	1.170674842	1.097052397	2	1	100	1.934820822	0.006562733
ENSG00000183336	BOLA2	16	p11.2	0.213299327	1.170674842	1.097052397	2	1	100	1.934820822	0.006562733
ENSG00000113597	TRAPPC13	5	q12.3	0.213284229	0.982515138	0.937510088	2	1	100	NA	NA
ENSG00000173762	CD7	17	q25.3	0.213280884	0.958266647	0.946905511	2	1	100	2.864405271	7.73E-37
[truncated: 6,810 more rows]

## Sheet: Table C
S2 Table: Gene signatures in the context of neurofibromatosis type 1.
S2 Table (Table C): Genes showing non-null score in tumor tissue from comparison NF vs. control.
NF vs. control gene signature appears in bold.
ENSGENE	hgnc_symbol	chromosome_name	band	NF_vs_control_tumor_score	NF_vs_control_tumor_logFC	NF_vs_control_tumor_logFC_m	NF_vs_control_tumor_studies	NF_vs_control_tumor_mouse	NF_vs_control_tumor_BD_ratio	Methyl_NFvsNSC_promoter_edgeR.logFC	Methyl_NFvsNSC_promoter_edgeR.adj.p.value
ENSG00000152977	ZIC1	3	q24	1.414198269	5.33297011	5.407119228	2	1	14.69299646	NA	NA
ENSG00000197991	PCDH20	13	q21.2	1.293549032	4.164666906	4.468240299	2	1	13.6435117	NA	NA
ENSG00000280165	PCDH20	13	q21.2	1.293549032	4.164666906	4.468240299	2	1	13.6435117	NA	NA
ENSG00000137203	TFAP2A	6	p24.3	1.20893645	4.013779407	4.075909751	2	1	7.939948648	NA	NA
ENSG00000176887	SOX11	2	p25.2	1.111438266	3.861601865	3.915458274	2	1	18.87107106	NA	NA
ENSG00000101203	COL20A1	20	q13.33	1.087895997	3.783794606	3.813772878	2	1	18.10344919	NA	NA
ENSG00000175352	NRIP3	11	p15.4	0.98482076	3.713775732	3.863703258	2	1	36.97428234	NA	NA
ENSG00000125430	HS3ST3B1	17	p12	0.936360231	2.510444949	2.596492381	2	1	54.25629687	NA	NA
ENSG00000187957	DNER	2	q36.3	0.922950531	3.588510727	3.594701416	2	1	1.63275435	NA	NA
ENSG00000153976	HS3ST3A1	17	p12	0.891550296	2.728544932	3.023530044	2	1	53.14623827	NA	NA
ENSG00000135903	PAX3	2	q36.1	0.878798751	2.791512858	2.980751396	2	1	39.89707652	NA	NA
ENSG00000144369	FAM171B	2	q32.1	0.850973426	3.083302838	3.097989292	2	1	27.83722759	NA	NA
ENSG00000006128	TAC1	7	q21.3	0.834294434	5.204377643	5.197040326	2	1	100	NA	NA
ENSG00000110680	CALCA	11	p15.2	0.830037859	3.371267105	3.495291942	2	1	100	NA	NA
ENSG00000258947	TUBB3	16	q24.3	0.826951118	4.090185135	4.130906612	2	1	100	NA	NA
ENSG00000087510	TFAP2C	20	q13.31	0.813155565	4.69116665	4.602767798	1	0	0	NA	NA
ENSG00000118276	B4GALT6	18	q12.1	0.811459543	2.134268485	2.236644133	2	1	55.69604139	NA	NA
ENSG00000016082	ISL1	5	q11.1	0.810157348	4.426471914	4.583460167	2	1	100	NA	NA
ENSG00000233670	PIRT	17	p12	0.807448495	3.375623131	3.486456363	2	1	100	NA	NA
ENSG00000196132	MYT1	20	q13.33	0.805486523	4.088420867	4.188558311	2	1	100	NA	NA
ENSG00000144285	SCN1A	2	q24.3	0.799268906	3.777071641	3.888364349	2	1	100	NA	NA
ENSG00000181104	F2R	5	q13.3	0.791209669	2.280757915	2.328344898	2	1	27.11288052	NA	NA
ENSG00000153820	SPHKAP	2	q36.3	0.783112117	3.916113435	4.366434693	1	0	0	NA	NA
ENSG00000114200	BCHE	3	q26.1	0.780890711	4.152809626	4.369605504	1	0	0	NA	NA
ENSG00000162374	ELAVL4	1	p33	0.778615559	3.927402761	3.919492985	2	1	100	NA	NA
ENSG00000091664	SLC17A6	11	p14.3	0.77720313	3.933084291	3.888935328	2	1	100	NA	NA
ENSG00000163618	CADPS	3	p14.2	0.773015416	3.619230786	3.666057328	2	1	100	NA	NA
ENSG00000171951	SCG2	2	q36.1	0.762758139	3.655528446	3.721315028	2	1	100	NA	NA
ENSG00000152192	POU4F1	13	q31.1	0.760995845	3.22742394	3.285659491	2	1	100	NA	NA
ENSG00000262074	SNORD3B-2	17	p11.2	0.760707661	3.797805249	3.96555677	1	0	0	NA	NA
ENSG00000262202		17	p11.2	0.760707661	3.797805249	3.96555677	1	0	0	NA	NA
ENSG00000263934	SNORD3A	17	p11.2	0.760707661	3.797805249	3.96555677	1	0	0	NA	NA
ENSG00000264940	SNORD3C	17	p11.2	0.760707661	3.797805249	3.96555677	1	0	0	NA	NA
ENSG00000265185	SNORD3B-1	17	p11.2	0.760707661	3.797805249	3.96555677	1	0	0	NA	NA
ENSG00000277947	SNORD3D	17	p11.2	0.760707661	3.797805249	3.96555677	1	0	0	NA	NA
ENSG00000281000	SNORD3D	17	p11.2	0.760707661	3.797805249	3.96555677	1	0	0	NA	NA
ENSG00000163630	SYNPR	3	p14.2	0.737284503	3.577146491	3.61015084	2	1	100	NA	NA
ENSG00000163377	FAM19A4	3	p14.1	0.734179331	3.079367348	3.135322688	2	1	100	NA	NA
ENSG00000135622	SEMA4F	2	p13.1	0.73321552	2.79413281	2.771285612	2	1	100	NA	NA
ENSG00000180044	C3orf80	3	q25.33	0.733045905	3.395622097	3.616438092	2	1	100	NA	NA
ENSG00000134352	IL6ST	5	q11.2	0.731454636	1.902821873	1.93319862	2	1	43.79251487	NA	NA
ENSG00000128482	RNF112	17	p11.2	0.730550073	2.656624003	2.895331941	2	1	100	NA	NA
ENSG00000022355	GABRA1	5	q34	0.727409346	3.18532239	3.439410966	2	1	100	NA	NA
ENSG00000119900	OGFRL1	6	q13	0.72600186	2.400773918	2.399210414	2	1	19.36782438	NA	NA
ENSG00000166448	TMEM130	7	q22.1	0.725127322	3.212614273	3.221135938	2	1	100	NA	NA
ENSG00000014257	ACPP	3	q22.1	0.722096401	3.233315482	3.297383757	2	1	100	NA	NA
ENSG00000154493	C10orf90	10	q26.2	0.719627589	2.128120598	2.35270827	2	1	64.07951299	NA	NA
ENSG00000122733	PHF24	9	p13.3	0.711598124	2.928723071	2.989164797	2	1	100	NA	NA
ENSG00000158710	TAGLN2	1	q23.2	0.711005428	2.390297048	2.414019639	2	1	26.97034116	NA	NA
ENSG00000147676	MAL2	8	q24.12	0.709252868	3.796679306	3.54766326	2	1	100	NA	NA
ENSG00000174469	CNTNAP2	7	q35	0.700117604	3.825958393	3.81378357	2	1	100	NA	NA
ENSG00000133636	NTS	12	q21.31	0.695461586	2.946774537	3.07958867	2	1	100	NA	NA
ENSG00000148408	CACNA1B	9	q34.3	0.695046009	2.967335618	3.063272929	2	1	100	NA	NA
ENSG00000146072	TNFRSF21	6	p12.3	0.694232409	2.193746886	2.238586898	2	1	18.0475347	NA	NA
ENSG00000148798	INA	10	q24.33	0.688353672	2.726694751	2.840881221	2	1	100	NA	NA
ENSG00000152214	RIT2	18	q12.3	0.68497963	2.82748692	2.958012736	2	1	100	NA	NA
ENSG00000145244	CORIN	4	p12	0.679977913	3.404865474	3.228273702	2	1	100	NA	NA
ENSG00000134216	CHIA	1	p13.2	0.673967555	3.136951591	3.104557209	2	1	100	NA	NA
ENSG00000244405	ETV5	3	q27.2	0.67207349	1.936868022	1.945652978	2	1	33.52279856	NA	NA
ENSG00000074211	PPP2R2C	4	p16.1	0.671441852	3.095641779	3.015800093	2	1	100	NA	NA
ENSG00000125851	PCSK2	20	p12.1	0.668024818	3.788000503	3.965952756	2	1	100	NA	NA
ENSG00000078328	RBFOX1	16	p13.3	0.660876311	3.031896843	2.945336721	2	1	100	NA	NA
ENSG00000114279	FGF12	3	q29	0.658163115	3.560741876	3.643621161	2	1	100	NA	NA
ENSG00000157193	LRP8	1	p32.3	0.656942248	2.344727292	2.358569605	2	1	7.072035121	NA	NA
ENSG00000089225	TBX5	12	q24.21	0.656473257	3.574907363	4.065186123	1	0	0	NA	NA
ENSG00000103034	NDRG4	16	q21	0.655582243	2.671604226	2.765531205	2	1	100	NA	NA
ENSG00000211448	DIO2	14	q31.1	0.654736735	2.487877628	2.551216886	2	1	100	NA	NA
ENSG00000188191	PRKAR1B	7	p22.3	0.653930761	2.796413658	2.797937231	2	1	100	NA	NA
ENSG00000171189	GRIK1	21	q21.3	0.653572243	2.821093399	2.887146063	2	1	100	NA	NA
ENSG00000143850	PLEKHA6	1	q32.1	0.653175022	2.896785281	2.967204887	2	1	100	NA	NA
ENSG00000130540	SULT4A1	22	q13.31	0.652523942	3.143792221	3.093284323	2	1	100	NA	NA
ENSG00000171450	CDK5R2	2	q35	0.650091031	3.019004553	3.005827512	2	1	100	NA	NA
ENSG00000002746	HECW1	7	p14.1	0.649254332	2.766596714	2.83406491	2	1	100	NA	NA
ENSG00000152092	ASTN1	1	q25.2	0.64842096	3.681246559	3.716508339	2	1	100	NA	NA
ENSG00000185149	NPY2R	4	q32.1	0.644307612	2.715585934	2.790157845	2	1	100	NA	NA
ENSG00000167281	RBFOX3	17	q25.3	0.642954305	2.932711691	2.9369003	2	1	100	NA	NA
ENSG00000206432	TMEM200C	18	p11.31	0.642557978	2.942862837	2.992681976	2	1	100	NA	NA
ENSG00000113327	GABRG2	5	q34	0.639127346	2.778685335	2.917238495	2	1	100	NA	NA
ENSG00000081842	PCDHA6	5	q31.3	0.638437237	3.02856955	3.026570718	2	1	100	NA	NA
ENSG00000204962	PCDHA8	5	q31.3	0.638437237	3.02856955	3.026570718	2	1	100	NA	NA
ENSG00000204963	PCDHA7	5	q31.3	0.638437237	3.02856955	3.026570718	2	1	100	NA	NA
ENSG00000204965	PCDHA5	5	q31.3	0.638437237	3.02856955	3.026570718	2	1	100	NA	NA
ENSG00000204967	PCDHA4	5	q31.3	0.638437237	3.02856955	3.026570718	2	1	100	NA	NA
ENSG00000204969	PCDHA2	5	q31.3	0.638437237	3.02856955	3.026570718	2	1	100	NA	NA
ENSG00000204970	PCDHA1	5	q31.3	0.638437237	3.02856955	3.026570718	2	1	100	NA	NA
ENSG00000239389	PCDHA13	5	q31.3	0.638437237	3.02856955	3.026570718	2	1	100	NA	NA
ENSG00000243232	PCDHAC2	5	q31.3	0.638437237	3.02856955	3.026570718	2	1	100	NA	NA
ENSG00000248383	PCDHAC1	5	q31.3	0.638437237	3.02856955	3.026570718	2	1	100	NA	NA
ENSG00000249158	PCDHA11	5	q31.3	0.638437237	3.02856955	3.026570718	2	1	100	NA	NA
ENSG00000250120	PCDHA10	5	q31.3	0.638437237	3.02856955	3.026570718	2	1	100	NA	NA
ENSG00000251664	PCDHA12	5	q31.3	0.638437237	3.02856955	3.026570718	2	1	100	NA	NA
ENSG00000255408	PCDHA3	5	q31.3	0.638437237	3.02856955	3.026570718	2	1	100	NA	NA
ENSG00000132256	TRIM5	11	p15.4	0.63271369	2.935044037	2.846805365	2	1	100	NA	NA
ENSG00000171246	NPTX1	17	q25.3	0.630901687	3.4909863	3.38147498	2	1	100	NA	NA
ENSG00000105894	PTN	7	q33	0.627104081	1.922856779	2.027313727	2	1	47.39060445	NA	NA
ENSG00000008056	SYN1	X	p11.23	0.62607617	2.644287617	2.704596204	2	1	100	NA	NA
ENSG00000180537	RNF182	6	p23	0.625958582	2.398294464	2.354257624	2	1	5.662870284	NA	NA
ENSG00000143061	IGSF3	1	p13.1	0.625656967	1.835359819	1.816383542	2	1	54.12102875	NA	NA
ENSG00000104327	CALB1	8	q21.3	0.623380027	2.738895709	2.928004903	2	1	100	NA	NA
ENSG00000196083	IL1RAP	3	q28	0.622962946	1.906378778	1.935470441	2	1	51.36867958	NA	NA
ENSG00000170743	SYT9	11	p15.4	0.622694957	2.993556526	2.945484212	2	1	100	NA	NA
ENSG00000029153	ARNTL2	12	p11.23	0.622479219	2.558869116	2.491827132	2	1	100	NA	NA
ENSG00000185742	C11orf87	11	q22.3	0.622108229	2.917100481	2.908926057	2	1	100	NA	NA
ENSG00000157152	SYN2	3	p25.2	0.61940823	2.89817764	2.965619932	2	1	100	NA	NA
ENSG00000134247	PTGFRN	1	p13.1	0.615971669	1.750257256	1.804271212	2	1	32.86032392	NA	NA
ENSG00000180176	TH	11	p15.5	0.614196152	2.417798335	2.486067387	2	1	100	NA	NA
ENSG00000081818	PCDHB4	5	q31.3	0.614076487	2.850132644	2.785611194	2	1	100	NA	NA
ENSG00000150672	DLG2	11	q14.1	0.613469442	2.810080014	2.79526787	2	1	100	NA	NA
ENSG00000115263	GCG	2	q24.2	0.611459822	2.504514032	2.586529121	2	1	100	NA	NA
ENSG00000155886	SLC24A2	9	p22.1	0.610664604	2.66358789	2.796662586	2	1	100	NA	NA
ENSG00000129682	FGF13	X	q27.1	0.609572441	2.75541163	2.789484987	2	1	100	NA	NA
ENSG00000184368	MAP7D2	X	p22.12	0.608548297	3.146618375	3.118803008	2	1	100	NA	NA
ENSG00000138669	PRKG2	4	q21.21	0.60741953	2.423455238	2.450805273	2	1	100	NA	NA
ENSG00000111728	ST8SIA1	12	p12.1	0.606790516	3.709191797	3.794914103	2	1	100	NA	NA
ENSG00000149646	CNBD2	20	q11.23	0.60496143	2.414776536	2.842046861	2	1	100	NA	NA
ENSG00000168348	INSM2	14	q13.2	0.596427071	2.621498998	2.733412836	2	1	100	NA	NA
ENSG00000124882	EREG	4	q13.3	0.5963455	3.491477447	3.296720379	2	1	100	NA	NA
ENSG00000129455	KLK8	19	q13.41	0.594826243	2.622262236	2.406445932	2	1	100	NA	NA
ENSG00000127561	SYNGR3	16	p13.3	0.593665323	2.462525666	2.565074715	2	1	100	NA	NA
ENSG00000152969	JAKMIP1	4	p16.1	0.593316413	2.669961615	2.748140413	2	1	100	NA	NA
ENSG00000104722	NEFM	8	p21.2	0.593145701	3.04477641	3.108854892	2	1	100	NA	NA
ENSG00000100285	NEFH	22	q12.2	0.592961552	3.219423163	3.192389176	2	1	100	NA	NA
ENSG00000154096	THY1	11	q23.3	0.591927986	2.372894146	2.559014944	2	1	100	NA	NA
ENSG00000168032	ENTPD3	3	p22.1	0.591408944	2.620292408	2.665150939	2	1	100	NA	NA
ENSG00000128645	HOXD1	2	q31.1	0.590257344	2.589812156	2.669974171	2	1	100	NA	NA
ENSG00000151320	AKAP6	14	q12	0.587295402	2.648165108	2.616381234	2	1	100	NA	NA
ENSG00000186462	NAP1L2	X	q13.2	0.586410873	3.134300098	3.13401662	2	1	100	NA	NA
ENSG00000102265	TIMP1	X	p11.3	0.58099431	2.422338008	2.431330837	2	1	100	NA	NA
ENSG00000182118	FAM89A	1	q42.2	0.579062718	2.684057357	2.681119776	2	1	100	NA	NA
ENSG00000107105	ELAVL2	9	p21.3	0.576796261	3.226980915	3.288968034	2	1	100	NA	NA
ENSG00000164434	FABP7	6	q22.31	0.574183839	3.33830252	3.204293907	2	1	100	NA	NA
ENSG00000186487	MYT1L	2	p25.3	0.570356745	2.611343125	2.617098233	2	1	100	NA	NA
ENSG00000104321	TRPA1	8	q21.11	0.568101049	2.302724409	2.511143778	2	1	100	NA	NA
ENSG00000196277	GRM7	3	p26.1	0.567905272	2.915480346	2.959679122	2	1	100	NA	NA
ENSG00000106236	NPTX2	7	q22.1	0.56668837	2.893476258	2.944892175	2	1	100	NA	NA
ENSG00000175497	DPP10	2	q14.1	0.565767769	2.599369867	2.683495253	2	1	100	NA	NA
ENSG00000164326	CARTPT	5	q13.2	0.563934055	2.6355453	2.741292128	2	1	100	NA	NA
ENSG00000197106	SLC6A17	1	p13.3	0.561169116	2.532765545	2.572592964	2	1	100	NA	NA
ENSG00000163032	VSNL1	2	p24.2	0.560290508	2.793380962	2.781259029	2	1	100	NA	NA
ENSG00000167815	PRDX2	19	p13.13	0.560223884	2.293120647	2.293196475	2	1	100	NA	NA
ENSG00000154127	UBASH3B	11	q24.1	0.558601938	3.009070187	3.046278405	2	1	100	NA	NA
ENSG00000133858	ZFC3H1	12	q21.1	0.556738938	3.253060973	3.212463944	1	0	0	NA	NA
ENSG00000166736	HTR3A	11	q23.2	0.552971704	2.39178676	2.532073807	2	1	100	NA	NA
ENSG00000066382	MPPED2	11	p14.1	0.551580221	2.71841142	2.768759252	2	1	100	NA	NA
ENSG00000206557	TRIM71	3	p22.3	0.551276022	3.308607981	3.245241097	1	0	0	NA	NA
ENSG00000006432	MAP3K9	14	q24.2	0.550736304	2.493168383	2.526903351	2	1	100	NA	NA
ENSG00000188517	COL25A1	4	q25	0.549517192	2.462180578	2.524857956	2	1	100	NA	NA
ENSG00000145681	HAPLN1	5	q14.3	0.546836332	3.117271487	3.067913517	2	1	100	NA	NA
ENSG00000139971	C14orf37	14	q23.1	0.544783274	2.278108456	2.366734849	2	1	100	NA	NA
ENSG00000005381	MPO	17	q22	0.54469268	2.495536622	2.391849308	2	1	100	NA	NA
ENSG00000267034		2	q36.1	0.543545935	2.523060269	2.890207205	1	0	0	NA	NA
ENSG00000151615	POU4F2	4	q31.22	0.541834881	2.550613467	2.736973524	2	1	100	NA	NA
ENSG00000160013	PTGIR	19	q13.32	0.541206087	2.163018514	2.15857731	2	1	100	NA	NA
ENSG00000069482	GAL	11	q13.2	0.540531505	2.482946297	2.462149043	2	1	100	NA	NA
ENSG00000100505	TRIM9	14	q22.1	0.540139524	2.604303002	2.496478288	2	1	100	NA	NA
ENSG00000143858	SYT2	1	q32.1	0.539880124	2.407267464	2.484752263	2	1	100	NA	NA
ENSG00000141682	PMAIP1	18	q21.32	0.538460282	2.028034934	2.055170755	2	1	100	NA	NA
ENSG00000136160	EDNRB	13	q22.3	0.538013852	1.666421103	1.715650229	2	1	100	NA	NA
ENSG00000067715	SYT1	12	q21.2	0.53685589	2.362342987	2.473344797	2	1	100	NA	NA
ENSG00000089199	CHGB	20	p12.3	0.535871713	2.522079638	2.553262405	2	1	100	NA	NA
ENSG00000177519	RPRM	2	q23.3	0.535388405	2.34435525	2.352174545	2	1	100	NA	NA
ENSG00000113742	CPEB4	5	q35.2	0.534508682	2.680018568	2.605772386	1	0	0	NA	NA
ENSG00000106367	AP1S1	7	q22.1	0.52695088	1.507237005	1.504232684	2	1	42.99805341	NA	NA
ENSG00000116750	UCHL5	1	q31.2	0.524390357	1.866911128	1.832836538	2	1	10.3218749	NA	NA
ENSG00000148600	CDHR1	10	q23.1	0.524304516	2.701028912	2.57984593	2	1	100	NA	NA
ENSG00000017260	ATP2C1	3	q22.1	0.523253541	2.116517196	2.085955493	2	1	100	NA	NA
ENSG00000198673	FAM19A2	12	q14.1	0.522268832	2.836097689	2.879405063	2	1	100	NA	NA
ENSG00000198363	ASPH	8	q12.3	0.520729583	2.244502876	2.439885386	2	1	100	NA	NA
ENSG00000104112	SCG3	15	q21.2	0.520505674	2.144382059	2.097999831	2	1	100	NA	NA
ENSG00000105409	ATP1A3	19	q13.2	0.519922421	2.280608159	2.163665673	2	1	100	NA	NA
ENSG00000151917	BEND6	6	p12.1	0.519694843	2.720032364	2.872352112	2	1	100	NA	NA
ENSG00000156103	MMP16	8	q21.3	0.519454787	1.794180726	1.772179457	2	1	35.11926931	NA	NA
ENSG00000112419	PHACTR2	6	q24.2	0.518026927	1.517413427	1.496750427	2	1	100	NA	NA
ENSG00000166206	GABRB3	15	q12	0.516966058	3.188666912	3.214788853	2	1	100	NA	NA
ENSG00000143153	ATP1B1	1	q24.2	0.516432351	2.59755687	2.537386591	2	1	100	NA	NA
ENSG00000171150	SOCS5	2	p21	0.515920073	1.816216901	1.802089723	2	1	17.48466312	NA	NA
ENSG00000106278	PTPRZ1	7	q31.32	0.515748571	2.931747951	3.049070536	2	1	100	NA	NA
ENSG00000165973	NELL1	11	p15.1	0.51460061	2.559836952	2.703061935	2	1	100	NA	NA
ENSG00000138829	FBN2	5	q23.3	0.51391541	2.303802392	2.363249043	2	1	100	NA	NA
ENSG00000100884	CPNE6	14	q11.2	0.513868407	2.523630185	2.517112655	2	1	100	NA	NA
ENSG00000136158	SPRY2	13	q31.1	0.513030153	2.316428619	2.34514073	1	0	0	NA	NA
ENSG00000147655	RSPO2	8	q23.1	0.506086186	2.585249946	2.564662173	2	1	100	NA	NA
ENSG00000012223	LTF	3	p21.31	0.506042554	2.587956586	2.315646211	2	1	100	NA	NA
ENSG00000162843	WDR64	1	q43	0.505402366	2.990029081	2.836704608	1	0	0	NA	NA
ENSG00000143341	HMCN1	1	q25.3	0.501260763	1.57581001	1.617285996	2	1	100	NA	NA
ENSG00000163082	SGPP2	2	q36.1	0.500453141	2.739068293	2.426648346	2	1	100	NA	NA
ENSG00000124507	PACSIN1	6	p21.31	0.498115005	2.29227495	2.236213797	2	1	100	NA	NA
ENSG00000009694	TENM1	X	q25	0.497582787	2.146922282	2.264561524	2	1	100	NA	NA
ENSG00000184524	CEND1	11	p15.5	0.496554982	2.395016737	2.362769146	2	1	100	NA	NA
ENSG00000170889	RPS9	19	q13.42	0.496163786	2.196131965	2.215249617	2	1	100	NA	NA
ENSG00000114978	MOB1A	2	p13.1	0.496065769	2.164306971	2.222799002	1	0	0	NA	NA
ENSG00000204442	FAM155A	13	q33.3	0.495873364	2.68045333	2.714191805	2	1	100	NA	NA
ENSG00000145506	NKD2	5	p15.33	0.494855895	2.010013243	2.052733783	2	1	100	NA	NA
ENSG00000073150	PANX2	22	q13.33	0.494559624	2.671329481	2.663664925	2	1	100	NA	NA
ENSG00000228836	CT45A5	X	q26.3	0.493152377	3.580556404	3.098453437	1	0	0	NA	NA
ENSG00000268940	CT45A1	X	q26.3	0.493152377	3.580556404	3.098453437	1	0	0	NA	NA
ENSG00000269096	CT45A3	X	q26.3	0.493152377	3.580556404	3.098453437	1	0	0	NA	NA
ENSG00000269586	CT45A10	X	q26.3	0.493152377	3.580556404	3.098453437	1	0	0	NA	NA
ENSG00000270946	CT45A9	X	q26.3	0.493152377	3.580556404	3.098453437	1	0	0	NA	NA
ENSG00000271449	CT45A2	X	q26.3	0.493152377	3.580556404	3.098453437	1	0	0	NA	NA
ENSG00000273696	CT45A7	X	q26.3	0.493152377	3.580556404	3.098453437	1	0	0	NA	NA
ENSG00000278085	CT45A8	X	q26.3	0.493152377	3.580556404	3.098453437	1	0	0	NA	NA
ENSG00000278289	CT45A6	X	q26.3	0.493152377	3.580556404	3.098453437	1	0	0	NA	NA
ENSG00000183421	RIPK4	21	q22.3	0.492642257	3.3016165	3.187836368	1	0	0	NA	NA
ENSG00000177511	ST8SIA3	18	q21.31	0.492356621	2.478207658	2.442519521	2	1	100	NA	NA
ENSG00000120875	DUSP4	8	p12	0.490871844	2.608641889	2.558472004	1	0	0	NA	NA
ENSG00000162188	GNG3	11	q12.3	0.487764159	2.267904461	2.372355056	2	1	100	NA	NA
ENSG00000105810	CDK6	7	q21.2	0.487483945	1.601933238	1.591614394	2	1	3.003328731	NA	NA
ENSG00000114450	GNB4	3	q26.33	0.486106578	1.609441612	1.621944894	2	1	4.514597342	NA	NA
ENSG00000072832	CRMP1	4	p16.2	0.485776648	2.562779666	2.520307571	2	1	100	NA	NA
ENSG00000115170	ACVR1	2	q24.1	0.482180284	1.434934691	1.448245567	2	1	24.68341374	NA	NA
ENSG00000164220	F2RL2	5	q13.3	0.480523488	2.711098068	2.638291515	2	1	100	NA	NA
ENSG00000118971	CCND2	12	p13.32	0.480086138	1.462964752	1.476074728	2	1	100	NA	NA
ENSG00000136929	HEMGN	9	q22.33	0.478488933	2.003651397	1.909931403	2	1	100	NA	NA
ENSG00000003987	MTMR7	8	p22	0.478243212	2.196843782	2.196922581	2	1	100	NA	NA
ENSG00000132164	SLC6A11	3	p25.3	0.477673629	1.58925393	1.698233796	2	1	30.22690155	NA	NA
ENSG00000104435	STMN2	8	q21.13	0.477406335	3.396676208	3.512395224	2	1	100	NA	NA
ENSG00000242173	ARHGDIG	16	p13.3	0.477032833	2.248392586	2.228892819	2	1	100	NA	NA
ENSG00000162873	KLHDC8A	1	q32.1	0.476096184	1.996831359	2.000327031	2	1	100	NA	NA
ENSG00000179542	SLITRK4	X	q27.3	0.474376794	2.933479994	3.178981425	2	1	100	NA	NA
ENSG00000130226	DPP6	7	q36.2	0.472824191	2.877878938	2.789341737	2	1	100	NA	NA
ENSG00000104783	KCNN4	19	q13.31	0.472186963	2.237767491	2.21804322	2	1	100	NA	NA
ENSG00000154118	JPH3	16	q24.2	0.471987166	2.272415006	2.238549321	2	1	100	NA	NA
ENSG00000120992	LYPLA1	8	q11.23	0.471512596	2.145922037	2.222225088	1	0	0	NA	NA
ENSG00000196104	SPOCK3	4	q32.3	0.470930456	3.438095307	3.392472705	2	1	100	NA	NA
ENSG00000171517	LPAR3	1	p22.3	0.470841069	2.305090771	2.190705972	2	1	100	NA	NA
ENSG00000097021	ACOT7	1	p36.31	0.469746528	2.29931148	2.263191441	2	1	100	NA	NA
ENSG00000269743	SLC25A53	X	q22.2	0.469176638	2.152284887	2.165681675	2	1	100	NA	NA
ENSG00000110218	PANX1	11	q21	0.469015466	2.21940769	2.227301376	2	1	100	NA	NA
ENSG00000240694	PNMA2	8	p21.2	0.466546846	2.479626005	2.476157569	2	1	100	NA	NA
ENSG00000107295	SH3GL2	9	p22.2	0.46618623	2.386085127	2.374404256	2	1	100	NA	NA
ENSG00000111912	NCOA7	6	q22.31	0.46617211	2.267305962	2.283540415	2	1	100	NA	NA
ENSG00000015475	BID	22	q11.21	0.464147667	1.65842986	1.654232122	2	1	11.75986168	NA	NA
ENSG00000134343	ANO3	11	p14.2	0.463791679	2.488690288	2.326699771	2	1	100	NA	NA
ENSG00000148344	PTGES	9	q34.11	0.463182498	1.619789076	1.694432915	2	1	100	NA	NA
ENSG00000133083	DCLK1	13	q13.3	0.462541921	2.584251647	2.733142656	2	1	100	NA	NA
ENSG00000096401	CDC5L	6	p21.1	0.462267952	2.140140282	2.18265889	1	0	0	NA	NA
ENSG00000196353	CPNE4	3	q22.1	0.46115756	2.585175532	2.679232957	2	1	100	NA	NA
ENSG00000141668	CBLN2	18	q22.3	0.455980335	2.594355354	2.553171678	2	1	100	NA	NA
ENSG00000174460	ZCCHC12	X	q24	0.455596614	1.925601424	2.025516104	2	1	100	NA	NA
ENSG00000154975	CA10	17	q22	0.454799461	1.953992374	1.97496237	2	1	100	NA	NA
ENSG00000123119	NECAB1	8	q21.3	0.454726155	1.754969434	1.867387767	2	1	100	NA	NA
ENSG00000165731	RET	10	q11.21	0.453168425	2.711737558	2.940780621	2	1	100	NA	NA
ENSG00000122778	KIAA1549	7	q34	0.450565488	1.629994273	1.656579752	2	1	16.9392348	NA	NA
ENSG00000177181	RIMKLA	1	p34.2	0.45055618	2.260067198	2.233487212	2	1	100	NA	NA
ENSG00000155974	GRIP1	12	q14.3	0.448842498	2.330764941	2.418009807	2	1	100	NA	NA
ENSG00000196361	ELAVL3	19	p13.2	0.447122131	2.331360933	2.205575169	2	1	100	NA	NA
ENSG00000144278	GALNT13	2	q23.3	0.446653635	2.481463861	2.469068672	2	1	100	NA	NA
ENSG00000119782	FKBP1B	2	p23.3	0.44585334	2.097822511	2.133290023	2	1	100	NA	NA
ENSG00000198730	CTR9	11	p15.4	0.444390568	1.955571395	1.943318699	2	1	100	NA	NA
ENSG00000156113	KCNMA1	10	q22.3	0.444219097	2.31611961	2.374288719	2	1	100	NA	NA
ENSG00000280614		21	p11.2	0.443678253	2.177510161	2.29993415	1	0	0	NA	NA
ENSG00000280800		21	p11.2	0.443678253	2.177510161	2.29993415	1	0	0	NA	NA
ENSG00000281181		21	p11.2	0.443678253	2.177510161	2.29993415	1	0	0	NA	NA
ENSG00000271303	SRXN1	20	p13	0.443312823	1.685501971	1.645805982	2	1	1.030716245	NA	NA
ENSG00000135549	PKIB	6	q22.31	0.442973699	2.506507382	2.448439944	2	1	100	NA	NA
ENSG00000011347	SYT7	11	q12.2	0.442743155	2.101951534	2.138983976	2	1	100	NA	NA
ENSG00000148834	GSTO1	10	q25.1	0.442114711	1.50586637	1.496652264	2	1	6.619719868	NA	NA
ENSG00000153944	MSI2	17	q22	0.441204851	1.377713813	1.368014298	2	1	29.96692955	NA	NA
ENSG00000144406	UNC80	2	q34	0.4405907	2.174398018	2.115521853	2	1	100	NA	NA
ENSG00000145194	ECE2	3	q27.1	0.440245863	1.794789504	1.810527816	2	1	100	NA	NA
ENSG00000172292	CERS6	2	q24.3	0.440017926	1.187200973	1.222282128	2	1	100	NA	NA
ENSG00000052723	SIKE1	1	p13.2	0.439734551	2.293717862	2.30717902	1	0	0	NA	NA
ENSG00000122068	FYTTD1	3	q29	0.43833616	2.106993285	2.101096997	1	0	0	NA	NA
ENSG00000186472	PCLO	7	q21.11	0.436269965	2.171703929	2.136342137	2	1	100	NA	NA
ENSG00000127951	FGL2	7	q11.23	0.434622253	2.240387933	2.258572395	1	0	0	NA	NA
ENSG00000164251	F2RL1	5	q13.3	0.434115397	2.620665847	2.435582809	2	1	100	NA	NA
ENSG00000133134	BEX2	X	q22.2	0.434008707	2.364992362	2.384983395	2	1	100	NA	NA
ENSG00000131724	IL13RA1	X	q24	0.433288496	1.552695264	1.561165317	2	1	24.34994185	NA	NA
ENSG00000149516	MS4A3	11	q12.1	0.433228619	1.808625195	1.812523498	2	1	100	NA	NA
ENSG00000135750	KCNK1	1	q42.2	0.433072773	2.256659392	2.340715601	1	0	0	NA	NA
ENSG00000163530	DPPA2	3	q13.13	0.432624216	2.328431365	2.163160112	2	1	100	NA	NA
ENSG00000184702	2005-09-01	22	q11.21	0.431346608	1.852274783	1.809709747	2	1	100	NA	NA
ENSG00000168528	SERINC2	1	p35.2	0.430334182	1.879174861	1.898698529	2	1	100	NA	NA
ENSG00000176490	DIRAS1	19	p13.3	0.429955003	1.749129374	1.69927083	2	1	16.96188787	NA	NA
ENSG00000096080	MRPS18A	6	p21.1	0.429187525	1.264413456	1.262273976	2	1	41.43433618	NA	NA
ENSG00000058091	CDK14	7	q21.13	0.428877042	1.471102673	1.468886799	2	1	16.78884924	NA	NA
ENSG00000203812	HIST2H2AA3	1	q21.2	0.428717601	2.148723585	2.254292233	1	0	0	NA	NA
ENSG00000272196	HIST2H2AA4	1	q21.2	0.428717601	2.148723585	2.254292233	1	0	0	NA	NA
ENSG00000177359		12	p11.21	0.428541835	2.362842153	2.520239635	2	1	100	NA	NA
ENSG00000214274	ANG	14	q11.2	0.428494782	1.857217332	1.899183435	2	1	100	NA	NA
ENSG00000165417	GTF2A1	14	q31.1	0.428345765	1.8465488	1.930318495	1	0	0	NA	NA
ENSG00000136868	SLC31A1	9	q32	0.427356906	1.269853796	1.248702719	2	1	56.26962905	NA	NA
ENSG00000156076	WIF1	12	q14.3	0.427039588	3.119685276	2.97855693	2	1	100	NA	NA
ENSG00000127824	TUBA4A	2	q35	0.426351957	2.053881618	1.886642039	2	1	100	NA	NA
ENSG00000011052	NME2	17	q21.33	0.423981215	1.439235782	1.408380372	2	1	7.933184253	NA	NA
ENSG00000132661	NXT1	20	p11.21	0.423850743	1.186966213	1.176528325	2	1	59.64553341	NA	NA
ENSG00000229833	PET100	19	p13.2	0.423601922	1.961179344	1.990946444	1	0	0	NA	NA
ENSG00000268400		19	p13.2	0.423601922	1.961179344	1.990946444	1	0	0	NA	NA
ENSG00000105641	SLC5A5	19	p13.11	0.423427301	1.80711635	1.847402662	2	1	100	NA	NA
ENSG00000136485	DCAF7	17	q23.3	0.422994452	1.443589528	1.431019365	2	1	12.04195067	NA	NA
ENSG00000172260	NEGR1	1	p31.1	0.422971267	1.60320648	1.672494465	2	1	100	NA	NA
ENSG00000174886	NDUFA11	19	p13.3	0.42200812	1.143293725	1.170941007	2	1	68.89884027	NA	NA
ENSG00000267740		19	p13.3	0.42200812	1.143293725	1.170941007	2	1	68.89884027	NA	NA
ENSG00000143473	KCNH1	1	q32.2	0.421519457	1.913753119	1.895150593	2	1	100	NA	NA
ENSG00000196636	SDHAF3	7	q21.3	0.421366895	1.144537798	1.153580123	2	1	51.30517269	NA	NA
ENSG00000102908	NFAT5	16	q22.1	0.418619746	1.943130226	2.030644149	1	0	0	NA	NA
ENSG00000079156	OSBPL6	2	q31.2	0.418196105	1.958795599	2.034210071	2	1	100	NA	NA
ENSG00000182831	C16orf72	16	p13.2	0.418186082	2.068748235	2.007749403	1	0	0	NA	NA
ENSG00000263244		16	p13.2	0.418186082	2.068748235	2.007749403	1	0	0	NA	NA
ENSG00000103316	CRYM	16	p12.2	0.417520468	1.882925548	1.847187572	2	1	100	NA	NA
ENSG00000177679	SRRM3	7	q11.23	0.417123003	1.998088093	2.01317936	2	1	100	NA	NA
ENSG00000143333	RGS16	1	q25.3	0.414078784	2.428970905	2.518133229	2	1	100	NA	NA
ENSG00000124194	GDAP1L1	20	q13.12	0.41377136	1.74308817	1.784200122	2	1	100	NA	NA
ENSG00000104447	TRPS1	8	q23.3	0.413522188	1.43791875	1.407847323	2	1	42.95097699	NA	NA
ENSG00000141576	RNF157	17	q25.1	0.413018833	1.937595162	1.921151276	2	1	100	NA	NA
ENSG00000184305	CCSER1	4	q22.1	0.411467478	1.917986779	1.923164078	2	1	100	NA	NA
ENSG00000141750	STAC2	17	q12	0.411001626	1.908202858	1.808783051	2	1	100	NA	NA
ENSG00000103723	AP3B2	15	q25.2	0.410664139	1.913954005	1.927986198	2	1	100	NA	NA
ENSG00000168481	LGI3	8	p21.3	0.410397227	1.928051242	1.832016986	2	1	100	NA	NA
ENSG00000122025	FLT3	13	q12.2	0.409331687	1.699735607	1.722432618	2	1	100	NA	NA
ENSG00000104267	CA2	8	q21.2	0.409124382	2.289512675	2.292574727	2	1	100	NA	NA
ENSG00000187416	LHFPL3	7	q22.2	0.408756723	1.993123527	2.00469594	2	1	100	NA	NA
ENSG00000188042	ARL4C	2	q37.1	0.407112807	2.138129739	2.116355002	2	1	100	NA	NA
ENSG00000104388	RAB2A	8	q12.1	0.40698166	1.819818236	1.838219349	1	0	0	NA	NA
ENSG00000041353	RAB27B	18	q21.2	0.406842376	2.717367596	2.757952351	2	1	100	NA	NA
ENSG00000169918	OTUD7A	15	q13.3	0.406390274	1.943503405	2.078365246	2	1	100	NA	NA
ENSG00000135269	TES	7	q31.2	0.405237119	1.402623759	1.417367513	2	1	33.04404012	NA	NA
ENSG00000109171	SLAIN2	4	p11	0.404164714	1.911428948	1.937215255	1	0	0	NA	NA
ENSG00000176697	BDNF	11	p14.1	0.40368336	2.261135605	2.15590681	2	1	100	NA	NA
ENSG00000110841	PPFIBP1	12	p11.23	0.403629027	2.032416525	2.097706329	1	0	0	NA	NA
ENSG00000164898	C7orf55	7	q34	0.403446458	2.016057329	2.068970541	1	0	0	NA	NA
ENSG00000269955	LUC7L2	7	q34	0.403446458	2.016057329	2.068970541	1	0	0	NA	NA
ENSG00000175175	PPM1E	17	q22	0.400100155	2.19001586	2.147742618	2	1	100	NA	NA
ENSG00000003436	TFPI	2	q32.1	0.399737853	2.258838644	2.214111051	1	0	0	NA	NA
ENSG00000177098	SCN4B	11	q23.3	0.399374565	2.55130061	2.711614203	2	1	100	NA	NA
ENSG00000119946	CNNM1	10	q24.2	0.399138674	2.018116112	2.009277398	2	1	100	NA	NA
ENSG00000179331	RAB39A	11	q22.3	0.398958803	1.820215688	1.842303086	2	1	100	NA	NA
ENSG00000145920	CPLX2	5	q35.2	0.398165734	1.616035529	1.594826307	2	1	100	NA	NA
ENSG00000111885	MAN1A1	6	q22.31	0.39802008	1.997209991	1.992153727	1	0	0	NA	NA
ENSG00000158825	CDA	1	p36.12	0.397874976	1.795070888	1.738605994	2	1	100	NA	NA
ENSG00000102924	CBLN1	16	q12.1	0.397597101	2.116827691	2.072784607	2	1	100	NA	NA
ENSG00000077080	ACTL6B	7	q22.1	0.397384829	1.872079646	1.881913372	2	1	100	NA	NA
ENSG00000267534	S1PR2	19	p13.2	0.396750842	1.276243318	1.310698432	2	1	23.10827974	NA	NA
ENSG00000174145	NWD2	4	p14	0.396668931	1.895500209	1.808867825	2	1	100	NA	NA
ENSG00000168675	LDLRAD4	18	p11.21	0.396209611	1.369821405	1.458000598	2	1	28.34655405	NA	NA
ENSG00000113805	CNTN3	3	p12.3	0.396030869	2.515044268	2.577048968	2	1	100	NA	NA
ENSG00000184203	PPP1R2	3	q29	0.395036709	1.29276478	1.288399934	2	1	25.17583762	NA	NA
ENSG00000144724	PTPRG	3	p14.2	0.394007078	1.195829361	1.333903434	2	1	100	NA	NA
ENSG00000112245	PTP4A1	6	q12	0.393995485	2.082366485	2.086038668	1	0	0	NA	NA
ENSG00000196482	ESRRG	1	q41	0.393618376	2.119065927	2.103723335	2	1	100	NA	NA
ENSG00000169862	CTNND2	5	p15.2	0.392890246	2.395614745	2.438853399	2	1	100	NA	NA
ENSG00000119335	SET	9	q34.11	0.392712984	2.128821005	2.137549959	1	0	0	NA	NA
ENSG00000237211	SETP4	X	q21.1	0.392712984	2.128821005	2.137549959	1	0	0	NA	NA
ENSG00000240489	SETP14	3	q25.31	0.392712984	2.128821005	2.137549959	1	0	0	NA	NA
ENSG00000114948	ADAM23	2	q33.3	0.391900849	1.865536629	1.985123374	2	1	100	NA	NA
ENSG00000106789	CORO2A	9	q22.33	0.39100356	2.141376344	2.188074687	2	1	100	NA	NA
ENSG00000116191	RALGPS2	1	q25.2	0.390918069	2.016964939	2.084070138	1	0	0	NA	NA
ENSG00000173404	INSM1	20	p11.23	0.390175766	1.67992987	1.659488252	2	1	100	NA	NA
ENSG00000108829	LRRC59	17	q21.33	0.388177065	1.362197373	1.352725248	2	1	0.330442555	NA	NA
ENSG00000143761	ARF1	1	q42.13	0.388043697	1.654549743	1.760341011	1	0	0	NA	NA
ENSG00000264944	MIR3620	1	q42.13	0.388043697	1.654549743	1.760341011	1	0	0	NA	NA
ENSG00000108582	CPD	17	q11.2	0.387840094	1.873129626	1.897439035	1	0	0	NA	NA
ENSG00000136527	TRA2B	3	q27.2	0.387803627	2.052531847	2.118106484	1	0	0	NA	NA
ENSG00000122641	INHBA	7	p14.1	0.386489103	1.747105838	1.701394549	2	1	100	NA	NA
ENSG00000147905	ZCCHC7	9	p13.2	0.386133898	2.019042489	2.032254701	1	0	0	NA	NA
ENSG00000174599	TRAM1L1	4	q26	0.385056538	1.722043972	1.825228478	2	1	100	NA	NA
ENSG00000162783	IER5	1	q25.3	0.385000498	1.214325231	1.247876352	2	1	100	NA	NA
ENSG00000139629	GALNT6	12	q13.13	0.384830132	1.701557185	1.652504186	2	1	100	NA	NA
ENSG00000171612	SLC25A33	1	p36.22	0.383991678	1.413392135	1.373843274	2	1	10.398521	NA	NA
ENSG00000127152	BCL11B	14	q32.2	0.38340526	1.882785904	1.830177784	2	1	100	NA	NA
ENSG00000067167	TRAM1	8	q13.3	0.382312672	1.642696532	1.680867973	1	0	0	NA	NA
ENSG00000140406	MESDC1	15	q25.1	0.382177212	1.266160978	1.242105641	2	1	16.85209244	NA	NA
ENSG00000178233	TMEM151B	6	p21.1	0.382139987	1.976870219	1.863078821	2	1	100	NA	NA
ENSG00000157445	CACNA2D3	3	p21.1	0.382029378	2.319566879	2.203726179	2	1	100	NA	NA
ENSG00000127124	HIVEP3	1	p34.2	0.381351405	1.507627903	1.472076064	2	1	100	NA	NA
ENSG00000109991	P2RX3	11	q12.1	0.380479156	1.679252623	1.630541371	2	1	100	NA	NA
ENSG00000172216	CEBPB	20	q13.13	0.380249665	1.295672679	1.264227887	2	1	38.46907892	NA	NA
ENSG00000187189	TSPYL4	6	q22.1	0.379930914	1.771026078	1.79686061	2	1	100	NA	NA
ENSG00000198121	LPAR1	9	q31.3	0.379738255	1.165321111	1.144411894	2	1	61.45878992	NA	NA
ENSG00000197753	LHFPL5	6	p21.31	0.379595537	1.831828955	1.855723576	2	1	100	NA	NA
ENSG00000135312	HTR1B	6	q14.1	0.37945748	1.632178427	1.721074286	2	1	100	NA	NA
ENSG00000182255	KCNA4	11	p14.1	0.378829932	2.026777741	1.971214967	2	1	100	NA	NA
ENSG00000115232	ITGA4	2	q31.3	0.378680494	1.672169509	1.642764047	2	1	100	NA	NA
ENSG00000116005	PCYOX1	2	p13.3	0.378580498	1.416963111	1.375904156	2	1	30.6545834	NA	NA
ENSG00000248905	FMN1	15	q13.3	0.378427872	1.812695878	1.756472557	2	1	100	NA	NA
ENSG00000174938	SEZ6L2	16	p11.2	0.378307389	2.000103314	1.977781827	2	1	100	NA	NA
ENSG00000273604	C17orf96	17	q12	0.378155178	1.223375031	1.129216572	2	1	100	NA	NA
ENSG00000133639	BTG1	12	q21.33	0.378000596	2.196381805	2.297085397	1	0	0	NA	NA
ENSG00000257242	C12orf79	12	q21.33	0.378000596	2.196381805	2.297085397	1	0	0	NA	NA
ENSG00000168282	MGAT2	14	q21.3	0.377646861	1.051438921	1.063936943	2	1	42.09020645	NA	NA
ENSG00000100604	CHGA	14	q32.12	0.377461558	1.868604869	1.948814946	2	1	100	NA	NA
ENSG00000074800	ENO1	1	p36.23	0.377172049	1.25934078	1.254117175	2	1	100	NA	NA
ENSG00000236269	ENO1-IT1	1	p36.23	0.377172049	1.943735085	1.940207356	1	0	0	NA	NA
ENSG00000138944	KIAA1644	22	q13.31	0.376907727	1.854157824	1.750124255	2	1	100	NA	NA
ENSG00000116741	RGS2	1	q31.2	0.375254802	1.788939048	1.819318878	2	1	15.7658949	NA	NA
ENSG00000075043	KCNQ2	20	q13.33	0.375139464	1.932941756	1.866641675	2	1	100	NA	NA
ENSG00000003137	CYP26B1	2	p13.2	0.374877443	1.318882437	1.333257518	2	1	100	NA	NA
ENSG00000078018	MAP2	2	q34	0.374747598	1.924765762	1.937279089	2	1	100	NA	NA
ENSG00000198780	FAM169A	5	q13.3	0.374536773	1.618060264	1.711475569	2	1	100	NA	NA
ENSG00000026508	CD44	11	p13	0.374464253	2.061454315	2.081027649	2	1	100	NA	NA
ENSG00000116254	CHD5	1	p36.31	0.374254359	1.570012783	1.595107333	2	1	100	NA	NA
ENSG00000175315	CST6	11	q13.1	0.37355611	2.293433744	1.995540927	2	1	100	NA	NA
ENSG00000186432	KPNA4	3	q25.33	0.372869184	1.267289114	1.278856893	2	1	6.764631624	NA	NA
ENSG00000118242	MREG	2	q35	0.372622436	1.705934201	1.762427124	2	1	100	NA	NA
ENSG00000152939	MARVELD2	5	q13.2	0.37232466	2.012142751	2.086577935	1	0	0	NA	NA
ENSG00000197977	ELOVL2	6	p24.2	0.371956496	2.584550876	2.687267634	2	1	100	NA	NA
ENSG00000089169	RPH3A	12	q24.13	0.371600225	2.029587237	2.043249417	2	1	100	NA	NA
ENSG00000176406	RIMS2	8	q22.3	0.371585009	2.199284494	2.236098619	2	1	100	NA	NA
ENSG00000135535	CD164	6	q21	0.371316221	1.93460823	1.939588641	1	0	0	NA	NA
ENSG00000155511	GRIA1	5	q33.2	0.370988438	2.086466896	2.045023861	2	1	100	NA	NA
ENSG00000109790	KLHL5	4	p14	0.370654834	1.671639659	1.743211311	2	1	100	NA	NA
ENSG00000140557	ST8SIA2	15	q26.1	0.370244547	2.411399125	2.52854504	2	1	100	NA	NA
ENSG00000111711	GOLT1B	12	p12.1	0.370040967	1.159747154	1.163743468	2	1	21.81455085	NA	NA
ENSG00000185737	NRG3	10	q23.1	0.369723762	1.833855041	1.779410659	2	1	100	NA	NA
ENSG00000171208	NETO2	16	q12.1	0.36894399	1.962414734	1.961530651	2	1	100	NA	NA
ENSG00000188582	PAQR9	3	q23	0.367844871	1.803322256	1.733803751	2	1	100	NA	NA
ENSG00000113658	SMAD5	5	q31.1	0.366674716	1.757194167	1.748380464	1	0	0	NA	NA
ENSG00000163659	TIPARP	3	q25.31	0.366631103	2.211234763	2.124529429	1	0	0	NA	NA
ENSG00000280874		1	q21.2	0.366419228	2.069987301	2.088403588	1	0	0	NA	NA
ENSG00000281134		1	q21.2	0.366419228	2.069987301	2.088403588	1	0	0	NA	NA
ENSG00000179295	PTPN11	12	q24.13	0.366417462	1.890344189	1.88545978	1	0	0	NA	NA
ENSG00000114646	CSPG5	3	p21.31	0.365907331	1.496129674	1.508601331	2	1	100	NA	NA
ENSG00000186652	PRG2	11	q12.1	0.365277261	1.893343579	1.679322225	2	1	100	NA	NA
ENSG00000179546	HTR1D	1	p36.12	0.364466164	1.745687468	1.790902478	2	1	100	NA	NA
ENSG00000163888	CAMK2N2	3	q27.1	0.363674316	1.833633278	1.757220357	2	1	100	NA	NA
ENSG00000250151	ARPC4-TTLL3	3	p25.3	0.363556471	1.065908162	1.134901207	2	1	38.00502965	NA	NA
ENSG00000070831	CDC42	1	p36.12	0.362489003	2.257363647	2.190672595	2	1	100	NA	NA
ENSG00000116667	C1orf21	1	q25.3	0.362411756	2.416350836	2.492630256	2	1	100	NA	NA
ENSG00000035664	DAPK2	15	q22.31	0.361977628	1.767524464	1.754671582	2	1	100	NA	NA
ENSG00000006459	KDM7A	7	q34	0.361770763	1.784825	1.863552042	1	0	0	NA	NA
ENSG00000139737	SLAIN1	13	q22.3	0.361221585	1.65024963	1.685223123	2	1	100	NA	NA
ENSG00000056097	ZFR	5	p13.3	0.35956278	1.64554784	1.672651446	1	0	0	NA	NA
ENSG00000145826	LECT2	5	q31.1	0.359227692	2.144019758	2.100145719	1	0	0	NA	NA
ENSG00000198420	TCAF1	7	q35	0.357827363	1.166861529	1.184057153	2	1	33.18064314	NA	NA
ENSG00000171522	PTGER4	5	p13.1	0.356590611	1.399639319	1.39750971	2	1	4.799403084	NA	NA
ENSG00000100216	TOMM22	22	q13.1	0.356145077	1.059977547	1.067342229	2	1	39.65123026	NA	NA
ENSG00000205108	FAM205A	9	p13.3	0.356021969	1.537168045	1.509463967	2	1	100	NA	NA
ENSG00000158711	ELK4	1	q32.1	0.355909942	1.642208011	1.651117928	1	0	0	NA	NA
ENSG00000255112	CHMP1B	18	p11.21	0.355716989	1.226253587	1.174715363	2	1	34.89802624	NA	NA
ENSG00000155304	HSPA13	21	q11.2	0.355711549	1.735076464	1.687166869	1	0	0	NA	NA
ENSG00000091527	CDV3	3	q22.1	0.35483366	2.016443894	1.985793895	1	0	0	NA	NA
ENSG00000160321	ZNF208	19	p12	0.354650289	1.96378445	1.847992737	1	0	0	NA	NA
ENSG00000080644	CHRNA3	15	q25.1	0.354432934	1.790774887	1.809360159	2	1	100	NA	NA
ENSG00000164061	BSN	3	p21.31	0.353903998	1.651254433	1.678556641	2	1	100	NA	NA
ENSG00000049245	VAMP3	1	p36.23	0.353601136	1.627042632	1.70528495	1	0	0	NA	NA
ENSG00000157500	APPL1	3	p14.3	0.353574304	1.625555208	1.922149577	1	0	0	NA	NA
ENSG00000133067	LGR6	1	q32.1	0.353275677	1.60919938	1.590264087	2	1	100	NA	NA
ENSG00000171885	AQP4	18	q11.2	0.353177884	1.999478544	1.983981686	2	1	100	NA	NA
ENSG00000096384	HSP90AB1	6	p21.1	0.353095567	0.952883375	0.955565027	2	1	100	NA	NA
ENSG00000106976	DNM1	9	q34.11	0.352951445	1.564971818	1.584696004	2	1	100	NA	NA
ENSG00000175093	SPSB4	3	q23	0.352358368	1.662732682	1.696344694	2	1	100	NA	NA
ENSG00000196967	ZNF585A	19	q13.12	0.3516977	1.041028753	1.053	2	1	33.79234126	NA	NA
ENSG00000108309	RUNDC3A	17	q21.31	0.35168052	2.00919891	1.960577325	2	1	100	NA	NA
ENSG00000167100	SAMD14	17	q21.33	0.351438876	1.587376476	1.530623381	2	1	100	NA	NA
ENSG00000170852	KBTBD2	7	p14.3	0.351055889	1.699557316	1.664704004	1	0	0	NA	NA
ENSG00000151229	SLC2A13	12	q12	0.35084341	1.737554407	1.790865637	1	0	0	NA	NA
ENSG00000104888	SLC17A7	19	q13.33	0.349747557	2.071045091	2.096291808	2	1	100	NA	NA
ENSG00000147434	CHRNA6	8	p11.21	0.348944084	1.602877929	1.605364682	2	1	100	NA	NA
ENSG00000100678	SLC8A3	14	q24.2	0.348278522	1.716146174	1.644712508	2	1	100	NA	NA
ENSG00000111490	TBC1D30	12	q14.3	0.347758973	1.775467143	1.735200765	2	1	100	NA	NA
ENSG00000092051	JPH4	14	q11.2	0.347229425	1.702117395	1.663952974	2	1	100	NA	NA
ENSG00000135829	DHX9	1	q25.3	0.346802064	1.558891704	1.588163226	1	0	0	NA	NA
ENSG00000154001	PPP2R5E	14	q23.2	0.345827514	0.970663687	0.969320199	2	1	41.66180546	NA	NA
ENSG00000144229	THSD7B	2	q22.1	0.345363671	2.682584227	2.681493935	2	1	100	NA	NA
ENSG00000196557	CACNA1H	16	p13.3	0.345178219	1.393493644	1.396525097	2	1	100	NA	NA
ENSG00000166068	SPRED1	15	q14	0.345128144	1.06217257	1.090089889	2	1	33.71240182	NA	NA
ENSG00000240891	PLCXD2	3	q13.2	0.344402842	1.724497267	1.746172489	2	1	100	NA	NA
ENSG00000139767	SRRM4	12	q24.23	0.343859232	1.598285365	1.625581233	2	1	100	NA	NA
ENSG00000125170	DOK4	16	q21	0.343764853	1.696558104	1.617795194	2	1	100	NA	NA
ENSG00000100234	TIMP3	22	q12.3	0.343588311	1.683566734	1.760422476	1	0	0	NA	NA
ENSG00000108561	C1QBP	17	p13.2	0.342515136	1.107169785	1.118929732	2	1	33.98035679	NA	NA
ENSG00000185585	OLFML2A	9	q33.3	0.342326744	2.129316765	2.130215724	2	1	100	NA	NA
ENSG00000170579	DLGAP1	18	p11.31	0.341980535	1.491492854	1.488883957	2	1	100	NA	NA
ENSG00000176769	TCERG1L	10	q26.3	0.34166908	1.816908143	1.79587639	2	1	100	NA	NA
ENSG00000197324	LRP10	14	q11.2	0.341618688	1.162663882	1.141002753	2	1	4.81085717	NA	NA
ENSG00000047849	MAP4	3	p21.31	0.341468792	1.581099764	1.688463912	2	1	100	NA	NA
ENSG00000165443	PHYHIPL	10	q21.1	0.341304003	1.710651434	1.781474178	2	1	100	NA	NA
ENSG00000129159	KCNC1	11	p15.1	0.341055987	1.847538414	1.707989481	2	1	100	NA	NA
ENSG00000153130	SCOC	4	q31.1	0.340718005	1.141795614	1.236745445	2	1	37.4465666	NA	NA
ENSG00000125995	ROMO1	20	q11.22	0.340418388	1.024399328	1.029207992	2	1	38.47428597	NA	NA
ENSG00000162819	BROX	1	q41	0.34014301	1.837711056	1.884199207	1	0	0	NA	NA
ENSG00000105889	STEAP1B	7	p15.3	0.339711458	1.447407311	1.516968943	2	1	100	NA	NA
ENSG00000241553	ARPC4	3	p25.3	0.338481045	1.045796006	1.133109782	2	1	46.74713527	NA	NA
ENSG00000116711	PLA2G4A	1	q31.1	0.338273972	1.187695003	1.180930721	2	1	44.5029655	NA	NA
ENSG00000164659	KIAA1324L	7	q21.12	0.337566921	1.628043669	1.63261011	2	1	100	NA	NA
ENSG00000272841		6	q26	0.337189803	1.964387015	1.866079182	1	0	0	NA	NA
ENSG00000143429		2	p11.2	0.337158912	1.86037329	1.871759276	1	0	0	NA	NA
ENSG00000112541	PDE10A	6	q27	0.337096869	1.917358153	1.978793363	2	1	100	NA	NA
ENSG00000114383	TUSC2	3	p21.31	0.336615165	1.20840555	1.188520119	2	1	12.48365203	NA	NA
ENSG00000164695	CHMP4C	8	q21.13	0.336482938	1.512954978	1.368208333	2	1	100	NA	NA
ENSG00000225968	ELFN1	7	p22.3	0.335179048	1.829479291	1.735940789	2	1	100	NA	NA
ENSG00000006016	CRLF1	19	p13.11	0.334986607	1.644027276	1.634840093	2	1	100	NA	NA
ENSG00000154813	DPH3	3	p25.1	0.334772382	1.034291038	1.014476232	2	1	46.90344753	NA	NA
ENSG00000166173	LARP6	15	q23	0.333705759	1.201255669	1.201096318	2	1	16.58824123	NA	NA
ENSG00000204396	VWA7	6	p21.33	0.332409686	1.639381684	1.682194157	2	1	100	NA	NA
ENSG00000167654	ATCAY	19	p13.3	0.332354888	1.526273141	1.603444356	2	1	100	NA	NA
ENSG00000132938	MTUS2	13	q12.3	0.331676006	1.571416756	1.545190031	2	1	100	NA	NA
ENSG00000119547	ONECUT2	18	q21.31	0.331614553	1.848020093	1.849496436	2	1	100	NA	NA
ENSG00000116815	CD58	1	p13.1	0.331610199	1.733243881	1.732061216	1	0	0	NA	NA
ENSG00000049860	HEXB	5	q13.3	0.331217679	1.138721017	1.146554947	2	1	19.43574973	NA	NA
ENSG00000119899	SLC17A5	6	q13	0.330991637	0.927591336	0.913760945	2	1	100	NA	NA
ENSG00000106688	SLC1A1	9	p24.2	0.330515693	1.461757468	1.51657184	2	1	100	NA	NA
ENSG00000243317	C7orf73	7	q33	0.330444329	1.578229043	1.567036984	1	0	0	NA	NA
ENSG00000170185	USP38	4	q31.21	0.330383186	0.827889865	0.846341129	2	1	100	NA	NA
ENSG00000166111	SVOP	12	q24.11	0.330362314	1.524659623	1.590682747	2	1	100	NA	NA
ENSG00000189266	PNRC2	1	p36.11	0.330125672	0.884356898	0.8710904	2	1	100	NA	NA
ENSG00000001461	NIPAL3	1	p36.11	0.330057943	1.61747892	1.667603414	2	1	100	NA	NA
ENSG00000183778	B3GALT5	21	q22.2	0.329520841	1.730295676	1.665564407	2	1	100	NA	NA
ENSG00000148672	GLUD1	10	q23.2	0.329475523	1.222270088	1.153518502	2	1	12.94228381	NA	NA
ENSG00000164611	PTTG1	5	q33.3	0.329171691	1.604039444	1.571157131	2	1	100	NA	NA
ENSG00000250254	PTTG2	4	p14	0.329171691	1.655640407	1.655959775	2	1	100	NA	NA
ENSG00000103404	USP31	16	p12.2	0.328999688	1.356213882	1.338833835	2	1	14.25725316	NA	NA
ENSG00000215717	TMEM167B	1	p13.3	0.328966394	1.145707169	1.162207408	2	1	13.04926111	NA	NA
ENSG00000180530	NRIP1	21	q21.1	0.328961074	1.708542666	1.715492683	1	0	0	NA	NA
ENSG00000161921	CXCL16	17	p13.2	0.328929642	1.524176723	1.504648414	2	1	100	NA	NA
ENSG00000148516	ZEB1	10	p11.22	0.328468799	0.992907878	0.955995337	2	1	100	NA	NA
ENSG00000165527	ARF6	14	q21.3	0.328432661	1.103199617	1.13539387	2	1	19.35903354	NA	NA
ENSG00000103888	CEMIP	15	q25.1	0.328198578	1.814668987	1.709419671	2	1	100	NA	NA
ENSG00000168807	SNTB2	16	q22.1	0.327059764	1.529498767	1.602883786	1	0	0	NA	NA
ENSG00000104660	LEPROTL1	8	p12	0.32653475	1.009628543	0.985649986	2	1	43.8581661	NA	NA
ENSG00000199024	MIR103A2	20	p13	0.32648998	1.611669783	1.63984743	1	0	0	NA	NA
ENSG00000196876	SCN8A	12	q13.13	0.326370925	1.87776619	1.868641195	2	1	100	NA	NA
ENSG00000196449	YRDC	1	p34.3	0.325733984	1.103563966	1.100702274	2	1	31.37162627	NA	NA
ENSG00000139921	TMX1	14	q22.1	0.325655443	1.681245738	1.658847676	1	0	0	NA	NA
ENSG00000182752	PAPPA	9	q33.1	0.325604821	1.669125602	1.619049172	2	1	100	NA	NA
ENSG00000099995	SF3A1	22	q12.2	0.325165075	1.030903225	1.036271906	2	1	13.27012668	NA	NA
ENSG00000061337	LZTS1	8	p21.3	0.323732264	1.587628504	1.604946896	2	1	100	NA	NA
ENSG00000163577	EIF5A2	3	q26.2	0.323371906	1.183863642	1.219376478	2	1	48.79402203	NA	NA
ENSG00000185760	KCNQ5	6	q13	0.323019695	1.53559196	1.426882684	2	1	100	NA	NA
ENSG00000176788	BASP1	5	p15.1	0.322977486	1.417699279	1.386520062	2	1	100	NA	NA
ENSG00000174840	PDE12	3	p14.3	0.322926455	1.063966682	1.04948239	2	1	28.5433254	NA	NA
ENSG00000101292	PROKR2	20	p12.3	0.322798384	1.367864759	1.501137253	2	1	100	NA	NA
ENSG00000196507	TCEAL3	X	q22.2	0.322559639	1.684567139	1.725833908	2	1	100	NA	NA
ENSG00000086598	TMED2	12	q24.31	0.322516671	1.665786829	1.709765997	1	0	0	NA	NA
ENSG00000103415	HMOX2	16	p13.3	0.322500233	1.163256118	1.116734053	2	1	10.17069606	NA	NA
ENSG00000139146	FAM60A	12	p11.21	0.322247924	1.129456226	1.150169948	2	1	100	NA	NA
ENSG00000267742	FAM60CP	18	q21.32	0.322247924	1.752975202	1.743796242	1	0	0	NA	NA
ENSG00000116406	EDEM3	1	q25.3	0.321812757	1.61722466	1.674734106	1	0	0	NA	NA
ENSG00000158856	DMTN	8	p21.3	0.321002038	1.437820771	1.435537724	2	1	100	NA	NA
ENSG00000260032	LINC00657	20	q11.23	0.320922679	1.882300432	1.930474229	1	0	0	NA	NA
ENSG00000155265	GOLGA7B	10	q24.2	0.320722866	1.467771414	1.468404465	2	1	100	NA	NA
ENSG00000058063	ATP11B	3	q26.33	0.32070594	1.724363243	1.782792565	1	0	0	NA	NA
ENSG00000165997	ARL5B	10	p12.31	0.320582326	1.658757395	1.574178057	1	0	0	NA	NA
ENSG00000165434	PGM2L1	11	q13.4	0.319711885	1.989591468	1.996539864	2	1	100	NA	NA
ENSG00000150093	ITGB1	10	p11.22	0.319704008	0.834598412	0.88722567	2	1	100	NA	NA
ENSG00000269378	ITGB1P1	19	p13.12	0.319704008	1.514871984	1.603317661	1	0	0	NA	NA
ENSG00000102780	DGKH	13	q14.11	0.319691057	1.836272416	1.880118707	2	1	100	NA	NA
ENSG00000110092	CCND1	11	q13.3	0.319432654	1.447277248	1.475774337	2	1	100	NA	NA
ENSG00000180694	TMEM64	8	q21.3	0.319010969	1.243407512	1.302217423	2	1	100	NA	NA
ENSG00000175874	CREG2	2	q11.2	0.318271189	1.781538432	1.816517063	2	1	100	NA	NA
ENSG00000277791	PSMB3	17	q12	0.317949043	0.9980377	0.973261733	2	1	29.41555582	NA	NA
ENSG00000130303	BST2	19	p13.11	0.317761008	1.571425751	1.55464236	2	1	100	NA	NA
ENSG00000183019	MCEMP1	19	p13.2	0.317604027	1.529873531	1.537297133	2	1	100	NA	NA
ENSG00000117152	RGS4	1	q23.3	0.316794244	2.506815073	2.553332205	2	1	100	NA	NA
ENSG00000158195	WASF2	1	p36.11	0.316744949	0.906961519	0.948029519	2	1	100	NA	NA
ENSG00000188459	WASF4P	X	p11.23	0.316744949	1.457982228	1.537233563	1	0	0	NA	NA
ENSG00000134809	TIMM10	11	q12.1	0.316453464	0.998538958	1.011645834	2	1	30.63900364	NA	NA
ENSG00000189171	S100A13	1	q21.3	0.316091815	0.904465241	0.956739593	2	1	54.45979374	NA	NA
ENSG00000171310	CHST11	12	q23.3	0.315346656	1.858460232	1.82079763	2	1	100	NA	NA
ENSG00000101187	SLCO4A1	20	q13.33	0.315069956	1.469978275	1.376103836	2	1	100	NA	NA
ENSG00000224971	SUMO2P3	7	p11.2	0.314929629	1.376529976	1.419759898	1	0	0	NA	NA
ENSG00000228532		X	q23	0.314929629	1.376529976	1.419759898	1	0	0	NA	NA
ENSG00000235238	SUMO2P1	6	p22.1	0.314929629	1.376529976	1.419759898	1	0	0	NA	NA
ENSG00000248278	SUMO2P17	17	q21.32	0.314929629	1.376529976	1.419759898	1	0	0	NA	NA
ENSG00000168653	NDUFS5	1	p34.3	0.314839611	1.135285085	1.100301108	2	1	9.248480398	NA	NA
ENSG00000198133	TMEM229B	14	q24.1	0.314524397	2.080549838	2.151132841	2	1	100	NA	NA
ENSG00000185567	AHNAK2	14	q32.33	0.314035963	1.286993796	1.285082805	2	1	100	NA	NA
ENSG00000204103	MAFB	20	q12	0.313135044	0.824438795	0.848094324	2	1	100	NA	NA
ENSG00000165140	FBP1	9	q22.32	0.312212261	1.730918662	1.641168907	2	1	100	NA	NA
ENSG00000232527		1	q21.1	0.310791268	1.619971113	1.654039824	1	0	0	NA	NA
ENSG00000198876	DCAF12	9	p13.3	0.310538737	0.917954512	0.926216471	2	1	32.27629171	NA	NA
ENSG00000162377	COA7	1	p32.3	0.310509213	0.921421835	1.016077716	2	1	60.85435809	NA	NA
ENSG00000048649	RSF1	11	q14.1	0.310173785	0.918906312	0.961734987	2	1	47.3567179	NA	NA
ENSG00000223572	CKMT1A	15	q15.3	0.310150502	2.591841897	2.367327061	2	1	100	NA	NA
ENSG00000237289	CKMT1B	15	q15.3	0.310150502	2.591841897	2.367327061	2	1	100	NA	NA
ENSG00000153956	CACNA2D1	7	q21.11	0.309876385	1.539649787	1.438578782	2	1	100	NA	NA
ENSG00000156959	LHFPL4	3	p25.3	0.309698368	1.749266097	1.652195022	2	1	100	NA	NA
ENSG00000164509	IL31RA	5	q11.2	0.309225141	1.681972977	1.631986782	2	1	100	NA	NA
ENSG00000261787	TCF24	8	q13.1	0.308881107	1.337621225	1.367054263	2	1	100	NA	NA
ENSG00000118596	SLC16A7	12	q14.1	0.30867114	2.037797236	1.936929981	1	0	0	NA	NA
ENSG00000152242	C18orf25	18	q21.1	0.308462631	1.507108776	1.63273254	1	0	0	NA	NA
ENSG00000152954	NRSN1	6	p22.3	0.308443565	1.662998503	1.847789868	2	1	100	NA	NA
ENSG00000166794	PPIB	15	q22.31	0.30837722	0.994752521	0.95512855	2	1	41.31187215	NA	NA
ENSG00000196581	AJAP1	1	p36.32	0.308254379	2.702639742	2.785464823	2	1	100	NA	NA
ENSG00000181904	C5orf24	5	q31.1	0.308227363	1.678269615	1.720156702	1	0	0	NA	NA
ENSG00000198369	SPRED2	2	p14	0.307860875	1.135131556	1.178713319	2	1	11.71895362	NA	NA
ENSG00000144583	MARCH4	2	q35	0.307509751	1.274708103	1.304818455	2	1	100	NA	NA
ENSG00000114098	ARMC8	3	q22.3	0.307503438	1.229003671	1.278703412	2	1	32.79175098	NA	NA
ENSG00000138760	SCARB2	4	q21.1	0.307480835	0.933629693	0.944681316	2	1	41.0839114	NA	NA
ENSG00000129450	SIGLEC9	19	q13.41	0.306858043	1.319165174	1.3452642	2	1	100	NA	NA
ENSG00000070367	EXOC5	14	q22.3	0.306759817	1.385113813	1.522454147	1	0	0	NA	NA
ENSG00000180673	EXOC5P1	4	q13.1	0.306759817	1.385113813	1.522454147	1	0	0	NA	NA
ENSG00000078053	AMPH	7	p14.1	0.306256321	1.741489426	1.703517904	2	1	100	NA	NA
ENSG00000082153	BZW1	2	q33.1	0.305931955	1.565837591	1.554550411	1	0	0	NA	NA
ENSG00000198406	BZW1P2	3	q13.31	0.305931955	1.565837591	1.554550411	1	0	0	NA	NA
ENSG00000236686	BZW1P1	3	q26.31	0.305931955	1.565837591	1.554550411	1	0	0	NA	NA
ENSG00000169855	ROBO1	3	p12.3	0.30588589	1.57068333	1.616433448	2	1	100	NA	NA
ENSG00000108958		17	p13.3	0.305703873	1.535046683	1.531832512	1	0	0	NA	NA
ENSG00000143252	SDHC	1	q23.3	0.305703873	1.535046683	1.531832512	1	0	0	NA	NA
ENSG00000255035	SDHCP4	11	p15.1	0.305703873	1.535046683	1.531832512	1	0	0	NA	NA
ENSG00000164754	RAD21	8	q24.11	0.305701354	1.470942562	1.536901562	1	0	0	NA	NA
ENSG00000044115	CTNNA1	5	q31.2	0.305697843	1.64641542	1.753730461	1	0	0	NA	NA
ENSG00000155052	CNTNAP5	2	q14.3	0.305628833	1.412498083	1.429603902	2	1	100	NA	NA
ENSG00000109832	DDX25	11	q24.2	0.305623711	1.573626871	1.550965802	2	1	100	NA	NA
ENSG00000103740	ACSBG1	15	q25.1	0.305539552	2.456616778	2.534253317	2	1	100	NA	NA
ENSG00000153823	PID1	2	q36.3	0.305461788	0.969467203	0.973015633	2	1	100	NA	NA
ENSG00000163297	ANTXR2	4	q21.21	0.304739954	0.86899723	0.84130891	2	1	100	NA	NA
ENSG00000094916	CBX5	12	q13.13	0.30447843	1.884212651	1.813069568	1	0	0	NA	NA
ENSG00000164244	PRRC1	5	q23.2	0.304435343	0.977992564	0.991463342	2	1	100	NA	NA
ENSG00000172757	CFL1	11	q13.1	0.303760804	0.864310753	0.90126319	2	1	100	NA	NA
ENSG00000124766	SOX4	6	p22.3	0.303628817	1.859382037	1.858649966	2	1	100	NA	NA
ENSG00000006327	TNFRSF12A	16	p13.3	0.302918062	1.351141194	1.351009872	2	1	100	NA	NA
ENSG00000128886	ELL3	15	q15.3	0.302516221	1.330567337	1.34369032	2	1	100	NA	NA
ENSG00000154310	TNIK	3	q26.31	0.302360231	1.534616713	1.476093935	2	1	100	NA	NA
ENSG00000265354	TIMM23	10	q11.22	0.302263674	0.804520567	0.813292777	2	1	100	NA	NA
ENSG00000147548	WHSC1L1	8	p11.23	0.301919215	1.44670279	1.52430603	1	0	0	NA	NA
ENSG00000131323	TRAF3	14	q32.32	0.301730714	1.020579616	1.017592951	2	1	11.10828097	NA	NA
ENSG00000151748	SAV1	14	q22.1	0.301706235	1.553887014	1.608180479	1	0	0	NA	NA
ENSG00000249741		4	q31.21	0.301706235	1.553887014	1.608180479	1	0	0	NA	NA
ENSG00000109787	KLF3	4	p14	0.30104186	1.651762466	1.587581081	1	0	0	NA	NA
ENSG00000119714	GPR68	14	q32.11	0.30103482	1.383532706	1.353033455	2	1	100	NA	NA
ENSG00000112697	TMEM30A	6	q14.1	0.300965425	1.474457296	1.493060876	1	0	0	NA	NA
ENSG00000134326	CMPK2	2	p25.2	0.300926612	1.22451523	1.227834845	2	1	100	NA	NA
ENSG00000183654	MARCH11	5	p15.1	0.300879158	1.504003159	1.553113758	2	1	100	NA	NA
ENSG00000111145	ELK3	12	q23.1	0.300867721	1.182434104	1.142422369	2	1	7.707274129	NA	NA
ENSG00000176022	B3GALT6	1	p36.33	0.300638156	1.491656315	1.57486576	2	1	100	NA	NA
ENSG00000120686	UFM1	13	q13.3	0.299990164	0.790269672	0.86391574	2	1	100	NA	NA
ENSG00000160551	TAOK1	17	q11.2	0.299632072	1.456481308	1.506825094	1	0	0	NA	NA
ENSG00000125845	BMP2	20	p12.3	0.299166814	1.788300666	1.751797283	1	0	0	NA	NA
ENSG00000164758	MED30	8	q24.11	0.299026691	1.500078654	1.5313791	1	0	0	NA	NA
ENSG00000108953	YWHAE	17	p13.3	0.298960146	1.312227631	1.590936691	1	0	0	NA	NA
ENSG00000042753	AP2S1	19	q13.32	0.29881975	1.049967355	1.04603642	2	1	4.752389646	NA	NA
ENSG00000163584	RPL22L1	3	q26.2	0.298728204	0.959250766	0.949168367	2	1	43.37350153	NA	NA
ENSG00000120690	ELF1	13	q14.11	0.298655874	1.510421251	1.576841152	1	0	0	NA	NA
ENSG00000139219	COL2A1	12	q13.11	0.297910314	1.621047394	1.556337373	2	1	100	NA	NA
ENSG00000119917	IFIT3	10	q23.31	0.297641781	1.295882023	1.2768126	2	1	100	NA	NA
ENSG00000158125	XDH	2	p23.1	0.297314046	1.514006002	1.503085567	2	1	100	NA	NA
ENSG00000126432	PRDX5	11	q13.1	0.296284623	0.892119104	0.848386427	2	1	53.22299205	NA	NA
ENSG00000162849	KIF26B	1	q44	0.296266558	2.437324694	2.449379528	2	1	100	NA	NA
ENSG00000164096	C4orf3	4	q26	0.295735478	1.297363238	1.320877384	1	0	0	NA	NA
ENSG00000162385	MAGOH	1	p32.3	0.295548824	1.445378673	1.423414913	1	0	0	NA	NA
ENSG00000006007	GDE1	16	p12.3	0.29535077	1.035394273	0.990736688	2	1	14.11307229	NA	NA
ENSG00000116747	TROVE2	1	q31.2	0.29530369	1.519560739	1.508304372	1	0	0	NA	NA
ENSG00000152128	TMEM163	2	q21.3	0.295140196	2.352552406	2.455942559	2	1	100	NA	NA
ENSG00000197457	STMN3	20	q13.33	0.294756188	1.760052562	1.823260195	2	1	100	NA	NA
ENSG00000133641	C12orf29	12	q21.32	0.294681272	1.530946991	1.478618149	1	0	0	NA	NA
ENSG00000166130	IKBIP	12	q23.1	0.294355268	0.900752844	0.885480238	2	1	100	NA	NA
ENSG00000163472	TMEM79	1	q22	0.294025316	1.612205944	1.428975656	2	1	100	NA	NA
ENSG00000129562	DAD1	14	q11.2	0.293955575	0.943053359	0.934185338	2	1	29.2729981	NA	NA
ENSG00000110881	ASIC1	12	q13.12	0.29362479	1.953995982	1.888005845	2	1	100	NA	NA
ENSG00000186010	NDUFA13	19	p13.11	0.293572862	1.454685275	1.477146259	1	0	0	NA	NA
ENSG00000164603	C7orf60	7	q31.1	0.292465584	1.369416803	1.557022681	1	0	0	NA	NA
ENSG00000162951	LRRTM1	2	p12	0.292370976	1.486149686	1.442205857	2	1	100	NA	NA
ENSG00000173898	SPTBN2	11	q13.2	0.291501896	1.501720235	1.452897703	2	1	100	NA	NA
ENSG00000132002	DNAJB1	19	p13.12	0.291252552	2.035871665	1.84026289	1	0	0	NA	NA
ENSG00000139926	FRMD6	14	q22.1	0.290932852	0.908190328	0.922073835	2	1	100	NA	NA
ENSG00000276368	HIST1H2AJ	6	p22.1	0.290177336	1.857598887	1.838623198	2	1	100	NA	NA
ENSG00000278677	HIST1H2AM	6	p22.1	0.290177336	1.329325485	1.358417279	2	1	100	NA	NA
ENSG00000106299	WASL	7	q31.32	0.290155165	1.316727663	1.330655721	1	0	0	NA	NA
ENSG00000148908	RGS10	10	q26.11	0.290143771	1.591430539	1.561915353	2	1	100	NA	NA
ENSG00000184564	SLITRK6	13	q31.1	0.290096262	2.441379009	2.104418134	2	1	100	NA	NA
ENSG00000167193	CRK	17	p13.3	0.289697648	1.034367146	1.038105326	2	1	29.25627129	NA	NA
ENSG00000121005	CRISPLD1	8	q21.13	0.289512288	1.75377195	1.805214548	2	1	100	NA	NA
ENSG00000163449	TMEM169	2	q35	0.289310569	1.404184097	1.334780537	2	1	100	NA	NA
ENSG00000137571	SLCO5A1	8	q13.3	0.288931565	1.514202876	1.421562565	2	1	100	NA	NA
ENSG00000120802	TMPO	12	q23.1	0.288565242	1.37069162	1.469103261	1	0	0	NA	NA
ENSG00000186868	MAPT	17	q21.31	0.288392416	1.687323726	1.616835868	2	1	100	NA	NA
ENSG00000174695	TMEM167A	5	q14.2	0.288277262	0.864958741	0.85913754	2	1	56.71670927	NA	NA
ENSG00000181061	HIGD1A	3	p22.1	0.288126115	1.012699621	1.021488862	2	1	1.462986787	NA	NA
ENSG00000158292	GPR153	1	p36.31	0.288093859	1.191488098	1.209037661	2	1	100	NA	NA
ENSG00000266094	RASSF5	1	q32.1	0.28760305	1.529509424	1.530968925	2	1	100	NA	NA
ENSG00000115935	WIPF1	2	q31.1	0.287602099	0.86775839	0.895548998	2	1	39.03767625	NA	NA
ENSG00000166006	KCNC2	12	q21.1	0.287573852	1.429844003	1.439173082	2	1	100	NA	NA
ENSG00000138757	G3BP2	4	q21.1	0.286896276	0.997329947	0.980841264	2	1	18.88394878	NA	NA
ENSG00000114251	WNT5A	3	p14.3	0.286377843	1.488921348	1.416647658	2	1	100	NA	NA
ENSG00000107954	NEURL1	10	q24.33	0.285226826	1.510336681	1.443781548	2	1	100	NA	NA
ENSG00000134531	EMP1	12	p13.1	0.285076741	1.646117984	1.601407019	1	0	0	NA	NA
ENSG00000106609	TMEM248	7	q11.21	0.28493093	0.919738023	0.944703602	2	1	29.81352335	NA	NA
ENSG00000143207	RFWD2	1	q25.2	0.284550211	1.323915547	1.352098191	1	0	0	NA	NA
ENSG00000205730	ITPRIPL2	16	p12.3	0.284514317	0.866197393	0.907690549	2	1	52.63004585	NA	NA
ENSG00000171587	DSCAM	21	q22.2	0.283796893	1.484535225	1.440295845	2	1	100	NA	NA
ENSG00000104904	OAZ1	19	p13.3	0.283446017	0.843028088	0.852747613	2	1	48.23456203	NA	NA
ENSG00000130287	NCAN	19	p13.11	0.283403954	1.504877197	1.481146526	2	1	100	NA	NA
ENSG00000152592	DMP1	4	q22.1	0.282955292	1.334328431	1.302953013	2	1	100	NA	NA
ENSG00000126804	ZBTB1	14	q23.3	0.282797479	0.975604346	0.975806594	2	1	4.524083908	NA	NA
ENSG00000059804	SLC2A3	12	p13.31	0.282792185	2.223162235	2.230362113	2	1	100	NA	NA
ENSG00000173262	SLC2A14	12	p13.31	0.282792185	2.223162235	2.230362113	2	1	100	NA	NA
ENSG00000100095	SEZ6L	22	q12.1	0.282025691	1.787493719	2.031235242	2	1	100	NA	NA
ENSG00000166228	PCBD1	10	q22.1	0.281884488	1.528603418	1.498553659	2	1	100	NA	NA
ENSG00000277801		14	q31.3	0.281609139	1.447016034	1.440839694	1	0	0	NA	NA
ENSG00000136542	GALNT5	2	q24.1	0.281526205	1.794092181	1.765452806	2	1	100	NA	NA
ENSG00000043355	ZIC2	13	q32.3	0.280961798	2.309094879	2.015839226	2	1	100	NA	NA
ENSG00000234844	CDC42P2	7	p11.2	0.280728497	1.329185796	1.358487445	1	0	0	NA	NA
ENSG00000237350	CDC42P6	4	p15.2	0.280728497	1.329185796	1.358487445	1	0	0	NA	NA
ENSG00000158457	TSPAN33	7	q32.1	0.280670073	1.347623628	1.410620567	2	1	100	NA	NA
ENSG00000135749	PCNXL2	1	q42.2	0.280332022	1.846175102	1.784711345	2	1	100	NA	NA
ENSG00000083845	RPS5	19	q13.43	0.278713243	0.815636162	0.846247378	2	1	100	NA	NA
ENSG00000183751	TBL3	16	p13.3	0.278614699	1.032548224	1.01776218	2	1	14.76240464	NA	NA
ENSG00000020633	RUNX3	1	p36.11	0.278611168	1.493337067	1.449297559	2	1	100	NA	NA
ENSG00000171159	C9orf16	9	q34.11	0.278561844	1.491742634	1.436126358	2	1	100	NA	NA
ENSG00000176386	CDC26	9	q32	0.278426815	0.934429531	0.910247356	2	1	21.40141319	NA	NA
ENSG00000146674	IGFBP3	7	p12.3	0.278075598	1.422585328	1.396935461	2	1	100	NA	NA
[truncated: 5,886 more rows]

## Sheet: Table D
S2 Table: Gene signatures in the context of neurofibromatosis type 1.
[truncated: 2,936 more rows]

[truncated: 6 more sheets: Table E, Table F, Table G, Table H, Table I, Table J]
