# Supplementary material for: Gene signature associated with benign neurofibroma transformation to malignant peripheral nerve sheath tumors
Source: PLoS One. 2017 May 24;12(5):e0178316. doi: 10.1371/journal.pone.0178316 (PMC5443557; doi:10.1371/journal.pone.0178316)
Supplement: S4 Table — (XLS) [file pone.0178316.s004.xls]

## Sheet: Table A
S4 Table: Functional characterization of the MPNST vs. NF gene signature.
S4 Table (Table A): GO Biological Process terms from MPNST vs. NF up-regulated genes.
Analysis Type:	PANTHER Overrepresentation Test (release 20160715)
Annotation Version and Release Date:	GO Ontology database Released 2016-09-24
Analyzed List:	upload_1 (Homo sapiens)
Reference List:	Homo sapiens (all genes in database)
Bonferroni correction:	true
GO biological process complete*	Homo sapiens - REFLIST (20972)	upload_1 (328)	upload_1 (expected)	upload_1 (over/under)	upload_1 (fold Enrichment)	upload_1 (P-value)
mitotic DNA replication (GO:1902969)	5	4	.08	+	51.15	1.19E-02
mitotic spindle elongation (GO:0000022)	9	5	.14	+	35.52	3.30E-03
regulation of attachment of spindle microtubules to kinetochore (GO:0051988)	12	6	.19	+	31.97	4.11E-04
DNA unwinding involved in DNA replication (GO:0006268)	10	5	.16	+	31.97	5.52E-03
spindle elongation (GO:0051231)	10	5	.16	+	31.97	5.52E-03
protein localization to kinetochore (GO:0034501)	11	5	.17	+	29.06	8.78E-03
mitotic chromosome condensation (GO:0007076)	14	6	.22	+	27.40	1.01E-03
protein localization to chromosome, centromeric region (GO:0071459)	14	6	.22	+	27.40	1.01E-03
kinetochore organization (GO:0051383)	14	6	.22	+	27.40	1.01E-03
kinetochore assembly (GO:0051382)	12	5	.19	+	26.64	1.34E-02
mitotic prometaphase (GO:0000236)	99	39	1.55	+	25.19	2.59E-37
nuclear DNA replication (GO:0033260)	14	5	.22	+	22.84	2.82E-02
spindle checkpoint (GO:0031577)	26	9	.41	+	22.13	4.36E-06
regulation of transcription involved in G1/S transition of mitotic cell cycle (GO:0000083)	26	9	.41	+	22.13	4.36E-06
CENP-A containing nucleosome assembly (GO:0034080)	29	10	.45	+	22.05	4.92E-07
CENP-A containing chromatin organization (GO:0061641)	29	10	.45	+	22.05	4.92E-07
chromosome condensation (GO:0030261)	32	11	.50	+	21.98	5.56E-08
cell cycle DNA replication (GO:0044786)	15	5	.23	+	21.31	3.93E-02
attachment of spindle microtubules to kinetochore (GO:0008608)	18	6	.28	+	21.31	4.33E-03
centromere complex assembly (GO:0034508)	37	12	.58	+	20.74	1.19E-08
chromatin remodeling at centromere (GO:0031055)	32	10	.50	+	19.98	1.26E-06
mitotic sister chromatid segregation (GO:0000070)	100	31	1.56	+	19.82	6.20E-26
mitotic spindle organization (GO:0007052)	40	12	.63	+	19.18	2.91E-08
spindle assembly checkpoint (GO:0071173)	20	6	.31	+	19.18	7.93E-03
sister chromatid cohesion (GO:0007062)	114	33	1.78	+	18.51	7.36E-27
sister chromatid segregation (GO:0000819)	180	52	2.82	+	18.47	3.29E-44
DNA replication-independent nucleosome assembly (GO:0006336)	39	11	.61	+	18.03	4.45E-07
DNA replication-independent nucleosome organization (GO:0034724)	39	11	.61	+	18.03	4.45E-07
histone phosphorylation (GO:0016572)	25	7	.39	+	17.90	1.54E-03
mitotic metaphase plate congression (GO:0007080)	41	11	.64	+	17.15	7.50E-07
mitotic cytokinesis (GO:0000281)	34	9	.53	+	16.93	4.37E-05
regulation of chromosome segregation (GO:0051983)	81	21	1.27	+	16.58	3.91E-15
metaphase plate congression (GO:0051310)	52	13	.81	+	15.98	3.45E-08
regulation of mitotic sister chromatid separation (GO:0010965)	49	12	.77	+	15.66	2.94E-07
cytoskeleton-dependent cytokinesis (GO:0061640)	42	10	.66	+	15.22	1.67E-05
regulation of mitotic metaphase/anaphase transition (GO:0030071)	47	11	.74	+	14.96	3.10E-06
nuclear chromosome segregation (GO:0098813)	241	56	3.77	+	14.86	6.79E-43
regulation of metaphase/anaphase transition of cell cycle (GO:1902099)	48	11	.75	+	14.65	3.85E-06
microtubule cytoskeleton organization involved in mitosis (GO:1902850)	45	10	.70	+	14.21	3.20E-05
anaphase (GO:0051322)	154	34	2.41	+	14.12	5.57E-24
mitotic anaphase (GO:0000090)	154	34	2.41	+	14.12	5.57E-24
M phase (GO:0000279)	173	38	2.71	+	14.04	4.40E-27
mitotic M phase (GO:0000087)	173	38	2.71	+	14.04	4.40E-27
chromosome segregation (GO:0007059)	287	63	4.49	+	14.04	2.38E-47
regulation of mitotic sister chromatid segregation (GO:0033047)	55	12	.86	+	13.95	1.08E-06
histone exchange (GO:0043486)	46	10	.72	+	13.90	3.93E-05
establishment of chromosome localization (GO:0051303)	70	15	1.09	+	13.70	6.70E-09
mitotic cell cycle phase (GO:0098763)	211	45	3.30	+	13.64	3.85E-32
cell cycle phase (GO:0022403)	211	45	3.30	+	13.64	3.85E-32
chromosome localization (GO:0050000)	71	15	1.11	+	13.51	8.17E-09
biological phase (GO:0044848)	215	45	3.36	+	13.38	8.49E-32
regulation of sister chromatid segregation (GO:0033045)	63	13	.99	+	13.19	3.59E-07
regulation of double-strand break repair (GO:2000779)	39	8	.61	+	13.12	2.13E-03
collagen fibril organization (GO:0030199)	39	8	.61	+	13.12	2.13E-03
mitotic spindle assembly (GO:0090307)	44	9	.69	+	13.08	3.88E-04
protein localization to chromosome (GO:0034502)	47	9	.74	+	12.24	6.75E-04
mitotic nuclear division (GO:0007067)	371	69	5.80	+	11.89	1.12E-47
spindle localization (GO:0051653)	40	7	.63	+	11.19	3.39E-02
regulation of mitotic nuclear division (GO:0007088)	139	24	2.17	+	11.04	1.01E-13
spindle organization (GO:0007051)	94	16	1.47	+	10.88	3.49E-08
regulation of nuclear division (GO:0051783)	163	26	2.55	+	10.20	2.85E-14
cell cycle G1/S phase transition (GO:0044843)	113	18	1.77	+	10.18	4.68E-09
G1/S transition of mitotic cell cycle (GO:0000082)	113	18	1.77	+	10.18	4.68E-09
cell cycle checkpoint (GO:0000075)	202	32	3.16	+	10.13	4.00E-18
nuclear division (GO:0000280)	493	78	7.71	+	10.12	1.50E-49
spindle assembly (GO:0051225)	76	12	1.19	+	10.10	3.91E-05
collagen catabolic process (GO:0030574)	64	10	1.00	+	9.99	8.34E-04
cytokinesis (GO:0000910)	97	15	1.52	+	9.89	6.13E-07
cell division (GO:0051301)	481	74	7.52	+	9.84	7.08E-46
DNA geometric change (GO:0032392)	85	13	1.33	+	9.78	1.30E-05
forebrain neuron differentiation (GO:0021879)	59	9	.92	+	9.75	4.44E-03
organelle fission (GO:0048285)	522	78	8.16	+	9.55	9.14E-48
ATP-dependent chromatin remodeling (GO:0043044)	67	10	1.05	+	9.54	1.26E-03
DNA packaging (GO:0006323)	175	26	2.74	+	9.50	1.53E-13
forebrain generation of neurons (GO:0021872)	68	10	1.06	+	9.40	1.45E-03
collagen metabolic process (GO:0032963)	75	11	1.17	+	9.38	3.60E-04
chromosome organization (GO:0051276)	541	79	8.46	+	9.34	9.88E-48
mitotic cell cycle checkpoint (GO:0007093)	145	21	2.27	+	9.26	3.26E-10
positive regulation of nuclear division (GO:0051785)	56	8	.88	+	9.13	3.07E-02
multicellular organism catabolic process (GO:0044243)	71	10	1.11	+	9.01	2.14E-03
DNA conformation change (GO:0071103)	258	36	4.04	+	8.92	5.86E-19
neural crest cell development (GO:0014032)	72	10	1.13	+	8.88	2.43E-03
regulation of DNA repair (GO:0006282)	80	11	1.25	+	8.79	6.83E-04
DNA duplex unwinding (GO:0032508)	80	11	1.25	+	8.79	6.83E-04
multicellular organismal macromolecule metabolic process (GO:0044259)	80	11	1.25	+	8.79	6.83E-04
signal transduction involved in cell cycle checkpoint (GO:0072395)	66	9	1.03	+	8.72	1.11E-02
mitotic cell cycle process (GO:1903047)	760	101	11.89	+	8.50	2.66E-59
mesenchymal cell development (GO:0014031)	76	10	1.19	+	8.41	3.94E-03
cell cycle phase transition (GO:0044770)	260	34	4.07	+	8.36	7.04E-17
mitotic cell cycle phase transition (GO:0044772)	254	33	3.97	+	8.31	3.26E-16
stem cell development (GO:0048864)	77	10	1.20	+	8.30	4.43E-03
mitotic cell cycle (GO:0000278)	788	102	12.32	+	8.28	6.53E-59
negative regulation of mitotic cell cycle phase transition (GO:1901991)	140	18	2.19	+	8.22	1.52E-07
retrograde vesicle-mediated transport, Golgi to ER (GO:0006890)	78	10	1.22	+	8.20	4.97E-03
negative regulation of cell cycle phase transition (GO:1901988)	151	19	2.36	+	8.05	5.96E-08
mitotic DNA integrity checkpoint (GO:0044774)	104	13	1.63	+	7.99	1.37E-04
nucleosome assembly (GO:0006334)	120	15	1.88	+	7.99	1.08E-05
DNA integrity checkpoint (GO:0031570)	152	19	2.38	+	7.99	6.67E-08
neural crest cell differentiation (GO:0014033)	80	10	1.25	+	7.99	6.23E-03
regulation of chromosome organization (GO:0033044)	134	16	2.10	+	7.63	5.81E-06
chromatin assembly (GO:0031497)	135	16	2.11	+	7.58	6.45E-06
multicellular organism metabolic process (GO:0044236)	95	11	1.49	+	7.40	3.68E-03
meiotic nuclear division (GO:0007126)	156	18	2.44	+	7.38	8.51E-07
anaphase-promoting complex-dependent catabolic process (GO:0031145)	78	9	1.22	+	7.38	4.23E-02
meiotic cell cycle process (GO:1903046)	165	19	2.58	+	7.36	2.64E-07
centrosome organization (GO:0051297)	79	9	1.24	+	7.28	4.68E-02
embryonic skeletal system development (GO:0048706)	123	14	1.92	+	7.28	1.23E-04
positive regulation of cell cycle process (GO:0090068)	246	28	3.85	+	7.28	6.66E-12
DNA replication (GO:0006260)	220	25	3.44	+	7.27	2.55E-10
mitotic DNA damage checkpoint (GO:0044773)	98	11	1.53	+	7.18	4.97E-03
DNA-dependent DNA replication (GO:0006261)	107	12	1.67	+	7.17	1.54E-03
negative regulation of mitotic cell cycle (GO:0045930)	215	24	3.36	+	7.14	1.23E-09
meiosis I (GO:0007127)	99	11	1.55	+	7.10	5.48E-03
cell cycle process (GO:0022402)	1108	122	17.33	+	7.04	9.37E-65
embryonic skeletal system morphogenesis (GO:0048704)	93	10	1.45	+	6.88	2.35E-02
positive regulation of mitotic cell cycle (GO:0045931)	122	13	1.91	+	6.81	8.52E-04
regulation of mitotic cell cycle phase transition (GO:1901990)	308	32	4.82	+	6.64	6.75E-13
regulation of cell cycle phase transition (GO:1901987)	329	34	5.15	+	6.61	8.15E-14
chromatin assembly or disassembly (GO:0006333)	155	16	2.42	+	6.60	4.45E-05
regulation of DNA replication (GO:0006275)	117	12	1.83	+	6.56	3.93E-03
regulation of DNA binding (GO:0051101)	98	10	1.53	+	6.52	3.71E-02
nucleosome organization (GO:0034728)	147	15	2.30	+	6.52	1.56E-04
protein-DNA complex assembly (GO:0065004)	187	19	2.92	+	6.50	2.09E-06
negative regulation of cell cycle process (GO:0010948)	217	22	3.39	+	6.48	8.18E-08
meiotic cell cycle (GO:0051321)	198	20	3.10	+	6.46	7.76E-07
mesenchymal cell differentiation (GO:0048762)	140	14	2.19	+	6.39	5.93E-04
DNA damage checkpoint (GO:0000077)	142	14	2.22	+	6.30	7.04E-04
cartilage development (GO:0051216)	154	15	2.41	+	6.23	2.84E-04
cell cycle (GO:0007049)	1344	130	21.02	+	6.18	2.87E-63
G2/M transition of mitotic cell cycle (GO:0000086)	136	13	2.13	+	6.11	2.88E-03
DNA biosynthetic process (GO:0071897)	127	12	1.99	+	6.04	9.16E-03
regulation of cell cycle process (GO:0010564)	573	54	8.96	+	6.03	5.58E-22
cell cycle G2/M phase transition (GO:0044839)	138	13	2.16	+	6.02	3.38E-03
digestive tract development (GO:0048565)	138	13	2.16	+	6.02	3.38E-03
regulation of cell cycle G1/S phase transition (GO:1902806)	149	14	2.33	+	6.01	1.25E-03
regulation of mitotic cell cycle (GO:0007346)	491	46	7.68	+	5.99	4.27E-18
regulation of G1/S transition of mitotic cell cycle (GO:2000045)	139	13	2.17	+	5.98	3.67E-03
limb morphogenesis (GO:0035108)	150	14	2.35	+	5.97	1.36E-03
appendage morphogenesis (GO:0035107)	150	14	2.35	+	5.97	1.36E-03
positive regulation of cell cycle (GO:0045787)	333	31	5.21	+	5.95	3.90E-11
limb development (GO:0060173)	172	16	2.69	+	5.95	1.85E-04
morphogenesis of a branching structure (GO:0001763)	172	16	2.69	+	5.95	1.85E-04
appendage development (GO:0048736)	172	16	2.69	+	5.95	1.85E-04
microtubule cytoskeleton organization (GO:0000226)	368	34	5.76	+	5.91	2.15E-12
double-strand break repair (GO:0006302)	163	15	2.55	+	5.88	5.87E-04
protein-DNA complex subunit organization (GO:0071824)	214	19	3.35	+	5.68	1.86E-05
embryonic epithelial tube formation (GO:0001838)	125	11	1.95	+	5.63	4.98E-02
digestive system development (GO:0055123)	150	13	2.35	+	5.54	8.47E-03
morphogenesis of a branching epithelium (GO:0061138)	163	14	2.55	+	5.49	3.62E-03
mesenchyme development (GO:0060485)	200	17	3.13	+	5.43	2.44E-04
chromatin remodeling (GO:0006338)	153	13	2.39	+	5.43	1.05E-02
morphogenesis of embryonic epithelium (GO:0016331)	146	12	2.28	+	5.26	3.75E-02
stem cell differentiation (GO:0048863)	148	12	2.31	+	5.18	4.30E-02
positive regulation of DNA metabolic process (GO:0051054)	199	16	3.11	+	5.14	1.31E-03
DNA recombination (GO:0006310)	226	18	3.53	+	5.09	2.52E-04
regulation of DNA metabolic process (GO:0051052)	366	29	5.72	+	5.07	1.55E-08
connective tissue development (GO:0061448)	203	16	3.17	+	5.04	1.70E-03
skeletal system morphogenesis (GO:0048705)	208	16	3.25	+	4.92	2.34E-03
heart morphogenesis (GO:0003007)	222	17	3.47	+	4.90	1.06E-03
negative regulation of cell cycle (GO:0045786)	440	33	6.88	+	4.80	1.87E-09
regulation of cell cycle (GO:0051726)	967	71	15.12	+	4.69	1.01E-23
skeletal system development (GO:0001501)	468	34	7.32	+	4.65	1.91E-09
DNA repair (GO:0006281)	490	35	7.66	+	4.57	1.34E-09
extracellular matrix organization (GO:0030198)	312	22	4.88	+	4.51	6.37E-05
extracellular structure organization (GO:0043062)	313	22	4.90	+	4.49	6.74E-05
microtubule-based process (GO:0007017)	547	38	8.56	+	4.44	2.65E-10
DNA metabolic process (GO:0006259)	788	54	12.32	+	4.38	9.67E-16
sensory organ morphogenesis (GO:0090596)	251	17	3.93	+	4.33	5.69E-03
tube morphogenesis (GO:0035239)	342	23	5.35	+	4.30	6.87E-05
ossification (GO:0001503)	255	17	3.99	+	4.26	7.04E-03
embryonic organ morphogenesis (GO:0048562)	287	19	4.49	+	4.23	1.77E-03
epithelial tube morphogenesis (GO:0060562)	303	20	4.74	+	4.22	8.84E-04
establishment of organelle localization (GO:0051656)	384	25	6.01	+	4.16	2.87E-05
pattern specification process (GO:0007389)	428	27	6.69	+	4.03	1.29E-05
organelle localization (GO:0051640)	448	27	7.01	+	3.85	3.35E-05
regulation of binding (GO:0051098)	299	18	4.68	+	3.85	1.40E-02
morphogenesis of an epithelium (GO:0002009)	420	25	6.57	+	3.81	1.63E-04
embryonic morphogenesis (GO:0048598)	560	33	8.76	+	3.77	1.01E-06
embryo development ending in birth or egg hatching (GO:0009792)	583	34	9.12	+	3.73	6.83E-07
forebrain development (GO:0030900)	378	22	5.91	+	3.72	1.72E-03
cellular response to DNA damage stimulus (GO:0006974)	739	43	11.56	+	3.72	1.85E-09
animal organ morphogenesis (GO:0009887)	878	51	13.73	+	3.71	8.70E-12
embryonic organ development (GO:0048568)	417	24	6.52	+	3.68	5.84E-04
cell proliferation (GO:0008283)	696	40	10.89	+	3.67	2.00E-08
chordate embryonic development (GO:0043009)	575	33	8.99	+	3.67	1.97E-06
tissue morphogenesis (GO:0048729)	523	30	8.18	+	3.67	1.37E-05
embryo development (GO:0009790)	931	51	14.56	+	3.50	8.48E-11
tube development (GO:0035295)	578	30	9.04	+	3.32	1.27E-04
heart development (GO:0007507)	493	25	7.71	+	3.24	3.22E-03
sensory organ development (GO:0007423)	520	26	8.13	+	3.20	2.44E-03
single-organism organelle organization (GO:1902589)	1496	74	23.40	+	3.16	6.40E-15
growth (GO:0040007)	427	21	6.68	+	3.14	4.44E-02
chromatin organization (GO:0006325)	653	32	10.21	+	3.13	1.56E-04
positive regulation of cell proliferation (GO:0008284)	869	39	13.59	+	2.87	4.30E-05
circulatory system development (GO:0072359)	821	36	12.84	+	2.80	3.11E-04
head development (GO:0060322)	747	31	11.68	+	2.65	9.18E-03
epithelium development (GO:0060429)	918	38	14.36	+	2.65	5.51E-04
single organism reproductive process (GO:0044702)	1217	50	19.03	+	2.63	4.56E-06
brain development (GO:0007420)	707	29	11.06	+	2.62	2.59E-02
anatomical structure formation involved in morphogenesis (GO:0048646)	1004	41	15.70	+	2.61	2.30E-04
tissue development (GO:0009888)	1533	62	23.98	+	2.59	4.96E-08
cytoskeleton organization (GO:0007010)	932	37	14.58	+	2.54	2.30E-03
organelle organization (GO:0006996)	2885	114	45.12	+	2.53	6.05E-18
reproductive process (GO:0022414)	1359	52	21.25	+	2.45	2.21E-05
reproduction (GO:0000003)	1361	52	21.29	+	2.44	2.33E-05
positive regulation of cell differentiation (GO:0045597)	874	33	13.67	+	2.41	3.05E-02
cellular response to stress (GO:0033554)	1619	61	25.32	+	2.41	1.30E-06
anatomical structure morphogenesis (GO:0009653)	2116	79	33.09	+	2.39	1.82E-09
central nervous system development (GO:0007417)	917	34	14.34	+	2.37	3.17E-02
regulation of cell proliferation (GO:0042127)	1570	57	24.55	+	2.32	2.23E-05
regulation of organelle organization (GO:0033043)	1020	37	15.95	+	2.32	1.90E-02
positive regulation of developmental process (GO:0051094)	1216	44	19.02	+	2.31	2.03E-03
movement of cell or subcellular component (GO:0006928)	1328	47	20.77	+	2.26	1.42E-03
protein complex subunit organization (GO:0071822)	1317	46	20.60	+	2.23	2.83E-03
animal organ development (GO:0048513)	2879	98	45.03	+	2.18	2.53E-10
regulation of cell differentiation (GO:0045595)	1563	51	24.45	+	2.09	4.62E-03
generation of neurons (GO:0048699)	1411	46	22.07	+	2.08	1.83E-02
cellular component organization (GO:0016043)	5318	173	83.17	+	2.08	2.92E-22
positive regulation of multicellular organismal process (GO:0051240)	1458	47	22.80	+	2.06	1.90E-02
cell development (GO:0048468)	1463	47	22.88	+	2.05	2.08E-02
neurogenesis (GO:0022008)	1502	48	23.49	+	2.04	1.85E-02
cellular component organization or biogenesis (GO:0071840)	5481	174	85.72	+	2.03	3.41E-21
positive regulation of nucleobase-containing compound metabolic process (GO:0045935)	1650	52	25.81	+	2.02	9.85E-03
positive regulation of nitrogen compound metabolic process (GO:0051173)	1760	54	27.53	+	1.96	1.33E-02
macromolecular complex subunit organization (GO:0043933)	2059	63	32.20	+	1.96	1.63E-03
regulation of multicellular organismal development (GO:2000026)	1739	53	27.20	+	1.95	2.05E-02
regulation of cellular component organization (GO:0051128)	2303	70	36.02	+	1.94	3.68E-04
negative regulation of cellular process (GO:0048523)	4232	127	66.19	+	1.92	8.33E-11
cell differentiation (GO:0030154)	3286	96	51.39	+	1.87	3.33E-06
cellular component assembly (GO:0022607)	2109	61	32.98	+	1.85	1.70E-02
regulation of signal transduction (GO:0009966)	2747	78	42.96	+	1.82	8.84E-04
system development (GO:0048731)	4030	114	63.03	+	1.81	2.24E-07
regulation of developmental process (GO:0050793)	2338	66	36.57	+	1.80	1.36E-02
negative regulation of cellular metabolic process (GO:0031324)	2308	65	36.10	+	1.80	1.80E-02
cellular developmental process (GO:0048869)	3516	99	54.99	+	1.80	1.17E-05
negative regulation of biological process (GO:0048519)	4571	128	71.49	+	1.79	1.13E-08
multicellular organism development (GO:0007275)	4626	128	72.35	+	1.77	2.69E-08
positive regulation of macromolecule metabolic process (GO:0010604)	2822	78	44.14	+	1.77	2.65E-03
positive regulation of cellular metabolic process (GO:0031325)	2835	78	44.34	+	1.76	3.19E-03
anatomical structure development (GO:0048856)	5075	138	79.37	+	1.74	7.18E-09
single-organism developmental process (GO:0044767)	5326	143	83.30	+	1.72	5.27E-09
developmental process (GO:0032502)	5421	145	84.78	+	1.71	4.24E-09
positive regulation of cellular process (GO:0048522)	4713	125	73.71	+	1.70	1.08E-06
regulation of cell communication (GO:0010646)	3048	80	47.67	+	1.68	1.42E-02
positive regulation of metabolic process (GO:0009893)	3021	79	47.25	+	1.67	1.94E-02
regulation of signaling (GO:0023051)	3096	80	48.42	+	1.65	2.59E-02
single-multicellular organism process (GO:0044707)	5402	135	84.49	+	1.60	7.36E-06
regulation of nucleobase-containing compound metabolic process (GO:0019219)	4091	102	63.98	+	1.59	3.31E-03
regulation of nucleic acid-templated transcription (GO:1903506)	3612	90	56.49	+	1.59	2.27E-02
regulation of transcription, DNA-templated (GO:0006355)	3588	89	56.12	+	1.59	3.19E-02
regulation of RNA biosynthetic process (GO:2001141)	3629	90	56.76	+	1.59	2.76E-02
regulation of response to stimulus (GO:0048583)	3713	92	58.07	+	1.58	2.12E-02
positive regulation of biological process (GO:0048518)	5214	129	81.55	+	1.58	4.60E-05
regulation of cellular macromolecule biosynthetic process (GO:2000112)	3979	98	62.23	+	1.57	1.11E-02
regulation of macromolecule biosynthetic process (GO:0010556)	4096	99	64.06	+	1.55	2.24E-02
regulation of nitrogen compound metabolic process (GO:0051171)	4390	106	68.66	+	1.54	8.44E-03
regulation of cellular biosynthetic process (GO:0031326)	4278	102	66.91	+	1.52	2.72E-02
single-organism cellular process (GO:0044763)	11106	262	173.70	+	1.51	2.37E-20
regulation of biosynthetic process (GO:0009889)	4332	102	67.75	+	1.51	4.79E-02
regulation of macromolecule metabolic process (GO:0060255)	5815	134	90.95	+	1.47	1.75E-03
regulation of primary metabolic process (GO:0080090)	5804	133	90.77	+	1.47	2.84E-03
regulation of cellular metabolic process (GO:0031323)	5856	134	91.59	+	1.46	2.68E-03
regulation of metabolic process (GO:0019222)	6176	138	96.59	+	1.43	6.51E-03
single-organism process (GO:0044699)	12433	277	194.45	+	1.42	3.90E-19
regulation of cellular process (GO:0050794)	10404	230	162.72	+	1.41	3.24E-10
multicellular organismal process (GO:0032501)	6461	142	101.05	+	1.41	1.06E-02
regulation of biological process (GO:0050789)	10933	234	170.99	+	1.37	8.19E-09
biological regulation (GO:0065007)	11561	239	180.81	+	1.32	2.28E-07
cellular process (GO:0009987)	14523	291	227.14	+	1.28	5.09E-13
biological_process (GO:0008150)	17008	310	266.00	+	1.17	1.21E-08
Unclassified (UNCLASSIFIED)	3964	18	62.00	-	.29	0.00E00
*bold text: latest term of a hierarchy.

## Sheet: Table B
S4 Table: Functional characterization of the MPNST vs. NF gene signature.
S4 Table (Table B): GO Biological Process terms from MPNST vs. NF down-regulated genes.Table
Analysis Type:	PANTHER Overrepresentation Test (release 20160715)
Annotation Version and Release Date:	GO Ontology database Released 2016-09-24
Analyzed List:	upload_1 (Homo sapiens)
Reference List:	Homo sapiens (all genes in database)
Bonferroni correction:	true
GO biological process complete*	Homo sapiens - REFLIST (20972)	upload_1 (232)	upload_1 (expected)	upload_1 (over/under)	upload_1 (fold Enrichment)	upload_1 (P-value)
negative regulation of complement activation (GO:0045916)	10	4	.11	+	36.16	4.62E-02
regulation of complement activation (GO:0030449)	33	8	.37	+	21.91	4.20E-05
regulation of protein activation cascade (GO:2000257)	35	8	.39	+	20.66	6.60E-05
myelination in peripheral nervous system (GO:0022011)	22	5	.24	+	20.54	4.64E-02
peripheral nervous system axon ensheathment (GO:0032292)	22	5	.24	+	20.54	4.64E-02
Schwann cell differentiation (GO:0014037)	32	6	.35	+	16.95	1.58E-02
regulation of humoral immune response (GO:0002920)	51	8	.56	+	14.18	1.15E-03
regulation of protein processing (GO:0070613)	84	12	.93	+	12.91	2.38E-06
regulation of protein maturation (GO:1903317)	85	12	.94	+	12.76	2.72E-06
peripheral nervous system development (GO:0007422)	72	10	.80	+	12.56	9.66E-05
myelination (GO:0042552)	91	12	1.01	+	11.92	5.82E-06
ensheathment of neurons (GO:0007272)	94	12	1.04	+	11.54	8.35E-06
axon ensheathment (GO:0008366)	94	12	1.04	+	11.54	8.35E-06
regulation of acute inflammatory response (GO:0002673)	76	9	.84	+	10.70	1.98E-03
complement activation, classical pathway (GO:0006958)	71	8	.79	+	10.19	1.35E-02
humoral immune response mediated by circulating immunoglobulin (GO:0002455)	76	8	.84	+	9.52	2.21E-02
complement activation (GO:0006956)	86	9	.95	+	9.46	5.49E-03
protein activation cascade (GO:0072376)	109	10	1.21	+	8.29	4.29E-03
glial cell differentiation (GO:0010001)	146	13	1.62	+	8.05	1.17E-04
gliogenesis (GO:0042063)	188	16	2.08	+	7.69	4.62E-06
axon development (GO:0061564)	370	22	4.09	+	5.37	2.19E-06
axonogenesis (GO:0007409)	339	20	3.75	+	5.33	1.68E-05
negative regulation of peptidase activity (GO:0010466)	252	14	2.79	+	5.02	9.48E-03
negative regulation of endopeptidase activity (GO:0010951)	241	13	2.67	+	4.88	3.15E-02
negative regulation of proteolysis (GO:0045861)	318	17	3.52	+	4.83	1.13E-03
cell morphogenesis involved in neuron differentiation (GO:0048667)	390	20	4.31	+	4.64	1.69E-04
regulation of inflammatory response (GO:0050727)	317	15	3.51	+	4.28	2.75E-02
neuron projection morphogenesis (GO:0048812)	425	20	4.70	+	4.25	6.71E-04
neuron projection development (GO:0031175)	577	26	6.38	+	4.07	1.66E-05
response to steroid hormone (GO:0048545)	376	16	4.16	+	3.85	4.88E-02
regulation of peptidase activity (GO:0052547)	403	17	4.46	+	3.81	2.78E-02
negative regulation of hydrolase activity (GO:0051346)	407	17	4.50	+	3.78	3.17E-02
chemotaxis (GO:0006935)	481	20	5.32	+	3.76	4.63E-03
taxis (GO:0042330)	482	20	5.33	+	3.75	4.78E-03
regulation of cell migration (GO:0030334)	700	29	7.74	+	3.75	1.20E-05
cell morphogenesis involved in differentiation (GO:0000904)	483	20	5.34	+	3.74	4.94E-03
regulation of cell motility (GO:2000145)	751	31	8.31	+	3.73	3.37E-06
regulation of cell morphogenesis (GO:0022604)	511	21	5.65	+	3.71	2.88E-03
regulation of cellular component movement (GO:0051270)	812	32	8.98	+	3.56	5.30E-06
regulation of locomotion (GO:0040012)	815	32	9.02	+	3.55	5.80E-06
response to wounding (GO:0009611)	579	22	6.41	+	3.43	5.50E-03
cell migration (GO:0016477)	791	29	8.75	+	3.31	1.74E-04
regulation of response to external stimulus (GO:0032101)	821	30	9.08	+	3.30	1.04E-04
neuron development (GO:0048666)	742	27	8.21	+	3.29	6.45E-04
cell projection morphogenesis (GO:0048858)	656	23	7.26	+	3.17	1.18E-02
localization of cell (GO:0051674)	873	30	9.66	+	3.11	4.00E-04
cell motility (GO:0048870)	873	30	9.66	+	3.11	4.00E-04
cell part morphogenesis (GO:0032990)	676	23	7.48	+	3.08	1.93E-02
regulation of proteolysis (GO:0030162)	713	24	7.89	+	3.04	1.38E-02
cell projection organization (GO:0030030)	963	32	10.65	+	3.00	2.94E-04
locomotion (GO:0040011)	1093	36	12.09	+	2.98	4.61E-05
cell adhesion (GO:0007155)	1301	40	14.39	+	2.78	3.98E-05
biological adhesion (GO:0022610)	1305	40	14.44	+	2.77	4.33E-05
neuron differentiation (GO:0030182)	933	28	10.32	+	2.71	1.65E-02
neurogenesis (GO:0022008)	1502	45	16.62	+	2.71	8.05E-06
movement of cell or subcellular component (GO:0006928)	1328	38	14.69	+	2.59	6.58E-04
regulation of anatomical structure morphogenesis (GO:0022603)	1028	29	11.37	+	2.55	3.55E-02
nervous system development (GO:0007399)	2202	62	24.36	+	2.55	2.92E-08
generation of neurons (GO:0048699)	1411	39	15.61	+	2.50	1.06E-03
cell development (GO:0048468)	1463	39	16.18	+	2.41	2.65E-03
regulation of localization (GO:0032879)	2512	61	27.79	+	2.20	1.76E-05
regulation of catalytic activity (GO:0050790)	2375	54	26.27	+	2.06	1.71E-03
regulation of multicellular organismal process (GO:0051239)	2679	60	29.64	+	2.02	4.86E-04
system development (GO:0048731)	4030	89	44.58	+	2.00	8.54E-08
regulation of developmental process (GO:0050793)	2338	51	25.86	+	1.97	1.40E-02
regulation of cellular component organization (GO:0051128)	2303	50	25.48	+	1.96	2.08E-02
negative regulation of cellular process (GO:0048523)	4232	89	46.82	+	1.90	1.24E-06
regulation of molecular function (GO:0065009)	2882	60	31.88	+	1.88	6.06E-03
cell differentiation (GO:0030154)	3286	67	36.35	+	1.84	2.25E-03
multicellular organism development (GO:0007275)	4626	94	51.17	+	1.84	1.77E-06
negative regulation of biological process (GO:0048519)	4571	92	50.57	+	1.82	5.36E-06
regulation of response to stimulus (GO:0048583)	3713	74	41.07	+	1.80	9.88E-04
cellular developmental process (GO:0048869)	3516	70	38.90	+	1.80	2.69E-03
single-multicellular organism process (GO:0044707)	5402	107	59.76	+	1.79	1.56E-07
anatomical structure development (GO:0048856)	5075	98	56.14	+	1.75	9.86E-06
developmental process (GO:0032502)	5421	103	59.97	+	1.72	6.51E-06
single-organism developmental process (GO:0044767)	5326	101	58.92	+	1.71	1.24E-05
localization (GO:0051179)	4963	92	54.90	+	1.68	3.81E-04
response to chemical (GO:0042221)	3953	72	43.73	+	1.65	4.85E-02
multicellular organismal process (GO:0032501)	6461	115	71.47	+	1.61	1.62E-05
positive regulation of biological process (GO:0048518)	5214	89	57.68	+	1.54	3.16E-02
response to stimulus (GO:0050896)	7675	124	84.90	+	1.46	1.06E-03
single-organism process (GO:0044699)	12433	181	137.54	+	1.32	1.02E-05
single-organism cellular process (GO:0044763)	11106	161	122.86	+	1.31	2.06E-03
regulation of biological process (GO:0050789)	10933	158	120.94	+	1.31	4.73E-03
biological regulation (GO:0065007)	11561	164	127.89	+	1.28	6.96E-03
biological_process (GO:0008150)	17008	220	188.15	+	1.17	8.16E-06
cellular nitrogen compound metabolic process (GO:0034641)	5169	29	57.18	-	.51	2.69E-02
cellular aromatic compound metabolic process (GO:0006725)	4727	24	52.29	-	.46	9.39E-03
nucleobase-containing compound metabolic process (GO:0006139)	4540	23	50.22	-	.46	1.60E-02
heterocycle metabolic process (GO:0046483)	4677	23	51.74	-	.44	5.40E-03
nucleic acid metabolic process (GO:0090304)	3986	19	44.09	-	.43	2.80E-02
Unclassified (UNCLASSIFIED)	3964	12	43.85	-	.27	0.00E00
*bold text: latest term of a hierarchy.

## Sheet: Table C
S4 Table: Functional characterization of the MPNST vs. NF gene signature.
S4 Table (Table C): GO Molecular Function terms from MPNST vs. NF up-regulated genes.
Analysis Type:	PANTHER Overrepresentation Test (release 20160715)
Annotation Version and Release Date:	GO Ontology database Released 2016-09-24
Analyzed List:	upload_1 (Homo sapiens)
Reference List:	Homo sapiens (all genes in database)
Bonferroni correction:	true
GO molecular function complete*	Homo sapiens - REFLIST (20972)	upload_1 (328)	upload_1 (expected)	upload_1 (over/under)	upload_1 (fold Enrichment)	upload_1 (P-value)
histone kinase activity (GO:0035173)	19	6	.30	+	20.19	1.89E-03
ATP-dependent microtubule motor activity, plus-end-directed (GO:0008574)	17	5	.27	+	18.81	2.30E-02
ATP-dependent microtubule motor activity (GO:1990939)	18	5	.28	+	17.76	3.02E-02
DNA helicase activity (GO:0003678)	57	9	.89	+	10.10	1.07E-03
microtubule motor activity (GO:0003777)	80	11	1.25	+	8.79	2.19E-04
extracellular matrix structural constituent (GO:0005201)	80	10	1.25	+	7.99	2.00E-03
DNA-dependent ATPase activity (GO:0008094)	86	9	1.35	+	6.69	2.93E-02
structure-specific DNA binding (GO:0043566)	126	11	1.97	+	5.58	1.72E-02
microtubule binding (GO:0008017)	222	18	3.47	+	5.18	6.20E-05
motor activity (GO:0003774)	137	11	2.14	+	5.13	3.72E-02
chromatin binding (GO:0003682)	485	33	7.59	+	4.35	8.01E-09
tubulin binding (GO:0015631)	302	18	4.72	+	3.81	5.16E-03
ATPase activity (GO:0016887)	450	21	7.04	+	2.98	3.11E-02
sequence-specific DNA binding (GO:0043565)	1078	40	16.86	+	2.37	1.30E-03
macromolecular complex binding (GO:0044877)	1332	48	20.83	+	2.30	1.95E-04
ATP binding (GO:0005524)	1508	48	23.58	+	2.04	6.61E-03
adenyl ribonucleotide binding (GO:0032559)	1545	49	24.16	+	2.03	5.66E-03
adenyl nucleotide binding (GO:0030554)	1556	49	24.34	+	2.01	6.88E-03
DNA binding (GO:0003677)	2524	74	39.48	+	1.87	1.88E-04
protein binding (GO:0005515)	10901	247	170.49	+	1.45	8.89E-15
binding (GO:0005488)	14421	290	225.54	+	1.29	1.31E-13
molecular_function (GO:0003674)	17134	307	267.97	+	1.15	9.61E-07
Unclassified (UNCLASSIFIED)	3838	21	60.03	-	.35	0.00E00
*bold text: latest term of a hierarchy.

## Sheet: Table D
S4 Table: Functional characterization of the MPNST vs. NF gene signature.
S4 Table (Table D): GO Molecular Function terms from MPNST vs. NF down-regulated genes.
Analysis Type:	PANTHER Overrepresentation Test (release 20160715)
Annotation Version and Release Date:	GO Ontology database Released 2016-09-24
Analyzed List:	upload_1 (Homo sapiens)
Reference List:	Homo sapiens (all genes in database)
Bonferroni correction:	true
GO molecular function complete*	Homo sapiens - REFLIST (20972)	upload_1 (232)	upload_1 (expected)	upload_1 (over/under)	upload_1 (fold Enrichment)	upload_1 (P-value)
structural constituent of myelin sheath (GO:0019911)	7	4	.08	+	51.66	3.66E-03
S100 protein binding (GO:0044548)	13	4	.14	+	27.81	4.13E-02
peptidase inhibitor activity (GO:0030414)	182	12	2.01	+	5.96	3.18E-03
endopeptidase inhibitor activity (GO:0004866)	173	11	1.91	+	5.75	1.25E-02
endopeptidase regulator activity (GO:0061135)	179	11	1.98	+	5.56	1.72E-02
peptidase regulator activity (GO:0061134)	220	13	2.43	+	5.34	3.79E-03
enzyme regulator activity (GO:0030234)	997	28	11.03	+	2.54	1.83E-02
molecular function regulator (GO:0098772)	1399	37	15.48	+	2.39	2.16E-03
receptor binding (GO:0005102)	1538	37	17.01	+	2.17	1.90E-02
protein binding (GO:0005515)	10901	157	120.59	+	1.30	2.38E-03
Unclassified (UNCLASSIFIED)	3838	23	42.46	-	.54	0.00E00
*bold text: latest term of a hierarchy.

## Sheet: Table E
S4 Table: Functional characterization of the MPNST vs. NF gene signature.
S4 Table (Table E): GO Cellular Component terms from MPNST vs. NF up-regulated genes.
Analysis Type:	PANTHER Overrepresentation Test (release 20160715)
Annotation Version and Release Date:	GO Ontology database Released 2016-09-24
Analyzed List:	upload_1 (Homo sapiens)
Reference List:	Homo sapiens (all genes in database)
Bonferroni correction:	true
GO cellular component complete*	Homo sapiens - REFLIST (20972)	upload_1 (328)	upload_1 (expected)	upload_1 (over/under)	upload_1 (fold Enrichment)	upload_1 (P-value)
Ndc80 complex (GO:0031262)	4	4	.06	+	63.94	7.70E-04
centralspindlin complex (GO:0097149)	3	3	.05	+	63.94	2.13E-02
chromosome passenger complex (GO:0032133)	5	4	.08	+	51.15	1.86E-03
condensed nuclear chromosome outer kinetochore (GO:0000942)	4	3	.06	+	47.95	4.98E-02
condensin complex (GO:0000796)	6	4	.09	+	42.63	3.80E-03
condensed chromosome outer kinetochore (GO:0000940)	12	8	.19	+	42.63	3.84E-08
condensed nuclear chromosome kinetochore (GO:0000778)	10	5	.16	+	31.97	8.59E-04
condensed nuclear chromosome, centromeric region (GO:0000780)	19	8	.30	+	26.92	1.38E-06
fibrillar collagen trimer (GO:0005583)	12	5	.19	+	26.64	2.08E-03
banded collagen fibril (GO:0098643)	12	5	.19	+	26.64	2.08E-03
chromocenter (GO:0010369)	14	5	.22	+	22.84	4.39E-03
spindle midzone (GO:0051233)	27	9	.42	+	21.31	9.40E-07
pronucleus (GO:0045120)	16	5	.25	+	19.98	8.34E-03
condensed chromosome, centromeric region (GO:0000779)	109	34	1.70	+	19.94	1.26E-29
condensed chromosome kinetochore (GO:0000777)	100	31	1.56	+	19.82	9.65E-27
kinetochore (GO:0000776)	130	35	2.03	+	17.21	1.98E-28
complex of collagen trimers (GO:0098644)	23	6	.36	+	16.68	2.74E-03
chromosome, centromeric region (GO:0000775)	186	45	2.91	+	15.47	2.86E-35
spindle microtubule (GO:0005876)	57	13	.89	+	14.58	1.65E-08
microtubule end (GO:1990752)	23	5	.36	+	13.90	4.68E-02
condensed chromosome (GO:0000793)	207	45	3.24	+	13.90	2.67E-33
mitotic spindle (GO:0072686)	59	12	.92	+	13.00	3.69E-07
kinesin complex (GO:0005871)	58	11	.91	+	12.13	4.19E-06
chromosomal region (GO:0098687)	321	54	5.02	+	10.76	6.02E-35
spindle pole (GO:0000922)	130	21	2.03	+	10.33	6.32E-12
midbody (GO:0030496)	134	20	2.10	+	9.54	1.20E-10
condensed nuclear chromosome (GO:0000794)	89	13	1.39	+	9.34	3.47E-06
spindle (GO:0005819)	299	43	4.68	+	9.20	1.41E-24
collagen trimer (GO:0005581)	100	13	1.56	+	8.31	1.36E-05
DNA packaging complex (GO:0044815)	77	10	1.20	+	8.30	6.90E-04
microtubule associated complex (GO:0005875)	152	15	2.38	+	6.31	3.73E-05
chromosomal part (GO:0044427)	785	77	12.28	+	6.27	3.11E-35
chromosome (GO:0005694)	897	86	14.03	+	6.13	3.23E-39
extracellular matrix component (GO:0044420)	131	11	2.05	+	5.37	1.20E-02
protein-DNA complex (GO:0032993)	147	12	2.30	+	5.22	6.25E-03
nuclear chromosome (GO:0000228)	512	41	8.01	+	5.12	3.14E-14
nuclear chromosome part (GO:0044454)	477	36	7.46	+	4.83	1.83E-11
endoplasmic reticulum lumen (GO:0005788)	202	14	3.16	+	4.43	6.60E-03
microtubule (GO:0005874)	413	27	6.46	+	4.18	9.45E-07
proteinaceous extracellular matrix (GO:0005578)	365	23	5.71	+	4.03	3.46E-05
chromatin (GO:0000785)	433	27	6.77	+	3.99	2.56E-06
nuclear chromatin (GO:0000790)	291	18	4.55	+	3.95	1.50E-03
microtubule cytoskeleton (GO:0015630)	1105	63	17.28	+	3.65	7.90E-16
centrosome (GO:0005813)	496	28	7.76	+	3.61	1.07E-05
microtubule organizing center (GO:0005815)	642	34	10.04	+	3.39	1.24E-06
extracellular matrix (GO:0031012)	522	24	8.16	+	2.94	4.57E-03
polymeric cytoskeletal fiber (GO:0099513)	709	32	11.09	+	2.89	1.54E-04
supramolecular fiber (GO:0099512)	709	32	11.09	+	2.89	1.54E-04
supramolecular polymer (GO:0099081)	709	32	11.09	+	2.89	1.54E-04
supramolecular complex (GO:0099080)	709	32	11.09	+	2.89	1.54E-04
cytoskeletal part (GO:0044430)	1549	66	24.23	+	2.72	1.31E-10
cytoskeleton (GO:0005856)	2059	74	32.20	+	2.30	1.24E-08
nuclear lumen (GO:0031981)	3525	120	55.13	+	2.18	8.74E-15
nucleoplasm (GO:0005654)	2939	100	45.97	+	2.18	1.95E-11
intracellular non-membrane-bounded organelle (GO:0043232)	3990	134	62.40	+	2.15	8.53E-17
non-membrane-bounded organelle (GO:0043228)	3990	134	62.40	+	2.15	8.53E-17
nuclear part (GO:0044428)	3916	127	61.25	+	2.07	2.75E-14
intracellular organelle lumen (GO:0070013)	4379	138	68.49	+	2.01	4.90E-15
organelle lumen (GO:0043233)	4380	138	68.50	+	2.01	5.00E-15
membrane-enclosed lumen (GO:0031974)	4380	138	68.50	+	2.01	5.00E-15
protein complex (GO:0043234)	4112	117	64.31	+	1.82	1.09E-08
nucleus (GO:0005634)	6989	191	109.31	+	1.75	3.03E-17
macromolecular complex (GO:0032991)	4873	129	76.21	+	1.69	7.60E-08
cytosol (GO:0005829)	3487	91	54.54	+	1.67	4.02E-04
intracellular organelle part (GO:0044446)	8167	194	127.73	+	1.52	1.52E-10
organelle part (GO:0044422)	8351	196	130.61	+	1.50	3.39E-10
intracellular membrane-bounded organelle (GO:0043231)	10985	232	171.80	+	1.35	1.21E-08
intracellular organelle (GO:0043229)	12049	249	188.45	+	1.32	2.82E-09
membrane-bounded organelle (GO:0043227)	12122	250	189.59	+	1.32	2.86E-09
organelle (GO:0043226)	13070	267	204.41	+	1.31	6.28E-11
cytoplasm (GO:0005737)	10781	217	168.61	+	1.29	5.92E-05
intracellular part (GO:0044424)	13819	276	216.13	+	1.28	1.19E-10
intracellular (GO:0005622)	14192	280	221.96	+	1.26	2.34E-10
cell (GO:0005623)	16353	297	255.76	+	1.16	1.94E-06
cell part (GO:0044464)	16327	296	255.35	+	1.16	3.87E-06
cellular_component (GO:0005575)	18242	319	285.30	+	1.12	8.78E-08
plasma membrane (GO:0005886)	5105	50	79.84	-	.63	4.90E-02
membrane part (GO:0044425)	7099	65	111.03	-	.59	1.87E-05
integral component of membrane (GO:0016021)	5907	54	92.38	-	.58	6.46E-04
intrinsic component of membrane (GO:0031224)	6017	55	94.11	-	.58	4.69E-04
Unclassified (UNCLASSIFIED)	2730	9	42.70	-	.21	0.00E00
*bold text: latest term of a hierarchy.

## Sheet: Table F
S4 Table: Functional characterization of the MPNST vs. NF gene signature.
S4 Table (Table F): GO Cellular Component terms from MPNST vs. NF down-regulated genes.
Analysis Type:	PANTHER Overrepresentation Test (release 20160715)
Annotation Version and Release Date:	GO Ontology database Released 2016-09-24
Analyzed List:	upload_1 (Homo sapiens)
Reference List:	Homo sapiens (all genes in database)
Bonferroni correction:	true
GO cellular component complete*	Homo sapiens - REFLIST (20972)	upload_1 (232)	upload_1 (expected)	upload_1 (over/under)	upload_1 (fold Enrichment)	upload_1 (P-value)
compact myelin (GO:0043218)	16	5	.18	+	28.25	1.55E-03
blood microparticle (GO:0072562)	139	11	1.54	+	7.15	7.56E-04
myelin sheath (GO:0043209)	180	12	1.99	+	6.03	1.38E-03
axon (GO:0030424)	451	20	4.99	+	4.01	2.66E-04
proteinaceous extracellular matrix (GO:0005578)	365	16	4.04	+	3.96	5.25E-03
membrane region (GO:0098589)	375	15	4.15	+	3.62	3.03E-02
extracellular space (GO:0005615)	1416	53	15.66	+	3.38	4.95E-12
neuron projection (GO:0043005)	1024	36	11.33	+	3.18	1.32E-06
extracellular matrix (GO:0031012)	522	18	5.77	+	3.12	3.30E-02
somatodendritic compartment (GO:0036477)	720	22	7.96	+	2.76	2.63E-02
extracellular vesicle (GO:1903561)	2749	81	30.41	+	2.66	3.00E-14
extracellular organelle (GO:0043230)	2750	81	30.42	+	2.66	3.07E-14
extracellular exosome (GO:0070062)	2735	80	30.26	+	2.64	7.96E-14
cell projection (GO:0042995)	1909	52	21.12	+	2.46	1.30E-06
extracellular region part (GO:0044421)	3819	104	42.25	+	2.46	1.46E-17
neuron part (GO:0097458)	1379	37	15.26	+	2.43	7.43E-04
membrane-bounded vesicle (GO:0031988)	3547	92	39.24	+	2.34	2.48E-13
vesicle (GO:0031982)	3690	94	40.82	+	2.30	3.03E-13
cell junction (GO:0030054)	1371	33	15.17	+	2.18	3.04E-02
intrinsic component of plasma membrane (GO:0031226)	1695	40	18.75	+	2.13	5.84E-03
extracellular region (GO:0005576)	4538	107	50.20	+	2.13	1.46E-13
integral component of plasma membrane (GO:0005887)	1629	38	18.02	+	2.11	1.37E-02
plasma membrane part (GO:0044459)	2640	55	29.20	+	1.88	3.13E-03
plasma membrane (GO:0005886)	5105	96	56.47	+	1.70	1.10E-05
cell periphery (GO:0071944)	5219	97	57.73	+	1.68	1.61E-05
intrinsic component of membrane (GO:0031224)	6017	107	66.56	+	1.61	1.80E-05
membrane part (GO:0044425)	7099	124	78.53	+	1.58	9.15E-07
integral component of membrane (GO:0016021)	5907	102	65.35	+	1.56	2.64E-04
membrane (GO:0016020)	9432	154	104.34	+	1.48	5.40E-08
cellular_component (GO:0005575)	18242	226	201.80	+	1.12	3.15E-05
Unclassified (UNCLASSIFIED)	2730	6	30.20	-	< 0.2	0.00E00
*bold text: latest term of a hierarchy.

## Sheet: Table G
S4 Table: Functional characterization of the MPNST vs. NF gene signature.
S4 Table (Table G): KEGG pathway database terms from MPNST vs. NF up-regulated genes.
Annotation (pathway/process)	XD-score	Fisher q-value	Gene set size	Pathway size	Overlap size	Genes
hsa03030:DNA replication	1.38481	0.00126512114717318	303	36	6	LIG1	MCM2	MCM4	MCM6	PCNA	RFC4
hsa04110:Cell cycle	1.23481	8.8E-13	303	122	20	CDK2	DBF4	CHEK1	MAD2L1	MCM2	MCM4	MCM6	PCNA	RAD21	SKP2	BUB1	BUB1B	TTK	CDC45	CCNA2	CCNB1	CCNB2	PTTG1	CDC6	CDC20
hsa03430:Mismatch repair	1.05872105683385	0.182350242621985	303	23	3	LIG1	PCNA	RFC4
hsa04512:ECM-receptor interaction	0.860711627813424	0.000697380506648199	303	83	9	COL1A1	COL1A2	COL2A1	COL5A2	COL11A1	COMP	HMMR	ITGA4	SPP1
hsa04115:p53 signaling pathway	0.702989831537411	0.00471526584535613	303	67	7	CDK2	CHEK1	IGFBP3	GTSE1	RRM2	CCNB1	CCNB2
hsa04114:Oocyte meiosis	0.648958956751819	0.000697380506648199	303	107	10	CDK2	SGOL1	FBXO5	MAD2L1	AURKA	BUB1	CCNB1	CCNB2	PTTG1	CDC20

## Sheet: Table H
S4 Table: Functional characterization of the MPNST vs. NF gene signature.
S4 Table (Table H): KEGG pathway database terms from MPNST vs. NF down-regulated genes.
Annotation (pathway/process)	XD-score	Fisher q-value	Gene set size	Pathway size	Overlap size	Genes
hsa04610:Complement and coagulation cascades	1.15735032817203	2.47E-05	222	69	10	CD55	CFD	A2M	PROS1	SERPING1	C1S	C3	C4A	C4B	CD59
hsa04514:Cell adhesion molecules (CAMs)	0.677429983001101	0.000108488896070974	222	131	12	CADM1	NEGR1	ITGA6	ITGB8	L1CAM	MPZ	NLGN3	CADM3	JAM2	SELPLG	NRXN1	CD58

## Sheet: Table I
S4 Table: Functional characterization of the MPNST vs. NF gene signature.
S4 Table (Table I): WikiPathways terms from MPNST vs. NF up-regulated genes.
Annotation (pathway/process)	XD-score	Fisher q-value	Gene set size	Pathway size	Overlap size	Genes
DNA Replication	2.23543060651846	2.58E-08	303	41	11	DBF4	MCM2	MCM6	CDC45	CDC6	MCM4	GMNN	CDK2	PCNA	RFC4	CDT1
Osteopontin Signaling	1.45716009654063	0.395128603766719	303	11	2	MMP9	SPP1
Cell cycle	1.33658593386120	6.08E-11	303	97	18	DBF4	MCM2	MCM6	CDC45	CDC6	MCM4	CDC20	CDK2	PCNA	CCNB1	CCNA2	SKP2	CHEK1	BUB1B	CCNB2	MAD2L1	PTTG1	BUB1
Homologous recombination	1.32079646017699	0.421045847965435	303	12	2	RAD51	RAD54B
G1 to S cell cycle control	0.761094967639678	0.0235081985512916	303	67	7	MCM2	MCM6	CDC45	MCM4	CDK2	PCNA	CCNB1

## Sheet: Table J
S4 Table: Functional characterization of the MPNST vs. NF gene signature.
S4 Table (Table J): WikiPathways terms from MPNST vs. NF down-regulated genes.
Annotation (pathway/process)	XD-score	Fisher q-value	Gene set size	Pathway size	Overlap size	Genes
Complement Activation, Classical Pathway	1.89671770334928	0.00666786027727802	222	22	5	C3	C1S	CD55	C4B	C4A

[truncated: 6 more sheets: Table K, Table L, Table M, Table N, Table O, Table P]
