# Supplementary material for: Gene signature associated with benign neurofibroma transformation to malignant peripheral nerve sheath tumors
Source: PLoS One. 2017 May 24;12(5):e0178316. doi: 10.1371/journal.pone.0178316 (PMC5443557; doi:10.1371/journal.pone.0178316)
Supplement: S7 Table — (XLS) [file pone.0178316.s007.xls]

## Sheet: Table A
S7 Table: Functional description of genes included in the over-represented chromosome regions.
S7 Table (Table A): GO Biological Process terms of the MPNST vs. NF up-regulated genes contained in the over-represented chromosome regions.
Analysis Type:	PANTHER Overrepresentation Test (release 20160715)
Annotation Version and Release Date:	GO Ontology database Released 2016-09-24
Analyzed List:	upload_1 (Homo sapiens)
Reference List:	Homo sapiens (all genes in database)
Bonferroni correction:	true
GO biological process complete*	Homo sapiens - REFLIST (20972)	upload_1 (144)	upload_1 (expected)	upload_1 (over/under)	upload_1 (fold Enrichment)	upload_1 (P-value)
DNA unwinding involved in DNA replication (GO:0006268)	10	4	0.07	+	58.26	0.00699
regulation of attachment of spindle microtubules to kinetochore (GO:0051988)	12	4	0.08	+	48.55	0.0143
chromosome condensation (GO:0030261)	32	6	0.22	+	27.31	0.000974
mitotic sister chromatid segregation (GO:0000070)	100	17	0.69	+	24.76	8.25E-15
mitotic prometaphase (GO:0000236)	99	15	0.68	+	22.07	5.15E-12
regulation of mitotic sister chromatid separation (GO:0010965)	49	7	0.34	+	20.81	0.000524
sister chromatid segregation (GO:0000819)	180	25	1.24	+	20.23	4.36E-21
regulation of chromosome segregation (GO:0051983)	81	11	0.56	+	19.78	0.000000138
regulation of mitotic metaphase/anaphase transition (GO:0030071)	47	6	0.32	+	18.59	0.00899
regulation of mitotic sister chromatid segregation (GO:0033047)	55	7	0.38	+	18.54	0.00114
regulation of metaphase/anaphase transition of cell cycle (GO:1902099)	48	6	0.33	+	18.2	0.0101
sister chromatid cohesion (GO:0007062)	114	14	0.78	+	17.89	8.3E-10
regulation of sister chromatid segregation (GO:0033045)	63	7	0.43	+	16.18	0.00281
nuclear chromosome segregation (GO:0098813)	241	26	1.65	+	15.71	2.44E-19
chromosome segregation (GO:0007059)	287	30	1.97	+	15.22	1.83E-22
DNA geometric change (GO:0032392)	85	8	0.58	+	13.71	0.00139
regulation of mitotic nuclear division (GO:0007088)	139	13	0.95	+	13.62	0.000000186
mitotic nuclear division (GO:0007067)	371	33	2.55	+	12.95	6.6E-23
DNA duplex unwinding (GO:0032508)	80	7	0.55	+	12.74	0.0136
M phase (GO:0000279)	173	15	1.19	+	12.63	1.45E-08
mitotic M phase (GO:0000087)	173	15	1.19	+	12.63	1.45E-08
anaphase (GO:0051322)	154	13	1.06	+	12.29	0.000000644
mitotic anaphase (GO:0000090)	154	13	1.06	+	12.29	0.000000644
mitotic cell cycle phase (GO:0098763)	211	17	1.45	+	11.73	1.42E-09
cell cycle phase (GO:0022403)	211	17	1.45	+	11.73	1.42E-09
regulation of nuclear division (GO:0051783)	163	13	1.12	+	11.62	0.00000128
biological phase (GO:0044848)	215	17	1.48	+	11.52	1.91E-09
nuclear division (GO:0000280)	493	38	3.39	+	11.23	8.42E-25
odontogenesis (GO:0042476)	106	8	0.73	+	10.99	0.00722
spindle organization (GO:0007051)	94	7	0.65	+	10.85	0.0388
organelle fission (GO:0048285)	522	38	3.58	+	10.6	6.39E-24
regulation of chromosome organization (GO:0033044)	134	9	0.92	+	9.78	0.00386
chromosome organization (GO:0051276)	541	36	3.71	+	9.69	3.94E-21
DNA conformation change (GO:0071103)	258	17	1.77	+	9.6	3.31E-08
cell division (GO:0051301)	481	31	3.3	+	9.39	2.98E-17
DNA packaging (GO:0006323)	175	11	1.2	+	9.15	0.000383
cell cycle checkpoint (GO:0000075)	202	12	1.39	+	8.65	0.000169
meiotic nuclear division (GO:0007126)	156	9	1.07	+	8.4	0.0133
double-strand break repair (GO:0006302)	163	9	1.12	+	8.04	0.019
meiotic cell cycle process (GO:1903046)	165	9	1.13	+	7.94	0.021
mitotic cell cycle process (GO:1903047)	760	40	5.22	+	7.67	3.03E-20
mitotic cell cycle (GO:0000278)	788	40	5.41	+	7.39	1.12E-19
meiotic cell cycle (GO:0051321)	198	10	1.36	+	7.36	0.0114
cell cycle process (GO:0022402)	1108	49	7.61	+	6.44	1.25E-22
microtubule cytoskeleton organization (GO:0000226)	368	16	2.53	+	6.33	0.0000552
mitotic cell cycle phase transition (GO:0044772)	254	11	1.74	+	6.31	0.0146
cell cycle phase transition (GO:0044770)	260	11	1.79	+	6.16	0.0182
regulation of mitotic cell cycle (GO:0007346)	491	19	3.37	+	5.64	0.0000128
cell cycle (GO:0007049)	1344	50	9.23	+	5.42	6.86E-20
regulation of DNA metabolic process (GO:0051052)	366	13	2.51	+	5.17	0.0145
skeletal system development (GO:0001501)	468	16	3.21	+	4.98	0.00145
regulation of cell cycle process (GO:0010564)	573	19	3.93	+	4.83	0.00015
microtubule-based process (GO:0007017)	547	18	3.76	+	4.79	0.000411
DNA repair (GO:0006281)	490	15	3.36	+	4.46	0.014
DNA metabolic process (GO:0006259)	788	23	5.41	+	4.25	0.0000443
regulation of cell cycle (GO:0051726)	967	27	6.64	+	4.07	0.00000445
embryo development ending in birth or egg hatching (GO:0009792)	583	16	4	+	4	0.0249
embryo development (GO:0009790)	931	25	6.39	+	3.91	0.0000462
animal organ morphogenesis (GO:0009887)	878	23	6.03	+	3.82	0.000319
single-organism organelle organization (GO:1902589)	1496	35	10.27	+	3.41	0.000000923
single organism reproductive process (GO:0044702)	1217	24	8.36	+	2.87	0.0255
organelle organization (GO:0006996)	2885	53	19.81	+	2.68	3.37E-08
animal organ development (GO:0048513)	2879	42	19.77	+	2.12	0.00937
cellular component organization (GO:0016043)	5318	71	36.51	+	1.94	0.00000482
negative regulation of cellular process (GO:0048523)	4232	55	29.06	+	1.89	0.00415
cellular component organization or biogenesis (GO:0071840)	5481	71	37.63	+	1.89	0.0000196
negative regulation of biological process (GO:0048519)	4571	55	31.39	+	1.75	0.0498
regulation of cellular process (GO:0050794)	10404	104	71.44	+	1.46	0.000235
single-organism cellular process (GO:0044763)	11106	110	76.26	+	1.44	0.0000465
regulation of biological process (GO:0050789)	10933	105	75.07	+	1.4	0.00226
single-organism process (GO:0044699)	12433	119	85.37	+	1.39	0.0000127
biological regulation (GO:0065007)	11561	107	79.38	+	1.35	0.013
cellular process (GO:0009987)	14523	125	99.72	+	1.25	0.00629
Unclassified (UNCLASSIFIED)	3964	9	27.22	-	0.33	0
*bold text: latest term of a hierarchy.

## Sheet: Table B
S7 Table: Functional description of genes included in the over-represented chromosome regions.
S7 Table (Table B): GO Biological Process terms of the MPNST vs. NF down-regulated genes contained in the over-represented chromosome regions.
Analysis Type:	PANTHER Overrepresentation Test (release 20160715)
Annotation Version and Release Date:	GO Ontology database Released 2016-09-24
Analyzed List:	upload_1 (Homo sapiens)
Reference List:	Homo sapiens (all genes in database)
Bonferroni correction:	true
GO biological process complete*	Homo sapiens - REFLIST (20972)	upload_1 (101)	upload_1 (expected)	upload_1 (over/under)	upload_1 (fold Enrichment)	upload_1 (P-value)
regulation of complement activation (GO:0030449)	33	6	0.16	+	37.75	0.00014
regulation of protein activation cascade (GO:2000257)	35	6	0.17	+	35.6	0.000198
regulation of protein processing (GO:0070613)	84	10	0.4	+	24.72	0.000000122
regulation of humoral immune response (GO:0002920)	51	6	0.25	+	24.43	0.00178
regulation of protein maturation (GO:1903317)	85	10	0.41	+	24.43	0.000000136
regulation of acute inflammatory response (GO:0002673)	76	6	0.37	+	16.39	0.0177
negative regulation of endopeptidase activity (GO:0010951)	241	11	1.16	+	9.48	0.000235
negative regulation of peptidase activity (GO:0010466)	252	11	1.21	+	9.06	0.000368
negative regulation of proteolysis (GO:0045861)	318	12	1.53	+	7.84	0.000419
regulation of endopeptidase activity (GO:0052548)	380	14	1.83	+	7.65	0.0000399
regulation of peptidase activity (GO:0052547)	403	14	1.94	+	7.21	0.000083
negative regulation of hydrolase activity (GO:0051346)	407	11	1.96	+	5.61	0.0389
wound healing (GO:0042060)	478	12	2.3	+	5.21	0.0296
response to wounding (GO:0009611)	579	14	2.79	+	5.02	0.00665
regulation of proteolysis (GO:0030162)	713	17	3.43	+	4.95	0.000469
regulation of localization (GO:0032879)	2512	31	12.1	+	2.56	0.00399
negative regulation of cellular process (GO:0048523)	4232	41	20.38	+	2.01	0.0185
negative regulation of biological process (GO:0048519)	4571	43	22.01	+	1.95	0.0196
Unclassified (UNCLASSIFIED)	3964	5	19.09	-	0.26	0
*bold text: latest term of a hierarchy.
