# Supplementary material for: Gene signature associated with benign neurofibroma transformation to malignant peripheral nerve sheath tumors
Source: PLoS One. 2017 May 24;12(5):e0178316. doi: 10.1371/journal.pone.0178316 (PMC5443557; doi:10.1371/journal.pone.0178316)
Supplement: S8 Table — (XLS) [file pone.0178316.s008.xls]

## Sheet: S8 Table
S8 Table: List of 2209 genes included in signatures from cell cultures (NF vs. control, MPNST vs. control, MPNST vs. NF) and tumor tissue (MPNST vs. NF, MPNST vs. control, NF vs. control).
*MPNST vs. NF gene signature from tumor tissue appears in bold.
ENSGENE*	hgnc_symbol	Cluster	Closest_Neighbor_Cluster	chromosome_name	band	NF_vs_control_cells_score	NF_vs_control_cells_logFC_m	MPNST_vs_control_cells_score	MPNST_vs_control_cells_logFC_m	MPNST_vs_NF_cells_score	MPNST_vs_NF_cells_logFC_m	MPNST_vs_NF_tumor_score	MPNST_vs_NF_tumor_logFC_m	MPNST_vs_control_tumor_score	MPNST_vs_control_tumor_logFC_m	NF_vs_control_tumor_score	NF_vs_control_tumor_logFC_m
ENSG00000214274	ANG	1	2	14	q11.2	0	-0.39986488	-0.451614007	-1.7011633	0	-0.39972517	-0.186708772	-0.7135063	0	-1.3887709	0.428494782	1.8991834
ENSG00000047849	MAP4	1	2	3	p21.31	0	-0.31108338	-0.558238988	-2.2485888	-0.146034483	-1.722715	-0.661409117	-1.107971	-0.491325592	-2.1518557	0.341468792	1.6884639
ENSG00000186466	AQP7P1	1	2	9	q13	0	-0.37275678	-0.372249549	-1.6525906	0	-0.69868124	-0.620561784	-1.4858742	0	-1.4074112	0	-0.13460518
ENSG00000132718	SYT11	1	2	1	q22	0	-1.0009199	-0.377407609	-1.6259332	-0.0730846	-1.2707434	-0.974183714	-1.5468972	-0.0749711	-1.5600545	0	-0.32314855
ENSG00000073849	ST6GAL1	1	2	3	q27.3	0	0.5614317	-0.391973477	-1.6712692	0	-1.2927159	-0.740916833	-1.3181571	-0.160602106	-1.2562442	0	0.80924964
ENSG00000085063	CD59	1	2	11	p13	0	0.12882496	-0.373199604	-1.4168743	-0.101254665	-1.0284688	-0.599728372	-1.5450047	-0.227125502	-1.208607	0	0.5742592
ENSG00000161281	COX7A1	1	2	19	q13.12	0	0.76850903	-0.530257434	-2.8887012	-0.19585925	-3.106323	-1.080088795	-2.0022144	-0.2335863	-2.4139163	0	0.62210226
ENSG00000089356	FXYD3	1	2	19	q13.12	0	-0.74024856	-1.066809627	-3.741663	-0.407048409	-3.3471491	-0.807729116	-2.03729	-0.253650397	-3.2448406	0	1.843167
ENSG00000173210	ABLIM3	1	2	5	q32	0	-0.5127893	-0.571310486	-2.2286878	0	-0.8474655	-1.040026239	-1.6502851	-0.283825636	-1.3905592	0	-0.06163567
ENSG00000153234	NR4A2	1	2	2	q24.1	0	0.20062824	-0.599299848	-2.6177833	-0.255907807	-2.5649912	-0.842085228	-2.3217192	-0.300955289	-2.0997405	0	0.7434459
ENSG00000174282	ZBTB4	1	2	17	p13.1	0	0.04587502	-0.249180089	-0.9883869	0	-0.54315215	-0.562050991	-1.0135852	-0.339951101	-1.4320917	0	0.5039205
ENSG00000163686	ABHD6	1	2	3	p14.3	0	-0.6000922	-0.717688156	-2.459308	-0.069901752	-1.0847268	-0.63090721	-1.2149825	-0.349659001	-1.5627555	0	0.27697307
ENSG00000149557	FEZ1	1	2	11	q24.2	0	-0.5908778	-0.257142248	-1.4527166	-0.08088817	-1.1987579	-1.387620337	-1.9249748	-0.385949263	-1.7622588	0	-0.45323193
ENSG00000169116	PARM1	1	2	4	q13.3	0	-0.44400823	-0.127009404	-1.3200006	-0.04703191	-1.694084	-0.923652148	-1.781102	-0.431525436	-2.39366	0	-0.26282254
ENSG00000123240	OPTN	1	2	10	p13	0	-0.076558076	-0.536877459	-2.259678	-0.012353088	-1.4196705	-0.82229113	-1.5944707	-0.435379051	-1.8915026	0	-0.58235353
ENSG00000111666	CHPT1	1	2	12	q23.2	0	-0.49644485	-0.162095599	-1.2046993	0	-1.0913088	-0.3131936	-0.819357	-0.540288286	-2.348383	0	0.38805512
ENSG00000149218	ENDOD1	1	2	11	q21	-0.180620846	-1.4061781	-0.929786782	-3.2792678	-0.182965118	-1.6418599	-1.815500053	-2.4371853	-0.566023086	-2.5079265	0	0.36945432
ENSG00000206579	XKR4	1	2	8	q12.1	0	-1.3491417	-1.245216546	-4.4857607	-0.413848414	-3.7078924	-0.96586075	-4.045209	-0.62008207	-4.4003506	0	0.56164944
ENSG00000075884	ARHGAP15	1	2	2	q22.2	-0.364700222	-2.5150375	-0.893166358	-3.68437	-0.534857478	-4.323115	-1.478392915	-3.1066806	-0.62081834	-4.4792504	0	-1.9673969
ENSG00000242808	SOX2-OT	1	2	3	q26.33	-0.216569634	-2.3747056	-1.224609935	-4.2646346	-0.085151329	-2.2945907	-0.507419876	-3.4124782	-0.659769237	-4.810401	0	-1.22659
ENSG00000172159	FRMD3	1	2	9	q21.32	0	0.45376533	-0.115929828	-1.2885994	-0.084715656	-2.06865	-0.596383863	-2.2321897	-0.697305519	-3.340042	0	0.71245766
ENSG00000106780	MEGF9	1	2	9	q33.2	-0.165576275	-1.4378188	-0.879281339	-3.227184	-0.169672632	-1.9225549	-0.850061985	-1.9326361	-0.736211304	-3.0768209	0	0.21329686
ENSG00000165868	HSPA12A	1	2	10	q25.3	0	-0.7605213	-0.720479224	-2.7281713	-0.191164665	-1.779314	-1.353446713	-2.9976907	-0.836097107	-3.5362928	0	-0.77132195
ENSG00000023445	BIRC3	1	2	11	q22.2	0	-0.47300893	0	-1.6661464	0	-1.4583749	-0.522219225	-1.9203815	-0.340309173	-2.3094492	-0.072224902	-0.47792253
ENSG00000159176	CSRP1	1	2	1	q32.1	0	-0.033311516	-0.454508105	-1.8166506	-0.064888058	-1.1062253	-1.584857381	-2.3973315	-0.438213716	-1.8729316	-0.098210135	-0.5338931
ENSG00000010319	SEMA3G	1	2	3	p21.1	0	-1.1078011	-0.730588907	-2.7774508	-0.213382922	-2.4517694	-0.833608501	-2.0003219	-0.35598763	-3.26434	-0.242729305	-0.858421
ENSG00000123342	MMP19	2	3	12	q13.2	0	1.0512545	-0.909206484	-3.2917933	-0.367433405	-3.1238923	-0.372706124	-0.90616226	-0.28604097	-1.9571778	0.079995855	0.8672523
ENSG00000163823	CCR1	2	3	3	p21.31	0	-1.0208547	-0.817801949	-2.9338872	0	-1.2325214	0	-1.0042714	0	-1.7542021	0	-0.23235482
ENSG00000274877		2	3	2	q14.1	0	-0.46009165	-0.683553136	-2.9400973	-0.046745214	-2.0374951	0	-1.2528485	0	-1.7881582	0	-0.07632149
ENSG00000179344	HLA-DQB1	2	3	6	p21.32	0	-0.49888226	-0.938165131	-3.9678338	-0.353110771	-3.641542	0	-0.92350036	0	-3.12083	0	-1.3030112
ENSG00000170955	PRKCDBP	2	3	11	p15.4	0	-0.27005786	-0.671857072	-2.757608	-0.108196757	-1.9920315	-0.20909949	-1.3994114	0	-1.951386	0	-0.22264045
ENSG00000119280	C1orf198	2	3	1	q42.2	-0.173960371	-0.98927677	-0.663505757	-2.4718833	-0.114228682	-1.4563527	-0.110707429	-0.98436326	-0.206992187	-1.4651718	0	-0.52544504
ENSG00000178467	P4HTM	2	3	3	p21.31	0	-0.6187934	-0.701587541	-2.6287189	-0.127372398	-1.3671399	-0.336192827	-0.6520083	-0.211054446	-1.7403907	0	-0.41942722
ENSG00000117228	GBP1	2	3	1	p22.2	0	-0.107989825	-0.686100316	-2.7213001	0	-1.5284327	0	-1.1210439	-0.239344359	-2.3876028	0	-0.73393667
ENSG00000116675	DNAJC6	2	3	1	p31.3	0	-0.6437527	-0.655348448	-2.4946961	-0.233872083	-2.4127982	-0.98808004	-0.58182585	-0.303114327	-2.554102	0	-0.2405493
ENSG00000187164	SHTN1	2	3	10	q25.3	0	-0.67719483	-0.765557197	-2.7976995	-0.095073619	-1.5537252	-0.340006519	-0.8266079	-0.326242415	-2.27615	0	-0.6268414
ENSG00000279118		2	3	5	q23.2	0	-0.24237005	-0.354200331	-3.5652812	-0.389637954	-3.3718364	-0.302106065	-2.03284	-0.346470756	-2.6316035	0	-0.7530855
ENSG00000175899	A2M	2	3	12	p13.31	0	0.21592304	-0.85549782	-3.5911157	0	-2.0423682	-0.555064099	-1.4823954	-0.353889337	-1.865848	0	-0.28994098
ENSG00000138678	AGPAT9	2	3	4	q21.23	0	-0.60840183	-0.832700158	-3.0008168	-0.142404602	-2.0310764	-0.101495893	-1.0566599	-0.383856419	-2.0928466	0	0.8144021
ENSG00000149294	NCAM1	2	3	11	q23.2	-0.09285309	-1.5869781	-0.763327286	-3.1547816	-0.355527874	-3.454736	-0.097195509	-1.3338977	-0.437767715	-3.241377	0	-1.1579366
ENSG00000162630	B3GALT2	2	3	1	q31.2	0	-1.2563009	-0.92761938	-3.7901995	-0.360624979	-3.2845926	-0.643972115	-1.1894404	-0.473909945	-2.9475842	0	0.6369292
ENSG00000252714	RNA5SP392	2	3	15	q15.1	0	-0.43396646	-1.187901406	-4.2556243	-0.196021311	-2.6120284	-0.568595612	-2.0369234	-0.482716714	-3.4167078	0	-1.4378257
ENSG00000188549	C15orf52	2	3	15	q15.1	0	-0.43396646	-1.187901406	-4.2556243	-0.196021311	-2.6120284	-0.700912469	-2.0762851	-0.482716714	-3.4167078	0	-1.4378257
ENSG00000146013	GFRA3	2	3	5	q31.2	-0.240297471	-2.0627275	-1.202097639	-4.34608	-0.573220688	-4.451814	-0.528925498	-1.7544143	-0.569652784	-3.8955564	0	-1.0716724
ENSG00000145390	USP53	2	3	4	q26	-0.129133774	-1.569151	-0.47073013	-2.0793307	-0.133922523	-1.4828099	-0.180963901	-0.45086783	-0.604696236	-2.8131337	0	0.2600108
ENSG00000144847	IGSF11	2	3	3	q13.32	0	-1.7788486	-1.054252621	-3.9441805	-0.281348014	-3.2032948	-0.745611215	-1.3265405	-0.678631753	-3.2956252	0	-0.27509332
ENSG00000166091	CMTM5	2	3	14	q11.2	-0.204900616	-1.5988481	-0.996386855	-3.487643	-0.261989248	-2.3157945	-0.521470978	-1.6271883	-0.785289871	-3.2353842	0	-1.167796
ENSG00000160862	AZGP1	2	3	7	q22.1	-0.159489275	-1.861318	-1.270016857	-4.425347	-0.432181885	-3.6943793	-1.021603822	-2.2491608	-0.809389288	-5.415642	0	-1.0091144
ENSG00000158887	MPZ	2	3	1	q23.3	0	-1.4593532	-1.217671811	-4.746948	-0.69795976	-5.745235	-1.113421896	-2.386513	-1.005838704	-4.4793186	0	-1.3057041
ENSG00000124479	NDP	2	3	X	p11.3	0	-0.20708261	-0.507039755	-2.4389954	-0.041389129	-1.9957255	-0.30961126	-1.3207912	-0.58907789	-2.722926	-0.104968028	-0.95684844
ENSG00000136147	PHF11	2	3	13	q14.2	0	0.2872139	-0.777448836	-3.0627265	0	-1.9292269	-0.659149785	-1.5136831	-0.342727668	-2.4551318	-0.175374507	-1.012625
ENSG00000012171	SEMA3B	2	3	3	p21.31	-0.108715471	-1.4860967	-1.393198078	-4.734299	-0.353864846	-3.2092202	-0.900422071	-2.7235928	-0.880409947	-3.6661947	-0.205193305	-1.8549349
ENSG00000185634	SHC4	2	3	15	q21.1	-0.090568959	-1.3113129	-0.974252716	-3.8540955	-0.17022409	-2.5539804	-0.419532839	-2.3740578	-0.709840626	-3.487151	-0.317746705	-1.7406017
ENSG00000108381	ASPA	2	3	17	p13.2	0	-1.1942472	-1.767552361	-6.270783	-0.7726579	-5.4573984	-2.062528339	-2.3972237	-1.11610615	-4.253514	-0.330994907	-1.5868976
ENSG00000121310	ECHDC2	2	3	1	p32.3	0	-0.18923405	-0.652323452	-2.9572551	0	-1.3365293	-0.457254934	-1.5372419	-0.55962054	-2.1411188	-0.499753303	-1.4027277
ENSG00000169554	ZEB2	2	3	2	q22.3	-0.17701487	-1.3951606	-0.922392161	-3.262812	-0.247923808	-2.3077297	-1.139269097	-1.8258383	-0.82199487	-3.206684	-0.739154937	-2.2227118
ENSG00000006128	TAC1	3	2	7	q21.3	0.439919579	4.0290823	0	-0.18550563	-0.180742211	-3.1067016	-0.136710236	-0.72278804	0	-0.021636108	0.834294434	5.1970406
ENSG00000106278	PTPRZ1	3	2	7	q31.32	0	-0.34628668	-1.510911338	-5.5615	-0.763538474	-5.733156	-1.587131618	-2.4961526	0	-0.25168902	0.515748571	3.0490706
ENSG00000104783	KCNN4	3	2	19	q13.31	0	0.094298586	-0.617497173	-2.753281	-0.099519176	-1.78823	0	-0.7326708	0	-0.06094301	0.472186963	2.2180433
ENSG00000134343	ANO3	3	2	11	p14.2	0	0.57844883	-0.450136854	-2.1926048	-0.17991235	-2.3992212	0	0.038336426	0	-0.22019376	0.463791679	2.3266997
ENSG00000127951	FGL2	3	2	7	q11.23	0	-0.98561263	-1.514263473	-5.9058056	-0.691864992	-6.484187	-2.076470341	-3.7475657	-0.367122548	-2.0706248	0.434622253	2.2585723
ENSG00000116815	CD58	3	2	1	p13.1	0	-0.29042256	-0.699804437	-2.4310918	-0.133982062	-1.6722339	-0.706958173	-1.7527896	0	-0.25704023	0.331610199	1.7320613
ENSG00000107957	SH3PXD2A	3	2	10	q24.33	0	-0.30955032	-1.045499461	-3.9766972	-0.288499651	-2.9453433	-0.926904601	-1.3469313	-0.052325237	-0.78901714	0.269025301	0.7618857
ENSG00000136235	GPNMB	3	2	7	p15.3	0.107329325	1.208636	-0.947348317	-3.507943	-0.035047575	-1.7563425	-0.315033679	-1.350799	0	0.25852752	0.183686525	1.3786397
ENSG00000165475	CRYL1	3	2	13	q12.11	0	-0.65340644	-0.681465214	-2.4893355	-0.012188771	-0.8352469	-0.35641334	-0.76705474	0	-0.9420616	0.180133404	0.8503342
ENSG00000131981	LGALS3	3	2	14	q22.3	0	-0.3580389	-0.737870161	-2.7601144	0	-0.798775	-0.455504748	-1.2147487	0	-0.8060733	0.142662725	0.91059846
ENSG00000070214	SLC44A1	3	2	9	q31.1	0	-1.2256329	-0.897280242	-3.5530486	-0.389858839	-3.3246143	-0.667636306	-0.7886491	-0.512314361	-2.3265266	0.105831619	0.9015012
ENSG00000138172	CALHM2	3	2	10	q24.33	0	0.27698207	-0.694106651	-2.361054	-0.034199994	-1.1179935	-0.228804465	-0.9092999	0	-0.5320119	0.092344292	0.79396576
ENSG00000113070	HBEGF	3	2	5	q31.3	0	-1.0313972	-0.468350654	-2.8888597	-0.341719308	-3.13884	-1.011924785	-1.9289724	0	-1.4416301	0.084661783	1.1452358
ENSG00000198825	INPP5F	3	2	10	q26.11	0	-0.51365983	-0.852350403	-3.0354145	-0.073135133	-1.574177	-1.158854401	-1.6389867	0	-0.96609807	0.080879391	0.38903362
ENSG00000205336	ADGRG1	3	2	16	q21	0	-0.84513307	-1.174113692	-4.3521094	-0.283957041	-3.0501535	-1.044589128	-1.75948	0	-1.098533	0.069119923	0.59884614
ENSG00000179388	EGR3	3	2	8	p21.3	0	-0.630696	-0.649205651	-2.9282389	-0.104594192	-2.1093936	0	-1.4779719	0	-0.9116236	0	0.48574367
ENSG00000105519	CAPS	3	2	19	p13.3	0	-0.2516197	-0.907435313	-3.5640185	-0.184754259	-2.5517902	0	-1.892582	0	-1.2733006	0	-0.7541129
ENSG00000081087	OSTM1	3	2	6	q21	0	-0.11389275	-0.639891311	-2.3684418	-0.127050588	-1.3037863	-0.146062146	-0.7570034	0	-0.5325319	0	0.8207952
ENSG00000123358	NR4A1	3	2	12	q13.13	0	-0.5565982	-0.7878077	-2.6494212	0	-0.7620972	-0.202263915	-1.3029332	0	-0.739389	0	0.3035573
ENSG00000147889	CDKN2A	3	2	9	p21.3	0	0.8321205	-0.576217074	-2.9476933	-0.309837409	-3.2191706	-0.333064952	-0.9418325	0	-0.23525427	0	2.061189
ENSG00000119138	KLF9	3	2	9	q21.12	0	0.073347755	-0.573821764	-2.546999	-0.068775744	-1.4912966	-0.633316982	-2.1747305	0	-0.52121305	0	1.1568016
ENSG00000159200	RCAN1	3	2	21	q22.12	0	-0.8767778	-0.775590569	-3.0237436	-0.188092738	-2.09247	-0.636444504	-2.128267	0	-1.1662408	0	0.7052762
ENSG00000278663	MIR6887	3	2	19	q13.12	0	-0.74024856	-0.464338356	-3.835064	-0.273029126	-2.908907	-0.637298773	-2.4424365	0	-1.3608671	0	1.843167
ENSG00000123243	ITIH5	3	2	10	p14	0	0.27591705	-1.162703941	-4.299415	-0.673773181	-4.847715	-0.909433051	-2.2276394	0	-0.9438777	0	1.2507597
ENSG00000120729	MYOT	3	2	5	q31.2	0	-1.2098157	-1.056740199	-3.678419	-0.092750728	-2.0666614	-1.041413746	-2.698067	0	-2.1928997	0	0.83555645
ENSG00000078795	PKD2L2	3	2	5	q31.2	0	-1.2098157	-1.056740199	-3.678419	-0.092750728	-2.0666614	-0.699017998	-1.2063082	-0.013534659	-1.8166037	0	1.5532742
ENSG00000101096	NFATC2	3	2	20	q13.2	0	1.08236	-0.109283801	-1.3649734	-0.280261015	-2.8057196	-0.267168888	0.18050097	-0.03857883	-0.6136266	0	1.4938008
ENSG00000165949	IFI27	3	2	14	q32.12	0	0.6321962	-0.213709997	-1.8383276	0	-1.8416083	-0.638756123	-2.001177	-0.049940652	-1.2240717	0	0.7866656
ENSG00000124785	NRN1	3	2	6	p25.1	0	-0.40201592	-0.669187765	-2.3913713	-0.077945035	-1.0246181	-0.20810969	-0.86658573	-0.081929096	-0.96851325	0	0.34443697
ENSG00000254445	HSPB2-C11orf52	3	2	11	q23.1	-0.232975044	-1.4433936	-0.612716938	-2.28923	-0.15081385	-1.5853876	-0.625637203	-1.1856203	-0.09642998	-1.385919	0	0.8762114
ENSG00000154153	FAM134B	3	2	5	p15.1	0	-0.71594423	-0.542942661	-2.5077035	-0.167699784	-2.1994605	-0.961156093	-1.8455951	-0.09694964	-1.5091906	0	0.68924934
ENSG00000067113	PPAP2A	3	2	5	q11.2	0	-0.60379374	-0.755436558	-2.5945117	-0.142863411	-1.4854597	-0.999825125	-1.2052262	-0.1093732	-0.7327207	0	0.80724066
ENSG00000089472	HEPH	3	2	X	q12	0	-0.04803774	-0.377248982	-3.5020647	-0.435304544	-4.850094	0	-2.105477	-0.130113678	-1.4269794	0	0.023387838
ENSG00000171877	FRMD5	3	2	15	q15.3	0	-1.0447776	-0.865979637	-3.3843303	-0.36926973	-3.4668267	-0.509868357	-1.2134538	-0.144750801	-2.2294123	0	-0.52246326
ENSG00000168679	SLC16A4	3	2	1	p13.3	0	-0.44435498	-0.71679384	-2.740622	-0.085392547	-1.6962894	0	-0.4501765	-0.146971401	-0.82408655	0	0.44060168
ENSG00000132334	PTPRE	3	2	10	q26.2	0	-0.93377316	-1.112453056	-4.0481873	-0.349477221	-2.937531	0	-0.928408	-0.152528914	-1.3862188	0	0.8315945
ENSG00000143669	LYST	3	2	1	q42.3	0	-0.32296315	-0.724821674	-2.8876808	-0.064848406	-1.3016102	0	-1.0969931	-0.166043757	-0.7923675	0	-0.16584705
ENSG00000151240	DIP2C	3	2	10	p15.3	0	-0.1704324	-0.625154056	-2.2875032	-0.197357987	-1.7134882	-0.190114635	-0.8242556	-0.172996911	-0.8335299	0	0.35743955
ENSG00000184500	PROS1	3	2	3	q11.1	0	-0.45270246	-0.73087736	-2.9744809	-0.103411337	-1.6313453	-0.830917244	-1.987202	-0.173484006	-1.5786443	0	-0.5019471
ENSG00000182287	AP1S2	3	2	X	p22.2	0	-0.77394164	-0.927658697	-3.2008636	-0.174147659	-2.026117	-0.623852056	-1.7900116	-0.209147085	-1.7555572	0	0.93078643
ENSG00000105855	ITGB8	3	2	7	p21.1	0	-1.7400559	-1.360327299	-4.815462	-0.352343041	-3.2185075	-0.756070197	-2.2150912	-0.231821015	-2.8496783	0	-1.6378325
ENSG00000268975	MIA-RAB4B	3	2	19	q13.2	0	-1.0121982	-0.581649848	-4.6777363	-0.486103898	-3.6957736	-1.068582459	-2.4185238	-0.237634006	-2.3483849	0	0.0807722
ENSG00000261857	MIA	3	2	19	q13.2	0	-1.0121982	-1.544296969	-5.5039396	-0.486103898	-3.6957736	-1.068582459	-2.4374704	-0.237634006	-2.3483849	0	0.0807722
ENSG00000109686	SH3D19	3	2	4	q31.3	0	0.14084274	-0.342512733	-1.5081456	-0.128372989	-1.5810231	-0.620098	-1.4523866	-0.246042287	-1.0693623	0	0.8495972
ENSG00000046653	GPM6B	3	2	X	p22.2	-0.095944896	-1.068385	-1.380314324	-5.086152	-0.467344966	-4.045288	-1.140446396	-2.8587852	-0.251443736	-2.4079342	0	-0.71662664
ENSG00000144815	NXPE3	3	2	3	q12.3	0	-0.6940763	-0.392185327	-1.6852211	-0.125195146	-1.4079086	-0.559265278	-1.055876	-0.257422153	-1.1741734	0	0.34168288
ENSG00000133121	STARD13	3	2	13	q13.1	0	-0.62047714	-0.411147391	-1.8355664	-0.104691997	-1.4241226	-0.694413709	-1.5660248	-0.312643554	-1.3005484	0	-0.6798607
ENSG00000096433	ITPR3	3	2	6	p21.31	-0.087859682	-1.003268	-0.724835017	-2.5921316	-0.128770275	-1.4659358	-0.502654017	-1.399327	-0.330822399	-1.4321189	0	-0.4988666
ENSG00000007237	GAS7	3	2	17	p13.1	0	-1.1027845	-1.605802559	-5.918853	-0.76326697	-5.8189726	-1.206013945	-1.8829536	-0.333618328	-2.7491796	0	0.8054492
ENSG00000100605	ITPK1	3	2	14	q32.12	-0.17739161	-1.2147645	-0.914353493	-3.173945	-0.230844956	-2.0753205	-1.269639793	-2.022175	-0.338957251	-1.4947733	0	-0.40731007
ENSG00000109099	PMP22	3	2	17	p12	0	-0.60360324	-1.019961411	-3.6257396	-0.201312153	-1.985406	-1.035091283	-2.1184454	-0.357264239	-1.4347504	0	-0.48876002
ENSG00000137460	FHDC1	3	2	4	q31.3	0	-1.3270284	-1.608393063	-5.640095	-0.722763625	-5.1352944	-0.473303111	-1.3275608	-0.432246984	-3.1474993	0	-0.073602825
ENSG00000196376	SLC35F1	3	2	6	q22.2	0	-0.84828466	-1.314790909	-4.973389	-0.70490011	-5.378685	-0.556518863	-2.3606222	-0.466909468	-2.4905746	0	-0.13384238
ENSG00000116985	BMP8B	3	2	1	p34.2	0	-1.1473012	-0.704232976	-2.695409	-0.29023075	-2.7504272	-0.285292575	-1.0034705	-0.492795173	-1.8488307	0	-0.7471897
ENSG00000169129	AFAP1L2	3	2	10	q25.3	0	-0.8498634	-1.298697215	-4.8200994	-0.412594041	-3.851937	-0.439927423	-2.197829	-0.528294567	-2.3045394	0	-0.66177607
ENSG00000071991	CDH19	3	2	18	q22.1	0	-1.597699	-1.879143909	-8.029481	-0.834114349	-7.1089797	-2.149497192	-4.011232	-0.529216119	-3.0266392	0	2.268169
ENSG00000163328	GPR155	3	2	2	q31.1	-0.117824551	-1.1794546	-1.23263874	-4.364546	-0.339576896	-2.8795066	-0.500670864	-1.7021697	-0.539901186	-2.316379	0	0.12076518
ENSG00000109846	CRYAB	3	2	11	q23.1	0	-0.9897495	-1.797183722	-6.8362927	-0.777630832	-6.943027	-1.684487314	-3.1982234	-0.679177005	-2.7989736	0	-0.5551394
ENSG00000100146	SOX10	3	2	22	q13.1	0	-1.2380389	-1.371150808	-4.749565	-0.746210945	-5.013114	-1.738431004	-2.9290376	-0.693615018	-2.7191925	0	-1.036652
ENSG00000065361	ERBB3	3	2	12	q13.2	0	-1.2724469	-1.815689028	-6.193036	-0.820954791	-6.066693	-1.534027167	-3.705226	-0.819685116	-3.3351598	0	-0.858727
ENSG00000147588	PMP2	3	2	8	q21.13	0	-0.96903867	-1.923063926	-7.8610477	-0.812926369	-7.1580997	-2.330859415	-4.796148	-0.897341331	-4.6574154	0	-0.84314156
ENSG00000160307	S100B	3	2	21	q22.3	0	-0.832719	-1.80995426	-8.57666	-0.862477716	-8.106866	-3.221545799	-4.3843784	-1.058723218	-4.9966497	0	-0.5975233
ENSG00000128242	GAL3ST1	3	2	22	q12.2	0	-0.25973377	-0.671306465	-2.2254295	0	-0.37784705	-0.485892454	-1.7747023	-0.119357773	-0.70931	-0.084832791	-0.40514576
ENSG00000173402	DAG1	3	2	3	p21.31	-0.098084506	-0.9442069	-0.884577935	-3.0405464	-0.287482113	-2.3328333	-0.878147063	-1.3462275	-0.211816688	-1.8158616	-0.094506905	-0.52881193
ENSG00000070731	ST6GALNAC2	3	2	17	q25.1	-0.177711671	-1.5267617	-1.333332402	-4.6489396	-0.470714467	-3.8292305	-1.562951284	-2.8294961	-0.693638342	-2.810535	-0.250780537	-1.1916088
ENSG00000154493	C10orf90	4	7	10	q26.2	0.656760342	4.4065485	-0.139245384	-0.91450286	-0.56814052	-4.7247143	-0.353566937	-2.8213494	0.170924122	1.1144319	0.719627589	2.3527083
ENSG00000146072	TNFRSF21	4	7	6	p12.3	0.408211491	2.4166532	0.367473229	1.3851053	0	-0.008255944	-0.028306102	-0.21208148	0.193337654	1.706914	0.694232409	2.238587
ENSG00000134247	PTGFRN	4	7	1	p13.1	0.721995821	4.455064	0.68097436	2.77344	0	-0.2568606	0.115616156	0.7267638	0.650422965	2.495938	0.615971669	1.8042712
ENSG00000148344	PTGES	4	7	9	q34.11	0.38661039	2.945898	0.312400054	1.7066879	0	0.04285734	0	0.70741475	0.465808982	2.126729	0.463182498	1.694433
ENSG00000113805	CNTN3	4	7	3	p12.3	0.185210531	2.335622	0.253770453	1.6357123	0	-1.0117393	-0.042894133	-0.5932203	0.229719497	1.5259598	0.396030869	2.577049
ENSG00000138944	KIAA1644	4	7	22	q13.31	0.576624917	3.426377	0.322863879	1.4201474	-0.107956534	-1.8803216	0.231050958	0.6287803	0.439610011	1.8234076	0.376907727	1.7501242
ENSG00000169122	FAM110B	4	7	8	q12.1	0.33232261	2.7412963	0.360858522	1.9098775	0	0.18565665	0	0.521469	0.555425027	2.1814523	0.179313956	1.4159111
ENSG00000183160	TMEM119	4	7	12	q23.3	0.629458041	4.424008	0	0.22588202	0	-1.2764338	0.087673428	0.49735427	0.340485794	1.4732641	0.177795579	0.8870852
ENSG00000117600		4	7	1	p21.3	0.574468525	4.07047	0	1.1523477	-0.09498441	-2.4078505	-0.244294476	-1.0870944	0	-0.528116	0.119625501	1.1061972
ENSG00000196154	S100A4	4	7	1	q21.3	0.497557288	3.1110637	0	0.43752834	-0.019631321	-1.2836218	-0.560028113	-1.2126207	0	-0.074282765	0.061062184	1.0247431
ENSG00000197632	SERPINB2	4	7	18	q21.33	0.711093501	4.736581	0	0.48895285	0	-2.326951	0	-0.3205661	0.087441983	0.9072125	0	0.86432064
ENSG00000124343	XG	4	7	X	p22.33	0.563607534	3.923107	0	0.14623576	0	-2.265733	0	-0.23067227	0	-0.009316498	0	1.7075868
ENSG00000078098	FAP	4	7	2	q24.2	0.514017728	4.051149	-0.199609013	0.37609103	0	-1.4072261	0	0.8642296	0	0.3771306	0	0.082109295
ENSG00000198768	APCDD1L	4	7	20	q13.32	0.505680816	3.2828622	0	1.3268785	0	-1.097171	0	-0.061947946	0	0.33476794	0	0.07068581
ENSG00000143387	CTSK	4	7	1	q21.3	0.522497399	3.1653721	0	0.02531767	-0.197884028	-2.5693083	0	-0.48357978	0	0.45863235	0	0.5018387
ENSG00000257335	MGAM	4	7	7	q34	0.350385019	3.1883407	0	-0.2571747	-0.355321301	-3.6793842	0	-0.026447576	0	-1.5138086	0	-1.1825814
ENSG00000125675	GRIA3	4	7	X	q25	0.447466372	3.0313954	0	-1.1243101	-0.301776121	-3.0121672	-0.100802769	-0.35247982	0	0.7469396	0	1.0390917
ENSG00000121898	CPXM2	4	7	10	q26.13	0.489833151	3.4378147	-0.347272992	-1.751871	-0.484207276	-4.4283004	-0.148937377	-1.7190772	0	-1.0318059	0	-0.083682634
ENSG00000139329	LUM	4	7	12	q21.33	0.57110084	3.9745612	0.074592381	0.34132344	0	-2.0167332	-0.167688481	-0.60774857	0	0.24451646	0	0.9146211
ENSG00000240583	AQP1	4	7	7	p14.3	0.551022849	3.963275	0	0.38026586	-0.415194284	-3.870434	-0.229959855	-0.9443075	0	-1.4675069	0	-0.36696342
ENSG00000237515	SHISA9	4	7	16	p13.12	0	0.7773844	0	-0.7234371	-0.320573079	-3.258124	-0.428477632	-1.721604	0	0.21565549	0	0.6418171
ENSG00000188783	PRELP	4	7	1	q32.1	0	2.0961018	-0.105803142	-0.54973793	0	-2.395072	-0.574924389	-1.2522949	0	-1.4566926	0	-0.36752033
ENSG00000137767	SQRDL	4	7	15	q21.1	0.284155635	1.9411122	-0.486912839	-1.1983678	0	-1.0357527	-0.704309982	-1.4937959	-0.111254038	-1.3128561	0	0.610896
ENSG00000091986	CCDC80	4	7	3	q13.2	0	0.966848	-0.204996493	-2.3601604	-0.296877319	-4.02164	0	-0.61488	-0.186420058	-1.8388959	0	0.37348065
ENSG00000189058	APOD	4	7	3	q29	0.241349455	2.2612114	0	-0.14763182	-0.199707163	-2.4847898	-1.30335299	-2.1601872	-0.189772394	-2.3900123	0	-0.078578286
ENSG00000079308	TNS1	4	7	2	q35	0.578738846	3.8862991	0	0.72296315	-0.102257037	-2.9512835	-0.305238135	-0.715341	-0.371061018	-1.6834304	0	0.865218
ENSG00000065534	MYLK	4	7	3	q21.1	0	0.7018826	-0.196918286	-1.3102826	0	-1.9059101	-0.957524845	-1.6746182	-0.396288096	-1.8699147	0	-1.0918198
ENSG00000167772	ANGPTL4	4	7	19	p13.2	0.124284842	1.7216214	0	-0.7540096	-0.278593097	-2.5321922	0	0.4378216	-0.104493615	-1.2184204	-0.233859793	-1.0795976
ENSG00000101335	MYL9	4	7	20	q11.23	0	0.39375716	-0.930975644	-3.799116	-0.24429932	-3.457659	0	-0.8802248	-0.631587129	-2.5871842	-0.660012354	-2.0691504
ENSG00000176887	SOX11	5	37	2	p25.2	0.639854683	4.2980285	1.402109126	4.8369994	0	1.577603	1.616406297	3.63065	1.288279104	5.8015246	1.111438266	3.9154582
ENSG00000114251	WNT5A	5	37	3	p14.3	0.69432017	4.6039186	0.747537086	3.5242531	0	-0.7630274	0.867782154	1.8726567	0.513398221	2.5921671	0.286377843	1.4166477
ENSG00000135111	TBX3	5	37	12	q24.21	0.270099612	2.2794182	0.760926076	2.8953238	0	0.89644265	0.49874854	1.3600352	0.946902798	3.3453794	0.232853444	1.7894346
ENSG00000187678	SPRY4	5	37	5	q31.3	0.220327057	1.7148584	0.088366492	1.0875947	0	-0.19359249	0.240960086	0.20770966	0.477077048	2.125103	0.152330994	1.440651
ENSG00000136026	CKAP4	5	37	12	q23.3	0.168578459	1.6097963	0.566392721	2.2187948	0	0.023310358	0.449386734	1.1672614	0.60775251	2.2698054	0.104065439	0.9252003
ENSG00000092969	TGFB2	5	37	1	q41	0	1.6253302	0.319371254	2.0510204	0	-0.26520517	0.433477011	1.495319	0.669386303	2.721535	0.088648501	1.343355
ENSG00000146242	TPBG	5	37	6	q14.1	0.519718364	3.309652	0.919088846	3.0847907	0	0.26323584	0.921394683	1.7966843	0.773006534	3.1861017	0	0.7393883
ENSG00000148677	ANKRD1	5	37	10	q23.31	0	1.8906405	0.275153365	1.2821696	0	-0.47105253	0	-0.060596064	0.689768687	2.4216068	0	0.3577498
ENSG00000107731	UNC5B	5	37	10	q22.1	0.371614884	2.9371066	0.269101902	1.7085142	0	-0.38292858	0.88890944	1.6763415	0.672692055	2.6730027	0	0.7686382
ENSG00000165757	KIAA1462	5	37	10	p11.23	0.670287019	4.617928	0.755490872	2.9641237	0	-0.18783152	0.317156802	1.5801636	0.410073128	3.3798559	0	1.3965744
ENSG00000123496	IL13RA2	5	37	X	q23	0.532050582	3.142633	0.050323351	1.2378001	0	0.43315533	0.272134242	0.9159404	0.360768377	2.507166	0	0.6895095
ENSG00000198108	CHSY3	5	37	5	q23.3	0.589611628	3.9441717	0.243859742	2.0617373	0	-1.3873967	0.211470633	0.62587714	0.256261207	2.218161	0	0.4702039
ENSG00000166923	GREM1	6	5	15	q13.3	0.65237761	4.020143	0.531016522	2.7921371	0	-0.8246391	1.011550175	2.9012778	1.072776627	4.7489862	0	0.7327465
ENSG00000108821	COL1A1	6	5	17	q21.33	0.442999857	3.1143835	0	1.2802427	0	-1.4375316	0.91865251	2.9409866	0.420109377	1.9031446	0	-0.10471176
ENSG00000130508	PXDN	6	5	2	p25.3	0.239086555	1.9321725	0.332098795	1.5042138	0	0.41412184	1.162613065	1.831487	0.371314351	1.6094905	0	0.027321342
ENSG00000151617	EDNRA	6	5	4	q31.22	0.19057177	1.8914733	0	0.94107586	0	-0.22728671	0.986393981	1.7698143	0.360980913	1.8371235	0	-0.03898052
ENSG00000261801	LOXL1-AS1	6	5	15	q24.1	0.336615795	2.5133672	0.664577983	2.5999036	0	0.5956242	0.319236054	2.177435	0.309271267	2.5937579	0	0.4681375
ENSG00000175040	CHST2	6	5	3	q24	0.140185907	1.4593182	0	0.63476336	0	-0.7613194	0.796542652	1.5510637	0	2.0820377	0	0.06453995
ENSG00000137573	SULF1	6	5	8	q13.2	0.517826645	3.7963002	0	0.91848063	-0.085764135	-2.0540583	0	1.3100226	0	0.2601641	0	-1.4380894
ENSG00000164692	COL1A2	6	5	7	q21.3	0	1.9792475	-0.502907585	-1.3207337	0	-1.5436549	0.730363495	1.0857444	0.125852028	1.1789427	-0.548813066	-1.7871082
ENSG00000143341	HMCN1	7	4	1	q25.3	0	1.4437085	0	0.25808185	-0.163782265	-2.1612544	0.270304206	0.15693632	0.581189569	2.651024	0.501260763	1.617286
ENSG00000117152	RGS4	7	4	1	q23.3	0.242814117	2.2776175	0	1.0886122	0	-0.8262085	0.287929829	1.9423572	0.473325518	2.5015154	0.316794244	2.553332
ENSG00000133110	POSTN	7	4	13	q13.3	0.506521641	4.0775576	0	1.4636596	0	-1.7060587	1.399583928	3.7530448	0.695616839	3.0464885	0.17453644	1.2341994
ENSG00000105088	OLFM2	7	4	19	p13.2	0.260915635	1.8295118	0	0.47897175	0	-1.0509712	0.257738601	0.7117649	0.520672606	2.1453397	0.125137695	1.2944845
ENSG00000038427	VCAN	7	4	5	q14.2	0.355711395	2.739741	0	0.46386465	0	-1.2264087	0.3171405	1.532087	0.490386609	2.1592479	0.11455528	0.90662557
ENSG00000087116	ADAMTS2	7	4	5	q35.3	0	1.4893287	-0.585364359	-2.8253455	-0.591005026	-5.3464065	0.179719633	0.23708558	0.07017729	1.1085299	0	-0.005070248
ENSG00000129009	ISLR	7	4	15	q24.1	0.539342408	3.6450212	0	-0.4700837	-0.233435153	-3.191872	0.212139403	0.25940847	0	1.4535903	0	0.3876877
ENSG00000170624	SGCD	7	4	5	q33.2	0.320313576	2.9044538	-0.220651689	-1.2024754	-0.287985291	-3.5108533	0	0.677558	0	0.89712554	0	0.13278924
ENSG00000154175	ABI3BP	7	4	3	q12.2	0	2.3714082	0	-2.1765628	-0.372764658	-4.5022697	-0.301151057	-0.15127285	0	0.01147091	0	0.12002045
ENSG00000143153	ATP1B1	8	16	1	q24.2	0	-0.47094196	0	-0.46872562	0	0.21701883	0.138545254	1.5081819	0	1.0957065	0.516432351	2.5373867
ENSG00000169918	OTUD7A	8	16	15	q13.3	-0.269991644	-2.4048338	-0.598978043	-2.7151494	0	-0.92208827	-0.182912184	0.15768255	0	-0.9841571	0.406390274	2.0783653
ENSG00000218336	TENM3	8	16	4	q34.3	-0.017821897	-0.9187785	-0.710743297	-2.564573	0	-0.7834994	0.100432216	0.8967373	0.305092163	1.2832562	0.170108042	0.80783445
ENSG00000049089	COL9A2	8	16	1	p34.2	-0.783211815	-3.2327876	-1.040919484	-3.6028025	0	-0.3826285	0.360765811	1.1668053	0.45361688	1.7400942	0.139409442	0.67658323
ENSG00000224916	APOC4-APOC2	8	16	19	q13.32	0	-0.74796414	-0.684433264	-2.532594	0	-0.66752106	-0.124722622	-0.7306225	0	-0.23738931	0.121392112	1.2570839
ENSG00000234906	APOC2	8	16	19	q13.32	0	-0.74796414	-0.684433264	-2.532594	0	-0.66752106	-0.124722622	-0.43428016	0	-0.23738931	0.121392112	1.2570839
ENSG00000170153	RNF150	8	16	4	q31.21	-0.137715558	-1.4606596	-0.704890065	-2.6242254	-0.07116359	-1.2674602	0	0.7034907	0.035568468	1.0314538	0.084683716	0.6451614
ENSG00000109654	TRIM2	8	16	4	q31.3	-0.23200234	-1.4466776	-0.799435046	-2.9886026	0	-0.78299624	0.00939355	0.08275686	0.124939988	0.8622239	0.072556777	0.8969908
ENSG00000163995	ABLIM2	8	16	4	p16.1	-0.462560079	-2.9854023	-0.686522885	-3.140883	0	-0.43169084	-0.418016638	-0.58721286	-0.314231472	-1.3460596	0.068787872	0.38958415
ENSG00000089220	PEBP1	8	16	12	q24.23	-0.197800471	-1.0855318	-0.638748918	-2.2018	-0.047437129	-0.7755937	-0.426737321	-0.81413186	0	-0.7020271	0.046688623	0.4479446
ENSG00000215845	TSTD1	8	16	1	q23.3	-0.44515951	-2.346655	-0.572379847	-2.230507	0	-0.26980564	-0.238853242	-0.46575925	0	-1.8469251	0.042532455	0.40667427
ENSG00000065371	ROPN1	8	16	3	q21.1	-0.226415734	-2.5455754	-1.402200492	-4.9039674	-0.172148012	-2.481625	0	-0.38593155	0	-0.29117683	0.030179459	0.48731497
ENSG00000114547	ROPN1B	8	16	3	q21.2	-0.226415734	-2.5455754	-1.477730553	-5.0950303	-0.172148012	-2.481625	0	-0.30642623	0	-0.29117683	0.030179459	0.48731497
ENSG00000158859	ADAMTS4	8	16	1	q23.3	0	0.027450178	-0.85067833	-2.5191631	0	-0.25197923	0	-0.021975141	0.211632	0.9175333	0	-0.025127806
ENSG00000145708	CRHBP	8	16	5	q13.3	-0.568731914	-2.8493428	-0.62303196	-2.4857395	0	-0.31894886	0	-0.16664056	0.105151052	0.49635887	0	0.5640242
ENSG00000164099	PRSS12	8	16	4	q26	-0.384448986	-2.3462698	-0.703666715	-2.6903677	0	-0.6409114	0.092983792	0.41237405	0	1.2867143	0	1.029318
ENSG00000064961	HMG20B	8	16	19	p13.3	0	-0.6713733	-0.62084088	-2.228194	0	-1.1809101	0	-0.03317545	0	-0.5066429	0	-0.25726557
ENSG00000169169	CPT1C	8	16	19	q13.33	0	-0.114005096	-0.630275835	-2.1173496	0	-0.50470644	0	-0.014446032	0	-0.091284655	0	0.020429198
ENSG00000204525	HLA-C	8	16	6	p21.33	0	-0.58535093	-0.63972785	-2.4570575	0	-0.7514666	0	-0.14186527	0	-0.12351105	0	0.008513318
ENSG00000135838	NPL	8	16	1	q25.3	0	-1.0957059	-0.725292735	-2.6521096	0	-0.94573945	0	-0.48746943	0	-0.6856707	0	-0.52596754
ENSG00000099984	GSTT2	8	16	22	q11.23	0	0.24714339	-0.850733316	-2.8757455	0	-0.7797062	0	-0.1828339	0	-0.26339114	0	0.102725655
ENSG00000133433	GSTT2B	8	16	22	q11.23	0	0.24714339	-0.850733316	-2.8757455	0	-0.7797062	0	-0.3414228	0	-0.26339114	0	0.102725655
ENSG00000079257	LXN	8	16	3	q25.32	0	-1.6846765	-0.931678685	-4.0678744	0	-1.0257885	0	-0.20374577	0	-0.4741296	0	-1.1009259
ENSG00000278910	BANCR	8	16	9	q21.12	-0.121927404	-1.7529315	-0.844766398	-3.2357981	0	-0.33552054	0	0.1020552	0	0.30222604	0	0.1771609
ENSG00000223814		8	16	1	p33	-0.228463847	-1.4900873	-0.785822889	-2.739534	0	-0.5923475	0	-0.6625438	0	-0.8810504	0	-0.27262902
ENSG00000269113	TRABD2B	8	16	1	p33	-0.228463847	-1.4900873	-0.785822889	-2.739534	0	-0.5923475	0	-0.7174336	0	-0.8810504	0	-0.27262902
ENSG00000007174	DNAH9	8	16	17	p12	-0.258019889	-1.6020101	-0.787166735	-2.7571332	0	-0.48603478	0	-0.0761583	0	-0.5331565	0	-0.2138653
ENSG00000143409	FAM63A	8	16	1	q21.3	-0.273676389	-1.4517032	-0.679040688	-2.297342	0	-0.31509244	0	-0.54695296	0	-0.52678984	0	-0.1067012
ENSG00000162493	PDPN	8	16	1	p36.21	-0.343295814	-2.5585744	-0.944057889	-3.8033097	0	-1.8329093	0	0.11407324	0	-0.6076746	0	-0.91624415
ENSG00000129151	BBOX1	8	16	11	p14.2	-0.375012045	-2.432048	-0.999651608	-3.5864248	0	-1.6350144	0	-0.08407001	0	0.6301832	0	0.50894344
ENSG00000079385	CEACAM1	8	16	19	q13.2	-0.406072293	-2.7740915	-1.379393179	-5.3455873	0	-1.3943524	0	-0.26777256	0	1.4882343	0	1.4384989
ENSG00000234186	C16orf82	8	16	16	p12.1	-0.46781835	-2.42518	-0.801183342	-2.8824646	0	-0.5485835	0	-0.21180691	0	-0.44327888	0	-0.20707935
ENSG00000163646	CLRN1	8	16	3	q25.1	-0.595257357	-3.139073	-0.735702631	-3.0300856	0	-0.3211895	0	-0.13813978	0	0.24576674	0	0.12811393
ENSG00000203952	CCDC160	8	16	X	q26.2	-0.802642328	-3.7697258	-0.557806782	-4.3639107	0	-0.41139966	0	-0.69388026	0	-1.4148952	0	-0.7120663
ENSG00000206337	HCP5	8	16	6	p21.33	-0.18640019	-1.9558222	-0.778098102	-2.997837	-0.037577544	-1.477809	0	-0.236845	0	-0.6686923	0	-0.1454123
ENSG00000188501	LCTL	8	16	15	q22.31	-0.623529203	-2.911379	-0.536952733	-4.126008	-0.039704833	-0.8740913	0	-0.5081557	0	-0.7228863	0	-0.6984542
ENSG00000111961	SASH1	8	16	6	q24.3	0	-0.40830755	-0.725538013	-2.5427845	-0.039947825	-0.87711835	0	-0.70738626	0	0.16917174	0	0.37422898
ENSG00000082212	ME2	8	16	18	q21.2	-0.330400134	-2.092432	-0.922705823	-3.276154	-0.040210982	-1.1863476	0	-0.1285655	0	-0.6359326	0	-0.19842537
ENSG00000156453	PCDH1	8	16	5	q31.3	-0.154903974	-0.94157356	-0.686992279	-2.2561493	-0.088267783	-0.90267605	0	-0.37984565	0	-0.023327095	0	0.45168403
ENSG00000005893	LAMP2	8	16	X	q24	-0.095785413	-0.6840404	-0.890082571	-2.9872332	-0.097015881	-1.2309997	0	-0.05401324	0	0.5580328	0	0.6070992
ENSG00000250644		8	16	11	p15.5	-0.148655741	-1.377104	-0.738660841	-2.6967342	-0.103663173	-1.3492656	0	0.07739881	0	-0.17276429	0	-0.092923544
ENSG00000117984	CTSD	8	16	11	p15.5	-0.121482397	-1.1775386	-0.690099044	-2.587466	-0.107338359	-1.3532397	0	-0.2682179	0	-0.63078004	0	-0.23761903
ENSG00000171943	SRGAP2C	8	16	1	p11.2	-0.259947747	-1.4175981	-0.855636722	-3.0463839	-0.147044072	-1.3712074	0	0.436239	0	1.0977504	0	0.34543872
ENSG00000196369	SRGAP2B	8	16	1	q21.1	-0.259947747	-1.4175981	-0.890264802	-3.1260865	-0.147044072	-1.3712074	0	0.436239	0	1.0977504	0	0.34543872
ENSG00000129538	RNASE1	8	16	14	q11.2	-0.5444884	-3.0638647	-1.418161603	-4.8592772	-0.154771488	-2.0980225	0	-0.57770646	0	0.7566593	0	0.77089643
ENSG00000161091	MFSD12	8	16	19	p13.3	0	-0.97816753	-1.086353799	-3.6637492	-0.181712087	-1.9393526	0	-0.277752	0	-0.68618184	0	-0.7285071
ENSG00000079931	MOXD1	8	16	6	q23.2	-0.763769392	-2.9901755	-1.315731457	-5.090209	-0.249331758	-2.9108799	0	-0.21269526	0	-0.62191	0	-0.40080038
ENSG00000126500	FLRT1	8	16	11	q13.1	-0.378681502	-2.061502	-1.044583797	-3.9371989	-0.258586544	-2.6413856	0	-0.87125146	0	-1.4429185	0	-0.28210148
ENSG00000134042	MRO	8	16	18	q21.2	-0.646175638	-4.0537558	-1.657181903	-5.748534	-0.260209069	-2.8803663	0	-0.27632117	0	-1.1181723	0	-0.22169727
ENSG00000234323		8	16	9	q31.2	-0.34701165	-3.793562	-0.956067575	-8.055692	-0.285263592	-3.7373312	0	0.25203845	0	0.15080492	0	0.012694531
ENSG00000242574	HLA-DMB	8	16	6	p21.32	-0.151764624	-1.5803764	-1.348319079	-4.7020836	-0.249690542	-2.8331885	-0.097158638	-1.049039	0	-1.3934569	0	-1.2809535
ENSG00000174125	TLR1	8	16	4	p14	-0.360901457	-2.12968	-1.266310426	-4.2119184	-0.091640206	-1.6175857	-0.175799552	-0.590805	0	-1.040711	0	-0.36427757
ENSG00000198417	MT1F	8	16	16	q13	0	-0.6967112	-0.940210463	-3.2528374	-0.019975902	-1.0896239	-0.205096388	-1.2399426	0	-0.6363645	0	0.6205307
ENSG00000235863	B3GALT4	8	16	6	p21.32	0	-0.26985735	-0.921611808	-2.8661566	0	-0.4715814	-0.311375571	-0.7692787	0	-0.9213323	0	-0.12670888
ENSG00000171860	C3AR1	8	16	12	p13.31	0	-1.3613107	-0.98114653	-3.2057376	0	-1.1977805	-0.319738672	-0.4294379	0	-0.86211634	0	-0.6129094
ENSG00000140022	STON2	8	16	14	q31.1	0	-2.2220616	-0.733183903	-3.0268662	-0.020076368	-1.966734	-0.29463453	-1.2643423	-0.034139022	-1.6672801	0	0.08879249
ENSG00000250722	SEPP1	8	16	5	p12	-0.110216742	-1.6420572	-0.6843495	-3.0639858	0	-0.14249083	-0.019128749	-0.8472079	-0.062261655	-0.3529099	0	0.75807375
ENSG00000091409	ITGA6	8	16	2	q31.1	-0.282680044	-1.9441513	-1.096828275	-4.1616693	-0.122976875	-2.0353565	-0.90601386	-2.1676176	-0.113529141	-1.2871971	0	0.33559722
ENSG00000187955	COL14A1	8	16	8	q24.12	-0.376707768	-2.2298663	-1.176736833	-4.6891885	-0.060352554	-2.1183891	0.467655086	-0.36151457	-0.150459225	-1.6925603	0	-0.9085773
ENSG00000105767	CADM4	8	16	19	q13.31	-0.111912916	-1.487208	-0.773096764	-2.830235	-0.141975315	-1.9933567	-0.294593585	-0.96089196	-0.236163647	-1.409187	0	-0.6161162
ENSG00000005513	SOX8	8	16	16	p13.3	0	-2.101861	-0.81503168	-3.5481374	-0.119507164	-2.4491785	-0.500816914	-0.95211244	-0.259660901	-2.0077333	0	-0.93765956
ENSG00000186469	GNG2	8	16	14	q22.1	-0.070960156	-1.6887912	-0.968945509	-3.7522066	-0.063520229	-2.0333273	-0.142794467	-0.6030877	-0.270072233	-1.5713115	0	0.20447975
ENSG00000197892	KIF13B	8	16	8	p12	-0.089007591	-1.10734	-1.039716136	-3.6482813	-0.147479205	-1.7618065	-0.397878434	-1.0027968	-0.273934347	-1.7500648	0	0.10979166
ENSG00000167106	FAM102A	8	16	9	q34.11	0	-1.2506418	-0.952704739	-3.2782838	-0.158193346	-1.710543	-0.229315808	-1.0348216	-0.27640377	-1.1018696	0	-1.017687
ENSG00000230798	FOXD3-AS1	8	16	1	p31.3	-0.213525532	-1.8618889	-0.573217562	-4.7952847	-0.316015962	-2.9842665	-0.232196993	-1.6592412	-0.378788082	-2.6418586	0	-1.0083375
ENSG00000102547	CAB39L	8	16	13	q14.2	-0.33643482	-1.9545794	-1.125322573	-3.9574146	-0.087222627	-1.3619882	-0.986610764	-0.94841075	-0.590881579	-2.3703096	0	0.0119927
ENSG00000188487	INSC	8	16	11	p15.2	-0.445067913	-2.5491652	-0.905542851	-6.877731	-0.536103281	-4.2607107	-0.464351358	-1.7959515	-0.600711077	-2.445416	0	-1.0849422
ENSG00000171819	ANGPTL7	8	16	1	p36.22	-0.742740539	-4.4859548	-1.882409071	-7.048385	-0.320149445	-2.8133736	-2.600586186	-4.12062	-1.01881801	-3.9768612	0	-1.7534901
ENSG00000169814	BTD	8	16	3	p25.1	0	-1.0064987	-0.70970421	-2.5314925	0	-0.57116044	0	-0.33514726	0	-0.5694578	-0.030405248	-0.5623959
ENSG00000131370	SH3BP5	8	16	3	p25.1	-0.196601169	-1.2346673	-1.009654067	-3.4005961	-0.180329222	-1.7075841	-0.223133429	-0.70049256	-0.126327022	-1.3441695	-0.117117997	-0.7072043
ENSG00000107551	RASSF4	8	16	10	q11.21	-0.158136101	-1.635908	-0.984426723	-3.4852254	-0.15726538	-2.103446	-0.16664683	-1.2455857	-0.292179576	-1.5819658	-0.12014582	-1.0415515
ENSG00000153208	MERTK	8	16	2	q13	0	-1.3304539	-0.932834281	-3.471053	0	-1.8453091	0	-0.22138968	0	0.07958188	-0.133881923	-0.64079165
ENSG00000137710	RDX	8	16	11	q22.3	-0.02697633	-1.3222339	-0.680589223	-2.5040176	-0.0605595	-1.414576	0	-0.43446124	-0.107182415	-0.5019813	-0.155219344	-0.6076554
ENSG00000135378	PRRG4	8	16	11	p13	0	-1.8275003	-0.695179542	-2.9938493	-0.113468134	-2.1513925	-0.060318516	-0.89627576	-0.188600748	-1.8021839	-0.162302518	-0.76515937
ENSG00000164125	FAM198B	8	16	4	q32.1	-0.361492034	-1.752062	-0.788098878	-3.1899161	-0.170160521	-1.9710059	0	-0.68328035	-0.066419373	-0.9841634	-0.346816345	-1.2882134
ENSG00000241404	EGFL8	8	16	6	p21.32	-0.409159825	-2.9125118	-1.257734391	-4.32185	-0.146096958	-2.3325522	-0.456080594	-1.6661564	-0.516819715	-2.1899586	-0.35856224	-2.1095521
ENSG00000166888	STAT6	9	14	12	q13.3	0	-0.23470825	-0.984390097	-3.1329162	0	-0.343279	-0.286370727	-0.6254637	-0.137515377	-1.6842078	0	-0.4112351
ENSG00000156510	HKDC1	9	14	10	q22.1	0	-1.0137192	-0.842930139	-2.84591	-0.041621968	-0.90203345	0	-0.6461672	-0.247532158	-1.8907557	0	-0.8320628
ENSG00000177453	NIM1K	9	14	5	p12	0	-0.9392634	-0.7774323	-2.743934	0	-0.7955178	-0.271027038	-0.9894121	-0.270262174	-2.0989654	0	-0.51392585
ENSG00000196547	MAN2A2	9	14	15	q26.1	-0.205192966	-1.1436305	-0.431408409	-1.6453035	0	-0.5104143	-0.57131604	-1.402442	-0.341183378	-1.3675095	0	-0.8951342
ENSG00000148700	ADD3	9	14	10	q25.1	-0.049658463	-0.855784	-0.707209741	-2.3722787	0	-0.5798309	-0.347800247	-1.2008356	-0.363763358	-1.6392798	0	-0.59202296
ENSG00000179403	VWA1	9	14	1	p36.33	-0.272722275	-1.6987107	-1.012375212	-3.5385704	-0.196853737	-1.8650135	-0.708454191	-1.534216	-0.540634138	-2.4610155	0	-1.3792686
ENSG00000128872	TMOD2	9	14	15	q21.2	-0.291777776	-1.8926517	-1.095598393	-3.7693646	-0.188998343	-1.9587919	-0.790940496	-1.6747234	-0.603177469	-2.6806579	0	-1.1702535
ENSG00000163879	DNALI1	9	14	1	p34.3	0	-0.7986849	-0.903775523	-2.9637835	0	-0.66657734	-0.579625203	-1.7190021	-0.365200957	-1.4920111	-0.065800169	-0.63695997
ENSG00000198753	PLXNB3	9	14	X	q28	0	-0.4473846	-0.501495759	-1.7207121	-0.073909862	-0.6833554	-0.571191973	-1.1977326	-0.211378845	-0.8719207	-0.180669436	-1.1837065
ENSG00000166682	TMPRSS5	9	14	11	q23.2	-0.10741006	-0.84243613	-0.682709326	-2.3011122	0	-0.37283158	-0.514087398	-1.221195	-0.306714833	-1.5312369	-0.228172676	-1.3449788
ENSG00000115306	SPTBN1	9	14	2	p16.2	-0.271674229	-1.5275726	-0.798482842	-2.9839005	-0.098860713	-1.0480793	-0.781656595	-1.5641533	-0.60589909	-2.586391	-0.330354511	-1.333904
ENSG00000125848	FLRT3	10	11	20	p12.1	-0.353814401	-2.0894961	-0.714433819	-2.9350367	-0.083213812	-1.8088945	0	-0.82503206	0	-2.202208	0	-1.4078199
ENSG00000163873	GRIK3	10	11	1	p34.3	-0.325371332	-2.3314393	-1.010738558	-3.950623	0	-0.87607074	-0.03532616	-0.3617057	0	-1.9515442	0	-0.16680865
ENSG00000182263	FIGN	10	11	2	q24.3	-0.156501498	-1.3926384	-0.28743931	-1.8881643	0	-1.0799352	-0.280105171	-0.5240842	-0.507202408	-2.104993	0	-0.918093
ENSG00000108231	LGI1	10	11	10	q23.33	-0.699027474	-4.2628336	-1.567366103	-5.6543083	-0.147071227	-2.0575016	-0.359101583	-1.184458	-0.90359778	-3.8102503	0	-1.8013016
ENSG00000189221	MAOA	10	11	X	p11.3	0	-1.8419887	-0.244790699	-2.20837	0	-1.0236179	-0.507082296	-0.66161275	-0.72940632	-2.9618456	-0.159138528	-1.1501135
ENSG00000083067	TRPM3	10	11	9	q21.13	-0.463451611	-2.894398	-0.927991363	-3.5691855	-0.03613422	-1.1272883	-0.725540878	-0.25114262	-0.615634639	-2.7451444	-0.247701501	-1.4981282
ENSG00000258388	PPT2-EGFL8	10	11	6	p21.32	-0.409159825	-2.9125118	-1.257734391	-4.32185	-0.146096958	-2.3325522	-0.381429847	-1.5462625	-0.516819715	-3.4381177	-0.35856224	-2.1095521
ENSG00000178826	TMEM139	10	11	7	q34	-0.634362825	-2.764472	-0.664220843	-2.5524907	0	-0.3340379	0	-0.22470675	-0.362829608	-2.4165292	-0.374578192	-1.0087607
ENSG00000048740	CELF2	10	11	10	p14	-0.213026407	-1.8804237	-0.342588707	-2.5411558	-0.13213136	-1.8719584	-0.624839898	-1.0811589	-0.670340241	-2.6860511	-0.39178787	-1.295186
ENSG00000157388	CACNA1D	10	11	3	p21.1	-0.268747684	-1.9667059	-0.657185703	-2.5802574	-0.179542639	-1.9488133	0	-0.60505074	-0.564252931	-2.2204149	-0.404754474	-1.4144385
ENSG00000112414	ADGRG6	10	11	6	q24.2	0	-1.4198037	-0.510778382	-2.1822321	0	-1.0404181	-0.508148036	-0.72554785	-0.52095391	-2.0207276	-0.50832694	-1.5262263
ENSG00000198915	RASGEF1A	10	11	10	q11.21	-0.63388181	-3.222076	-1.339543743	-4.5033903	0	-1.0458941	-0.37040324	-1.9063668	-1.125651453	-4.335182	-0.687400627	-2.2602384
ENSG00000197971	MBP	10	11	18	q23	-0.563130009	-5.0402646	-1.686673315	-5.902327	-0.016856277	-2.1154788	-0.690727484	-2.8651764	-1.537591535	-7.2043724	-1.283077811	-4.3845396
ENSG00000175928	LRRN1	11	15	3	p26.2	-0.241412313	-2.2809687	-1.047027225	-4.0660014	0	-1.1784071	0	1.0097829	0	0.10146017	0	-1.4503715
ENSG00000172296	SPTLC3	11	15	20	p12.1	-0.325996753	-1.8592204	-0.773099704	-3.0371907	0	-0.19479686	0	0.58744323	0	-0.42307153	0	-1.3208729
ENSG00000270607		11	15	11	p15.1	-0.351938514	-2.1136997	-0.746221694	-2.7151642	0	-0.9526127	0	0.047150347	0	-1.1223198	0	-0.88256156
ENSG00000227502	LINC01268	11	15	6	q21	-0.449180058	-2.6720197	-0.492595272	-4.2403183	-0.069202337	-1.3736852	0	-0.5468841	0	-1.5814703	0	-0.98812747
ENSG00000173320	STOX2	11	15	4	q35.1	-0.358782415	-2.2938747	-0.816898109	-2.94784	0	-0.75001025	0	-0.24401467	-0.051502473	-0.78244835	0	-0.82364106
ENSG00000219438	FAM19A5	11	15	22	q13.32	-0.647042663	-3.2347903	-1.198000008	-4.3252873	0	-1.2037908	-0.205349374	-0.84205437	-0.07548252	-2.0511184	0	-2.9187782
ENSG00000005108	THSD7A	11	15	7	p21.3	-0.25870788	-2.0761714	-0.709221085	-3.141432	0	-0.55892587	0	0.98092145	0	-0.6535457	-0.309015038	-1.8309921
ENSG00000166833	NAV2	11	15	11	p15.1	-0.23676397	-1.3203261	-0.628284462	-2.2540755	0	-0.15435095	0	0.96757966	0	-1.3051444	-0.362760802	-2.267614
ENSG00000204682	CASC10	11	15	10	p12.31	-0.534954472	-3.177397	-0.795417534	-3.1972933	0	-1.3744882	0	0.23659205	-0.41163705	-3.0212557	-0.618875951	-3.4281518
ENSG00000213139	CRYGS	11	15	3	q27.3	-0.17231294	-1.5713246	-0.761951235	-2.967329	0	-0.60825235	0	-0.1337539	-0.526945872	-2.3859437	-0.802608217	-2.3104079
ENSG00000124098	FAM210B	12	13	20	q13.2	0	-0.76354444	-0.151576596	-0.0520905	0.320506678	2.074948	0.035331142	-0.16324447	0.185928055	1.2316036	0.231193995	0.87045205
ENSG00000145416	MARCH1	12	13	4	q32.3	-0.507416446	-2.3927896	-0.294364197	-1.4070455	0	-0.13794626	0	-0.13516678	0	-0.9666498	0	-0.35258952
ENSG00000260234		12	13	3	q25.1	-0.595257357	-3.139073	-0.735702631	-3.0300856	0	-0.24531448	0	-0.102703564	0	0.1090993	0	0.19463502
ENSG00000145819	ARHGAP26	12	13	5	q31.3	-0.61309705	-2.6226954	-0.475915876	-2.003592	0	-0.57658494	-0.089175292	-0.73666066	-0.074640732	-0.99179065	0	-0.3595599
ENSG00000100784	RPS6KA5	12	13	14	q32.11	-0.381001066	-2.3137188	-0.670468198	-2.4862795	0	-0.57205003	-0.190168713	-0.83505106	-0.358860097	-1.7650206	-0.095392211	-0.7439582
ENSG00000134917	ADAMTS8	13	12	11	q24.3	-0.620505336	-3.502772	-0.834201384	-3.14768	0	-1.0103565	0	-0.5281775	0	-2.648856	0	-0.993994
ENSG00000078114	NEBL	13	12	10	p12.31	-0.724204439	-3.8713021	-0.218021238	-1.2345659	0	0.86054224	0	-0.61866754	0	-1.358923	0	-0.6741354
ENSG00000165092	ALDH1A1	13	12	9	q21.13	-0.798539778	-5.7661858	-0.925557783	-3.9170864	0	0.7709438	-0.341125807	-0.834441	-0.516915494	-2.8384655	0	-0.8018789
ENSG00000138772	ANXA3	13	12	4	q21.21	-0.408447617	-2.6557558	-0.128490914	-1.5667176	0	0.02258145	-0.398404964	-1.3093386	-0.372768653	-1.8497856	-0.184401393	-1.1412492
ENSG00000240230	COX19	13	12	7	p22.3	-0.450606633	-2.2036917	-0.284486086	-1.275608	0	-0.30719107	-0.127493434	-0.8010727	-0.329688266	-2.3066487	-0.205181326	-1.4731848
ENSG00000105963	ADAP1	13	12	7	p22.3	-0.450606633	-2.2036917	-0.284486086	-1.3850452	0	-0.30719107	-0.218756202	-0.8010727	-0.403305735	-1.5682389	-0.205181326	-1.4731848
ENSG00000175318	GRAMD2	13	12	15	q23	-0.691233463	-3.3189707	-0.645096831	-2.7628164	0	-0.86518544	0	0.14743109	0	-2.0401678	-0.30741649	-2.1668632
ENSG00000150722	PPP1R1C	13	12	2	q31.3	-0.53418171	-3.2709212	-1.000111562	-3.706524	0	-1.00792	-0.324417503	-1.5863762	-0.322299731	-2.460148	-0.347330845	-2.2242448
ENSG00000162836	ACP6	13	12	1	q21.2	-0.502800646	-2.3751745	-0.199980462	-1.1070063	0	0.08651875	0	-0.3792098	-0.370115703	-2.5120566	-0.440964938	-1.2995942
ENSG00000165959	CLMN	13	12	14	q32.13	-0.64592057	-3.325122	-0.895749831	-3.4514582	0	-0.17514044	-0.847017821	-1.4832785	-0.738811893	-3.0729086	-0.494646629	-1.637635
ENSG00000260878		14	15	4	p12	0	-0.931107	-0.673102176	-2.8607674	0	-1.4725271	0	-0.43111593	0	-1.2408519	0	-0.8088422
ENSG00000122863	CHST3	14	15	10	q22.1	-0.103267289	-1.0614171	-0.67646367	-2.5765545	-0.216037898	-1.9995345	0	-0.2548918	0	-1.1965175	0	-0.939933
ENSG00000178691	SUZ12	14	15	17	q11.2	0	-0.31296965	-0.689727124	-2.586771	0	-0.7782833	-0.077748562	0.15524763	0	-0.8639742	-0.050487426	-0.29072294
ENSG00000182568	SATB1	14	15	3	p24.3	-0.150222594	-1.3161824	-0.647224762	-2.4438703	-0.14447579	-1.4795132	-0.183514515	-0.40035132	-0.205717514	-1.4997125	-0.109904009	-0.9970069
ENSG00000114378	HYAL1	14	15	3	p21.31	0	-1.0533458	-0.695454654	-2.685198	-0.128861656	-1.4850082	-0.185434137	-0.84615946	-0.377601979	-1.6250472	-0.110404545	-0.76109564
ENSG00000115504	EHBP1	14	15	2	p15	-0.09079613	-0.8948259	-0.905606102	-3.176572	-0.244072971	-2.0189593	-0.430206039	-0.92391956	-0.446485918	-1.9068635	-0.144361785	-1.0180087
ENSG00000102996	MMP15	14	15	16	q21	-0.128394286	-1.3416638	-0.907527035	-3.1444275	-0.239456028	-2.292464	0	-0.06401767	-0.229055407	-1.3541709	-0.174752468	-0.99989486
ENSG00000077585	GPR137B	14	15	1	q42.3	0	-0.47489002	-0.86099414	-2.8351936	-0.127606936	-1.3897406	-0.203263706	-0.4180743	-0.30927805	-1.7458215	-0.206370135	-0.95083946
ENSG00000185418	TARSL2	14	15	15	q26.3	0	-0.7992036	-0.687565194	-2.547983	-0.052771909	-1.1938007	-0.123444554	-0.50248456	-0.270236711	-1.2207744	-0.216651095	-1.2269986
ENSG00000118322	ATP10B	14	15	5	q34	-0.071224258	-1.419611	-1.566515521	-5.117852	-0.361249616	-3.2046578	-0.462466853	-0.71052957	-0.516855902	-2.2468526	-0.223074747	-1.316759
ENSG00000132122	SPATA6	14	15	1	p33	-0.234672698	-1.5307289	-0.629445978	-2.4279737	-0.131515719	-1.3956113	0	-0.64325327	-0.274253517	-1.9036838	-0.29283803	-1.5213548
ENSG00000220785	MTMR9LP	14	15	1	p35.2	-0.271117	-1.939434	-1.363029535	-4.582785	-0.082615869	-1.4265751	-0.061782786	-0.5327879	-0.316317782	-2.2846394	-0.311497322	-1.7262709
ENSG00000142611	PRDM16	14	15	1	p36.32	-0.255864305	-1.7396573	-1.215197499	-4.598233	-0.040122329	-2.1016064	-0.183665602	-0.15721507	-0.551530486	-2.3322608	-0.341463077	-1.4737722
ENSG00000158008	EXTL1	14	15	1	p36.11	0	-0.9538233	-0.999121045	-3.3961742	-0.271809418	-2.1557724	0	-0.6377658	-0.251289851	-1.7519865	-0.364677212	-1.4475377
ENSG00000067798	NAV3	14	15	12	q21.2	0	-0.5425174	-0.732600849	-2.6518483	-0.076012809	-1.4001932	0	0.17057696	-0.31148437	-1.3958219	-0.387268566	-1.3053892
ENSG00000179583	CIITA	14	15	16	p13.13	0	-1.2678605	-1.00904561	-3.604889	-0.343309503	-3.0475574	-0.102625968	-0.85077167	-0.422208366	-3.1120088	-0.396322572	-2.3759992
ENSG00000112531	QKI	14	15	6	q26	-0.207278864	-1.771742	-1.275877783	-4.3094788	-0.211300103	-2.2860239	-0.566748518	-1.0598286	-0.369639007	-2.487331	-0.433068688	-1.4788572
ENSG00000178573	MAF	14	15	16	q23.2	-0.105859435	-1.6712749	-1.304409753	-4.5258207	-0.256416989	-2.7653737	-0.096438567	-0.50840974	-0.726188494	-3.145263	-0.490277086	-1.8781916
ENSG00000133135	RNF128	14	15	X	q22.3	0	-0.52666014	-1.424174641	-6.3628016	-0.264641974	-3.6672585	0	-0.16582201	-0.383030409	-2.428124	-0.5311773	-1.8475047
ENSG00000055208	TAB2	14	15	6	q25.1	0	-0.2985411	-0.454320899	-1.717172	-0.068712438	-0.9109307	0	-0.34276798	-0.400032988	-1.5208588	-0.586253551	-1.6898038
ENSG00000114166	KAT2B	14	15	3	p24.3	-0.157534225	-1.7482293	-1.133776225	-3.8233418	-0.131658511	-1.9742424	-0.54713152	-0.94451237	-0.627512524	-2.5118535	-0.733936922	-2.2287376
ENSG00000151746	BICD1	14	15	12	p11.21	0	-0.8596298	-0.77247323	-3.1362617	-0.164369867	-1.9864008	-0.078309361	-0.7687318	-0.567104391	-2.583549	-0.8224934	-2.4316568
ENSG00000164850	GPER1	15	14	7	p22.3	0	-0.44901666	-0.786787792	-2.6124744	0	-0.6987888	0.020378087	0.33372006	0	-0.025296558	0	-0.80241156
ENSG00000132429	POPDC3	15	14	6	q21	0	-0.84336627	-0.687413007	-2.5125873	0	-1.7542284	0	0.4498813	0	-1.0108435	0	-1.4880852
ENSG00000106772	PRUNE2	15	14	9	q21.2	0	-1.6965542	-0.768070487	-3.032004	0	-0.91401345	0	1.0422945	0	-1.9456764	0	-2.4689314
ENSG00000102230	PCYT1B	15	14	X	p22.11	-0.223287414	-1.742473	-0.735065704	-2.9024837	0	-1.2463808	0	-0.067094125	0	0.122220255	0	-1.4711053
ENSG00000139044	B4GALNT3	15	14	12	p13.33	-0.149046723	-1.5575571	-0.755963138	-2.8195782	-0.205032041	-2.2783628	0	-0.1409423	0	-2.0669334	0	-1.7455345
ENSG00000178031	ADAMTSL1	15	14	9	p22.2	-0.109992014	-1.3058524	-0.759420319	-3.0140784	-0.223036567	-2.2553754	0	0.2571984	-0.095836865	-1.368368	-0.121363289	-1.1586893
ENSG00000170537	TMC7	15	14	16	p12.3	-0.00889163	-1.2639292	-0.830388581	-2.989445	-0.044986681	-1.4953121	-0.133269282	-0.117153354	-0.204757615	-0.9974897	-0.245616831	-1.3273373
ENSG00000177822		15	14	4	q34.3	-0.230897411	-1.9060907	-0.991576738	-3.460807	-0.150303427	-1.9433692	0.302495711	1.8466061	0	0.19108108	-0.272740465	-1.6461564
ENSG00000006638	TBXA2R	15	14	19	p13.3	0	-1.2801694	-0.742007254	-2.8672206	0	-1.4210683	0.159282461	-0.29401425	-0.218750415	-1.1057612	-0.297299066	-1.7174611
ENSG00000175183	CSRP2	15	14	12	q21.2	0	-0.5931954	-0.744812812	-2.7353826	-0.168163409	-1.8277245	1.358840417	1.6787318	0	-0.2432439	-0.314931231	-1.8408673
ENSG00000090097	PCBP4	15	14	3	p21.2	-0.114483541	-1.1711185	-0.637859508	-2.2982922	-0.116743593	-1.4195392	-0.119141239	-0.9735543	-0.410468487	-1.5776193	-0.367800934	-2.08044
ENSG00000092421	SEMA6A	15	14	5	q23.1	-0.400577876	-2.3084507	-0.636726072	-2.7897272	0	-1.5872986	0.149112911	0.9203806	-0.175269456	-0.99718153	-0.448779239	-2.4743202
ENSG00000159251	ACTC1	15	14	15	q14	0	-1.2387823	-0.433023746	-2.8815522	0	-2.149608	0	-0.06866048	0	-2.1025486	-0.804483304	-2.4024627
ENSG00000180044	C3orf80	16	3	3	q25.33	0.179261353	2.6992655	0.293835282	2.030488	0	-0.83472866	0.725820956	4.3914394	1.090346636	4.076499	0.733045905	3.6164382
ENSG00000180537	RNF182	16	3	6	p23	0	0.46199492	0	0.33430058	0	-0.5851054	0.259715119	1.6246523	0.467641281	2.321498	0.625958582	2.3542576
ENSG00000143061	IGSF3	16	3	1	p13.1	0	1.0879755	0	0.29216447	0	-0.9120091	0	0.20670174	0.627744355	2.4116366	0.625656967	1.8163836
ENSG00000196083	IL1RAP	16	3	3	q28	0	0.11742059	-0.347768007	-2.0211632	-0.242845525	-2.5267885	-0.151730443	-0.71565485	0.638111325	2.5631778	0.622962946	1.9354705
ENSG00000124882	EREG	16	3	4	q13.3	0	1.9438986	-0.435927464	-1.5189795	0	-1.8791901	0	-0.17127301	0.883830437	4.4769907	0.5963455	3.2967203
ENSG00000102265	TIMP1	16	3	X	p11.3	0.149978333	1.2260398	-0.304178941	-0.64879566	0	-0.37867948	0.174285917	0.42188758	0.850744646	3.2199419	0.58099431	2.431331
ENSG00000164434	FABP7	16	3	6	q22.31	0	-1.4086567	-1.136133715	-4.453021	-0.142982245	-2.5638258	-0.273635901	-1.0967977	0	1.0038168	0.574183839	3.204294
ENSG00000154127	UBASH3B	16	3	11	q24.1	0	0.10359149	-0.333062006	-1.6127236	0	-1.0759937	0.263846905	1.1124647	1.05937848	3.7256072	0.558601938	3.0462785
ENSG00000139971	C14orf37	16	3	14	q23.1	0	-0.44966698	-0.472881154	-1.7486894	-0.140378979	-1.4297215	0.079562158	1.0260541	0.143245472	1.2345593	0.544783274	2.3667347
ENSG00000136160	EDNRB	16	3	13	q22.3	-0.147280317	-1.485984	-1.871036215	-7.9051075	-0.79206683	-6.266086	-0.865011064	-1.4994625	0	-0.9754566	0.538013852	1.7156502
ENSG00000136158	SPRY2	16	3	13	q31.1	0	-0.22868906	-0.389989793	-1.8364697	-0.088462602	-1.5965568	0	0.2975981	0.330692723	1.7472682	0.513030153	2.3451407
ENSG00000115170	ACVR1	16	3	2	q24.1	0	0.6393303	0	-0.0983402	-0.033016681	-0.7259608	0.205623283	0.6721262	0.603284132	2.2012784	0.482180284	1.4482455
ENSG00000280614		16	3	21	p11.2	0	-0.13980621	-0.072339662	-1.0710776	-0.024487442	-1.0438789	0	0.61315787	0.28938711	2.4247546	0.443678253	2.2999341
ENSG00000280800		16	3	21	p11.2	0	-0.13980621	-0.072339662	-1.0710776	-0.024487442	-1.0438789	0	0.61315787	0.28938711	2.4247546	0.443678253	2.2999341
ENSG00000281181		16	3	21	p11.2	0	-0.13980621	-0.072339662	-1.0710776	-0.024487442	-1.0438789	0	0.61315787	0.28938711	2.4247546	0.443678253	2.2999341
ENSG00000177359		16	3	12	p11.21	0	-0.90933496	-0.631501213	-5.165883	-0.526839999	-4.2932262	-0.468294404	-2.0987175	0	0.4133673	0.428541835	2.5202396
ENSG00000079156	OSBPL6	16	3	2	q31.2	0	0.12286216	0	-0.5068971	0	-0.54470164	0	1.0553943	0.212736734	2.1228352	0.418196105	2.03421
ENSG00000143333	RGS16	16	3	1	q25.3	0	0.6148646	-0.373950835	-1.9086614	0	-1.6407944	0.080360538	0.017381605	0.567329129	2.6184387	0.414078784	2.5181332
ENSG00000267534	S1PR2	16	3	19	p13.2	0	0.24631573	-0.29161103	-1.347401	-0.087524459	-1.163521	0.112013201	0.19995274	0.508114012	1.9151194	0.396750842	1.3106984
ENSG00000122641	INHBA	16	3	7	p14.1	0.310534342	2.2793055	0	0.069977775	-0.138210858	-2.0462418	0.632876432	1.2135661	0.900641726	3.865761	0.386489103	1.7013946
ENSG00000152939	MARVELD2	16	3	5	q13.2	0	0.9483506	-0.227684966	-2.024681	-0.335228873	-3.4313288	0	-0.32680005	0	1.8678735	0.37232466	2.086578
ENSG00000100234	TIMP3	16	3	22	q12.3	0	-0.4003924	-1.229491747	-4.7145042	-0.30418249	-3.554576	-0.069934082	-0.6581614	0	1.5042247	0.343588311	1.7604225
ENSG00000185585	OLFML2A	16	3	9	q33.3	0	-0.45781928	-1.010412541	-3.530562	-0.367273221	-3.0788755	-0.042758209	-0.5066987	0.237388075	1.5363282	0.342326744	2.1302156
ENSG00000006016	CRLF1	16	3	19	p13.11	-0.193357272	-1.774335	-1.240272118	-4.23242	-0.355408774	-3.1916094	0	-0.19659697	0.191203858	1.2890431	0.334986607	1.6348401
ENSG00000171310	CHST11	16	3	12	q23.3	0	0.799432	0	-0.12693782	-0.127459627	-1.4918642	0	0.09603951	0.637536366	2.4294393	0.315346656	1.8207977
ENSG00000138760	SCARB2	16	3	4	q21.1	0	-0.5806921	-0.849464359	-2.8995056	-0.14149757	-1.3970314	0	-0.49291337	0.203407766	1.1676561	0.307480835	0.9446813
ENSG00000184564	SLITRK6	16	3	13	q31.1	0	-0.06067041	-0.660635791	-3.194847	-0.203328964	-3.4022758	0	-1.3155919	0.731457941	2.6607788	0.290096262	2.104418
ENSG00000163449	TMEM169	16	3	2	q35	0	-0.9610366	-0.921742018	-3.389415	-0.204152237	-2.4341247	-0.191141226	-0.19721122	0	-0.056020822	0.289310569	1.3347806
ENSG00000136542	GALNT5	16	3	2	q24.1	0	1.6100205	-0.243760056	-1.4762311	0	-2.5845244	0.326785262	1.4453776	0.545016912	2.235399	0.281526205	1.7654529
ENSG00000124225	PMEPA1	16	3	20	q13.31	0	-0.669839	-0.695305458	-2.683477	-0.208272409	-2.203705	0	-0.25724068	0.414525266	1.6387882	0.278000681	1.4301511
ENSG00000147650	LRP12	16	3	8	q22.3	0	0.25384265	0	-0.6854447	-0.034783511	-0.8475744	0.269857938	0.6450088	0.470219705	1.8074284	0.274143772	0.96789014
ENSG00000128595	CALU	16	3	7	q32.1	0	0.2312771	-0.294011419	-1.045011	0	-0.5644236	0.306544925	0.68532807	0.482570493	1.6925468	0.268558795	0.80946374
ENSG00000082397	EPB41L3	16	3	18	p11.31	-0.145713102	-1.7540848	-0.717315203	-2.6849847	-0.123484904	-1.9625735	0	0.40624478	0.295079283	1.3561934	0.267581473	1.1856365
ENSG00000276600	RAB7B	16	3	1	q32.1	0	-0.10329569	-0.669377216	-2.5733202	-0.143395264	-1.4623847	0	-0.20763345	0.399156881	1.7679112	0.266586318	1.5861036
ENSG00000221866	PLXNA4	16	3	7	q32.3	0	-0.3656053	-0.680496601	-2.6162655	-0.328843414	-2.8442128	0	0.93165684	0.538145305	2.151869	0.264707428	1.59783
ENSG00000154217	PITPNC1	16	3	17	q24.2	0	-0.13508613	-0.732040187	-2.7184353	-0.210637003	-2.2596383	0	0.16885698	0.205531854	1.3647114	0.264493844	1.5683098
ENSG00000149571	KIRREL3	16	3	11	q24.2	0	-0.047226522	-0.877151482	-3.1939037	-0.314669301	-2.7871659	-0.44000682	-1.7335355	0.349173063	1.5596325	0.254912949	2.3519487
ENSG00000134077	THUMPD3	16	3	3	p25.3	0	-0.23757991	-0.753524969	-2.5265677	0	-0.68189675	0	0.25583813	0.198002428	1.6176243	0.243520407	1.349476
ENSG00000110446	SLC15A3	16	3	11	q12.2	-0.429697177	-2.552684	-1.400656267	-4.9987288	-0.391869981	-3.3412788	-0.549724741	-1.6962404	0	-1.3572141	0.242699277	1.1253538
ENSG00000157227	MMP14	16	3	14	q11.2	0	0.2701092	-0.442646016	-1.832531	-0.022849903	-1.2480202	0.684260139	1.193318	0.668754736	2.344269	0.230012734	1.0865275
ENSG00000114268	PFKFB4	16	3	3	p21.31	0	-0.37223107	-0.786282318	-2.807336	-0.216215945	-2.0225656	0	-0.48397025	0	-0.58775	0.206649063	0.89320385
ENSG00000166920	C15orf48	16	3	15	q21.1	0	-0.2760652	-0.651455042	-3.2511334	0	-2.118082	0	-0.14156231	0.779652129	3.5711982	0.200735051	1.9212011
ENSG00000164733	CTSB	16	3	8	p23.1	0	0.5386106	-0.276563738	-0.9597016	0	0.1147666	0.186304496	0.7847619	0.473838328	1.773361	0.176750363	1.2194108
ENSG00000060718	COL11A1	16	3	1	p21.1	0	-0.8949698	-0.296977652	-2.5161762	-0.241395314	-3.233249	0.948616084	3.380568	0.392593762	2.5998547	0.176284132	0.95180285
ENSG00000113163	COL4A3BP	16	3	5	q13.3	-0.02476996	-0.9909053	-1.025773851	-3.5202258	-0.219358846	-2.1815023	-0.07155751	-0.49923417	0	0.754817	0.175225772	0.9511969
ENSG00000125954	CHURC1-FNTB	16	3	14	q23.3	0	-0.7057797	-0.774947631	-2.6734352	-0.253526825	-2.0650508	-0.077694314	-0.47298735	0	0.26176926	0.161537448	0.92341095
ENSG00000151025	GPR158	16	3	10	p12.1	0	-1.2463282	-1.013411734	-4.0402374	-0.307496468	-3.4901345	0.30926051	0.8028982	0.344348391	3.8291667	0.159532487	1.4745501
ENSG00000115318	LOXL3	16	3	2	p13.1	0	-0.40626538	-0.850408605	-3.2476997	-0.284410926	-2.8117046	0.153717339	0.22225483	0.343888474	1.7214634	0.158367677	0.9868586
ENSG00000157680	DGKI	16	3	7	q33	0	0.99680674	-0.207561911	-1.015038	-0.092817844	-1.5511446	0.215403813	0.36022717	0.4898242	2.0791883	0.153046044	1.284337
ENSG00000244242	IFITM10	16	3	11	p15.5	-0.098571704	-1.413511	-0.894259736	-3.250142	-0.193841612	-2.1377947	0	0.14146945	0.087250801	0.52223575	0.152205858	0.73732877
ENSG00000244682	FCGR2C	16	3	1	q23.3	-0.171396045	-2.0485094	-0.65312061	-5.4476466	-0.157956552	-2.8341203	0	-0.14692721	0.28015531	1.6406554	0.148101005	1.3441048
ENSG00000198074	AKR1B10	16	3	7	q33	0	-0.037481982	-0.413673312	-1.7763631	0	-0.9541704	0.385897888	0.19007275	0.463633787	1.6893295	0.140476774	0.8350605
ENSG00000168621	GDNF	16	3	5	p13.2	0	0.05770292	-0.790014587	-3.085524	-0.462430641	-3.5447245	0	-0.006903524	0.567931126	2.3015695	0.137491347	1.2261424
ENSG00000122042	UBL3	16	3	13	q12.3	-0.043540227	-0.6198078	-0.736036219	-2.5240448	-0.15448994	-1.5260186	0	-0.32399705	0.084653995	0.95178527	0.133220836	0.9293755
ENSG00000081189	MEF2C	16	3	5	q14.3	0	-0.69655406	-0.803303547	-3.0409048	-0.144981832	-1.9196858	0	-0.56882423	0.160413863	0.83683103	0.130396788	0.6213326
ENSG00000136267	DGKB	16	3	7	p21.2	0	-1.1607039	-0.67897905	-2.8526785	0	-1.2668613	-0.18185026	-0.6591189	0	0.123458214	0.128632725	1.4205949
ENSG00000123146	ADGRE5	16	3	19	p13.12	0	0.24223348	-0.628123971	-1.8362352	0	-0.27327746	0	-0.38440534	0.174821875	0.7647839	0.127917368	0.8735498
ENSG00000259207	ITGB3	16	3	17	q21.32	0	-0.8031357	-0.975179991	-3.5214367	-0.370968042	-3.0364478	0	-0.22868364	0.120257531	0.7336123	0.102890045	0.82109815
ENSG00000163069	SGCB	16	3	4	q12	0	-0.72442675	-0.651437784	-2.3541489	-0.109721894	-1.3060744	-0.179079114	-0.20231327	0	0.6999478	0.101200491	1.0554959
ENSG00000102302	FGD1	16	3	X	p11.22	0	0.20459701	-0.074822925	-0.2676712	0	-0.15764649	0.555215465	1.129124	0.341304319	1.3070215	0.097587531	0.6230094
ENSG00000204262	COL5A2	16	3	2	q32.2	0	0.06559342	0	-0.49426883	0	-0.5773742	0.846351185	1.9066342	0.532941617	1.9710996	0.089118818	0.9436424
ENSG00000132185	FCRLA	16	3	1	q23.3	-0.038558973	-1.7515134	-1.745637631	-5.8482285	-0.553659917	-4.547958	-0.093681395	-0.792512	0.044152695	0.36665535	0.077366806	0.8995109
ENSG00000170745	KCNS3	16	3	2	p24.2	-0.176901799	-1.9525433	-1.12335544	-4.1030397	-0.27239364	-3.0328262	-0.422297252	-1.0789835	0	-0.73056054	0.018695899	0.5983181
ENSG00000169436	COL22A1	16	3	8	q24.3	0.265436178	2.6080182	0	-0.3566111	-0.179829732	-2.6926692	0.746827757	2.6571844	0.77951139	3.1906407	0	0.56008244
ENSG00000148848	ADAM12	16	3	10	q26.2	0.308556889	2.213112	-0.241386299	-0.9776836	-0.289815673	-3.0698912	0.364347886	0.9946363	0.607728665	2.9385517	0	1.3869282
ENSG00000152952	PLOD2	16	3	3	q24	0.041777131	1.6074125	0	0.41485918	0	-0.79807216	1.342020958	1.3912412	0.596059657	2.1643775	0	0.84619594
ENSG00000134901	KDELC1	16	3	13	q33.1	0	0.22119811	0	-0.26932818	0	-0.59311014	0.796703801	1.3293536	0.417247118	1.7330679	0	1.1399366
ENSG00000110900	TSPAN11	16	3	12	p11.21	0	-0.35332006	-0.731747799	-3.0453544	-0.260947272	-2.9925203	0	-1.7630768	0.334117058	1.5815324	0	1.0607742
ENSG00000143226	FCGR2A	16	3	1	q23.3	-0.171396045	-2.0485094	-1.272430678	-4.5654716	-0.157956552	-2.8341203	0.034817949	0.5384673	0.28015531	1.1945994	0	-0.59340507
ENSG00000184232	OAF	16	3	11	q23.3	-0.083159126	-1.0689179	-0.798060095	-2.806674	-0.13611571	-1.5994989	0	0.519583	0.2702152	1.1883079	0	-0.27176312
ENSG00000172061	LRRC15	16	3	3	q29	0	-0.61397165	-1.2206057	-4.6254973	-0.54169582	-4.460831	0.332774294	0.25864285	0.252525056	1.7719988	0	0.7893161
ENSG00000123610	TNFAIP6	16	3	2	q23.3	0	0.9255159	-0.721636545	-3.051815	-0.112071519	-2.8572154	0	-0.19792327	0.166102249	1.5873975	0	1.1044524
ENSG00000173598	NUDT4	16	3	12	q22	-0.235241357	-1.5378863	-0.785051479	-3.0203438	-0.202473977	-2.103625	0.28131513	0.45608416	0.128149823	1.0756408	0	1.0169125
ENSG00000008196	TFAP2B	16	3	6	p12.3	0	-0.64389473	-0.788861399	-2.9093916	-0.122735491	-2.12885	0.115957032	0.40377924	0.121886909	1.6582189	0	1.5644115
ENSG00000141441	GAREM	16	3	18	q12.1	-0.114964645	-1.1987038	-0.904297266	-3.1707537	-0.108420581	-1.6574422	0.189849651	0.21712442	0.120611326	1.2835606	0	0.4905387
ENSG00000095752	IL11	16	3	19	q13.42	0	0.99323857	-0.17083171	-1.5645912	-0.385487149	-3.5093734	0.161150088	0.663707	0.105760279	1.0608197	0	0.26163
ENSG00000112276	BVES	16	3	6	q21	-0.127215745	-1.5415851	-0.803527299	-2.7832203	-0.287443083	-2.289039	0	0.22949073	0.103484468	0.65798074	0	0.2775962
ENSG00000169991	IFFO2	16	3	1	p36.13	0	-0.926047	-0.757085178	-2.870695	-0.198382043	-2.0557623	0	-0.5745345	0.098619038	0.63585347	0	0.4616355
ENSG00000044524	EPHA3	16	3	3	p11.1	0	0.1845939	-0.291930207	-2.7547326	-0.347472633	-3.4048934	0.251413799	0.97252566	0.090569023	1.2787588	0	-0.59319067
ENSG00000118785	SPP1	16	3	4	q22.1	0	-1.3650125	-0.953137921	-4.457108	0	-3.2303174	1.003030914	2.1898518	0.072770457	1.2574685	0	-1.6572186
ENSG00000116329	OPRD1	16	3	1	p35.3	0	-0.4166685	-0.330119716	-2.0656323	-0.319951407	-3.392023	0	-0.028910497	0.063776013	0.46063754	0	0.27551973
ENSG00000273291		16	3	3	p22.1	0	-0.34232435	-0.367136867	-3.9927802	-0.431818095	-3.7141755	0	-0.728848	0.046456932	0.36124334	0	0.51849234
ENSG00000240747	KRBOX1	16	3	3	p22.1	0	-0.34232435	-0.890167774	-3.669572	-0.431818095	-3.7141755	0	-0.30872446	0.046456932	0.36124334	0	0.51849234
ENSG00000110080	ST3GAL4	16	3	11	q24.2	0	-0.71881515	-0.622565411	-2.2088943	-0.123094911	-1.3545908	0	-0.40694502	0.033957818	0.31809893	0	0.39444476
ENSG00000082196	C1QTNF3	16	3	5	p13.2	0	0.835468	-0.249847709	-1.5524862	-0.218764655	-2.330665	0.550424249	1.5420893	0	1.9258847	0	-0.37118173
ENSG00000145247	OCIAD2	16	3	4	p11	0	-1.047298	-1.091628547	-4.680741	0	-2.353943	0.402847611	1.102295	0	1.2576332	0	0.3457994
ENSG00000163235	TGFA	16	3	2	p13.3	-0.128429421	-2.516763	-1.52475843	-5.4642425	-0.385281925	-4.1158986	0.266592901	0.661495	0	2.3192503	0	0.15878399
ENSG00000138675	FGF5	16	3	4	q21.21	0	-1.1249316	-0.757491469	-3.0618606	0	-1.5251954	0.166815065	0.4764594	0	1.4215399	0	-0.030405939
ENSG00000153721	CNKSR3	16	3	6	q25.2	0	-0.7903015	-0.628654464	-2.663714	0	-0.887099	0	-0.04554266	0	1.282959	0	0.78380173
ENSG00000151962	RBM46	16	3	4	q32.1	0	-1.0186658	-0.648276551	-2.4809165	0	-1.5722084	0	0.0767388	0	0.056018736	0	-0.31858858
ENSG00000211519	MIR147B	16	3	15	q21.1	0	-0.2760652	-0.651455042	-3.2511334	0	-2.118082	0	-0.25764295	0	1.5709767	0	1.3920945
ENSG00000104219	ZDHHC2	16	3	8	p22	-0.08015978	-1.2290008	-0.653194912	-2.4008656	0	-1.0973183	0	-0.52565783	0	0.4644764	0	0.82310575
ENSG00000204580	DDR1	16	3	6	p21.33	0	-0.29087773	-0.665151387	-2.253022	-0.075910092	-1.2161195	0	-0.42472216	0	-0.5498629	0	0.20996709
ENSG00000165169	DYNLT3	16	3	X	p11.4	0	-0.26205236	-0.709586163	-2.6373553	-0.085127903	-1.4532226	0	-0.35889265	0	0.026585996	0	0.15109551
ENSG00000137393	RNF144B	16	3	6	p22.3	0	-1.319324	-0.731324823	-2.9770107	-0.085439876	-1.9550815	0	-0.1355101	0	0.31344685	0	0.52764076
ENSG00000197321	SVIL	16	3	10	p11.23	0	-0.38728413	-0.631308059	-2.4237714	-0.103463904	-1.5332948	0	0.30994105	0	0.42460126	0	0.17903994
ENSG00000163975	MFI2	16	3	3	q29	0	-1.1756442	-0.701617692	-2.7679877	-0.107814945	-2.074066	0	-0.13658033	0	1.1825416	0	0.9004914
ENSG00000128285	MCHR1	16	3	22	q13.2	0	-0.9920304	-0.67412261	-2.5099366	-0.111426282	-1.5025651	0	0.045114063	0	0.7566235	0	0.5060428
ENSG00000115008	IL1A	16	3	2	q14.1	0	0.078588784	-0.656511528	-3.0969546	-0.121034317	-2.3732796	0	-0.26941752	0	-0.037990253	0	0.32542083
ENSG00000257702	LBX2-AS1	16	3	2	p13.1	0	-1.1354077	-0.624371036	-2.305547	-0.124833883	-1.4738101	0	-0.16401903	0	0.2927378	0	0.4703612
ENSG00000115828	QPCT	16	3	2	p22.2	0	-0.20306484	-0.625080424	-2.707953	-0.177211326	-1.925541	0	0.22478896	0	2.0246208	0	2.015214
ENSG00000133424	LARGE	16	3	22	q12.3	-0.048404038	-1.0517552	-0.880090668	-3.017296	-0.189981661	-1.9680711	0	-0.53915995	0	-0.53971946	0	-0.28911567
ENSG00000114270	COL7A1	16	3	3	p21.31	0	0.095252976	-0.620060815	-2.4575002	-0.203542381	-1.9781818	0	-0.5130271	0	-0.017262196	0	0.3801165
ENSG00000104763	ASAH1	16	3	8	p22	0	-0.42254317	-0.66365689	-2.5244184	-0.211537335	-1.7161275	0	-0.61061484	0	0.32587433	0	0.9029018
ENSG00000090382	LYZ	16	3	12	q15	-0.371864366	-2.7625785	-1.117413532	-4.16395	-0.218410078	-2.6401987	0	-0.0582471	0	0.89351153	0	0.44547403
ENSG00000179104	TMTC2	16	3	12	q21.31	-0.044875033	-1.3509287	-1.340659567	-4.5818195	-0.227112675	-2.6162164	0	0.493892	0	1.0208474	0	0.21111532
ENSG00000134259	NGF	16	3	1	p13.2	0	-0.9361792	-0.681508838	-2.5455425	-0.263641202	-2.160588	0	0.1799037	0	-0.48846307	0	-0.66658366
ENSG00000092758	COL9A3	16	3	20	q13.33	0	-0.98762006	-0.975307805	-3.5548623	-0.267331204	-2.8004074	0	1.003829	0	0.6470461	0	-0.29593864
ENSG00000100302	RASD2	16	3	22	q12.3	0	-0.51908016	-0.546102283	-2.172646	-0.282555313	-2.6651952	0	0.1468628	0	0.3631071	0	-0.20932047
ENSG00000174808	BTC	16	3	4	q13.3	-0.095893475	-2.2864258	-1.326464581	-4.697866	-0.292342785	-3.5418003	0	-0.70348895	0	-1.5176216	0	-0.21742822
ENSG00000183674	LINC00518	16	3	6	p24.3	0	-0.31315973	-0.866688461	-3.1099043	-0.304680673	-3.4665294	0	-0.2589832	0	0.28792417	0	0.57237303
ENSG00000176170	SPHK1	16	3	17	q25.1	0	-0.42335525	-0.769639068	-2.799474	-0.34653554	-2.6652477	0	-0.7585497	0	-0.7161664	0	-0.33186027
ENSG00000121207	LRAT	16	3	4	q32.1	-0.113439978	-1.8434379	-1.70484904	-5.617009	-0.361817145	-3.807851	0	-0.08898193	0	-0.47649145	0	-0.5651542
ENSG00000261115	TMEM178B	16	3	7	q34	0	-0.7885688	-1.30239393	-4.6268387	-0.401724602	-3.5077524	0	-1.2905699	0	-0.29871947	0	1.131061
ENSG00000134827	TCN1	16	3	11	q12.1	0	-0.5445309	-1.177878827	-3.9612453	-0.408945254	-3.5132616	0	-0.21036981	0	-0.015633019	0	0.106442116
ENSG00000247134		16	3	8	p12	0	-1.0559872	-1.577892276	-5.5296903	-0.41117673	-4.119242	0	-0.21079285	0	-0.4338045	0	-0.1128133
ENSG00000237541	HLA-DQA2	16	3	6	p21.32	0	-0.58914727	-1.044390964	-4.6502886	-0.41658842	-4.542808	0	-0.4282985	0	-0.16837893	0	-0.5186242
ENSG00000117586	TNFSF4	16	3	1	q25.1	0	0.20334043	-0.677643907	-3.0824742	-0.419257421	-3.9112465	0	0.2810449	0	0.9433679	0	0.18882902
ENSG00000004846	ABCB5	16	3	7	p21.1	0	-1.5673459	-1.098782742	-4.2748218	-0.487606195	-4.557538	0	0.27065244	0	0.27524856	0	-0.003619133
ENSG00000150893	FREM2	16	3	13	q13.3	0	-0.87512183	-0.581693694	-5.290619	-0.491181329	-4.313736	0	-0.60287887	0	-0.95427585	0	-0.47267807
ENSG00000080573	COL5A3	16	3	19	p13.2	0	-0.2686583	-0.830713299	-3.6481237	-0.496118367	-4.3085675	0	-0.54529345	0	-0.78091156	0	-0.3303682
ENSG00000214776		16	3	12	p13.31	0	-0.90933496	-0.631501213	-5.165883	-0.526839999	-4.2932262	0	-0.48891428	0	0.36200762	0	0.85948014
ENSG00000229391	HLA-DRB6	16	3	6	p21.32	0	-1.1932477	-0.830349464	-4.285013	-0.677883923	-5.3546047	0	-1.3843429	0	-0.8016508	0	-0.64853656
ENSG00000231389	HLA-DPA1	16	3	6	p21.32	0	-1.6096232	-1.747915798	-6.127275	-0.695335307	-5.323521	0	-0.55199385	0	-1.2861383	0	-1.0901698
ENSG00000204287	HLA-DRA	16	3	6	p21.32	0	-1.3810117	-1.619758234	-6.120583	-0.766280159	-6.059741	0	-0.3897139	0	0.035160232	0	-0.085689604
ENSG00000019582	CD74	16	3	5	q33.1	-0.101923298	-1.6533825	-1.609109212	-6.0555024	-0.781188238	-6.1021795	0	-0.3961131	0	-1.0453029	0	-0.9459148
ENSG00000178537	SLC25A20	16	3	3	p21.31	0	0.07753272	-0.68916045	-2.412982	-0.098013228	-1.2519014	-0.034441908	-0.41661578	0	-0.579705	0	-0.24524389
ENSG00000118257	NRP2	16	3	2	q33.3	0	-1.2946454	-1.048489147	-4.0674343	-0.269880322	-2.594311	-0.049770778	-0.70960826	0	2.2555594	0	0.8581596
ENSG00000147027	TMEM47	16	3	X	p21.1	0	0.06642654	-0.624377591	-2.9093447	-0.209209574	-3.1801558	-0.050155261	-0.81640035	0	0.07413446	0	0.77483517
ENSG00000165495	PKNOX2	16	3	11	q24.2	0	-0.5027747	-1.109587498	-4.131178	-0.418291214	-3.4676673	-0.077798293	-0.14586747	0	-1.3826425	0	-0.96482426
ENSG00000257365	FNTB	16	3	14	q23.3	0	-0.7057797	-0.774947631	-2.6734352	-0.253526825	-2.0650508	-0.07839702	-0.1676912	0	0.06800715	0	0.23084745
ENSG00000134612	FOLH1B	16	3	11	q14.3	0	-1.9942179	-0.603478512	-5.172659	-0.272245754	-3.131906	-0.098817443	0.06425659	0	-0.17163768	0	-0.93614167
ENSG00000204252	HLA-DOA	16	3	6	p21.32	-0.070926451	-1.8088142	-1.34531814	-4.857792	-0.481499021	-4.203109	-0.101508389	-0.45639354	0	-0.982272	0	-1.9141612
ENSG00000172020	GAP43	16	3	3	q13.31	0	-1.4209795	-0.605332701	-3.557665	-0.434198689	-4.3979397	-0.125867539	-0.81506056	0	-2.185461	0	-2.3928356
ENSG00000164300	SERINC5	16	3	5	q14.1	0	-0.06858678	-0.661750021	-2.302295	-0.143150488	-1.3740586	-0.16141503	-0.5691346	0	0.064766414	0	-0.26398087
ENSG00000259417	LINC01314	16	3	15	q25.1	0	-1.0291667	-1.059446512	-3.8103456	-0.183260635	-2.6986234	-0.196594971	-1.2393494	0	-0.5452574	0	0.98462075
ENSG00000064300	NGFR	16	3	17	q21.33	0	-1.0264082	-1.528925962	-5.250596	-0.765263929	-5.522454	-0.207154187	-1.1873623	0	-0.92312515	0	-0.51684374
ENSG00000050165	DKK3	16	3	11	p15.3	0	-1.1443849	-0.649604515	-2.4650383	-0.130132943	-1.6079855	-0.224233598	-1.365207	0	-0.65717417	0	0.19131786
ENSG00000162722	TRIM58	16	3	1	q44	0	-1.2161391	-1.217155706	-4.3463273	-0.288216805	-2.9616365	-0.253837126	-0.266074	0	-0.8113252	0	-0.5539333
ENSG00000134532	SOX5	16	3	12	p12.1	0	-1.1296811	-0.908699942	-3.4789996	-0.249197078	-2.8299253	-0.260183743	-0.6967521	0	-1.1990463	0	0.6286755
ENSG00000196126	HLA-DRB1	16	3	6	p21.32	0	-1.1932477	-1.296015759	-4.945259	-0.677883923	-5.3546047	-0.317424832	-1.7957089	0	-0.8016508	0	-0.64853656
ENSG00000198502	HLA-DRB5	16	3	6	p21.32	0	-1.1932477	-1.587567475	-5.8010106	-0.677883923	-5.3546047	-0.317424832	-1.3843429	0	-0.8016508	0	-0.64853656
ENSG00000056558	TRAF1	16	3	9	q33.2	0	-0.7827315	-0.915047182	-3.1441817	-0.130449387	-1.7546186	-0.426806511	-1.2729717	0	-0.5813088	0	0.11544249
ENSG00000187140	FOXD3	16	3	1	p31.3	0	-1.0272131	-0.815445773	-2.936208	-0.589398399	-3.977002	-0.500583965	-1.011125	0	-1.3382431	0	-0.30495474
ENSG00000149260	CAPN5	16	3	11	q13.5	0	-1.1575934	-0.497250831	-2.1489084	-0.168953558	-1.9240333	-0.573027351	-1.2602723	0	-0.71790856	0	-0.040400162
ENSG00000171385	KCND3	16	3	1	p13.2	-0.183472001	-1.6040334	-1.497258645	-5.2021136	-0.753680749	-5.418255	-0.58358299	-0.30855313	0	-1.7174748	0	0.06366415
ENSG00000076706	MCAM	16	3	11	q23.3	0	-1.2571812	-0.836940414	-3.6091654	-0.398319741	-3.7177777	-0.729822263	-1.0394623	0	-1.7660258	0	-1.3640445
ENSG00000198597	ZNF536	16	3	19	q12	-0.202537801	-1.8028542	-1.141249995	-4.35718	-0.414882481	-3.848334	0	-0.4611701	-0.003680683	-2.127535	0	-0.8951869
ENSG00000091129	NRCAM	16	3	7	q31.1	0	-1.1171564	-0.966122216	-3.8298044	-0.294329302	-3.2907596	-0.05213047	-0.115379825	-0.07492133	-1.0665656	0	-0.5652844
ENSG00000164418	GRIK2	16	3	6	q16.3	-0.141065558	-1.1573352	-1.725867142	-5.9086666	-0.679099726	-5.063681	-0.507851829	-0.7509748	-0.082595019	-1.7920505	0	0.15322334
ENSG00000086205	FOLH1	16	3	11	p11.12	-0.170247386	-2.0440955	-1.176395456	-4.365433	-0.272245754	-3.131906	-0.223674387	-0.49000952	-0.113222971	-0.6706638	0	-0.6494544
ENSG00000151892	GFRA1	16	3	10	q25.3	0	-1.4305165	-1.195528908	-4.5087833	-0.315408634	-3.4943805	-0.057544675	-0.34050304	-0.154945183	-1.482365	0	0.80637276
ENSG00000123560	PLP1	16	3	X	q22.2	0	-0.873015	-1.88739073	-7.1390452	-0.818809751	-6.9566936	-0.703707448	-1.938513	-0.156687757	-2.0765452	0	-1.3714699
ENSG00000182240	BACE2	16	3	21	q22.2	0	-0.7453911	-0.926540585	-3.192758	-0.252295525	-2.3505676	-0.364719179	-0.20765913	-0.291364752	-1.4544781	0	-0.5397748
ENSG00000187210	GCNT1	16	3	9	q21.13	-0.152935724	-1.3677943	-0.695999143	-2.6519449	-0.060989039	-1.3951784	0.100449614	0.43601042	0.105267397	0.8843406	-0.065636928	-0.3772201
ENSG00000149212	SESN3	16	3	11	q21	-0.515412238	-3.0698035	-1.463594947	-5.295297	-0.473156219	-4.0934343	0	0.13498415	0	-0.46122816	-0.070353614	-0.55737054
ENSG00000129493	HEATR5A	16	3	14	q12	0	-0.35421097	-0.670812212	-2.4336576	-0.119967152	-1.4459574	-0.129591367	-0.46528652	-0.143581293	-0.71531814	-0.07125421	-0.30277655
ENSG00000171766	GATM	16	3	15	q21.1	-0.368259004	-2.610119	-1.14254867	-4.654361	-0.401914225	-3.9308767	-0.06027205	-1.5210681	-0.485050868	-2.1117108	-0.093342933	-1.0236723
ENSG00000204257	HLA-DMA	16	3	6	p21.32	-0.194994434	-1.7999347	-1.619932808	-5.794041	-0.476221082	-4.4927998	0	-0.5457058	-0.132929649	-1.1377736	-0.10138062	-0.8316942
ENSG00000010810	FYN	16	3	6	q21	0	-0.6640958	-0.663409614	-2.5645006	-0.192933434	-2.0679107	0	-0.39219335	-0.106120661	-0.9343981	-0.10951705	-0.6951528
ENSG00000089041	P2RX7	16	3	12	q24.31	0	-0.96083206	-1.466717054	-5.317131	-0.25318829	-3.3028626	-0.539520063	-0.90969354	-0.351425649	-1.5691434	-0.115065628	-0.5634072
ENSG00000095637	SORBS1	16	3	10	q24.1	-0.180774058	-1.3336079	-1.417921636	-5.2260838	-0.566946517	-4.579327	-0.604827206	-1.8259814	-0.189261675	-2.1056597	-0.147771986	-0.92671055
ENSG00000162618	ADGRL4	16	3	1	p31.1	0	0.20042066	-0.720310099	-6.3004465	-0.754780678	-6.178024	0	-1.0967425	-0.090730478	-1.0487953	-0.188625761	-0.8492128
ENSG00000184486	POU3F2	16	3	6	q16.1	0	-1.1525255	-0.721598559	-3.1151948	-0.424381253	-3.6275496	0	0.05249297	-0.169427824	-1.7732409	-0.324273605	-2.2038383
ENSG00000162631	NTNG1	16	3	1	p13.3	-0.265935472	-1.4521413	-1.118946546	-3.8347964	-0.385431875	-2.8946679	0.001318818	0.26306123	0	0.80877125	-0.667333364	-2.0001073
ENSG00000163638	ADAMTS9	16	3	3	p14.1	0	-1.0816343	-1.107843065	-4.49049	-0.384644249	-3.620713	0.32782801	-0.11339536	-0.390914132	-1.6448163	-0.747891093	-2.3174915
ENSG00000099139	PCSK5	16	3	9	q21.13	0	0.58568543	-0.400449442	-1.7458564	-0.135653649	-1.7750318	0	0.9841116	0	1.0300395	-0.754515371	-2.2782784
ENSG00000258947	TUBB3	17	19	16	q24.3	0	-0.3741227	0	-0.781973	0	0.08075768	0	0.15063874	0	-0.082965635	0.826951118	4.1309066
ENSG00000233670	PIRT	17	19	17	p12	0	0.030454384	0	0.07040263	0	0.037303	-0.323773372	-1.5934627	0	-0.060548086	0.807448495	3.4864564
ENSG00000153820	SPHKAP	17	19	2	q36.3	0	-0.026522364	0	0.09003896	0	0.00978117	-1.011085504	-3.0369167	0	1.2702246	0.783112117	4.3664346
ENSG00000262074	SNORD3B-2	17	19	17	p11.2	0	-0.11081314	0	0.13056934	0	0.2980517	-0.457468669	-3.075042	0	0.8195406	0.760707661	3.9655569
ENSG00000262202		17	19	17	p11.2	0	-0.11081314	0	0.014115532	0	0.2980517	-0.457468669	-3.075042	0	0.8195406	0.760707661	3.9655569
ENSG00000263934	SNORD3A	17	19	17	p11.2	0	-0.11081314	0	0.13056934	0	0.2980517	-0.457468669	-3.075042	0	0.8195406	0.760707661	3.9655569
ENSG00000264940	SNORD3C	17	19	17	p11.2	0	-0.11081314	0	0.13056934	0	0.2980517	-0.457468669	-3.075042	0	0.8195406	0.760707661	3.9655569
ENSG00000265185	SNORD3B-1	17	19	17	p11.2	0	-0.11081314	0	0.014115532	0	0.2980517	-0.457468669	-3.075042	0	0.8195406	0.760707661	3.9655569
ENSG00000277947	SNORD3D	17	19	17	p11.2	0	-0.11081314	0	0.014115532	0	0.2980517	-0.457468669	-3.075042	0	0.8195406	0.760707661	3.9655569
ENSG00000281000	SNORD3D	17	19	17	p11.2	0	-0.11081314	0	0.014115532	0	0.2980517	-0.457468669	-3.075042	0	0.8195406	0.760707661	3.9655569
ENSG00000119900	OGFRL1	17	19	6	q13	0.143663513	1.2024889	0.310020394	1.3115993	0	0.22761403	-0.136273482	-0.887307	0.142492697	1.2889189	0.72600186	2.3992105
ENSG00000125851	PCSK2	17	19	20	p12.1	0	-0.024505613	0	0.23386392	0	-0.06272568	-0.692892252	-2.8976903	0	-1.1149704	0.668024818	3.9659529
ENSG00000143850	PLEKHA6	17	19	1	q32.1	0	-0.022534603	0	0.096724674	0	0.385872	-0.523963237	-1.180822	0	-1.220852	0.653175022	2.9672048
ENSG00000132256	TRIM5	17	19	11	p15.4	0	0.064106956	0	-0.09212768	0	0.1309497	0.148341391	0.31974468	0	-0.6800451	0.63271369	2.8468053
ENSG00000081818	PCDHB4	17	19	5	q31.3	0	-0.39522994	0	-0.4074297	0	-0.1295444	-0.063623017	-0.844167	0	-0.03332569	0.614076487	2.7856112
ENSG00000155886	SLC24A2	17	19	9	p22.1	0	-0.000956988	0	-0.13098027	0	-0.07442805	-0.55675038	-0.22528522	0	0.6802188	0.610664604	2.7966626
ENSG00000184368	MAP7D2	17	19	X	p22.12	0	1.0547844	0	1.4846425	0	0.81858855	0	0.011330269	0	1.0136532	0.608548297	3.118803
ENSG00000138669	PRKG2	17	19	4	q21.21	0	0.10087785	0	0.007550267	0	-0.02079624	0	-0.10735138	0	0.035043407	0.60741953	2.4508052
ENSG00000149646	CNBD2	17	19	20	q11.23	0	-0.4947587	0	-0.1303132	0	0.36116764	-0.406900912	-0.29653788	0	-0.3083059	0.60496143	2.842047
ENSG00000129455	KLK8	17	19	19	q13.41	0	-0.09677007	0	-0.13924815	0	-0.22402343	0	-0.6152267	0	-0.19056383	0.594826243	2.406446
ENSG00000127561	SYNGR3	17	19	16	p13.3	0	0.028329998	0	0.4110933	0	0.2843464	-0.226041369	-0.16339605	0	-0.014160751	0.593665323	2.5650747
ENSG00000168032	ENTPD3	17	19	3	p22.1	0	0.022198493	0.084123695	0.31871334	0	-0.07856968	-0.46407854	-0.32150465	0	-0.12861697	0.591408944	2.665151
ENSG00000186462	NAP1L2	17	19	X	q13.2	0	1.2337933	0.201062556	1.2335057	0	-0.24969932	-0.229082245	-0.858914	0	-0.017447513	0.586410873	3.1340165
ENSG00000143858	SYT2	17	19	1	q32.1	0	-0.07248688	0	-0.040926356	0	0.07303458	0	0.08229307	0	-0.11817976	0.539880124	2.4847522
ENSG00000104112	SCG3	17	19	15	q21.2	0	0.20701487	0	0.69508547	0	-0.032425225	-0.8945694	-0.10179264	0	0.10904153	0.520505674	2.0979998
ENSG00000105409	ATP1A3	17	19	19	q13.2	0	0.014753576	-0.226314602	-0.6930203	0	0.11464336	-0.279975659	-0.16871181	0	-0.16856816	0.519922421	2.1636658
ENSG00000012223	LTF	17	19	3	p21.31	0	-0.018390646	0	0.43590555	0	-0.004660782	0	-0.44868225	0	-0.03998152	0.506042554	2.3156462
ENSG00000162843	WDR64	17	19	1	q43	0	-0.055528402	0	0.026660351	0	0.024824513	0	-1.5741013	0	0.7962271	0.505402366	2.8367045
ENSG00000163082	SGPP2	17	19	2	q36.1	0	-0.040098663	0	-0.029453026	0	-0.007818931	-0.409998216	-0.31766993	0	0.65317047	0.500453141	2.4266484
ENSG00000124507	PACSIN1	17	19	6	p21.31	0	-0.039552707	0	0.0860419	0	-0.15426576	0	-0.013182879	0	-0.095662564	0.498115005	2.2362137
ENSG00000184524	CEND1	17	19	11	p15.5	0	-0.0870093	0	-0.3356879	0	-0.20396505	0	0.07028902	0	0.002759961	0.496554982	2.3627691
ENSG00000162188	GNG3	17	19	11	q12.3	0	0.07100931	0	0.04756304	0	-0.043685474	-0.536678049	-0.08030437	0	0.43268576	0.487764159	2.372355
ENSG00000136929	HEMGN	17	19	9	q22.33	0	0.035544973	0	-0.047713667	0	-0.04804634	0	-0.1441642	0	-0.09224047	0.478488933	1.9099314
ENSG00000162873	KLHDC8A	17	19	1	q32.1	0	-0.16891113	-0.10478876	-0.7804311	0	-0.2873175	-0.203740167	-0.9537365	0	-0.08576007	0.476096184	2.000327
ENSG00000110218	PANX1	17	19	11	q21	0	0.43547058	0	-0.13618879	0	-0.22054619	-0.154626965	-0.3696016	0	-0.17240402	0.469015466	2.2273014
ENSG00000111912	NCOA7	17	19	6	q22.31	0	0.19448408	0	0.95793134	0	0.9644123	0	-0.6141654	0	-0.24164224	0.46617211	2.2835405
ENSG00000144406	UNC80	17	19	2	q34	0	-0.05292808	0	-0.032459497	0	-0.042185817	-0.681812322	-2.3738918	0	0.23525071	0.4405907	2.115522
ENSG00000149516	MS4A3	17	19	11	q12.1	0	0.061954346	0	-0.04428155	0	0.01302535	-0.042127714	-0.103960425	0	-0.10579732	0.433228619	1.8125235
ENSG00000127824	TUBA4A	17	19	2	q35	0	-0.19932841	0	0.42506486	0	0.08587773	0	-0.06741867	0	-0.45644432	0.426351957	1.8866421
ENSG00000143473	KCNH1	17	19	1	q32.2	0	0.14858176	0	-0.056126527	-0.016099672	-0.34901395	-0.096673938	-0.1671134	0	-0.08133513	0.421519457	1.8951505
ENSG00000184305	CCSER1	17	19	4	q22.1	0	-0.10956502	0	0.041232195	0	0.050249573	0	0.10198557	0	0.38052717	0.411467478	1.9231641
ENSG00000168481	LGI3	17	19	8	p21.3	0	-0.109112814	0	0.015716067	0	-0.17481247	-0.143765652	-0.22704922	0	0.000303629	0.410397227	1.832017
ENSG00000110841	PPFIBP1	17	19	12	p11.23	0	0.44631073	0	-0.07943361	0	-0.16538599	-0.281965539	-0.4872174	0	0.24823856	0.403629027	2.0977063
ENSG00000177098	SCN4B	17	19	11	q23.3	0	0.028583458	0.415586401	1.6718861	0	0.38049957	-0.194482855	-1.1700796	0	-0.18226247	0.399374565	2.7116141
ENSG00000145920	CPLX2	17	19	5	q35.2	0	0.08698956	0	-0.11800158	0	-0.040416576	0	-0.1881066	0	-0.078121744	0.398165734	1.5948263
ENSG00000114948	ADAM23	17	19	2	q33.3	0	-0.9007715	-0.435354681	-2.001258	0	-1.02284	-0.364519163	-1.6702572	0	-1.0488108	0.391900849	1.9851234
ENSG00000171612	SLC25A33	17	19	1	p36.22	0	-0.049327068	0	0.11760494	0	0.4200791	-0.134431015	-0.49397513	0.145529589	0.690297	0.383991678	1.3738433
ENSG00000172216	CEBPB	17	19	20	q13.13	0	1.2340865	0	0.79508	0	0.093590386	-0.103106852	-0.88100153	0.251345035	1.3658206	0.380249665	1.2642279
ENSG00000187189	TSPYL4	17	19	6	q22.1	0	-0.038685206	0	0.25652286	0	-0.103588074	0	0.03987277	0	0.32818672	0.379930914	1.7968606
ENSG00000035664	DAPK2	17	19	15	q22.31	0	0.11859627	0	0.14253262	0	0.17657559	-0.591528825	-1.4576359	0	-0.9908268	0.361977628	1.7546716
ENSG00000103740	ACSBG1	17	19	15	q25.1	0	-0.005136537	-0.378896955	-1.3817625	0	-0.37169954	-0.571612999	-1.9807249	0	0.3163742	0.305539552	2.5342534
ENSG00000165322	ARHGAP12	17	19	10	p11.22	0	-0.46506873	-0.413993525	-1.5652663	-0.07709978	-0.9680975	-0.528903776	-1.2521755	0	-1.1793454	0.190683396	1.1495374
ENSG00000143171	RXRG	17	19	1	q23.3	0	-0.17669599	-0.249548459	-1.1870869	0	-0.6674784	-0.565912648	-1.6903572	0	0.1476208	0.156924892	1.2792394
ENSG00000165071	TMEM71	17	19	8	q24.22	-0.213115856	-1.4366608	-0.706962307	-2.568311	0	-0.020397367	-0.354781484	-2.107472	0	-0.5674871	0.127985584	1.2602974
ENSG00000068079	IFI35	17	19	17	q21.31	0	-0.21480086	-0.185775569	-0.7585477	0	0.023948899	-0.531742064	-1.1781647	0	-1.0059465	0.118824518	0.727513
ENSG00000166573	GALR1	17	19	18	q23	0	0.1614164	0.127737324	0.56695616	0	-0.16124958	-0.653218871	-1.944697	0.103726546	0.49656633	0.118315449	1.9363075
ENSG00000106078	COBL	17	19	7	p12.1	0	-1.4481568	-0.371809148	-1.8655316	-0.092783455	-1.5536642	-1.124442151	-2.8868022	0	-1.4147398	0.096858555	0.8675115
ENSG00000110876	SELPLG	17	19	12	q24.11	0	-0.24170157	-0.2116134	-0.9733515	0	-0.37232417	-0.542514296	-1.1476536	0	-0.48768473	0	-0.07600581
ENSG00000102445	KIAA0226L	17	19	13	q14.13	0	-0.7787916	-0.429416073	-1.736962	0	-0.8777259	-0.60585124	-1.5743628	0	-1.4414039	0	0.1587292
ENSG00000007933	FMO3	17	19	1	q24.3	0	0.20176975	0	-0.11870835	0	-0.07352847	-0.776396869	-1.5721484	0	-0.71716714	0	1.5983833
ENSG00000159713	TPPP3	17	19	16	q22.1	0	-0.049004637	0	-0.20991732	0	-0.18405363	-0.910209169	-1.7356526	-0.062641129	-0.8705786	0	1.0773994
ENSG00000163106	HPGDS	17	19	4	q22.3	0	0.015035114	0	0.002076259	0	-0.1728069	-0.597381685	-1.2812548	-0.062940193	-0.7393044	0	1.475315
ENSG00000124942	AHNAK	17	19	11	q12.3	0	-0.29142183	0	-0.9035747	0	-0.43338114	-0.536173953	-1.2394931	-0.081741922	-1.2936249	0	0.9152138
ENSG00000152642	GPD1L	17	19	3	p22.3	0	-0.6347179	0	-0.598855	0	-0.2446191	-0.61181898	-1.5953987	-0.083403146	-1.0426263	0	0.3017668
ENSG00000163513	TGFBR2	17	19	3	p24.1	-0.131525257	-0.9145779	-0.478995359	-2.078454	-0.039925747	-1.0289055	-0.909237911	-1.6629188	-0.150361741	-1.1600782	0	0.3834605
ENSG00000148180	GSN	17	19	9	q33.2	0	-0.30211014	-0.439971389	-2.0034666	0	-1.0750346	-1.895705526	-2.583577	-0.24487821	-1.9636413	0	0.75966406
ENSG00000101347	SAMHD1	17	19	20	q11.23	-0.282866167	-1.4819062	-0.355956352	-1.5328575	0	0.040229388	-0.831925021	-2.240815	-0.49330015	-1.9518212	0	0.2890802
ENSG00000134121	CHL1	17	19	3	p26.3	0	-1.3009169	-0.55066427	-2.4676478	-0.066466694	-2.261901	-1.9362995	-3.3600829	-0.594419531	-3.2267604	0	-0.6734654
ENSG00000021300	PLEKHB1	17	19	11	q13.4	0	-1.6894642	-0.861010232	-3.1085124	-0.217128521	-2.4197333	-1.662777934	-3.1263773	-0.623892908	-2.6750672	0	-0.42148328
ENSG00000175785	PRIMA1	17	19	14	q32.12	0	-2.3675988	-0.577223731	-3.095597	0	-1.1934631	-0.713835714	-2.4825814	-0.666144766	-2.5999413	0	-0.21815
ENSG00000187957	DNER	18	19	2	q36.3	0	0.8941377	0.643321523	2.8319604	0.162843229	2.3219736	0	1.5681827	0.420307281	2.0722916	0.922950531	3.5947015
ENSG00000016082	ISL1	18	19	5	q11.1	0	-0.04346356	0.84483577	3.2733738	0.599202074	3.7413294	0.364296717	1.8159584	1.14212973	4.3817725	0.810157348	4.5834603
ENSG00000152192	POU4F1	18	19	13	q31.1	0	-0.38630146	0.860415744	3.3142695	0.184649235	1.95733	0.335283138	0.7964746	0.678205048	2.8443635	0.760995845	3.2856596
ENSG00000147676	MAL2	18	19	8	q24.12	0	-0.22468023	0.540093668	3.2336586	0	2.066721	-0.435343363	-0.66542375	0.301101316	1.3231593	0.709252868	3.5476632
ENSG00000174469	CNTNAP2	18	19	7	q35	0	0.12814793	0.440208881	2.2491329	0.205310334	2.5317178	0	0.11186825	0.38004353	2.5963678	0.700117604	3.8137836
ENSG00000148798	INA	18	19	10	q24.33	0	0.5983462	0.829862088	3.465376	0.20822167	2.239428	-0.08638572	-0.053405404	0.630208545	2.0574808	0.688353672	2.840881
ENSG00000074211	PPP2R2C	18	19	4	p16.1	0	0.08296211	0.383840202	2.4486148	0.159145283	3.0017424	0	0.2710833	0	0.8154012	0.671441852	3.0158
ENSG00000089225	TBX5	18	19	12	q24.21	0	1.0821605	1.027412184	3.8168087	0.213783439	2.92287	0	0.3617447	0.790699141	5.8029814	0.656473257	4.065186
ENSG00000152092	ASTN1	18	19	1	q25.2	0	0.44347507	0.615550145	3.0068934	0.187381711	2.8699448	0.366521009	1.5694076	1.083425508	4.5495768	0.64842096	3.7165084
ENSG00000157152	SYN2	18	19	3	p25.2	0	-0.12712805	0.167617871	1.3257875	0.173157293	2.0625284	0	0.26783517	0.243598255	1.6270398	0.61940823	2.96562
ENSG00000129682	FGF13	18	19	X	q27.1	0	-0.29413486	0.842421288	3.368301	0	1.2351475	0	0.7311267	0	1.4851574	0.609572441	2.789485
ENSG00000006432	MAP3K9	18	19	14	q24.2	0	-0.13961993	0.561489085	2.3090804	0.416211283	3.011772	0	0.23070885	0.513769195	1.8217748	0.550736304	2.5269034
ENSG00000154118	JPH3	18	19	16	q24.2	0	-0.019400997	0.470189911	2.2385314	0.18800456	2.1048572	0.217394171	0.45006403	0.477092257	1.9166636	0.471987166	2.2385492
ENSG00000171517	LPAR3	18	19	1	p22.3	0	-0.15035541	0.361951309	2.056134	0.511884087	3.1721628	0	0.014894525	0.52056846	1.8110164	0.470841069	2.190706
ENSG00000107295	SH3GL2	18	19	9	p22.2	0	0.16923502	0.624481668	2.8933914	0	1.221796	0.108777734	0.23986556	0.188518117	1.8735927	0.46618623	2.3744042
ENSG00000015475	BID	18	19	22	q11.21	0	0.49079517	0.165419636	1.1818109	0	0.86549956	0	-0.06710998	0.39313856	1.6999143	0.464147667	1.6542321
ENSG00000155974	GRIP1	18	19	12	q14.3	0	-0.17346598	0.503345121	2.2510965	0.143444325	1.7157742	0	0.48457938	0.275883816	1.9549533	0.448842498	2.4180098
ENSG00000132661	NXT1	18	19	20	p11.21	0	-0.055357516	0.244155208	1.1791853	0	0.6559232	0.182677561	0.48943004	0.423226146	1.6257598	0.423850743	1.1765283
ENSG00000141576	RNF157	18	19	17	q25.1	0	0.25611597	0	1.1962277	0	1.0146201	-0.071439206	-0.5911887	0.294613088	1.244311	0.413018833	1.9211513
ENSG00000164898	C7orf55	18	19	7	q34	0	-0.09010927	0	0.7980697	0	1.0854125	0	-0.39033207	0.246581377	2.07559	0.403446458	2.0689704
ENSG00000269955	LUC7L2	18	19	7	q34	0	-0.09010927	0	0.9984977	0	1.0854125	0	-0.0827681	0.246581377	2.07559	0.403446458	2.0689704
ENSG00000175175	PPM1E	18	19	17	q22	0	0.02574334	0.486766552	2.834786	0.130564442	2.5497699	0	0.05688057	0.259839133	1.4150862	0.400100155	2.1477425
ENSG00000173404	INSM1	18	19	20	p11.23	0	0.008431732	0.416791315	1.6976266	0	0.54005283	0	0.046793327	0.420261074	1.4046756	0.390175766	1.6594882
ENSG00000197977	ELOVL2	18	19	6	p24.2	0	0.036956683	0.222262971	1.9372796	0.187015089	2.9540787	-0.107226666	-0.1498986	0.530549974	2.2419407	0.371956496	2.6872675
ENSG00000267742	FAM60CP	18	19	18	q21.32	0	0.3839476	0.420031921	1.6062309	0.270319317	1.7025504	0.160115055	0.679352	0.203695031	1.866648	0.322247924	1.7437962
ENSG00000110881	ASIC1	18	19	12	q13.12	0	0.5452859	0.402200861	1.7854514	0.095596924	1.3889893	0	0.33841503	0.506356355	1.9340832	0.29362479	1.8880059
ENSG00000266094	RASSF5	18	19	1	q32.1	0	0.18149146	0.565642964	2.038061	0.233494664	1.522351	-0.063021709	-0.32922924	0.188335717	0.9559303	0.28760305	1.5309689
ENSG00000137198	GMPR	18	19	6	p22.3	0	0.21041729	0.359438332	1.3415383	0.258644629	1.5974475	0	-0.37405398	0.181237459	0.83030146	0.188483104	1.2004445
ENSG00000144619	CNTN4	18	19	3	p26.3	-0.431402081	-2.409142	0	-0.31378123	0	0.41083652	-0.124001099	-1.1346123	0	-0.0399762	0.180658254	1.4175496
ENSG00000101203	COL20A1	19	18	20	q13.33	0	0.000915607	0	0.96596473	0	-0.0593665	-0.431579521	-2.0422013	0.261999675	1.6987079	1.087895997	3.813773
ENSG00000166448	TMEM130	19	18	7	q22.1	0	-0.027869286	0.483243489	1.6608117	0	0.19876578	0	0.106722765	0.607785307	2.1982512	0.725127322	3.2211359
ENSG00000104327	CALB1	19	18	8	q21.3	0	-0.105652615	0.439300177	1.5534397	0	0.1935023	0	0.04005705	0.300187776	1.4702389	0.623380027	2.928005
ENSG00000185742	C11orf87	19	18	11	q22.3	0	0.3816591	0.457317618	2.3657727	0	0.4358495	0	0.23632729	0.788057256	2.9730208	0.622108229	2.908926
ENSG00000152969	JAKMIP1	19	18	4	p16.1	0	-0.37020615	0.202428768	0.65212905	0	0.10599009	-0.394851708	-0.20691472	0.177024827	0.93685454	0.593316413	2.7481403
ENSG00000100285	NEFH	19	18	22	q12.2	0	0.13528849	0.774011291	3.3779933	0	1.0976695	0	0.7540434	0	1.1544476	0.592961552	3.1923892
ENSG00000107105	ELAVL2	19	18	9	p21.3	0	0.37026405	0.496789214	2.1606245	0	0.8610249	0	0.047063872	0	1.5226835	0.576796261	3.288968
ENSG00000163032	VSNL1	19	18	2	p24.2	0	0.14774504	0.42254605	2.0126674	0	0.60338855	0	0.9938038	0.305588102	1.7463431	0.560290508	2.781259
ENSG00000206557	TRIM71	19	18	3	p22.3	0	0.14735687	0.163535217	0.8916911	0	0.38331735	0	-0.86014533	0.096620863	1.7637274	0.551276022	3.2452412
ENSG00000089199	CHGB	19	18	20	p12.3	0	0.08208721	0.637878305	2.4592865	0	0.30784258	0	0.2686864	0.201944204	1.3900532	0.535871713	2.5532625
ENSG00000177519	RPRM	19	18	2	q23.3	0	0.029860612	0.192036719	1.1616924	0.01631833	0.5942448	0	0.29321066	0.317812355	1.3432924	0.535388405	2.3521745
ENSG00000198673	FAM19A2	19	18	12	q14.1	0	0.8571175	0	1.4325916	0	-0.023761123	0	0.20398612	0.281852072	1.7174841	0.522268832	2.879405
ENSG00000112419	PHACTR2	19	18	6	q24.2	0	0.46443665	0.198124303	1.0059495	0	0.12947232	-0.051055393	-0.72310406	0	1.9356177	0.518026927	1.4967505
ENSG00000242173	ARHGDIG	19	18	16	p13.3	0	0.140176	0.198214772	0.7666565	0	-0.028377831	-0.229226886	-0.36762124	0.261105248	1.2622491	0.477032833	2.2288928
ENSG00000179542	SLITRK4	19	18	X	q27.3	0	0.8769147	0.753624161	3.268264	0	0.53625834	-0.270254882	-1.8654894	0.2153037	0.93208426	0.474376794	3.1789815
ENSG00000196353	CPNE4	19	18	3	q22.1	0	0.059507765	0.19839468	0.8486936	0	0.12549533	-0.275814092	-0.15702446	0.186245792	1.3566842	0.46115756	2.679233
ENSG00000141668	CBLN2	19	18	18	q22.3	0	1.0323143	0.285367437	2.7197492	0	1.0490378	0.197062498	0.68124586	0.535217837	2.9860075	0.455980335	2.5531716
ENSG00000174460	ZCCHC12	19	18	X	q24	0	-0.10693893	0.178711889	0.6354127	0	0.1094886	0	0.13091302	0.187407884	0.8381833	0.455596614	2.025516
ENSG00000165731	RET	19	18	10	q11.21	0	-0.12174659	0.129029791	0.758386	0	0.33791742	0	-0.040152647	0.254952179	1.1502757	0.453168425	2.9407806
ENSG00000177181	RIMKLA	19	18	1	p34.2	0	-0.12263364	0.518427598	1.769448	0	0.020414133	-0.344152159	-0.40072596	0	-0.13690625	0.45055618	2.2334871
ENSG00000196361	ELAVL3	19	18	19	p13.2	0	0.116816886	0.498261977	1.8644654	0	0.36851978	0	0.30091512	0.1822143	1.011896	0.447122131	2.2055752
ENSG00000144278	GALNT13	19	18	2	q23.3	0	0.32194954	0.489834556	2.115229	0	0.19633359	-0.143314191	-0.42631575	0.268645976	1.1286849	0.446653635	2.4690688
ENSG00000124194	GDAP1L1	19	18	20	q13.12	0	0.03255023	0.193523335	0.7581827	0	0.05603504	0	-0.055862665	0.310705879	1.1139498	0.41377136	1.7842001
ENSG00000122025	FLT3	19	18	13	q12.2	0	-0.038375057	0.394310214	1.4357673	0	0.15434836	-0.114806864	-0.27515116	0.312674974	1.1384025	0.409331687	1.7224326
ENSG00000179331	RAB39A	19	18	11	q22.3	0	-0.1941601	0.336442697	1.3299588	0	0.4223715	0	0.04744884	0.196121592	0.884622	0.398958803	1.842303
ENSG00000102924	CBLN1	19	18	16	q12.1	0	-0.04039315	0.479996967	1.6697147	0	0.16316228	0	-0.10807422	0	-0.3631216	0.397597101	2.0727847
ENSG00000174145	NWD2	19	18	4	p14	0	0.039809536	0	0.7285596	0	0.040449474	-0.097239265	-0.6872507	0.342754284	1.245524	0.396668931	1.8088678
ENSG00000197991	PCDH20	20	21	13	q21.2	0	-1.2605132	-0.972379674	-3.8846905	-0.360311613	-3.182539	-1.215200944	-2.1002197	0.279054629	1.8801988	1.293549032	4.4682403
ENSG00000280165	PCDH20	20	21	13	q21.2	0	-1.2605132	-0.972379674	-3.8846905	-0.360311613	-3.182539	-1.215200944	-2.1002197	0.279054629	1.8801988	1.293549032	4.4682403
ENSG00000137203	TFAP2A	20	21	6	p24.3	0	-0.83234626	-0.597579421	-2.4220953	-0.068787789	-1.8261951	0.50082778	0.40647867	0.91583776	4.8866577	1.20893645	4.0759096
ENSG00000175352	NRIP3	20	21	11	p15.4	0	0.4640616	0	0.92895967	0	0.35256052	0.469210735	1.6625937	0.878343748	3.2462454	0.98482076	3.8637033
ENSG00000144369	FAM171B	20	21	2	q32.1	0.070400507	1.2353086	0.214639989	0.8947644	0	-0.014470421	0.243909995	0.7500241	0.836535155	3.266853	0.850973426	3.0979893
ENSG00000110680	CALCA	20	21	11	p15.2	0	0.010790473	0.08389413	0.36254194	0	0.12493163	-0.588034128	-0.17891784	0.23015264	1.2693939	0.830037859	3.495292
ENSG00000087510	TFAP2C	20	21	20	q13.31	0	0.5120514	0	0.4613706	0	0.14340287	0	-0.19606626	0.548231533	2.639667	0.813155565	4.602768
ENSG00000118276	B4GALT6	20	21	18	q12.1	0	-0.16859306	0	-0.63513494	0	-1.1711059	0	-0.1828046	0.083525436	1.6312335	0.811459543	2.236644
ENSG00000196132	MYT1	20	21	20	q13.33	0	-0.07059952	0.167873545	0.8157716	0	0.4493772	0.126256242	0.1276457	0.801052787	2.904317	0.805486523	4.188558
ENSG00000144285	SCN1A	20	21	2	q24.3	0	0.005080393	0	0.12956524	0	0.15817809	0	0.15192357	0.512673648	2.3793223	0.799268906	3.8883643
ENSG00000114200	BCHE	20	21	3	q26.1	0	1.0410385	0	1.0863924	0	0.18215737	0	-0.94128716	0	3.5649884	0.780890711	4.3696055
ENSG00000162374	ELAVL4	20	21	1	p33	0	-0.03763835	0	0.18685797	0	0.21582398	0	0.713373	0.48976781	3.1975927	0.778615559	3.919493
ENSG00000091664	SLC17A6	20	21	11	p14.3	0	-0.33391953	0	-0.067916825	0	0.16522557	0	-5.98384E-05	0.529583143	1.9226907	0.77720313	3.8889353
ENSG00000163618	CADPS	20	21	3	p14.2	0.076528407	1.8629862	0.271601774	1.5554625	0	-0.43006146	0	0.69030887	0.558560217	2.7526445	0.773015416	3.6660573
ENSG00000171951	SCG2	20	21	2	q36.1	0	0.5310133	0.252119457	0.38961437	0	-1.5195048	0.442705442	1.0824618	0.989765913	3.755283	0.762758139	3.7213151
ENSG00000163630	SYNPR	20	21	3	p14.2	0	0.10453675	0.165031604	0.73562086	0	0.16539352	0	-0.12773368	0.509755206	2.400428	0.737284503	3.6101508
ENSG00000163377	FAM19A4	20	21	3	p14.1	0	-0.009340737	0.28948558	1.1805043	0	0.25301677	0	0.68804634	0.598257002	2.3152447	0.734179331	3.1353226
ENSG00000128482	RNF112	20	21	17	p11.2	0	-0.08502444	0	-0.47117278	0	-0.04106614	0	0.32003582	0.492129029	1.7361838	0.730550073	2.8953319
ENSG00000022355	GABRA1	20	21	5	q34	0	-0.040818874	0	-0.02321576	0	-0.21522827	0	-0.081211336	0.469668676	1.9327965	0.727409346	3.439411
ENSG00000014257	ACPP	20	21	3	q22.1	0	-0.12993023	0	0.16932216	0	0.29694363	0	-0.13304412	0.521362551	2.529529	0.722096401	3.2973838
ENSG00000122733	PHF24	20	21	9	p13.3	-0.244850577	-1.7165498	-0.507206585	-1.9543871	0	-0.47668076	-0.258071236	-0.7420772	0	-0.64288354	0.711598124	2.9891648
ENSG00000158710	TAGLN2	20	21	1	q23.2	0	-0.002615068	0	-0.27693936	0	-0.21357797	0	-0.59715587	0.692507232	2.7252877	0.711005428	2.4140196
ENSG00000133636	NTS	20	21	12	q21.31	0	0.13588266	0	0.7462759	0	0.08478405	0	0.10079594	0.4717607	2.0043588	0.695461586	3.0795887
ENSG00000148408	CACNA1B	20	21	9	q34.3	0	0.040884707	0.178572453	0.83738124	0	0.076172926	0	0.41689503	0.418190537	1.7674813	0.695046009	3.063273
ENSG00000152214	RIT2	20	21	18	q12.3	0	-0.07032007	0	-0.1038654	0	-0.016321894	0	0.010803477	0.353497854	1.286439	0.68497963	2.9580128
ENSG00000145244	CORIN	20	21	4	p12	0	0.64634395	0	0.6579516	0	-0.41253105	0	0.9805702	0	1.7758684	0.679977913	3.2282736
ENSG00000134216	CHIA	20	21	1	p13.2	0	0.05454206	0	-0.001316562	0	0.017881842	0	-0.08928781	0.833301082	3.3927817	0.673967555	3.1045573
ENSG00000244405	ETV5	20	21	3	q27.2	0	0.6167345	0	0.31594113	0	-0.3603838	0	0.034518868	0.652030291	2.4118667	0.67207349	1.945653
ENSG00000078328	RBFOX1	20	21	16	p13.3	0	-0.08196785	0.210505019	0.8407379	0	0.1672234	0	0.17540014	0.215177418	1.5343399	0.660876311	2.9453368
ENSG00000114279	FGF12	20	21	3	q29	-0.425711202	-2.56499	-0.539464977	-2.3908231	0	-0.7306097	0	-0.08540692	0.31870076	1.9503199	0.658163115	3.6436212
ENSG00000157193	LRP8	20	21	1	p32.3	0	-0.113272734	-0.184390884	-0.83945936	0	-0.6492301	0	0.29421422	0.568722155	2.3861504	0.656942248	2.3585696
ENSG00000103034	NDRG4	20	21	16	q21	-0.097911513	-1.2757442	-0.120673632	-1.0861351	0	-0.8472883	-0.441428103	-0.055340897	0.201275924	1.0338588	0.655582243	2.7655313
ENSG00000188191	PRKAR1B	20	21	7	p22.3	0	0.16537787	0	-0.033854004	0	-0.47989702	0	0.18524873	0.510407433	2.071273	0.653930761	2.7979372
ENSG00000171189	GRIK1	20	21	21	q21.3	0	0.06721997	0	-0.035059873	0	-0.020663103	0	0.4449619	0.411975051	1.6054368	0.653572243	2.887146
ENSG00000130540	SULT4A1	20	21	22	q13.31	0	0.2273155	0.162367651	1.010403	0.019648945	0.8428164	0.118208186	0.4472211	0.432849066	1.6922097	0.652523942	3.0932844
ENSG00000171450	CDK5R2	20	21	2	q35	0	0.07082841	0	0.20424229	0	0.7536574	0.155623436	0.0364209	0.483696112	1.8854476	0.650091031	3.0058274
ENSG00000002746	HECW1	20	21	7	p14.1	0	-0.06668767	0	0.23579316	0	0.038809054	-0.269544156	-0.25236133	0.422403044	1.7572546	0.649254332	2.834065
ENSG00000185149	NPY2R	20	21	4	q32.1	0	-0.119334966	0	0.13584523	0	0.10200659	0	0.006861045	0.531203329	1.9535029	0.644307612	2.7901578
ENSG00000167281	RBFOX3	20	21	17	q25.3	0	-0.08048865	0	-0.05199995	0	-0.036094494	0	0.20202994	0.418827121	1.6644816	0.642954305	2.9369004
ENSG00000113327	GABRG2	20	21	5	q34	0	0.041792933	0	-0.008345009	0	0.034751955	-0.3621754	-0.11126481	0.35230706	1.3988186	0.639127346	2.9172385
ENSG00000081842	PCDHA6	20	21	5	q31.3	0	-0.5388965	0	0.37945035	0	0.39499724	0	0.59332484	0.198303586	1.9328334	0.638437237	3.0265708
ENSG00000204962	PCDHA8	20	21	5	q31.3	0	-0.5388965	0	0.37945035	0	0.39499724	0	0.57216847	0.198303586	1.9328334	0.638437237	3.0265708
ENSG00000204963	PCDHA7	20	21	5	q31.3	0	-0.5388965	0	0.37945035	0	0.39499724	0	0.3105683	0.198303586	1.9328334	0.638437237	3.0265708
ENSG00000204965	PCDHA5	20	21	5	q31.3	0	-0.5388965	0	0.37945035	0	0.39499724	0	0.37658143	0.198303586	1.9328334	0.638437237	3.0265708
ENSG00000204967	PCDHA4	20	21	5	q31.3	0	-0.5388965	0	0.37945035	0	0.39499724	0	0.3105683	0.198303586	1.9328334	0.638437237	3.0265708
ENSG00000204969	PCDHA2	20	21	5	q31.3	0	-0.5388965	0	0.37945035	0	0.39499724	0	0.3105683	0.198303586	1.9328334	0.638437237	3.0265708
ENSG00000204970	PCDHA1	20	21	5	q31.3	0	-0.5388965	0	0.37945035	0	0.39499724	0	0.3105683	0.198303586	1.9328334	0.638437237	3.0265708
ENSG00000239389	PCDHA13	20	21	5	q31.3	0	-0.5388965	0	0.37945035	0	0.39499724	0	0.3105683	0.198303586	1.9328334	0.638437237	3.0265708
ENSG00000243232	PCDHAC2	20	21	5	q31.3	0	-0.5388965	0	0.37945035	0	0.39499724	0	0.20709912	0.198303586	1.9328334	0.638437237	3.0265708
ENSG00000248383	PCDHAC1	20	21	5	q31.3	0	-0.5388965	0	0.37945035	0	0.39499724	0	0.3105683	0.198303586	1.9328334	0.638437237	3.0265708
ENSG00000249158	PCDHA11	20	21	5	q31.3	0	-0.5388965	0	0.37945035	0	0.39499724	0	0.3105683	0.198303586	1.9328334	0.638437237	3.0265708
ENSG00000250120	PCDHA10	20	21	5	q31.3	0	-0.5388965	0	0.37945035	0	0.39499724	0	0.3105683	0.198303586	1.9328334	0.638437237	3.0265708
ENSG00000251664	PCDHA12	20	21	5	q31.3	0	-0.5388965	0	0.37945035	0	0.39499724	0	0.3105683	0.198303586	1.9328334	0.638437237	3.0265708
ENSG00000255408	PCDHA3	20	21	5	q31.3	0	-0.5388965	0	0.37945035	0	0.39499724	0	0.38515362	0.198303586	1.9328334	0.638437237	3.0265708
ENSG00000008056	SYN1	20	21	X	p11.23	0	-0.014877874	0	-0.30868164	0	-0.26620176	-0.223491835	-0.19693723	0.427716283	1.6238049	0.62607617	2.7045963
ENSG00000180176	TH	20	21	11	p15.5	0	-0.04257799	0	-0.007560881	0	0.019567534	0	0.13375519	0.618520228	2.0015564	0.614196152	2.4860673
ENSG00000150672	DLG2	20	21	11	q14.1	0	0.06375533	0	0.1714724	0	0.030942533	0	0.3063584	0.200092426	1.479967	0.613469442	2.7952678
ENSG00000115263	GCG	20	21	2	q24.2	0	-0.10665724	0	0.21835223	0	0.21189812	0.465557842	0.3228656	0.387923027	1.9395856	0.611459822	2.586529
ENSG00000111728	ST8SIA1	20	21	12	p12.1	0	0.3936964	0	0.14122087	0	-0.18446365	-0.260955963	-0.43453985	0.319072951	2.2928727	0.606790516	3.794914
ENSG00000168348	INSM2	20	21	14	q13.2	0	-0.15007724	0	-0.04503724	0	0.091304295	0	0.15296692	0.269151259	1.3057123	0.596427071	2.7334127
ENSG00000128645	HOXD1	20	21	2	q31.1	0	0.18370673	0.204460782	0.95221555	0	0.02022061	0	0.14287236	0.370097857	1.3633726	0.590257344	2.669974
ENSG00000151320	AKAP6	20	21	14	q12	-0.026432879	-0.69798726	-0.355511986	-1.4213196	0	-0.221064	-0.095669168	-0.28648362	0	-0.6517138	0.587295402	2.6163812
ENSG00000182118	FAM89A	20	21	1	q42.2	0	-0.11643207	0	-0.1694333	0	0.084750235	0	0.27084166	0.39337243	2.028255	0.579062718	2.6811197
ENSG00000186487	MYT1L	20	21	2	p25.3	0	0.07852353	0	0.031010829	0	0.024855182	0	0.13250035	0.461808507	1.6202174	0.570356745	2.6170983
ENSG00000196277	GRM7	20	21	3	p26.1	0	-0.10015668	0	0.028475437	0	0.20795488	0	-0.07605995	0.259720235	1.3906257	0.567905272	2.9596791
ENSG00000175497	DPP10	20	21	2	q14.1	0	-0.010462936	0.163771914	0.84564245	0	0.3648996	-0.23513241	-0.08529598	0.441659414	1.9867985	0.565767769	2.6834953
ENSG00000164326	CARTPT	20	21	5	q13.2	0	-0.0446137	0	0.20076557	0	0.09986161	-0.244565877	-0.08180717	0.409000492	1.4294099	0.563934055	2.7412922
ENSG00000197106	SLC6A17	20	21	1	p13.3	0	0.0679401	0	0.12934205	0	0.12812388	0	0.1390175	0.372575083	1.3935797	0.561169116	2.572593
ENSG00000167815	PRDX2	20	21	19	p13.13	0	-0.06654811	-0.286940095	-0.8513498	0	0.1844867	0	0.6086724	0.503344531	1.8794948	0.560223884	2.2931964
ENSG00000133858	ZFC3H1	20	21	12	q21.1	0	-0.15789406	0	-0.20237398	0	0.053877383	-0.197287538	-0.25166476	0	1.0363857	0.556738938	3.2124639
ENSG00000166736	HTR3A	20	21	11	q23.2	0	-0.007529154	0	-0.019121204	0	-0.042312887	0	0.079212755	0.386701938	1.3973261	0.552971704	2.5320737
ENSG00000005381	MPO	20	21	17	q22	0	0.020121578	0	-0.06246476	0	-0.22925673	0	0.06570621	0.721253787	2.508011	0.54469268	2.3918493
ENSG00000151615	POU4F2	20	21	4	q31.22	0	0.181763	0	0.17830035	0	-0.13714615	0	0.09448299	0.279337279	1.5366901	0.541834881	2.7369735
ENSG00000160013	PTGIR	20	21	19	q13.32	0	0.38055813	0	-0.30419543	0	-0.18855476	0	0.08070746	0.266335397	1.2156962	0.541206087	2.1585772
ENSG00000069482	GAL	20	21	11	q13.2	0	0.22826616	0	-0.40772268	0	-0.25919524	0	-0.1346514	0.479698871	1.8147181	0.540531505	2.4621491
ENSG00000100505	TRIM9	20	21	14	q22.1	0	-0.803744	-0.358968512	-1.6793655	0	-1.0289817	-0.545348024	-0.7887848	0	-0.06473277	0.540139524	2.4964783
ENSG00000067715	SYT1	20	21	12	q21.2	0	0.31642532	0.209925052	0.5850977	0	-0.8644357	0	0.27424097	0.41399172	1.7763335	0.53685589	2.4733448
ENSG00000113742	CPEB4	20	21	5	q35.2	0	0.16837794	0	-0.14538704	0	-0.6044779	0	-0.36551827	0.280780754	2.317043	0.534508682	2.6057725
ENSG00000148600	CDHR1	20	21	10	q23.1	0	-0.041253697	0	-0.022329286	0	-0.039067797	-0.113183499	-0.43252048	0.368366426	1.310045	0.524304516	2.579846
ENSG00000017260	ATP2C1	20	21	3	q22.1	0	0.16641517	0	-0.21467993	0	-0.11893989	0	0.37799358	0.586810078	2.1562047	0.523253541	2.0859554
ENSG00000198363	ASPH	20	21	8	q12.3	0	0.61458194	0	0.28987187	0	0.30282688	0.19006177	0.3472296	0.380034367	2.1592555	0.520729583	2.4398854
ENSG00000151917	BEND6	20	21	6	p12.1	0	0.7098051	0	-0.11386749	0	-0.84107536	0	0.20124537	0.524571166	2.5870771	0.519694843	2.8723521
ENSG00000166206	GABRB3	20	21	15	q12	0	-0.028740583	0.527409872	2.0658271	0	0.48446646	0	0.18037513	0.355351676	3.1806567	0.516966058	3.214789
ENSG00000171150	SOCS5	20	21	2	p21	0.190219545	1.4616498	0.242798395	1.1266019	0	0.36648044	0.113468191	0.59279853	0.611057368	2.3034673	0.515920073	1.8020897
ENSG00000165973	NELL1	20	21	11	p15.1	0	-0.050910033	0.182854671	0.92333466	0	0.6335619	0	0.16403165	0.349327987	2.203046	0.51460061	2.7030618
ENSG00000100884	CPNE6	20	21	14	q11.2	0	0.056452736	0	-0.030942678	0	-0.07982722	0	-0.02888041	0.424696108	1.5602797	0.513868407	2.5171127
ENSG00000147655	RSPO2	20	21	8	q23.1	0	-0.2283867	0	0.24274868	0	0.25872946	0	0.5219643	0.308141826	1.6152112	0.506086186	2.5646622
ENSG00000009694	TENM1	20	21	X	q25	0	0.044061895	0	0.1604576	0	0.28909862	0.283702537	0.53292936	0	1.5713063	0.497582787	2.2645614
ENSG00000170889	RPS9	20	21	19	q13.42	0	0.16531746	0.063786971	0.7505069	0.06382059	0.57957625	0	0.28198868	0.623028331	2.258825	0.496163786	2.2152495
ENSG00000114978	MOB1A	20	21	2	p13.1	0	-0.30473608	-0.079461074	-0.83732325	0	-0.6161721	0	-0.20022632	0.318332834	2.2788873	0.496065769	2.222799
ENSG00000145506	NKD2	20	21	5	p15.33	0	-0.14131513	0.277389962	1.0392075	0	0.20423114	0	0.33774722	0.421149317	1.668169	0.494855895	2.052734
ENSG00000073150	PANX2	20	21	22	q13.33	0	0.19702828	0	-0.18267088	0	-0.35067216	0.230289932	0.18883134	0.508089905	1.9880282	0.494559624	2.6636648
ENSG00000183421	RIPK4	20	21	21	q22.3	0	0.75011003	0	0.9330105	0	-0.16615872	0	0.05365122	0	2.5077202	0.492642257	3.1878364
ENSG00000177511	ST8SIA3	20	21	18	q21.31	0	-0.078578025	0.152566667	0.52279204	0	-0.14586385	-0.294883645	-0.084579416	0.38296141	1.3345671	0.492356621	2.4425194
ENSG00000120875	DUSP4	20	21	8	p12	0	0.049928635	0	-0.7098181	0	-0.6612081	0	0.21992882	0.370165703	2.800718	0.490871844	2.558472
ENSG00000114450	GNB4	20	21	3	q26.33	0	-0.4077459	-0.125193343	-0.81426436	0	-0.20331198	0	0.09742898	0.333314961	1.3554798	0.486106578	1.6219449
ENSG00000072832	CRMP1	20	21	4	p16.2	0	0.4929702	0.413116038	2.2893357	0	0.6526743	0	0.10983592	0.791840507	3.2075384	0.485776648	2.5203075
ENSG00000003987	MTMR7	20	21	8	p22	0	0.100174956	0	-0.0781403	0	-0.061203036	-0.024851805	-0.12678462	0.454032425	1.642986	0.478243212	2.1969225
ENSG00000132164	SLC6A11	20	21	3	p25.3	0	-0.07102292	0	0.21686697	0	0.3723947	0	-0.26896086	0.335337143	1.4328688	0.477673629	1.6982338
ENSG00000130226	DPP6	20	21	7	q36.2	0	-0.00343541	0	0.28815618	0	0.03967912	-0.14744078	-0.1311795	0.395314947	2.0054438	0.472824191	2.7893417
ENSG00000196104	SPOCK3	20	21	4	q32.3	0	0.40978053	0.227274575	1.393412	0	0.508065	0	0.4458787	0.513750013	2.999669	0.470930456	3.3924727
ENSG00000097021	ACOT7	20	21	1	p36.31	0	-0.36276385	0	0.31487495	0	0.19995831	0	0.11797888	0.48386667	1.998785	0.469746528	2.2631915
ENSG00000269743	SLC25A53	20	21	X	q22.2	0	-0.047867265	0	0.106047325	0	0.16261205	0	0.31008604	0.268938863	1.3927374	0.469176638	2.1656816
ENSG00000096401	CDC5L	20	21	6	p21.1	0	-0.18082944	0	-0.1510015	0	0.22674431	0.053427778	0.28538477	0.375548534	1.5087233	0.462267952	2.182659
ENSG00000123119	NECAB1	20	21	8	q21.3	0	-0.009250367	0	0.3350856	0	0.09782028	0	0.4783216	0.181096917	0.91131145	0.454726155	1.8673878
ENSG00000119782	FKBP1B	20	21	2	p23.3	0	-0.61117756	-0.207892593	-1.0927166	0	-0.76614624	0	0.090573385	0.336672119	1.3717632	0.44585334	2.13329
ENSG00000198730	CTR9	20	21	11	p15.4	0	0.38564533	0.066202897	0.657581	0	0.2982511	0	-0.11303202	0.575198406	1.8824962	0.444390568	1.9433187
ENSG00000271303	SRXN1	20	21	20	p13	0	0.083726354	0	0.06686466	0	-0.05429161	0	-0.47812074	0.354241152	1.6118337	0.443312823	1.645806
ENSG00000135549	PKIB	20	21	6	q22.31	0	-1.2023494	0	-0.54930425	0	0.2267517	-0.066810425	-0.5611763	0.340051238	1.6176034	0.442973699	2.4484398
ENSG00000011347	SYT7	20	21	11	q12.2	0	0.13569519	0	-0.09082939	0	-0.24954425	0	0.08891473	0.425623397	1.6566441	0.442743155	2.138984
ENSG00000148834	GSTO1	20	21	10	q25.1	0	0.25779203	-0.130454095	-0.45674926	0	-0.35675794	0	-0.1654931	0.467933108	2.0680547	0.442114711	1.4966522
ENSG00000145194	ECE2	20	21	3	q27.1	0	0.4065717	0	0.45920047	0	0.11517741	0	0.47222915	0.358440199	1.6259438	0.440245863	1.8105278
ENSG00000052723	SIKE1	20	21	1	p13.2	0	0.14353518	-0.24994743	-1.1179891	0	-0.7534999	0.166920325	0.31375507	0.340222126	2.6669567	0.439734551	2.307179
ENSG00000122068	FYTTD1	20	21	3	q29	0	-0.3482218	-0.035368736	-0.8238638	0	-0.54696846	0	-0.2939442	0.184284362	1.6971552	0.43833616	2.101097
ENSG00000163530	DPPA2	20	21	3	q13.13	0	0.015135411	0	-0.2473828	0	-0.36413231	0	-0.24428919	0.551658065	2.029561	0.432624216	2.16316
ENSG00000184702	SEPT5	20	21	22	q11.21	0	0.2111887	0.212516571	0.84129584	0	-0.020552814	0	0.26876304	0.434145967	1.6982372	0.431346608	1.8097098
ENSG00000165417	GTF2A1	20	21	14	q31.1	0	-0.093380876	0	-0.85544556	0	-0.4869103	0	-0.14304388	0.317817373	2.4123855	0.428345765	1.9303185
ENSG00000136868	SLC31A1	20	21	9	q32	0	0.75291723	0.093185834	0.69480205	0	-0.029467039	0.182461892	0.49538973	0.38863878	1.5487922	0.427356906	1.2487028
ENSG00000229833	PET100	20	21	19	p13.2	0	-0.220804	0	0.11746975	0	0.7312362	0	0.3035951	0.276983982	2.22115	0.423601922	1.9909464
ENSG00000105641	SLC5A5	20	21	19	p13.11	0	0.034513455	0	-0.040254135	0	-0.045059282	0	0.06500158	0.346935883	1.1909665	0.423427301	1.8474027
ENSG00000102908	NFAT5	20	21	16	q22.1	0	0.31270096	0	-0.072442435	0	-0.15744148	0	-0.30621257	0.18116503	1.5594455	0.418619746	2.0306442
ENSG00000182831	C16orf72	20	21	16	p13.2	0	-0.46310174	0	-0.74008113	0	-0.35660547	0.12032677	-0.06417805	0.16810189	1.5381485	0.418186082	2.0077493
ENSG00000263244		20	21	16	p13.2	0	-0.46310174	0	-0.6263366	0	-0.20324664	0.12032677	0.48678625	0.16810189	1.5381485	0.418186082	2.0077493
ENSG00000177679	SRRM3	20	21	7	q11.23	0	0.06600859	0.224279245	0.73697174	0	-0.18359491	0	0.17150013	0.268859936	1.0815742	0.417123003	2.0131793
ENSG00000141750	STAC2	20	21	17	q12	0	-0.000846367	0.184046896	0.67127395	0	-0.09925149	0	0.08732868	0.501932196	1.8465976	0.411001626	1.808783
ENSG00000103723	AP3B2	20	21	15	q25.2	0	0.046317626	0.101884688	0.47335067	0	0.17785335	0	0.06575538	0.269397409	1.0709535	0.410664139	1.9279861
ENSG00000104267	CA2	20	21	8	q21.2	0	-0.22154467	0.154375777	0.91880697	0	0.7143391	0	0.52849704	0.210873474	1.74143	0.409124382	2.2925746
ENSG00000187416	LHFPL3	20	21	7	q22.2	0	-0.031158838	0.121309352	0.58179337	0	0.18936326	-0.057631124	-0.3983364	0.349024796	1.551433	0.408756723	2.004696
ENSG00000041353	RAB27B	20	21	18	q21.2	0	1.8814646	0	1.0866895	0	0.1386256	0	0.10397397	0.243344631	2.3881907	0.406842376	2.7579525
ENSG00000109171	SLAIN2	20	21	4	p11	0	-0.42971888	0	-0.78268784	0	-0.31425557	-0.073005647	-0.66270596	0.345830851	1.4186999	0.404164714	1.9372152
ENSG00000119946	CNNM1	20	21	10	q24.2	0	0.15380792	0	0.2795211	0	0.28009057	0.058586104	0.144857	0.291307121	1.1244396	0.399138674	2.0092773
ENSG00000111885	MAN1A1	20	21	6	q22.31	0	0.87058353	0	0.09588303	0	-0.21325012	0	-0.25792125	0.20277687	1.8157047	0.39802008	1.9921538
ENSG00000158825	CDA	20	21	1	p36.12	0	0.16133353	0	0.51526266	0	-0.22132337	0	-0.13264686	0.436461363	1.5921652	0.397874976	1.738606
ENSG00000077080	ACTL6B	20	21	7	q22.1	0	-0.08573537	0	-0.23387292	0	-0.15732042	0	-0.1780226	0.436912909	1.4626234	0.397384829	1.8819134
ENSG00000184203	PPP1R2	20	21	3	q29	0	-0.007264884	0	-0.5045107	0	-0.4149101	-0.106965419	-0.353513	0.091190013	0.86670107	0.395036709	1.2883999
ENSG00000112245	PTP4A1	20	21	6	q12	0	0.1457288	0	-0.2632237	0	-0.6624573	0	0.3608456	0.25989332	2.0597274	0.393995485	2.0860386
ENSG00000119335	SET	20	21	9	q34.11	0	-0.4357365	0	-0.46979797	0	0.035642553	0.335457189	0.24655452	0.283620289	1.2705686	0.392712984	2.1375499
ENSG00000237211	SETP4	20	21	X	q21.1	0	-0.4357365	0	-0.28545785	0	0.035642553	0	0.332128	0.222915767	1.9918858	0.392712984	2.1375499
ENSG00000240489	SETP14	20	21	3	q25.31	0	-0.4357365	0	0.23201881	0	0.035642553	0	0.332128	0.222915767	1.9918858	0.392712984	2.1375499
ENSG00000106789	CORO2A	20	21	9	q22.33	-0.184468507	-1.6825012	-0.145317529	-1.5156667	0	-0.70806104	-0.068424997	-0.88974977	0.316738389	1.2354122	0.39100356	2.1880746
ENSG00000116191	RALGPS2	20	21	1	q25.2	0	0.422059	0	0.383236	0	0.20507082	-0.091644534	-0.41988692	0.230148996	1.8677522	0.390918069	2.0840702
ENSG00000143761	ARF1	20	21	1	q42.13	0	0.000630874	0	-0.26091832	0	-0.23734477	0.141009856	0.16882704	0.369004356	1.4082742	0.388043697	1.760341
ENSG00000108582	CPD	20	21	17	q11.2	0	-0.015499558	-0.255333865	-0.53905374	0	0.4910557	0	0.032884233	0.235795716	2.1222155	0.387840094	1.897439
ENSG00000136527	TRA2B	20	21	3	q27.2	0	-0.1513828	0.115281241	0.6490626	0	0.42061472	0.263690854	0.09975325	0	1.4165663	0.387803627	2.1181064
ENSG00000147905	ZCCHC7	20	21	9	p13.2	0	0.081769064	0	0.35053733	0	-0.003857734	-0.118520811	-0.54046077	0	1.2731822	0.386133898	2.0322547
ENSG00000139629	GALNT6	20	21	12	q13.13	0	0.15351555	0	0.004904839	0	0.08987663	0	0.08808037	0.332732049	1.5766405	0.384830132	1.6525042
ENSG00000067167	TRAM1	20	21	8	q13.3	0	0.036880344	-0.139386928	-0.47619802	0	-0.04083379	0	0.27484196	0.301158161	2.1157413	0.382312672	1.680868
ENSG00000140406	MESDC1	20	21	15	q25.1	0	-0.36467585	0	0.12589554	0	-0.033604227	0	-0.47022206	0.414331339	1.5610057	0.382177212	1.2421056
ENSG00000178233	TMEM151B	20	21	6	p21.1	0	-0.053357776	0	0.40171388	0	0.39641193	0.088437947	0.348239	0.491069071	1.8512763	0.382139987	1.8630788
ENSG00000157445	CACNA2D3	20	21	3	p21.1	0	0.46697152	0	0.7607965	0	0.26539642	0	0.35842144	0.208513661	1.1101092	0.382029378	2.2037263
ENSG00000127124	HIVEP3	20	21	1	p34.2	0	-0.4652343	-0.099669114	-1.1168181	0	-0.9059945	0	-0.35729346	0	-0.36651003	0.381351405	1.472076
ENSG00000109991	P2RX3	20	21	11	q12.1	0	-0.025257401	0	0.038089126	0	-0.16817592	0	0.09382996	0.426410777	1.4576311	0.380479156	1.6305413
ENSG00000026508	CD44	20	21	11	p13	0	0.27303642	0	0.3528387	0	0.3969041	0	-0.093021974	0.517541693	2.4324198	0.374464253	2.0810277
ENSG00000175315	CST6	20	21	11	q13.1	0	-0.17108415	-0.246566098	-1.1743834	0	-0.48963428	-0.879713598	-0.86052877	0.247739419	1.2508296	0.37355611	1.995541
ENSG00000186652	PRG2	20	21	11	q12.1	0	0.100829616	0	-0.0419553	0	-0.04733997	0	-0.19472444	0.516802305	1.6965477	0.365277261	1.6793222
ENSG00000163888	CAMK2N2	20	21	3	q27.1	0	0.06472186	0	-0.099776134	0	0.46177736	0.196487124	-0.12481138	0.499943807	1.9844211	0.363674316	1.7572204
ENSG00000116667	C1orf21	20	21	1	q25.3	0	0.16124423	0	-0.4381356	0	-0.54555583	-0.375526561	-0.7316113	0.470702279	2.2343569	0.362411756	2.4926302
ENSG00000080644	CHRNA3	20	21	15	q25.1	0	0.10276772	0.13116172	0.9869882	0	0.78076786	0.253396159	0.50956815	0.513491187	1.999427	0.354432934	1.8093601
ENSG00000164695	CHMP4C	20	21	8	q21.13	-0.523852373	-2.366023	-0.245878195	-1.8860859	0	-0.05987088	-0.292261197	-0.08240064	0	-0.09789834	0.336482938	1.3682083
ENSG00000198133	TMEM229B	20	21	14	q24.1	0	-0.6217777	-0.435401902	-1.8071432	-0.331631994	-2.846378	-0.302451775	-1.1619798	0.183212088	0.74757856	0.314524397	2.1511328
ENSG00000158125	XDH	20	21	2	p23.1	0	0.26181272	0.056255021	0.27212572	0	0.2995697	0	-0.17977168	0.470962125	1.7837951	0.297314046	1.5030856
ENSG00000182985	CADM1	20	21	11	q23.3	0	-0.6604098	0	-0.5646313	0	0.07258441	-0.987274373	-1.0440538	0	0.9169183	0.236987886	1.4778363
ENSG00000068366	ACSL4	20	21	X	q23	0	0.2481393	0	-0.33907664	0	-0.61501485	0	-0.13537484	0.512953553	1.855665	0.220071181	1.2988565
ENSG00000135604	STX11	20	21	6	q24.2	0	0.23305975	-0.100944636	-0.32753307	0	-0.13790706	0	-0.43620065	0.530737636	1.8213227	0.207689729	1.0973352
ENSG00000177551	NHLH2	20	21	1	p13.1	0	0.12494903	0	-0.11832077	0	-0.23105088	0	0.13539918	0.502830322	2.0416954	0.139517359	1.8923273
ENSG00000172817	CYP7B1	20	21	8	q12.3	-0.289750068	-1.6367935	-0.664081458	-2.4663832	-0.052640769	-0.9935617	0	-0.5763631	0	0.32818884	0	1.0506815
ENSG00000219926		20	21	13	q21.31	-0.10815155	-1.9821713	-1.201675461	-4.0895686	-0.071683194	-2.1226172	-0.286505322	-2.1434543	0	-0.53656745	0	1.4080031
ENSG00000231817	LINC01198	20	21	13	q14.13	-0.10815155	-1.9821713	-1.201675461	-4.0895686	-0.071683194	-2.1226172	-0.286505322	-2.1434543	0	-0.53656745	0	1.4080031
ENSG00000237378		20	21	13	q21.31	-0.10815155	-1.9821713	-1.201675461	-4.0895686	-0.071683194	-2.1226172	-0.286505322	-2.1434543	0	-0.53656745	0	1.4080031
ENSG00000170276	HSPB2	20	21	11	q23.1	-0.232975044	-1.4433936	-0.937155681	-3.226109	-0.15081385	-1.5853876	-1.408777287	-1.941433	0	-1.1636202	0	0.8762114
ENSG00000132561	MATN2	20	21	8	q22.1	-0.515433799	-2.5940218	-0.856463685	-3.2870548	-0.06099861	-1.6191741	-0.167308245	-2.074367	-0.254698953	-1.0948042	0	-0.64555085
ENSG00000152977	ZIC1	21	20	3	q24	0	1.2745686	1.107132364	4.680176	0.176299123	3.0605893	1.396694283	3.9007065	1.556687285	5.6381903	1.414198269	5.4071193
ENSG00000135903	PAX3	21	20	2	q36.1	0	-1.6000971	-0.193291629	-1.7746289	0	-0.6345309	0	1.1184582	1.041742156	4.004571	0.878798751	2.9807515
ENSG00000181104	F2R	21	20	5	q13.3	0	0.98840237	0.664100551	2.5548418	0	1.0308399	0.485156745	0.9784164	1.109593343	3.8303075	0.791209669	2.3283448
ENSG00000135622	SEMA4F	21	20	2	p13.1	0	-0.6092864	-0.140158952	-0.65369034	0	0.20700616	0.46985236	0.61561316	0.629781971	2.8812313	0.73321552	2.7712855
ENSG00000105894	PTN	21	20	7	q33	0	-0.40883306	0.189476664	1.5778906	0	2.1946218	0	0.79138994	0.56080176	4.244445	0.627104081	2.0273137
ENSG00000170743	SYT9	21	20	11	p15.4	0	0.08831823	0	0.17018595	0	0.26649418	0.527320319	1.728257	0.940551062	3.4911792	0.622694957	2.9454842
ENSG00000029153	ARNTL2	21	20	12	p11.23	0	-0.30586722	0.242442543	0.74755013	0	0.09869986	0	0.009654719	0.825384174	3.2556381	0.622479219	2.4918272
ENSG00000104722	NEFM	21	20	8	p21.2	0	0.22242378	0	0.112007245	0	-0.6855862	0.453526196	1.6303566	0.715886604	3.362598	0.593145701	3.108855
ENSG00000066382	MPPED2	21	20	11	p14.1	0	-0.55302745	0.104885427	0.4349302	0	0.55270493	0.929715078	1.863687	0.705296167	2.853403	0.551580221	2.7687593
ENSG00000188517	COL25A1	21	20	4	q25	0	0.04192007	0.154776333	0.7865082	0	0.2356954	0.558085054	0.7240898	1.322862325	5.0710645	0.549517192	2.524858
ENSG00000145681	HAPLN1	21	20	5	q14.3	0	0.5444131	0	0.36182442	0	0.11443277	0.916599917	2.816777	1.129692103	4.300098	0.546836332	3.0679135
ENSG00000267034		21	20	2	q36.1	0	-1.2242675	0	0.028073054	0	0.72472954	0	1.3281813	0.531296831	4.068173	0.543545935	2.8902073
ENSG00000106367	AP1S1	21	20	7	q22.1	0	0.4071135	-0.135716078	0.00480437	0	0.29155773	0.225132087	0.27056473	0.635562073	2.3203325	0.52695088	1.5042326
ENSG00000116750	UCHL5	21	20	1	q31.2	0	-0.1805143	0.131335915	0.6928831	0	0.52801305	0.125607155	0.36380845	0.673007381	2.6260173	0.524390357	1.8328365
ENSG00000228836	CT45A5	21	20	X	q26.3	0	0.074962534	0	0.2884211	0	0.011665653	0	0.69660145	0.532335749	4.0578947	0.493152377	3.0984535
ENSG00000268940	CT45A1	21	20	X	q26.3	0	0.074962534	0	0.2884211	0	0.011665653	0	0.9666823	0.532335749	4.0578947	0.493152377	3.0984535
ENSG00000269096	CT45A3	21	20	X	q26.3	0	0.074962534	0	0.2884211	0	0.011665653	0	0.9666823	0.532335749	4.0578947	0.493152377	3.0984535
ENSG00000269586	CT45A10	21	20	X	q26.3	0	0.074962534	0	0.2884211	0	0.011665653	0	0.9666823	0.532335749	4.0578947	0.493152377	3.0984535
ENSG00000270946	CT45A9	21	20	X	q26.3	0	0.074962534	0	0.2884211	0	0.011665653	0	0.9666823	0.532335749	4.0578947	0.493152377	3.0984535
ENSG00000271449	CT45A2	21	20	X	q26.3	0	0.074962534	0	0.2884211	0	0.011665653	0	0.9666823	0.532335749	4.0578947	0.493152377	3.0984535
ENSG00000273696	CT45A7	21	20	X	q26.3	0	0.074962534	0	0.2884211	0	0.011665653	0	0.9666823	0.532335749	4.0578947	0.493152377	3.0984535
ENSG00000278085	CT45A8	21	20	X	q26.3	0	0.074962534	0	0.2884211	0	0.011665653	0	0.9666823	0.532335749	4.0578947	0.493152377	3.0984535
ENSG00000278289	CT45A6	21	20	X	q26.3	0	0.074962534	0	0.2884211	0	0.011665653	0	0.9666823	0.532335749	4.0578947	0.493152377	3.0984535
ENSG00000105810	CDK6	21	20	7	q21.2	0	-0.30709556	0	-0.10053089	0	-0.41059566	0.41478656	0.6182849	0.85920942	2.9301908	0.487483945	1.5916144
ENSG00000120992	LYPLA1	21	20	8	q11.23	0	0.24294028	0	0.38231945	0	0.21216558	0.486172907	0.8914042	0.435086174	3.3648286	0.471512596	2.2222252
ENSG00000154975	CA10	21	20	17	q22	0	-0.027407253	0	0.2565404	0	0.04489803	0.364002271	1.5631596	0.501761497	2.3284233	0.454799461	1.9749624
ENSG00000172292	CERS6	21	20	2	q24.3	0	0.1891649	0	0.69451535	0	0.6166104	0.583990015	1.2140754	0.599995719	2.3683407	0.440017926	1.2222822
ENSG00000133134	BEX2	21	20	X	q22.2	0	-0.69545054	0	0.21117295	0	0.44949198	0.216641304	1.380013	0.647478615	3.0164876	0.434008707	2.3849833
ENSG00000131724	IL13RA1	21	20	X	q24	0	-0.3376961	-0.288235028	-0.97406906	0	0.16269378	0.362030503	0.34551105	0.689597938	2.6032329	0.433288496	1.5611653
ENSG00000168528	SERINC2	21	20	1	p35.2	0	0.54350775	0	0.5317192	0	0.2801486	0	1.5734286	0.445185776	1.8244835	0.430334182	1.8986986
ENSG00000176490	DIRAS1	21	20	19	p13.3	0	-0.75424653	-0.230716903	-1.2972296	0	-0.24294175	0.203318923	0.3944757	0.379918894	1.797596	0.429955003	1.6992708
ENSG00000096080	MRPS18A	21	20	6	p21.1	0	-0.12493141	0	-0.40273392	0	0.1402851	0.029081957	0.20016919	0.406175823	1.5745745	0.429187525	1.262274
ENSG00000203812	HIST2H2AA3	21	20	1	q21.2	0	-0.048377115	0	1.3927925	0.165947793	1.3355949	0.385477294	0.87702477	0.370770101	3.1426337	0.428717601	2.2542922
ENSG00000272196	HIST2H2AA4	21	20	1	q21.2	0	-0.048377115	0	1.3927925	0.165947793	1.3355949	0.385477294	0.5425224	0.370770101	3.1426337	0.428717601	2.2542922
ENSG00000011052	NME2	21	20	17	q21.33	0	0.16098963	0.201153185	0.96883434	0	0.33148614	0.270873785	0.7341296	0.671641943	2.3539188	0.423981215	1.4083804
ENSG00000268400		21	20	19	p13.2	0	-0.220804	-0.118956007	-0.11921367	0	0.7312362	0	0.3035951	0.276983982	2.22115	0.423601922	1.9909464
ENSG00000136485	DCAF7	21	20	17	q23.3	0	-0.5789822	0	-0.28561595	0	0.3475094	0.256079402	0.39240906	0.623402537	2.3968453	0.422994452	1.4310193
ENSG00000267740		21	20	19	p13.3	0	-0.25730672	0	-0.010865532	0	0.063826956	0	0.028769135	0.318292944	1.3414646	0.42200812	1.170941
ENSG00000174886	NDUFA11	21	20	19	p13.3	0	-0.25730672	-0.113322762	-0.47097346	0	0.063826956	0	0.23928776	0.318292944	1.3414646	0.42200812	1.170941
ENSG00000196636	SDHAF3	21	20	7	q21.3	0	-0.2521878	0	0.5189708	0	0.03515492	0.034361128	0.2730072	0.421436323	1.5600826	0.421366895	1.1535801
ENSG00000103316	CRYM	21	20	16	p12.2	0	0.09027686	0.147516374	0.63334024	0	0.009645768	0.009045307	1.1411141	0.856090153	3.7826786	0.417520468	1.8471875
ENSG00000104388	RAB2A	21	20	8	q12.1	0	-1.0385222	-0.204095687	-1.3160126	0	-0.19937028	0.221050304	0.6510969	0.297799421	2.168558	0.40698166	1.8382194
ENSG00000176697	BDNF	21	20	11	p14.1	0	0.714708	0.24684122	0.99484336	0	-0.47814423	0.200685596	0.49208587	0.760814025	3.7070317	0.40368336	2.155907
ENSG00000196482	ESRRG	21	20	1	q41	0	-0.5913337	0	0.22453639	0	0.83557534	0	0.38719794	0	2.2606542	0.393618376	2.1037233
ENSG00000108829	LRRC59	21	20	17	q21.33	0	0.048665915	0	0.456512	0	0.19575197	0.474657339	1.1398546	0.729266569	2.5457275	0.388177065	1.3527253
ENSG00000264944	MIR3620	21	20	1	q42.13	0	0.000630874	0	-0.26091832	0	-0.23734477	0.067676961	0.32491404	0.313141771	2.270512	0.388043697	1.760341
ENSG00000174599	TRAM1L1	21	20	4	q26	0	-0.24758175	0	-0.27825806	0	-0.1290632	0.21805249	0.4990236	0.627315756	2.988629	0.385056538	1.8252285
ENSG00000115232	ITGA4	21	20	2	q31.3	0	-1.000749	0	-0.31261474	0	-0.1176258	0.621238091	1.3316917	1.006247904	3.6303256	0.378680494	1.6427641
ENSG00000174938	SEZ6L2	21	20	16	p11.2	0	0.19012856	0.095748829	0.48312885	0	0.17624229	0.260947245	1.0488801	0.647683794	2.324804	0.378307389	1.9777818
ENSG00000168282	MGAT2	21	20	14	q21.3	0	0.07189573	0	-0.020398587	0	-0.16436805	0.223218828	0.685486	0.482990199	1.7744943	0.377646861	1.063937
ENSG00000074800	ENO1	21	20	1	p36.23	0.092363389	1.0000421	0.200089697	1.502152	0	0.5818925	0.221448726	0.7826549	0.475270227	1.8529838	0.377172049	1.2541171
ENSG00000105889	STEAP1B	21	20	7	p15.3	0	-0.23837109	0	0.12960742	0	1.1172444	0.775334167	1.0864215	0.872899482	3.8004131	0.339711458	1.516969
ENSG00000116711	PLA2G4A	21	20	1	q31.1	0	0.86810935	0	0.6473028	0	-0.10188452	0.164530975	0.089646034	0.504743328	2.0095916	0.338273972	1.1809307
ENSG00000112541	PDE10A	21	20	6	q27	0.17361818	2.0599995	0.495061278	2.0712035	0	1.5535514	0.73772555	1.346872	0.779874021	3.1884067	0.337096869	1.9787934
ENSG00000250254	PTTG2	21	20	4	p14	0	-0.030464683	0	-0.01930545	0	-0.004258877	0.680660106	1.0820183	0.90108033	3.1342523	0.329171691	1.6559597
ENSG00000161921	CXCL16	21	20	17	p13.2	0	-0.13086742	0.11764633	0.84122086	0	0.80285805	0.096407794	0.3481118	0.558333926	2.2505627	0.328929642	1.5046484
ENSG00000164754	RAD21	21	20	8	q24.11	0	-0.5525109	0	0.4670276	0	0.93257076	0.720192082	1.1209376	0.459093197	1.8149939	0.305701354	1.5369016
ENSG00000124766	SOX4	21	20	6	p22.3	0	-0.18059841	0	-0.15960152	0	-0.2935243	0.568986322	1.4385495	0.886968288	3.0800133	0.303628817	1.85865
ENSG00000162849	KIF26B	21	20	1	q44	0	1.5208384	0	1.0325625	0	0.058117237	0.13708035	0.7872076	0.907968646	3.4797227	0.296266558	2.4493794
ENSG00000152128	TMEM163	21	20	2	q21.3	0	0.598865	0	0.54769367	0	-0.2647293	0.557344316	1.1301748	0.746463031	3.420514	0.295140196	2.4559426
ENSG00000276368	HIST1H2AJ	21	20	6	p22.1	0	-0.1392665	0	0.372724	0	0.60979074	0.716214766	0.77343893	1.092195138	3.8863523	0.290177336	1.8386232
ENSG00000278677	HIST1H2AM	21	20	6	p22.1	0	-0.1696977	0	0.23300038	0	0.3336745	0.600924983	0.2671312	0.829008618	2.9342132	0.290177336	1.3584173
ENSG00000118946	PCDH17	21	20	13	q21.1	-0.555063672	-2.6621532	-0.314955188	-1.6372572	0	-0.628571	0	0.9411625	0.43719587	2.2147753	0.276211271	1.3712746
ENSG00000152495	CAMK4	21	20	5	q22.1	0	0.6500444	0	0.9950996	0	0.52226585	0.0681911	0.41941237	0.597507262	2.7770433	0.2554678	1.7565888
ENSG00000065911	MTHFD2	21	20	2	p13.1	0	0.48759425	0.253918676	1.5600502	0	0.7262361	0.553804852	1.557417	0.553835924	2.8274548	0.254233245	1.7522396
ENSG00000152953	STK32B	21	20	4	p16.2	0	-0.4831214	-0.254045243	-1.2589834	0	-0.6564218	0.141465282	0.7291464	0.513103738	2.466455	0.241197089	2.0696557
ENSG00000100297	MCM5	21	20	22	q12.3	0	-0.5334156	0	0.51646096	0	0.63638306	0.514657673	0.79652506	0.673344741	2.6074967	0.237954386	1.1475998
ENSG00000111331	OAS3	21	20	12	q24.13	0	-0.07911129	0	0.10817707	0	-0.061312787	0	-0.000345733	0.534257451	2.1722085	0.23759134	1.2982413
ENSG00000118733	OLFM3	21	20	1	p21.1	0	-0.018742917	0.104747923	0.54008824	0	0.31697318	0.753067347	1.7273005	0.814930752	5.7416234	0.237340705	2.0693827
ENSG00000117505	DR1	21	20	1	p22.1	0	-0.30766013	0	-0.23350066	0	-0.39914575	0	-0.07388551	0.464480528	1.7047529	0.224031403	0.878485
ENSG00000120075	HOXB5	21	20	17	q21.32	0	-1.0172402	0	0.4988084	0.002642275	1.0175605	0.232075501	0.6946399	0.582890732	2.4949484	0.212076898	1.2714182
ENSG00000141867	BRD4	21	20	19	p13.12	0	0.040098872	-0.111322871	-0.49811438	0	-0.004594235	0.2231051	0.41792983	0.58112229	2.2137103	0.206887601	1.2230057
ENSG00000197584	KCNMB2	21	20	3	q26.32	0	-0.058398485	0.265312867	1.0618837	0	0.3193907	0.510389523	0.07328767	0.703785663	2.683028	0.195533639	1.1862007
ENSG00000156136	DCK	21	20	4	q13.3	0	0.043298516	0	-0.13154241	0	-0.37337416	0	-0.010492133	0.513781463	1.9969352	0.176592805	1.2138864
ENSG00000183662	FAM19A1	21	20	3	p14.1	0	0.17902814	0	0.043072484	0	-0.057499006	0.422429542	0.43826064	0.511957893	3.0490708	0.173464	1.3391443
ENSG00000169071	ROR2	21	20	9	q22.31	0	0.14459127	0	0.70157176	0	0.6187016	0.480516498	0.69359934	0.50923433	2.0365145	0.17128602	1.1958339
ENSG00000124256	ZBP1	21	20	20	q13.31	0	0.04299808	0	-0.203458	0	-0.17947121	0	-0.01219079	0.479552798	2.078467	0.163533827	1.1618994
ENSG00000171408	PDE7B	21	20	6	q23.3	0	0.1362886	0	0.36124197	0	0.38024563	0.398005683	0.8558469	0.471663491	2.3797364	0.153493137	1.1071512
ENSG00000149503	INCENP	21	20	11	q12.3	0	-0.7174574	0	0.16685905	0.055622592	0.7864946	0.394861593	0.2571613	0.490365269	2.089796	0.152753941	0.9138819
ENSG00000072694	FCGR2B	21	20	1	q23.3	-0.367749642	-2.2257376	-0.857723843	-3.0750077	-0.076624399	-1.2752537	0	-0.49020505	0.28015531	1.6406554	0.148101005	1.3441048
ENSG00000168546	GFRA2	21	20	8	p21.3	-0.618536739	-3.2603729	-1.247190451	-4.236312	-0.168164307	-2.1432066	0	-0.3542418	0.304194383	1.776289	0.145750364	1.1533222
ENSG00000092853	CLSPN	21	20	1	p34.3	0	-0.16831878	0	-0.11301164	0	0.06573448	0	0.04645809	0.66029155	2.3524833	0.143958418	0.8370813
ENSG00000137310	TCF19	21	20	6	p21.33	0	-0.3932979	0	0.16932325	0	0.90227336	0.657462675	1.0580692	0.786634577	2.8813152	0.143554764	0.9242237
ENSG00000183853	KIRREL	21	20	1	q23.1	0	-0.3497555	-0.087388923	-0.4491545	0	0.00851118	0.345117003	0.2588445	0.497790915	1.8269948	0.134800644	0.77421093
ENSG00000130338	TULP4	21	20	6	q25.3	0	-0.19471881	0	-0.28934512	0	0.5650973	0	-0.005738323	0.490966876	2.1262705	0.129995931	1.2269361
ENSG00000166527	CLEC4D	21	20	12	p13.31	0	-0.098501414	0	-0.13555773	0	-0.005204721	0	-0.07727076	0.477489571	1.9632174	0.126018353	1.094282
ENSG00000169105	CHST14	21	20	15	q15.1	0	-0.29655764	0	-0.26023465	0	0.04243044	0.328236324	0.6329043	0.517669232	1.927034	0.11412043	0.9168406
ENSG00000129534	MIS18BP1	21	20	14	q21.2	0	-0.27325618	0	0.9344993	0.103026638	1.0535854	0.83113621	0.54989207	0.803052739	2.8450472	0.099937462	0.9800979
ENSG00000106571	GLI3	21	20	7	p14.1	-0.117893679	-1.4201719	-0.248950447	-1.5216181	0	-0.63238806	0.377169184	1.1866136	0.537989409	2.0291862	0.095181197	0.82821417
ENSG00000172992	DCAKD	21	20	17	q21.31	0	-0.3567983	0	-0.28960824	0	0.038016703	0.089511086	-0.083552696	0.512370577	1.9712468	0.092839639	0.7367543
ENSG00000117906	RCN2	21	20	15	q24.3	0	-0.27260935	0	-0.24473761	0	-0.024900652	0.634982449	0.6565238	0.501943389	1.8897054	0.079405858	0.8248956
ENSG00000107833	NPM3	21	20	10	q24.32	0	0.08809468	0	0.42600363	0	0.51653826	0.595553182	1.0954459	0.64436309	2.3273604	0.065582047	0.9649199
ENSG00000183840	GPR39	21	20	2	q21.2	0	-1.1355855	-0.041737237	-0.98327523	0	-1.1343931	0.467798097	0.4648913	0.664425633	3.0627046	0.037909609	0.92312294
ENSG00000103855	CD276	21	20	15	q24.1	0	0.16832624	-0.308081667	-1.0892392	0	-0.6036787	0.291665913	-0.055295993	0.542527313	2.0430484	0.035822023	0.58192444
ENSG00000115844	DLX2	21	20	2	q31.1	0	0.033413857	0	-0.78549564	0	-1.5203898	1.242038551	1.0646274	0.826253959	3.3038404	0	2.4148197
ENSG00000183395	PMCH	21	20	12	q23.2	0	-0.86079484	0.223926756	0.5629477	0	0.27975082	0.713866034	0.9687984	0.818405519	2.8792217	0	0.8575258
ENSG00000006377	DLX6	21	20	7	q21.3	-0.211484647	-2.503434	0	-0.7323011	0	0.2746501	0.63988672	0.21708734	0.712588705	2.7514687	0	1.0825078
ENSG00000121743	GJA3	21	20	13	q12.11	0	0.16631345	-0.363205648	-0.42379102	0	1.0180548	0.646619625	-0.06993363	0.67104534	5.417817	0	1.4367537
ENSG00000138083	SIX3	21	20	2	p21	0	0.033506423	0	0.12585552	0	0.4280731	0.387839834	0.20961984	0.642050345	4.986557	0	1.1454048
ENSG00000152455	SUV39H2	21	20	10	p13	0	-0.53293425	0.137589594	0.4695188	0	0.5368945	0.510258262	0.8152505	0.620301612	2.4775994	0	0.8713759
ENSG00000112246	SIM1	21	20	6	q16.3	0	0.59956425	0	0.8406628	0	0.8792102	0.062371969	0.17747329	0.606828915	2.8177328	0	1.74457
ENSG00000143179	UCK2	21	20	1	q24.1	0	0.7678927	0.28073171	1.2116069	0	0.59433955	0.689676546	0.39062625	0.557647512	2.5846229	0	0.8711137
ENSG00000277075	HIST1H2AE	21	20	6	p22.2	0	-0.55181026	0	0.34902754	0	0.7100944	0.27586968	1.0591016	0.54231479	4.006071	0	1.6572901
ENSG00000105877	DNAH11	21	20	7	p15.3	0	-0.11071774	0.022875921	0.38321397	0.048783637	0.56317234	0.467819826	0.6039298	0.504614882	1.9661318	0	0.5741895
ENSG00000137563	GGH	21	20	8	q12.3	0	-0.7161251	-0.218425606	-0.7576745	0	0.6305382	1.132850131	1.5259079	0.488029286	3.8530161	0	1.3298925
ENSG00000147044	CASK	21	20	X	p11.4	0	0.28676477	0	0.66964346	0	0.5106419	0.242351224	0.5924269	0.470679464	1.89598	0	1.0279726
ENSG00000153936	HS2ST1	21	20	1	p22.3	0	-0.3221403	0	-0.377995	0	0.49204817	0.087072236	0.41895595	0.467585229	1.8103582	0	0.99871993
ENSG00000176533	GNG7	21	20	19	p13.3	-0.151713252	-1.1988508	-0.694696895	-2.4693897	0	-0.91677743	-0.188712232	-0.60790884	0	1.5242683	0	0.7780508
ENSG00000156103	MMP16	22	21	8	q21.3	0.063298636	1.2446616	0	0.4978598	-0.119315797	-1.4042476	0.466165295	1.1331661	0.968594082	3.5628088	0.519454787	1.7721795
ENSG00000153944	MSI2	22	21	17	q22	0	-0.46074516	0	0.021708256	0	0.03449707	0.239650418	1.7345542	0.433332597	3.5060365	0.441204851	1.3680143
ENSG00000104447	TRPS1	22	21	8	q23.3	0	0.5921996	0	-0.067514285	0	-0.6112009	0.451942548	1.6133198	0.90442617	3.296041	0.413522188	1.4078473
ENSG00000188042	ARL4C	22	21	2	q37.1	0	1.3100259	0	1.4728587	0	0.9111157	0.512215146	1.907898	0.870579957	3.4553702	0.407112807	2.116355
ENSG00000135269	TES	22	21	7	q31.2	0	0.4809635	0.317465722	1.6962342	0	0.5871881	0.880753244	1.5751681	0.860347575	3.3330915	0.405237119	1.4173675
ENSG00000168675	LDLRAD4	22	21	18	p11.21	0.081999138	1.3711956	0	1.4078685	0	-0.3489018	0.329787223	1.0430603	0.606346351	2.5595832	0.396209611	1.4580005
ENSG00000225968	ELFN1	22	21	7	p22.3	0	1.5369725	0.208537109	1.4662845	0	1.2365694	0.505272247	3.0446804	0.719625792	2.7659807	0.335179048	1.7359408
ENSG00000111145	ELK3	22	21	12	q23.1	0.02551518	0.5866695	0.207346015	1.0577055	0	-0.11901664	0.14309168	0.8194667	0.509883542	1.8575128	0.300867721	1.1424223
ENSG00000139219	COL2A1	22	21	12	q13.11	0	-0.29919407	0	0.21017908	0	0.20835927	1.553618499	2.62388	0.635397578	4.9512973	0.297910314	1.5563374
ENSG00000106609	TMEM248	22	21	7	q11.21	0	0.24743216	0.069630344	0.51330394	0	-0.21710947	0.285410376	0.65188766	0.472501836	1.7684199	0.28493093	0.9447036
ENSG00000132432	SEC61G	22	21	7	p11.2	0	0.3481281	0	0.33804128	0	-0.4779984	0.537852327	1.1269017	0.505625793	1.7619727	0.276837434	0.74322903
ENSG00000106080	FKBP14	22	21	7	p14.3	0	0.8036611	0.144404603	0.9233516	0	-0.24341495	0.51156696	1.1412747	0.47663516	3.5221686	0.268245051	1.40009
ENSG00000100196	KDELR3	22	21	22	q13.1	0	-0.076120175	-0.178535287	-0.9919712	0	-0.8352649	0.652292434	1.3537103	0.674332325	2.3451943	0.267425522	0.7415636
ENSG00000074695	LMAN1	22	21	18	q21.32	0	-0.021230513	-0.168755003	-0.8877029	0	-0.41810897	0.410427345	0.9122141	0.499844939	1.9487687	0.255835527	0.7472043
ENSG00000164932	CTHRC1	22	21	8	q22.3	0.234392176	1.8217077	0.177124225	1.9061748	0	-0.22659764	1.060890156	2.3268075	0.942420559	3.5044148	0.255430603	1.256853
ENSG00000164283	ESM1	22	21	5	q11.2	0	1.6519063	0.543280189	3.3125248	0	0.78292364	0.724613327	2.0171952	0.734476743	4.3701406	0.22777449	1.2739848
ENSG00000125354	SEPT6	22	21	X	q24	0.213022529	1.4949892	0	0.8085348	0	0.2571892	1.197849588	2.848624	0.539222956	3.9199266	0.223491479	1.6392105
ENSG00000105825	TFPI2	22	21	7	q21.3	0	0.44713068	0	-1.3773708	0	-1.6638024	0.626629892	0.7242445	0.972299115	3.41535	0.211378681	1.0330119
ENSG00000163689	C3orf67	22	21	3	p14.2	0	-0.4208151	0	-0.14727633	0	0.22046174	0.28268443	1.6333027	0.469607269	1.821872	0.173787642	0.9958049
ENSG00000141756	FKBP10	22	21	17	q21.2	0	0.56554294	0	-0.16472544	0	-0.104621336	0.424347403	1.2046089	0.597825876	2.1489918	0.169785333	0.8749373
ENSG00000156011	PSD3	22	21	8	p22	0	0.14727865	-0.461710533	-1.862447	0	-1.1681603	0.435537838	1.7723954	0.553581288	4.240082	0.140278863	1.3450668
ENSG00000146426	TIAM2	22	21	6	q25.2	0	0.53298056	0.307790987	1.4552279	0	0.21989536	0.546958653	1.3244784	0.528781547	2.3172355	0.127342667	0.5837253
ENSG00000074047	GLI2	22	21	2	q14.2	0	0.8170565	0.178849329	1.0792892	0	-0.24669772	0.541624933	1.4753203	0.500182126	2.2122123	0.112993152	0.78645176
ENSG00000162643	WDR63	22	21	1	p22.3	0	0.14550237	0	0.39947948	0	-0.06927949	0.398115469	0.7401064	0.465370081	1.855072	0.109191161	0.59782237
ENSG00000183010	PYCR1	22	21	17	q25.3	0	0.48178542	0.325546208	1.5356021	0	0.2238931	0.592210482	1.2155844	0.555283878	2.098146	0.108709775	0.7666065
ENSG00000115884	SDC1	22	21	2	p24.1	0	0.7565499	0.207128524	1.0396131	0	0.028179413	0.425003703	1.0325501	0.65647905	2.5322206	0.108627741	1.4484272
ENSG00000115457	IGFBP2	22	21	2	q35	0	1.2481805	0.288473065	1.396633	0	-0.58028	0.369139481	0.9132391	0.758432396	2.9727201	0.101527556	1.2843974
ENSG00000108950	FAM20A	22	21	17	q24.2	0	0.17446151	0	0.556959	0	-0.06354697	0.246895933	1.4265356	0.60744273	2.5313182	0.097187856	0.96649474
ENSG00000178662	CSRNP3	22	21	2	q24.3	0	-0.6155871	0	0.34169316	0	0.43516695	0.484161346	1.6209571	0.573588158	3.9934537	0.089592513	0.87218237
ENSG00000134602	STK26	22	21	X	q26.2	0	-0.5327535	0	-0.28719157	0	-0.15872402	1.041261039	3.3316548	0.389184035	3.440825	0.085352056	1.0901002
ENSG00000168268	NT5DC2	22	21	3	p21.1	0	0.06359536	0	0.37019888	0	0.14813884	0.701548431	1.2824622	0.597125555	2.4424875	0.080907236	0.7286898
ENSG00000136295	TTYH3	22	21	7	p22.3	0	0.38089338	0	0.42656985	0	0.22100343	0.807633667	2.0243802	0.66099729	2.518256	0.072302922	0.7628114
ENSG00000150551	LYPD1	22	21	2	q21.2	0	-1.05819	-0.049497336	-1.5917193	0	-1.2054266	0.874149975	2.6373024	0.666301428	3.0917366	0.072301531	1.0937262
ENSG00000019549	SNAI2	22	21	8	q11.21	0.166570037	1.2618712	0	0.41744155	0	-0.36290407	1.325769407	1.813277	0.781562696	2.9600737	0.071498022	1.1912662
ENSG00000149257	SERPINH1	22	21	11	q13.5	0	0.74479645	0	0.17328833	0	0.031460173	0.604321068	1.0550693	0.434651585	1.7908366	0.036899725	0.56394756
ENSG00000254585	MAGEL2	22	21	15	q11.2	-0.147830209	-1.7238567	-0.10018785	-1.3290654	0	-0.5159879	0.943600026	2.4286172	0.556712575	2.2512343	0.029936956	0.60040563
ENSG00000165891	E2F7	22	21	12	q21.2	0	0.22091727	0	-0.15281983	0	-0.21279937	1.23036826	2.976059	1.052870636	4.0625505	0	0.69626445
ENSG00000277586	NEFL	22	21	8	p21.2	0	-0.23817231	0	-0.691373	0	-0.7824916	0.687456067	1.6586165	0.968202985	3.8496857	0	-0.65542763
ENSG00000278272	HIST1H3C	22	21	6	p22.2	0	-0.6920456	0.111777727	-0.14370954	0	-0.8472007	1.038882291	0.98438483	0.947927804	3.7763326	0	0.77271414
ENSG00000203747	FCGR3A	22	21	1	q23.3	0	-0.09832322	-0.085570075	-0.64102256	0	-0.03460949	0.588062053	1.1363933	0.940680679	3.6516473	0	-1.0374302
ENSG00000134013	LOXL2	22	21	8	p21.3	0.081810367	1.3544772	0	0.12867689	-0.089916397	-1.3327905	1.334747355	2.3011653	0.938003056	3.3597767	0	0.75783175
ENSG00000198759	EGFL6	22	21	X	p22.2	0	0.022579117	0	0.035866864	0	0.15471336	0.68313487	2.0684462	0.888579519	6.5105853	0	1.4676872
ENSG00000248329	APELA	22	21	4	q32.3	0	0.0788737	0	0.06762891	0	-0.025530027	0.690243768	4.8717046	0.881594632	7.5675154	0	2.3970127
ENSG00000000005	TNMD	22	21	X	q22.1	0	0.14202969	0	-0.10788362	0	-0.17667069	1.354963055	4.2114177	0.863984815	7.3505335	0	2.4982753
ENSG00000185480	PARPBP	22	21	12	q23.2	0	-0.9741068	0	-0.36332613	0	0.27688473	0.915552667	1.394229	0.863979093	3.1353898	0	0.62913597
ENSG00000151612	ZNF827	22	21	4	q31.22	0	0.50848967	0	-0.3944029	-0.077439808	-0.8554971	0.400822698	0.95095885	0.84165143	3.0425396	0	-0.55646396
ENSG00000170891	CYTL1	22	21	4	p16.2	0	-1.8315454	0	-0.692315	0	-0.59418714	1.913810575	4.0222344	0.79440803	5.6819277	0	0.6704636
ENSG00000101307	SIRPB1	22	21	20	p13	0	0.024024228	0	0.46360606	0	0.29968557	0	0.06691544	0.792958345	2.6668565	0	-0.059076753
ENSG00000124875	CXCL6	22	21	4	q13.3	0	0.58484095	0.308765887	1.0259024	0	-0.76431763	0.586199055	0.7550977	0.777728201	3.2732031	0	1.0096407
ENSG00000041982	TNC	22	21	9	q33.1	0	0.9880702	-0.420797138	-1.4872983	0	-1.4166183	0.418977119	1.7014396	0.75889687	3.5752733	0	-0.74752605
ENSG00000124813	RUNX2	22	21	6	p21.1	0	-1.4486756	-0.061546183	-1.4541745	0	-0.87700295	0.492615528	0.4535547	0.747457805	2.6753116	0	-0.754504
ENSG00000183688	FAM101B	22	21	17	p13.3	0	1.3624222	0.17248669	1.2210388	0	-0.37769553	0.480390675	1.3261776	0.733726066	2.8511534	0	1.0657065
ENSG00000117122	MFAP2	22	21	1	p36.13	0.184793169	1.7687457	0.428820661	1.8061718	0	0.033489056	1.63056155	2.5973427	0.716500609	2.881303	0	0.92130184
ENSG00000151012	SLC7A11	22	21	4	q28.3	0	1.3927116	0	0.8192617	0	-0.41294014	0.614687267	0.042509157	0.704751592	3.0537555	0	0.90118784
ENSG00000124205	EDN3	22	21	20	q13.32	0	-0.07369702	0.304635776	1.2035563	0	0.22804026	1.05590879	2.4161637	0.644435628	5.7851744	0	1.9707353
ENSG00000140323	DISP2	22	21	15	q15.1	0	-0.14094616	0	0.082045875	0	-0.03525692	0	0.09468793	0.633727126	2.1948025	0	-0.051562548
ENSG00000187474	FPR3	22	21	19	q13.41	0	-0.009012701	0	0.09247552	0	-0.07271285	0	-0.1729805	0.632231284	2.4107683	0	-0.07930945
ENSG00000095596	CYP26A1	22	21	10	q23.33	0	0.005492902	0.119084834	0.6411073	0	0.34298775	0.647591871	0.98587096	0.629015182	2.5268903	0	0.50745726
ENSG00000165588	OTX2	22	21	14	q22.3	0	0.008106654	0	0.10837786	0	0.28906736	0.761448313	0.505738	0.608858744	4.3037877	0	0.2163994
ENSG00000104723	TUSC3	22	21	8	p22	0	-0.20302416	-0.105446969	-0.51382947	0	-0.06935391	0.434604354	1.3311486	0.6021164	4.65473	0	1.119858
ENSG00000147606	SLC26A7	22	21	8	q21.3	0	-0.121038534	0	0.15649329	0	0.15996444	0.326069706	0.49734348	0.589196424	2.738055	0	-0.043290354
ENSG00000133169	BEX1	22	21	X	q22.1	0	-0.056195587	0	-0.2789609	-0.022584252	-1.7885385	0.247002659	1.0723741	0.581256019	2.8285942	0	0.017163012
ENSG00000166073	GPR176	22	21	15	q15.1	0	0.49543136	0	-0.021050837	0	-0.12752657	0.231096646	0.52313966	0.575738611	2.0188594	0	-0.3996172
ENSG00000077274	CAPN6	22	21	X	q23	0	0.011789682	0.337537952	1.4660745	0	0.23287311	0.187619561	1.3957059	0.575015077	2.4893448	0	1.0445946
ENSG00000171243	SOSTDC1	22	21	7	p21.1	0	-0.10109272	0.164155958	0.7340184	0	0.3074317	0.817976534	2.5409439	0.559866366	4.3558116	0	0.8698376
ENSG00000251239		22	21	17	q21.33	0	-0.081779644	0	0.13631375	0	0.20650415	0.666092954	3.7117164	0.553384937	4.190921	0	0.24575682
ENSG00000144355	DLX1	22	21	2	q31.1	0	0.622749	0.184480079	0.60460544	0	-0.914237	0.638692747	1.5081767	0.548349123	4.906551	0	0.81059945
ENSG00000104369	JPH1	22	21	8	q21.11	0	0.001432014	0	-0.7144954	0	-1.4409294	0	1.36517	0.526363252	3.8381093	0	0.67733777
ENSG00000165323	FAT3	22	21	11	q14.3	0	0.76548547	0	-0.06776674	0	-1.7864921	0.493321753	3.7906628	0.524109486	4.8807464	0	-1.5184088
ENSG00000159216	RUNX1	22	21	21	q22.12	-0.06700245	-0.8651809	-0.663531343	-2.4388585	-0.166672622	-1.5777664	0.244487436	0.65383303	0.518913462	1.7547055	0	-1.3011737
ENSG00000163735	CXCL5	22	21	4	q13.3	0	0.68840575	0	0.3529728	0	-0.088860415	0.467890827	0.53311956	0.518724266	2.332825	0	0.5574959
ENSG00000100985	MMP9	22	21	20	q13.12	0	0.2057943	0.427908173	1.7137512	0	0.30610734	0.78782021	1.7470272	0.515521301	3.0994935	0	0.49439788
ENSG00000204381	LAYN	22	21	11	q23.1	0	-1.1849245	-0.189402537	-1.1662868	0	-0.550282	0.519039162	1.055108	0.506216247	2.0622137	0	0.47327268
ENSG00000104415	WISP1	22	21	8	q24.22	0.063082848	2.1622415	0	1.2948184	0	0.106514476	0.996846967	1.6203331	0.506046889	4.6404147	0	0.21716301
ENSG00000270132	WISP1-OT1	22	21	8	q24.22	0.122405301	2.1813731	0	1.0338491	0	-0.1106607	0.570831716	2.7067235	0.506046889	4.6404147	0	0.55591094
ENSG00000146267	FAXC	22	21	6	q16.2	0	0.17196484	0	0.3040898	0	0.58552766	0.38305639	1.306023	0.49372933	3.5050337	0	0.10649179
ENSG00000269502	DMRTC1	22	21	X	q13.1	0	-0.036549784	0	0.2411273	0	0.19546948	0.496309733	1.87308	0.492615085	1.9833399	0	0.5074371
ENSG00000182199	SHMT2	22	21	12	q13.3	0	0.6182658	0	0.801464	0	0.5046969	0.501285796	1.2261233	0.485576652	1.8926479	0	0.624971
ENSG00000273983	HIST1H3G	22	21	6	p22.2	0	-0.2630551	0	0.29211867	0	0.1566006	0.74516757	0.80434906	0.478073035	1.8670315	0	0.30952564
ENSG00000233098	CCDC144NL-AS1	22	21	17	p11.2	0	0.5128933	0	0.31441474	0	-0.8111311	0.459981	3.5652494	0.471739541	4.1417027	0	0.3314136
ENSG00000275379	HIST1H3I	22	21	6	p22.1	0	-0.28544164	0	-0.43769464	0	-0.32051742	0.630871739	0.7593094	0.464398517	2.1131394	0	0.19712266
ENSG00000235386		22	21	1	q44	0.184793169	1.7687457	0.178733365	1.8349509	0	0.033489056	0.84362709	2.6497512	0.441389698	3.588213	0	0.8613804
ENSG00000146250	PRSS35	22	21	6	q14.2	0	-0.42351842	-0.296134747	-1.7691984	0	-0.98748213	0.796679084	1.3877857	0.428271983	2.2045832	0	-0.63430846
ENSG00000116157	GPX7	22	21	1	p32.3	0	0.05867948	0	-0.6273169	0	-0.90477675	0.579703687	1.4791542	0.423326065	1.7329109	0	0.34813595
ENSG00000184838	PRR16	22	21	5	q23.1	0	-0.2024418	0	0.012829559	0	-0.98198605	0.810863638	1.9887831	0.413555799	3.4152377	0	1.0113343
ENSG00000119042	SATB2	22	21	2	q33.1	0	0.30248332	0	0.3801256	0	0.10778215	0.557914628	1.4240712	0.405267124	1.6304299	0	0.7568784
ENSG00000136630	HLX	22	21	1	q41	0	0.41405973	0.048918485	0.5515773	0	0.25472003	0.882430217	1.458879	0.396755298	1.8310875	0	0.4163444
ENSG00000166426	CRABP1	22	21	15	q25.1	0	0.35567757	0	0.00666593	0	0.34974816	1.716645006	3.0172307	0.395421954	4.1452336	0	0.60016835
ENSG00000277224	HIST1H2BF	22	21	6	p22.2	0	0.26542926	0	0.9032594	0	0.7026624	0.712627946	1.7112197	0.350761382	2.5714376	0	0.9752849
ENSG00000091656	ZFHX4	22	21	8	q21.13	0	-0.3995106	0	0.018766314	0	-0.097041726	1.240523061	1.5838686	0.348783739	1.7615873	0	0.7631409
ENSG00000236654		22	21	7	p15.3	0.159573181	1.4856986	0	0.47724506	0	-1.1610411	0.660075454	2.2774057	0.346492898	2.5742245	0	-0.052265853
ENSG00000133466	C1QTNF6	22	21	22	q12.3	0	-0.2115973	0	-0.7290315	0	-0.37691897	0.606030141	1.1206994	0.305541849	1.5789167	0	-0.52486104
ENSG00000141526	SLC16A3	22	21	17	q25.3	0	1.2268512	0	1.3578457	0	-0.049846146	0.76604476	1.9174904	0.289350994	2.4274697	0	0.54651475
ENSG00000078177	N4BP2	22	21	4	p14	0	0.07146541	0	0.18669803	0	0.19023089	0.561853942	1.4501222	0.254540161	1.4177911	0	0.7455146
ENSG00000128045	RASL11B	22	21	4	q12	0	1.0548391	0	0.2685197	0	-1.0184183	2.192767838	3.8062716	0	2.8238266	0	-0.33435214
ENSG00000112175	BMP5	22	21	6	p12.1	0	-0.10095415	0	0.4454843	0	0.30135897	0.787622687	2.2996132	0	3.912054	0	0.4759279
ENSG00000204248	COL11A2	22	21	6	p21.32	-0.613209681	-2.8030393	-1.062767298	-3.807373	0	-0.5612888	0.354898496	1.4946004	0	2.6012979	0	-0.65499693
ENSG00000105664	COMP	22	21	19	p13.11	0	0.6490926	0.166763441	0.6687411	0	-0.5822065	1.05213274	2.761509	0	3.6016116	-0.172702342	-1.0381379
ENSG00000126785	RHOJ	22	21	14	q23.2	0	-1.335578	-0.672051044	-2.6888828	-0.163563103	-2.046324	0	-0.022932211	0.150242753	0.94797885	-0.21648088	-1.2761319
ENSG00000134986	NREP	22	21	5	q22.1	0	0.70403075	0	0.49838388	0	0.23966621	1.018607443	1.9810331	0.346492898	2.5742245	-0.282680357	-0.9874344
ENSG00000139146	FAM60A	23	24	12	p11.21	0	0.39002383	0.569681694	2.045294	0.270319317	1.7025504	0.529525494	1.2315491	0.522202393	2.0809734	0.322247924	1.15017
ENSG00000079616	KIF22	23	24	16	p11.2	0	-0.70548564	0.194684858	1.1045154	0.098653947	1.2581357	0.502568467	0.68503433	0.668613774	2.581835	0.26105053	1.106518
ENSG00000144339	TMEFF2	23	24	2	q32.3	0	0.16825372	0.605048218	2.8469286	0.030007219	1.7649872	0.132940389	1.638585	0.367472004	3.4624796	0.231275896	1.8525084
ENSG00000135476	ESPL1	23	24	12	q13.13	0	-0.41665974	0	0.73578733	0.12537305	1.5880557	0.470770333	0.48971727	0.528550129	1.9929081	0.212791949	0.8387848
ENSG00000113569	NUP155	23	24	5	p13.2	0	-0.1418151	0.175971124	1.0014098	0	0.86314744	0.429373221	0.6357235	0.503668784	1.9506655	0.205203374	0.7875394
ENSG00000154920	EME1	23	24	17	q21.33	0	-0.5698514	0.237217962	1.2518599	0.089574591	1.1658424	0.478208063	1.2258645	0.569035394	2.1129365	0.168905111	0.7593141
ENSG00000129173	E2F8	23	24	11	p15.1	0	-0.47960812	0.298596567	1.2778386	0.01728122	0.97287303	0.869727917	0.99410105	0.632670132	2.6557515	0.166779492	0.8879907
ENSG00000101412	E2F1	23	24	20	q11.22	0	-0.46687597	0.143428384	1.0020343	0.062156825	1.3399725	0.685033494	0.5119176	0.827316517	3.0866075	0.163409305	1.091183
ENSG00000189159	HN1	23	24	17	q25.1	0	-0.2878816	0.397988452	1.8030547	0.149446651	1.3372506	1.060890223	1.6341175	0.624522683	2.414914	0.157706159	1.0673223
ENSG00000149554	CHEK1	23	24	11	q24.2	0	-0.37398213	0.272685404	1.5246495	0.135825948	1.365757	0.833025093	1.4426928	0.764551333	3.013639	0.12545193	0.79325444
ENSG00000183684	ALYREF	23	24	17	q25.3	0	-0.14368366	0.326493865	1.5064051	0	1.1856318	0.53678192	1.2402778	0.544025201	2.1634753	0.092773412	0.7864411
ENSG00000112118	MCM3	23	24	6	p12.2	0	-0.36580443	0	0.80808556	0.124165218	1.3257238	0.608116115	0.9267035	0.486206017	1.9352418	0.089544098	0.5488787
ENSG00000187951	ARHGAP11B	23	24	15	q13.2	0	-0.97827566	0	0.6640623	0.336331515	2.2109687	0.357601322	1.3017614	0.387086619	1.8293861	0.070099457	0.5109243
ENSG00000007968	E2F2	23	24	1	p36.12	0	-1.5929531	0.220399423	1.5137674	0.296595038	2.8318915	0.29744119	0.31754583	0.516138861	2.4665523	0.059742952	0.86219037
ENSG00000109674	NEIL3	23	24	4	q34.3	0	-0.83836645	0.089965206	0.7215023	0.125667817	1.4959135	0.755037722	1.0103867	0.646450752	2.535754	0.056353421	0.6020193
ENSG00000164104	HMGB2	23	24	4	q34.1	0	-0.8271172	0.244984607	1.074493	0.158361372	1.3464465	1.145374318	1.2766589	0.658052846	2.3724718	0.050052299	0.5880967
ENSG00000176165	FOXG1	23	24	14	q12	0	1.2211218	1.634264293	6.055906	0.502329951	4.7463274	1.300650999	3.356555	0.954605009	7.460102	0	2.2908738
ENSG00000119969	HELLS	23	24	10	q23.33	0	-0.4558556	0.199368581	1.3551495	0.17543055	1.7346779	0.89643609	0.5368459	0.929868575	3.5930438	0	0.97504383
ENSG00000007062	PROM1	23	24	4	p15.32	0	0.00586161	0.880292773	4.057434	0.404377097	5.2542233	1.991065982	4.5434265	0.865817015	7.161109	0	1.2567853
ENSG00000108813	DLX4	23	24	17	q21.33	0	-0.35625362	0.647184189	3.060417	0.470295739	3.6849883	0.674551052	0.5626321	0.833869952	6.304128	0	2.0286036
ENSG00000174371	EXO1	23	24	1	q43	0	-0.38973844	0.174859669	1.1877899	0	1.4874432	1.025763058	1.1106389	0.81856095	3.2805836	0	0.5314981
ENSG00000087586	AURKA	23	24	20	q13.2	0	-0.8302899	0	1.1949368	0.288090785	1.9669557	0.78009236	1.917904	0.760528075	3.067333	0	0.618518
ENSG00000164778	EN2	23	24	7	q36.3	0	0.10341175	0.19310383	1.9512521	0.169918941	2.8080618	0.679919882	0.99917597	0.731434772	2.8292944	0	0.5420495
ENSG00000144354	CDCA7	23	24	2	q31.1	0	-1.2058387	0.420237416	2.5252016	0.356926711	3.2198246	0.909958389	1.9885746	0.706897675	2.971587	0	0.38348147
ENSG00000065328	MCM10	23	24	10	p13	0	-0.65484846	0.181791446	1.2932364	0.186930396	1.9597703	0.71213373	0.738295	0.663361228	2.624415	0	0.42921975
ENSG00000012048	BRCA1	23	24	17	q21.31	0	-0.3003132	0.236162356	1.2978715	0.060690254	1.0658737	0.705637547	0.40708962	0.66262286	2.5979445	0	-0.090266205
ENSG00000173207	CKS1B	23	24	1	q21.3	0	-0.80386674	0.17251022	1.0297807	0.15029373	1.5770756	1.088817198	1.3442266	0.655010665	2.4938447	0	0.61261296
ENSG00000163362	C1orf106	23	24	1	q32.1	0	-1.0594428	0.344758275	1.506756	0	1.6769297	0.947857785	1.4235572	0.632803965	3.6622057	0	0.83511996
ENSG00000170689	HOXB9	23	24	17	q21.32	0	-0.77225274	0.372886839	1.357057	0	0.7275025	0.624543244	0.34361345	0.613953426	2.4877474	0	0.4617001
ENSG00000136982	DSCC1	23	24	8	q24.12	0	-0.6030837	0	0.9295631	0	1.1568964	0.89839353	1.3468263	0.553172086	2.2803068	0	0.2861386
ENSG00000118193	KIF14	23	24	1	q32.1	0	-0.9013673	0	0.07870499	0.222186081	1.9490516	0.783814934	0.8873636	0.532629642	2.2193213	0	0.035903703
ENSG00000149091	DGKZ	23	24	11	p11.2	0	-0.11077767	0.148400068	0.68879664	0.286526742	1.805478	0.20272666	0.75997454	0.513215723	2.203846	0	-0.06244861
ENSG00000158402	CDC25C	23	24	5	q31.2	0	-1.2325976	0.109776169	0.6958846	0.223026097	1.918936	0.637580931	0.71056056	0.497218377	2.2244306	0	0.3872501
ENSG00000140451	PIF1	23	24	15	q22.31	0	-0.37306106	0.149096803	0.9871499	0.14714848	1.3791604	0.612525439	1.2178445	0.487506703	2.183963	0	0.24405126
ENSG00000013810	TACC3	23	24	4	p16.3	0	-0.29789534	0.14251416	1.0686197	0.139364327	1.5212146	0.590261392	1.1045319	0.483135244	2.0564516	0	0.36100477
ENSG00000156802	ATAD2	23	24	8	q24.13	0	-0.4266339	0.351875522	1.7820172	0.118492756	1.517703	0.84434835	1.7127298	0.473637967	2.1554244	0	0.6870898
ENSG00000076770	MBNL3	23	24	X	q26.2	0	-0.24662094	0.253676128	1.6446725	0.246080874	2.0090137	0.096103926	-0.09943341	0.47054337	2.4441996	0	0.6590307
ENSG00000164649	CDCA7L	23	24	7	p15.3	0	-0.44591448	0.193560972	1.2620239	0.279168225	1.674814	0.676168832	1.7154893	0.454914684	2.7218251	0	0.5781145
ENSG00000109084	TMEM97	23	24	17	q11.2	0	-0.75998425	0.153053584	1.0692102	0.010473973	1.4261407	0.901006054	1.4318309	0.36813564	1.6760538	0	0.28165352
ENSG00000139292	LGR5	23	24	12	q21.1	0	0.17478578	0.534431794	2.5348692	0.118546747	2.0613976	0.884000595	1.5765226	0.347883674	3.799132	0	1.2685672
ENSG00000101447	FAM83D	23	24	20	q11.23	0	-0.9345072	0.30862416	1.7880647	0.301584147	2.1650317	0.758405908	2.1988208	0.333395846	2.887177	0	0.5224853
ENSG00000145604	SKP2	23	24	5	p13.2	0	-0.24751796	0.212390904	1.1029751	0.145956683	1.1628424	0.824654352	0.99670106	0.314116263	1.6724223	0	1.0871899
ENSG00000225976		23	24	10	p11.23	0	-0.80386674	0.17251022	1.0297807	0.15029373	1.5770756	0.57157956	1.3442266	0.273185189	2.0033352	0	0.90548223
ENSG00000268942	CKS1BP3	23	24	5	q12.1	0	-0.80386674	0.17251022	1.0297807	0.15029373	1.5770756	0.57157956	1.3442266	0.273185189	2.0033352	0	0.90548223
ENSG00000198826	ARHGAP11A	23	24	15	q13.3	0	-0.8006357	0.197904571	1.1176285	0.14080146	1.6151633	0.564334357	1.4251606	0.266171868	2.6859415	0	0.17383385
ENSG00000128050	PAICS	23	24	4	q12	0	-0.05046171	0.338495576	1.5281488	0.074814483	0.98158807	0.733206258	1.060936	0.253501065	0.99368984	0	0.9611892
ENSG00000135451	TROAP	23	24	12	q13.12	0	-0.9579703	0	0.7388166	0.259804059	1.9654168	0.598285826	1.1303967	0.196151444	1.214853	0	0.29961756
ENSG00000096060	FKBP5	23	24	6	p21.31	0	-1.3717109	0	0.2577349	0.293555765	2.1969485	0	-0.34303027	0.130114641	1.465827	0	1.0389203
ENSG00000276644	DACH1	23	24	13	q21.33	-0.448603691	-2.4902396	0.412517832	0.5778544	0	0.19883905	0	0.23329385	0	0.4869736	0	-0.18150939
ENSG00000072071	ADGRL1	24	23	19	p13.12	0	0.88475424	0.360288568	1.6988926	0.08530499	1.5462278	0.617478893	1.4878002	0.392926336	1.5969801	0.134482041	0.8955076
ENSG00000145386	CCNA2	24	23	4	q27	0	-0.8295312	0	0.6639116	0	1.2694484	1.279802191	1.9559369	0.956988868	3.491713	0	-1.3318872
ENSG00000162624	LHX8	24	23	1	p31.1	0	0.8496007	0.097826537	2.467675	0	0.80820537	1.002585515	2.0134816	0.826317978	3.600137	0	0.49183336
ENSG00000255690	TRIL	24	23	7	p14.3	0	1.4133193	0.640481735	3.1850336	0	1.6838313	1.275779737	2.094227	0.821381493	3.383618	0	1.2993789
ENSG00000143494	VASH2	24	23	1	q32.3	0	0.45668265	0.297772722	1.786658	0.251746269	2.1454737	1.083468472	2.0968242	0.787755569	2.9527977	0	0.5090683
ENSG00000176890	TYMS	24	23	18	p11.32	0	-0.5310727	0.285193767	1.2519151	0.174964665	1.8549683	1.82640295	2.5670962	0.762505846	2.9720833	0	-0.26708257
ENSG00000136492	BRIP1	24	23	17	q23.2	0	-0.037689764	0.256745435	1.4160674	0	0.9050741	0.96588257	1.3478417	0.700186769	2.9096398	0	0.35838258
ENSG00000256463	SALL3	24	23	18	q23	0	-0.050713908	0.310977179	1.9195721	0	1.4930612	0.753797612	1.9886893	0.567365582	2.2918458	0	0.45052734
ENSG00000111602	TIMELESS	24	23	12	q13.3	0	-0.16928828	0.229861832	1.2353338	0.08584729	1.0473558	1.139564899	1.584104	0.556748162	2.191884	0	-0.07731121
ENSG00000106031	HOXA13	24	23	7	p15.2	0	0.1729431	0.692883638	3.551658	0.157830548	2.6965425	0.660183595	2.170354	0.555839333	4.315465	0	0.477857
ENSG00000178999	AURKB	24	23	17	p13.1	0	-0.7538964	0	0.94545734	0.152128688	1.8679858	1.023408073	1.4056512	0.554978031	2.2733393	0	-0.68390363
ENSG00000125820	NKX2-2	24	23	20	p11.22	0	-0.07100166	0.232595971	1.0967649	0	0.30890098	0.663004939	0.8243785	0.532943095	2.3477335	0	0.25024042
ENSG00000254726	MEX3A	24	23	1	q22	0	-0.054930683	0.571208947	2.2767298	0.224696351	1.724437	0.51614483	1.6961908	0.530884083	2.1459663	0	-0.057997927
ENSG00000164616	FBXL21	24	23	5	q31.1	0	0.810866	0.885940989	4.3767676	0	1.6531577	0.628252437	2.2021756	0.507624105	4.467479	0	0.29748672
ENSG00000206195		24	23	22	q11.1	0	1.2571738	0.943058473	3.649895	0.077101312	1.9666139	0.357923699	2.488339	0.504603056	3.935108	0	1.4642736
ENSG00000225210	DUXAP9	24	23	14	q11.2	0	1.2571738	0.943058473	3.649895	0.077101312	1.9666139	0.357923699	2.488339	0.504603056	3.935108	0	1.4642736
ENSG00000244306	LINC01296	24	23	14	q11.2	0	1.2571738	0.943058473	3.649895	0.077101312	1.9666139	0.357923699	2.488339	0.504603056	3.935108	0	1.4642736
ENSG00000109255	NMU	24	23	4	q12	0	0.06657812	0.355802624	2.3766057	0.012466009	2.0764804	1.184091434	2.2343748	0.503097838	2.0788627	0	0.69828403
ENSG00000157502	MUM1L1	24	23	X	q22.3	0	0.14845146	0.519077659	3.0968547	0	1.5715005	0.707479366	2.4102218	0.487796505	2.4588952	0	0.9239563
ENSG00000175643	RMI2	24	23	16	p13.13	0	-0.6173951	0.534710577	2.552226	0.131493241	1.6550909	0.613526069	2.041235	0.458974613	2.1204016	0	0.496539
ENSG00000159184	HOXB13	24	23	17	q21.32	0	-0.043955382	0.546656105	2.1226416	0	0.39367044	0.925224134	1.2797904	0.402902587	1.7620958	0	0.15855567
ENSG00000180318	ALX1	24	23	12	q21.31	0	0.23837127	0.114115433	1.3492825	0.060837894	1.660072	0.660974495	1.5365496	0.38183212	1.6529112	0	0.4305504
ENSG00000138821	SLC39A8	24	23	4	q24	0	1.0077462	0.234741488	1.9890027	0	1.0423857	0.602352719	1.9850698	0.35447917	2.9192693	0	0.3136612
ENSG00000140534	TICRR	24	23	15	q26.1	0	-0.28595614	0.163329922	0.9732366	0.073710147	0.97486997	0.549247912	1.42397	0.316197586	1.2970542	0	0.16079898
ENSG00000163918	RFC4	24	23	3	q27.3	0	-0.317289	0.218885622	1.2800407	0.106232355	1.2175426	0.990663586	1.3166835	0.30710037	1.6070186	0	0.007341878
ENSG00000093009	CDC45	24	23	22	q11.21	0	-0.5612644	0	0.8613214	0.14110882	1.5255321	0.643852173	1.357704	0.300459028	1.4974709	0	-0.14502546
ENSG00000132646	PCNA	24	23	20	p12.3	0	-0.14670013	0.283629535	1.3144525	0	0.8033492	0.645457267	1.0747899	0.282340948	1.1978408	0	0.30362412
ENSG00000071564	TCF3	24	23	19	p13.3	0	-0.30530864	0.169377936	0.96141386	0	0.8547802	0.906743018	1.2763582	0.276325106	1.3908805	0	0.23953721
ENSG00000080986	NDC80	24	23	18	p11.32	0	-0.8713259	0.107511798	0.7181182	0.137132075	1.4823247	0.555710161	1.3969913	0.271136523	1.5225635	0	-0.17538267
ENSG00000109705	NKX3-2	24	23	4	p15.33	0	0.49557933	0.402947759	1.9791465	0.003210362	1.1977259	0.596565424	2.1610792	0.269982028	2.3262947	0	0.14655873
ENSG00000105486	LIG1	24	23	19	q13.33	0	-0.27405232	0.188735161	1.0529666	0.116141131	0.99969304	0.647230066	1.094262	0.268170058	1.1522259	0	-0.74539256
ENSG00000168393	DTYMK	24	23	2	q37.3	0	-0.7910434	0	0.3741887	0	0.9285497	0.676187672	0.9857673	0.267354047	1.1909293	0	-0.47250384
ENSG00000108468	CBX1	24	23	17	q21.32	0	-0.048268944	0.28452778	1.1695093	0	0.36400172	0.660089523	1.0880554	0.259762112	1.3251045	0	0.24100602
ENSG00000186960	LINC01551	24	23	14	q12	0	-0.023488864	0.339443651	2.1754043	0.269838283	2.918337	0.241950444	1.9705595	0.246021826	2.363845	0	0.20196585
ENSG00000106415	GLCCI1	24	23	7	p21.3	0	-0.07933533	0.349885993	1.5044227	0.286385295	1.694627	0.371122507	1.5162008	0.217190867	2.3858378	0	0.36384833
ENSG00000184905	TCEAL2	24	23	X	q22.1	0	0.04510758	0	0.6667857	0	1.0417264	0.692746029	1.1912965	0.206751135	2.1343699	0	-0.5812028
ENSG00000140525	FANCI	24	23	15	q26.1	0	-0.58956426	0.139645617	0.98761386	0.023086873	1.3808445	0.863758536	1.8962358	0.188237107	1.9542214	0	-0.12458025
ENSG00000188153	COL4A5	24	23	X	q22.3	0	-0.4595427	0.187513883	1.5534102	0.181079788	2.1061194	1.672558219	1.6851673	0.17192682	1.6466614	0	-1.3607432
ENSG00000106462	EZH2	24	23	7	q36.1	0	-0.8500671	0.277277057	1.4127243	0.227985788	1.8360384	1.084938486	1.8081598	0.132867092	1.0974319	0	-1.5158952
ENSG00000182378	PLCXD1	24	23	X	p22.33	0	-0.21630405	0.175525009	1.3012913	0.117331214	1.3919774	0.592475361	1.1601175	0	1.4888675	0	-0.5725176
ENSG00000113296	THBS4	24	23	5	q14.1	0	-0.02833793	0.628354857	2.4185402	0	0.6160093	0.295393506	1.8429323	0	2.8386097	0	-0.34962448
ENSG00000228630	HOTAIR	24	23	12	q13.13	0	-0.6537645	0.250347682	1.7385623	0.282535001	2.251058	0.241980969	2.0229728	0	1.4879998	0	-0.52593637
ENSG00000184445	KNTC1	24	23	12	q24.31	0	-0.4103517	0.264340451	1.451445	0.11767954	1.3734794	0.701842892	1.2664176	0.714373321	2.6258357	-0.163525403	-1.1105795
ENSG00000010292	NCAPD2	24	23	12	p13.31	0	-0.50837636	0	0.6246445	0.174949511	1.3085985	0.805305316	1.2230401	0.22990162	1.8036195	-0.198433006	-0.8622047
ENSG00000165209	STRBP	24	23	9	q33.3	0	-0.3750081	0.310414475	1.8187784	0.278083172	2.0954514	0.378394138	1.3972564	0.364805154	2.9628785	-0.246248691	-1.6361244
ENSG00000197275	RAD54B	24	23	8	q22.1	-0.172251571	-1.1489413	0.128334685	0.58426213	0	0.58055	0.700305217	1.1314873	0.349959761	1.657623	-0.247819152	-0.8328543
ENSG00000100360	IFT27	24	23	22	q12.3	0	0.13738549	0	0.23794049	0	0.43134326	0.131554689	0.4726475	0.492883628	1.7419761	-0.290366924	-1.6468658
ENSG00000035499	DEPDC1B	24	23	5	q12.1	0	-1.3569838	0.206756814	1.0346726	0.15074043	1.85281	0.652326471	1.8647877	0.203507911	1.2277111	-0.352554388	-2.1418905
ENSG00000136240	KDELR2	24	23	7	p22.1	0	0.54382825	0.118060156	1.0226228	0	1.0181177	0.804824846	1.5243449	0.678578467	2.5022416	-0.395051483	-2.1826088
ENSG00000124440	HIF3A	24	23	19	q13.32	0	0.21930923	0.356576872	1.5924313	0.179024116	1.6801221	0.693046486	1.2446575	0.470256251	3.8339117	-0.520951203	-1.9689356
ENSG00000073792	IGF2BP2	24	23	3	q27.2	0	-0.57556945	0	-0.2641716	0	-0.01685944	0.512780295	1.4274627	0	0.60162693	-0.869048818	-2.5359743
ENSG00000156076	WIF1	25	23	12	q14.3	0	0.05472665	0.450026215	2.5058537	0.037373872	1.964173	2.171558983	4.988548	0.996275023	4.4137473	0.427039588	2.9785569
ENSG00000164611	PTTG1	25	23	5	q33.3	0	-1.0025806	0	0.09461871	0	1.3042794	1.022569523	1.8977861	0.90108033	3.9982634	0.329171691	1.5711571
ENSG00000120802	TMPO	25	23	12	q23.1	0	-1.0580666	0.199590666	0.8300691	0	1.1710615	0.578150633	1.1993376	0.444003203	1.7989378	0.288565242	1.4691032
ENSG00000198901	PRC1	25	23	15	q26.1	0	-1.3464242	0	-0.47302568	0	0.94903004	2.427858054	3.138696	1.292853625	4.5833883	0.255973343	1.16103
ENSG00000095739	BAMBI	25	23	10	p12.1	0	-1.2008301	0	-0.09711283	0	0.7573208	0.569264765	1.4009018	0.419246574	1.8587353	0.250664975	1.2034168
ENSG00000076003	MCM6	25	23	2	q21.3	0	-1.2097653	0.184197448	1.2186607	0.111969826	1.3751292	1.455893958	1.976558	1.169176827	4.220214	0.245978779	1.4293439
ENSG00000089685	BIRC5	25	23	17	q25.3	0	-1.0670824	0.166442139	1.0118408	0.151875301	1.7845708	2.797777819	3.2194273	1.42117397	5.302519	0.245609124	1.6740826
ENSG00000148773	MKI67	25	23	10	q26.2	0	-1.3297406	0.035132366	0.7169076	0.24410596	2.426786	1.702938582	2.86266	1.257768635	4.4309115	0.230602473	1.1412097
ENSG00000066279	ASPM	25	23	1	q31.3	0	-1.0207864	-0.184631668	-0.15288891	0.272371351	2.3597214	2.15340949	3.0240731	1.249458562	4.622359	0.224118351	1.4060408
ENSG00000168078	PBK	25	23	8	p21.1	0	-1.4044904	0	-0.42572933	0	1.4943137	1.564425411	3.2787662	1.243301707	4.612234	0.222570679	1.2735498
ENSG00000073111	MCM2	25	23	3	q21.3	0	-0.423785	0.155974326	0.9789441	0.095184584	1.3350852	1.131609123	2.0692062	0.954211734	3.4485495	0.220166668	1.1036558
ENSG00000129810	SGOL1	25	23	3	p24.3	0	-1.0373057	0	0.09149521	0	0.6727307	1.132238983	1.995302	0.954749688	3.4710588	0.216459416	1.0498753
ENSG00000088325	TPX2	25	23	20	q11.21	0	-0.86255944	0.096802849	0.9287391	0.175425722	1.6642027	2.139226397	3.1921353	1.266325388	4.555748	0.21527209	1.09828
ENSG00000171848	RRM2	25	23	2	p25.1	0	-0.82732767	0.202014975	1.0541755	0	1.6302456	3.056507035	4.4742336	1.171743931	4.379058	0.211627568	1.2356462
ENSG00000198554	WDHD1	25	23	14	q22.3	0	0.004846497	0.195523567	1.0852104	0.023314512	0.90186536	0.838880711	1.5025097	0.97986005	3.5617404	0.210498884	1.2634591
ENSG00000131747	TOP2A	25	23	17	q21.2	0	-0.7846778	0	0.668433	0	1.9520532	2.976946159	3.936638	1.460148001	5.2048273	0.20973954	1.3972847
ENSG00000072571	HMMR	25	23	5	q34	0	-0.911927	0.214299852	1.119582	0	1.5219134	1.311443361	2.1399515	1.380693574	5.1927285	0.201213494	1.0893705
ENSG00000146670	CDCA5	25	23	11	q13.1	0	-0.53020924	0.286679449	1.4704846	0.143786767	1.5764052	1.462118156	2.6536539	1.164867071	4.3933806	0.190919686	1.2191563
ENSG00000105011	ASF1B	25	23	19	p13.12	0	-1.1998682	0	0.42060202	0.095266386	1.3486636	0.756384553	1.1313624	0.890752433	3.3723307	0.188684859	1.0835004
ENSG00000124575	HIST1H1D	25	23	6	p22.2	0	-0.8453655	0	0.6173158	0.219233647	1.6079135	0.63381329	1.9204092	0.568450242	4.288163	0.186837296	1.1337372
ENSG00000106355	LSM5	25	23	7	p14.3	0	-0.27339116	0.111691242	0.7840894	0	0.8173374	0.785872839	0.8598819	0.495963093	1.9523437	0.179366951	0.69951373
ENSG00000104313	EYA1	25	23	8	q13.3	0	0.13452628	0.179293742	1.3864352	0	0.73203784	0.911482991	2.8657222	0.694182492	2.7676308	0.169721124	1.4049323
ENSG00000117724	CENPF	25	23	1	q41	0	-0.72285557	0	0.6214996	0.306433424	2.4718232	2.433073118	3.1997843	1.151563662	4.280452	0.16812413	0.9761227
ENSG00000111665	CDCA3	25	23	12	p13.31	0	-1.1549056	0	0.31771496	0.207390493	1.8246951	0.972988809	1.2080333	1.030709517	3.5916498	0.16065767	0.9281557
ENSG00000175063	UBE2C	25	23	20	q13.12	0	-0.8604857	0.274777324	1.4724745	0.152193122	1.6758384	1.896693595	2.731385	1.1211618	4.182853	0.156574741	0.85745984
ENSG00000167900	TK1	25	23	17	q25.3	0	-0.40891895	0.290471075	1.4754608	0.122832633	1.212322	1.595943143	2.5957024	0.88900873	3.2296646	0.156195496	0.8603998
ENSG00000123975	CKS2	25	23	9	q22.2	0	-0.7202653	0	0.5088182	0	1.2873676	2.06902288	2.2965624	1.13461743	4.145264	0.153913648	1.5551549
ENSG00000143476	DTL	25	23	1	q32.3	0	-0.5063979	0.162753592	1.0901026	0.137243983	1.6684234	2.067067352	3.3020136	1.200275567	4.4463964	0.151477869	0.93210614
ENSG00000134690	CDCA8	25	23	1	p34.3	0	-0.97542906	0	0.6019724	0	1.5298842	0.961650788	1.5946759	1.038307286	3.997678	0.151154977	0.9944822
ENSG00000111206	FOXM1	25	23	12	p13.33	0	-0.9239964	0	0.36394387	0	1.3488448	1.548986569	1.9032779	1.168517734	4.2630367	0.150554965	0.84248716
ENSG00000166803	KIAA0101	25	23	15	q22.31	0	-0.5354731	0.367636443	1.9506607	0.26847308	2.1526546	2.804943646	4.082327	1.230250807	4.5673614	0.146926704	0.9925422
ENSG00000134057	CCNB1	25	23	5	q13.2	0	-0.9941976	0	0.92702496	0.248990861	1.9656286	2.164160207	2.478088	1.381751602	5.0966177	0.14336002	1.2896339
ENSG00000169679	BUB1	25	23	2	q13	0	-0.9800856	0.135008313	1.0440831	0.231687345	2.2221036	1.633544855	2.219389	1.230105317	4.550224	0.142089236	0.7951948
ENSG00000170312	CDK1	25	23	10	q21.2	0	-1.1839566	0	-0.11068024	0	1.299283	2.012969833	3.1655211	1.237173376	4.4020867	0.13880984	0.9414054
ENSG00000142945	KIF2C	25	23	1	p34.1	0	-0.6160644	0	0.7528719	0.185978908	1.7528533	1.082291035	1.6548723	0.798081949	3.1592264	0.128971223	0.8335179
ENSG00000161800	RACGAP1	25	23	12	q13.12	0	-0.6421396	0	0.18472901	0	0.7493392	1.825518106	2.302419	0.796766031	2.9832714	0.128895472	0.70849687
ENSG00000144868	TMEM108	25	23	3	q22.1	0	0.014583657	0.348590809	1.6728162	0	0.5784512	0.560639212	1.8425977	0.459508495	1.9984053	0.126909709	0.99204034
ENSG00000167513	CDT1	25	23	16	q24.3	0	-0.9218114	0	0.48653898	0	0.97532076	1.040782575	1.5796341	0.753638497	2.8155434	0.125918138	0.77661914
ENSG00000165490	DDIAS	25	23	11	q14.1	0	-0.2856161	0.305334997	1.2532814	0	0.36197463	0.544976846	1.8613026	0.594005978	2.31969	0.124662537	0.6614701
ENSG00000182481	KPNA2	25	23	17	q24.2	0	-0.6396728	0	0.48095405	0	1.0504483	0.731910061	1.5152644	0.589677575	2.229055	0.115532848	0.5326867
ENSG00000138160	KIF11	25	23	10	q23.33	0	-0.86962754	0	0.27075735	0	1.1224959	1.879804907	2.8544328	1.103307904	4.1380095	0.110514266	0.8600432
ENSG00000163535	SGOL2	25	23	2	q33.1	0	-0.71421796	0	0.5047909	0.13761527	1.4060402	0.883467713	2.1454897	0.842431919	3.0312173	0.10676972	0.76793444
ENSG00000176619	LMNB2	25	23	19	p13.3	0	-0.3732007	0.009165766	0.85359085	0.143586636	1.2365698	1.109068267	1.6720289	0.60341926	2.3846736	0.105932048	0.82330114
ENSG00000077152	UBE2T	25	23	1	q32.1	0	-0.7489094	0.113298588	0.7806787	0	1.2640762	1.523286826	2.7313666	0.943394599	3.5201583	0.105490343	0.6902946
ENSG00000152253	SPC25	25	23	2	q31.1	0	-1.1384084	0	0.31974983	0	1.6173531	1.785733019	3.0562208	1.160143826	4.207164	0.09993562	0.8058992
ENSG00000114115	RBP1	25	23	3	q23	-0.287595021	-2.1353054	0	-1.1432041	0	0.64475983	0.5840037	0.86753345	0.518667959	2.3282256	0.099513087	0.6017211
ENSG00000171792	RHNO1	25	23	12	p13.33	-0.133175391	-0.8650231	0	0.027831867	0	0.35164562	0.369578443	0.8686353	0.471688745	1.6915835	0.09745376	0.6623028
ENSG00000106268	NUDT1	25	23	7	p22.3	0	-0.3532551	0	0.72696096	0.093990862	1.0557916	0.455482706	0.9822268	0.520288035	2.0196483	0.095551446	0.83659625
ENSG00000113368	LMNB1	25	23	5	q23.2	0	-0.9035661	0.160589385	0.838775	0	1.440522	0.71183484	1.8229799	0.717839548	2.8661497	0.094599904	0.61602503
ENSG00000157456	CCNB2	25	23	15	q22.2	0	-1.0017319	0	0.4586365	0.212231548	1.912792	2.344405378	3.1096258	1.11653447	4.2145214	0.089654504	0.71787286
ENSG00000122952	ZWINT	25	23	10	q21.1	0	-0.4636703	0.124613477	0.56256026	0	0.5974958	1.503595753	2.473839	0.70287832	2.7563825	0.088557873	1.0578897
ENSG00000071539	TRIP13	25	23	5	p15.33	0	-0.650027	0	0.91129905	0	1.024576	1.474252987	2.839931	1.031725046	3.835049	0.081818582	0.72709334
ENSG00000051180	RAD51	25	23	15	q15.1	0	-0.51916003	0	0.019717036	0	0.861378	1.154037296	1.9081405	0.667554143	2.6138575	0.08126719	0.565955
ENSG00000129195	FAM64A	25	23	17	p13.2	0	-1.6781026	0	-0.2879108	0.162921306	1.5687509	0.820592209	1.7148342	0.576441465	2.1891005	0.079128993	0.4434972
ENSG00000169607	CKAP2L	25	23	2	q14.1	0	-0.42853576	0	0.0788106	0	0.6967047	1.535510889	3.358163	1.033708429	3.778167	0.077358282	0.65635
ENSG00000121152	NCAPH	25	23	2	q11.2	0	-0.53674203	0	0.52850276	0.088789438	1.2996069	1.204424296	2.0126193	0.611478119	2.5282373	0.067911	0.5725661
ENSG00000203760	CENPW	25	23	6	q22.32	0	-0.87880456	0.08927611	0.45442533	0	0.93021286	0.979166532	2.6091146	1.038053371	3.78422	0.067698125	1.1544459
ENSG00000168496	FEN1	25	23	11	q12.2	0	-0.431674	0	0.5789532	0	0.84235835	0.443517824	1.0960376	0.547710004	2.1308882	0.067511742	0.7684363
ENSG00000128944	KNSTRN	25	23	15	q15.1	0	-0.79377466	0	0.12365248	0.076778717	0.86095935	1.008075139	1.3620076	0.661304924	2.4701786	0.057509877	0.55353856
ENSG00000123485	HJURP	25	23	2	q37.1	0	-0.64182717	0	0.7572244	0.224593752	1.8179876	1.125926144	2.376817	0.567636936	2.2701478	0.051595703	0.51904625
ENSG00000163507	KIAA1524	25	23	3	q13.13	0	-0.87068135	0.152414929	0.5416951	0	0.8310616	0.970271558	2.1439648	0.872585651	3.2218807	0.049490853	0.61213285
ENSG00000170779	CDCA4	25	23	14	q32.33	0	-0.087480806	0.161375567	1.1073078	0	0.86158794	0.70198858	1.4931825	0.490193537	1.9906038	0.04941772	0.68775517
ENSG00000143228	NUF2	25	23	1	q23.3	0	-1.2631425	0	0.6041208	0.240812048	2.078614	1.711333782	3.0986025	1.176250817	4.181067	0	-0.010941423
ENSG00000171320	ESCO2	25	23	8	p21.1	0	-0.55702245	0.084813503	0.7367954	0	1.1288071	1.167404765	3.2650816	1.137604956	4.289558	0	1.0548913
ENSG00000100526	CDKN3	25	23	14	q22.2	0	-1.5334467	0	0.22783802	0.178911999	1.9593424	1.424492113	2.530943	1.0857505	4.1365933	0	-0.15521476
ENSG00000138180	CEP55	25	23	10	q23.33	0	-0.747438	0	-0.28134835	0	0.7853684	1.478644073	3.0818875	1.046568402	3.867192	0	-0.26626286
ENSG00000024526	DEPDC1	25	23	1	p31.3	0	-0.84112513	0	0.62193036	0.137915333	1.6723078	1.149322248	1.6918757	1.008179454	3.8331978	0	0.55275863
ENSG00000111247	RAD51AP1	25	23	12	p13.32	0	-0.8256744	0	0.47718313	0	1.111086	1.205695063	1.1433489	0.998668253	3.677815	0	0.6453117
ENSG00000115163	CENPA	25	23	2	p23.3	0	-1.3839985	0	0.013967187	0	1.2421596	1.940043078	2.9324684	0.980343592	3.9212453	0	0.45444822
ENSG00000137804	NUSAP1	25	23	15	q15.1	0	-0.9998257	0	0.16131406	0.14047469	1.7144548	2.593728862	3.7503011	0.96692811	3.723054	0	0.08605683
ENSG00000137745	MMP13	25	23	11	q22.2	0	0.13866538	0	1.7134956	0	0.91571397	0.937814547	2.203769	0.959481301	4.0931597	0	0.69915617
ENSG00000276043	UHRF1	25	23	19	p13.3	0	-0.40168145	0.322700081	1.1813579	0	0.60346276	1.600949826	2.8612165	0.950796413	3.6065478	0	-0.008578376
ENSG00000090889	KIF4A	25	23	X	q13.1	0	-0.66745085	0	0.5537893	0	1.4690125	1.557356596	2.8368382	0.948029373	3.794952	0	1.1965238
ENSG00000186185	KIF18B	25	23	17	q21.31	0	-0.77351093	0	1.3929954	0	1.8625202	1.498217354	2.2446005	0.947766658	3.8147817	0	0.4086479
ENSG00000153044	CENPH	25	23	5	q13.2	0	-0.55070454	0.194997236	0.9674378	0.078499229	1.0398797	1.15608177	1.5774854	0.922970297	3.366479	0	0.6267211
ENSG00000138778	CENPE	25	23	4	q24	0	-0.7983995	0	0.15360522	0	1.2941974	1.247311621	2.4459012	0.915118501	3.7414205	0	0.75503784
ENSG00000137812	CASC5	25	23	15	q15.1	0	-0.6960424	0	-0.35924804	0.099690262	1.492447	1.325438053	1.6160808	0.898723377	3.5788314	0	0.31254497
ENSG00000123219	CENPK	25	23	5	q12.3	0	-0.45105645	0.275560722	1.1513935	0	0.5120429	1.57252829	2.9385977	0.891950777	3.5261383	0	0.47734785
ENSG00000185559	DLK1	25	23	14	q32.2	0	0.09410555	0.061594753	3.211925	0.0999121	3.9087157	1.411532031	4.2744045	0.883123451	7.916719	0	3.8975651
ENSG00000156970	BUB1B	25	23	15	q15.1	0	-0.9183579	0.112923827	0.8216108	0.199384719	1.8013147	1.521832901	1.9239018	0.878064457	3.4225926	0	-0.08739023
ENSG00000068489	PRR11	25	23	17	q22	0	-1.0701138	0.133594096	0.51364785	0	0.8971463	1.225806853	2.6065652	0.867153291	3.2957118	0	0.58189356
ENSG00000114346	ECT2	25	23	3	q26.31	0	-0.8188365	0	-0.4643883	0	0.5731528	1.473630121	2.2006161	0.848642911	3.1200917	0	0.3621458
ENSG00000248710		25	23	3	q25.33	0	-0.33616832	0	0.19132298	0	0.6923575	1.029286968	2.616435	0.812213622	2.9708352	0	0.64813346
ENSG00000136108	CKAP2	25	23	13	q14.3	0	-0.90262437	0	-0.7482053	0.136993241	1.3206398	0.852245969	1.7686521	0.798508406	2.9996755	0	0.70437014
ENSG00000109805	NCAPG	25	23	4	p15.31	0	-0.6470857	0.067165217	0.77721775	0	1.4398549	1.55359146	2.3693047	0.795716357	3.3002279	0	-0.36198935
ENSG00000183856	IQGAP3	25	23	1	q22	0	-0.9230961	0	0.28533012	0	1.5403692	1.273632538	2.9517581	0.789941342	3.2772427	0	-0.92100036
ENSG00000213186	TRIM59	25	23	3	q25.33	0	-0.33616832	0	0.29224768	0	0.32733583	1.059324559	2.567099	0.788178668	2.9496017	0	0.64813346
ENSG00000101003	GINS1	25	23	20	p11.21	0	-0.83115184	0	0.0386315	0	1.254081	1.215490107	2.1339426	0.761055613	3.0028543	0	0.47761014
ENSG00000137807	KIF23	25	23	15	q23	0	-0.23528892	0	0.4981858	0	0.7319758	1.511111983	2.1960506	0.758230581	3.0182366	0	-0.47829294
ENSG00000113810	SMC4	25	23	3	q25.33	0	-0.34153354	0	0.71947515	0	0.9728725	0.952775444	2.0728686	0.752159556	2.8800225	0	1.1073519
ENSG00000166451	CENPN	25	23	16	q23.2	0	-0.8333152	0	0.13071208	0	1.2545875	0.931523062	1.7440337	0.72493869	2.8674426	0	0.74421144
ENSG00000164109	MAD2L1	25	23	4	q27	0	-0.99931645	0	0.43976516	0.104992235	1.3992114	1.860586515	2.5986655	0.704642007	2.9800575	0	0.5220568
ENSG00000184613	NELL2	25	23	12	q12	0	-0.062067624	0.430850979	2.0158777	0	1.207795	0.987808535	2.7516336	0.70095014	3.007269	0	0.75645155
ENSG00000011426	ANLN	25	23	7	p14.2	0	-0.98867214	0	-0.29386815	0	0.8884716	1.454639315	2.277792	0.695494408	2.9869525	0	-0.21279538
ENSG00000161888	SPC24	25	23	19	p13.2	0	-1.1038767	0	0.028041026	0.1282724	1.656254	0.949665657	2.3296447	0.695358284	2.9444795	0	-0.15390691
ENSG00000076382	SPAG5	25	23	17	q11.2	0	-0.8285498	0	0.64868903	0.186837863	1.8547548	1.479044438	1.8967266	0.693637223	2.7352765	0	-0.43423936
ENSG00000126787	DLGAP5	25	23	14	q22.3	0	-1.3620043	0	0.33796167	0.145460535	1.7045869	1.574818895	2.4954464	0.691767866	3.0150363	0	0.27523226
ENSG00000006634	DBF4	25	23	7	q21.12	0	-0.8007184	0.135804282	0.7206947	0.095994604	1.1699185	1.244371957	1.8283342	0.67989565	2.701407	0	0.4396477
ENSG00000123473	STIL	25	23	1	p33	0	-0.3986955	0	0.32917553	0	0.5368769	1.022350271	1.7662092	0.670610265	2.6343715	0	0.359864
ENSG00000158164	TMSB15A	25	23	X	q22.1	0	-1.1550491	0	1.0583606	0	1.9279246	1.87663163	3.7277834	0.670083205	3.0904887	0	1.0414125
ENSG00000117650	NEK2	25	23	1	q32.3	0	-1.205143	0	0.47468162	0.267448566	2.0601223	1.283441944	1.7913661	0.665992593	2.6776104	0	0.37245882
ENSG00000165304	MELK	25	23	9	p13.2	0	-0.6159247	0.092625476	0.6240824	0.085088575	1.0925518	1.321046664	2.1081178	0.662833427	2.7544384	0	0.69800854
ENSG00000117399	CDC20	25	23	1	p34.2	0	-1.0403824	0	0.9839786	0.230723216	2.0913126	1.108147913	2.3973353	0.66058207	2.601693	0	-0.06292939
ENSG00000171241	SHCBP1	25	23	16	q11.2	0	-0.66516125	0	-0.20832445	0	0.35331288	1.025674173	1.7804985	0.649679476	2.615383	0	-0.3084751
ENSG00000242265	PEG10	25	23	7	q21.3	0	-0.22024165	0.299201498	1.5190713	0	1.1018218	0.77060787	2.2448676	0.632810427	2.7112663	0	0.45202014
ENSG00000237649	KIFC1	25	23	6	p21.32	0	-0.5454377	0.075773968	0.69016004	0.14470997	1.4224154	0.861546938	1.5970539	0.612578711	2.5863013	0	-0.067581125
ENSG00000185686	PRAME	25	23	22	q11.22	0	0.09720036	0.494886848	1.9578614	0	0.4452167	2.496018262	3.651951	0.604340192	4.5354543	0	0.50345474
ENSG00000094804	CDC6	25	23	17	q21.2	0	-0.5991492	0.177311635	0.6487792	0	0.87146187	0.893248831	1.5069002	0.59020386	2.4356956	0	0.646516
ENSG00000132436	FIGNL1	25	23	7	p12.1	0	-0.1818159	0.233555814	0.9740489	0	0.501133	0.809718049	0.88928753	0.589969856	2.2555563	0	0.23095106
ENSG00000153132	CLGN	25	23	4	q31.1	-0.287524717	-1.6824907	0	-0.05227937	0.252854493	2.0049996	0.418184404	1.326291	0.585644318	2.1366177	0	-0.055907622
ENSG00000184661	CDCA2	25	23	8	p21.2	0	-1.1452758	-0.148001435	-0.383298	0	1.5277001	0.696766918	1.8664947	0.578464806	2.5429037	0	0.5042597
ENSG00000175305	CCNE2	25	23	8	q22.1	0	-0.6584653	0	0.3299294	0	0.58263016	0.961500829	0.949453	0.577458696	2.3701212	0	0.5255676
ENSG00000142731	PLK4	25	23	4	q28.1	0	-0.7850819	0	-0.18031766	0	1.0068667	0.898243431	1.2184025	0.576456128	2.4849184	0	-0.50946647
ENSG00000121621	KIF18A	25	23	11	p14.1	0	-0.9266962	0	0.3577674	0.133431484	1.3833469	0.649091428	1.3698789	0.564424613	2.2435951	0	0.3892647
ENSG00000112029	FBXO5	25	23	6	q25.2	0	-0.4676089	0.164412729	0.98892874	0.109723076	1.4118146	0.832922398	1.5728143	0.548014055	2.335696	0	1.092846
ENSG00000067445	TRO	25	23	X	p11.21	0	0.2474334	0	0.60932034	0	0.16406658	0.421155588	1.7600543	0.501177363	2.0832512	0	-1.0007833
ENSG00000112742	TTK	25	23	6	q14.1	0	-0.9486785	0	0.3549893	0.170260163	1.6542552	1.497381734	2.6459315	0.499431543	2.3331366	0	0.16884568
ENSG00000154839	SKA1	25	23	18	q21.1	0	-1.0239036	0	-0.19844282	0	1.0737071	0.910495777	1.0961654	0.499411974	2.1272485	0	0.2331335
ENSG00000006283	CACNA1G	25	23	17	q21.33	0	0.1269703	0.397053172	1.4548893	0	0.29683143	1.523997898	2.589244	0.495345746	2.0733101	0	0.4957437
ENSG00000197409	HIST1H3D	25	23	6	p22.2	0	-0.088691704	0	0.5936302	0.014241811	0.4420341	0.570509815	0.6223672	0.494374197	1.848756	0	0.36549982
ENSG00000184911	DMRTC1B	25	23	X	q13.1	0	-0.036549784	0	0.2411273	0	0.19546948	0.496309733	2.9192233	0.492615085	1.9833399	0	0.5074371
ENSG00000112984	KIF20A	25	23	5	q31.2	0	-1.6182379	0	-0.008824291	0.182392171	1.8884515	1.133656418	1.8849515	0.491071884	2.3330004	0	-0.12687634
ENSG00000131153	GINS2	25	23	16	q24.1	0	-0.97702247	0.106737273	0.6363212	0.072670327	1.3161463	1.125909016	1.6842676	0.487236986	2.1126025	0	0.4568105
ENSG00000138182	KIF20B	25	23	10	q23.31	0	-0.7510291	0	-0.11883739	0	0.8779546	0.692993203	0.41845244	0.481293242	2.0835574	0	0.44769624
ENSG00000253661	ZFHX4-AS1	25	23	8	q21.13	-0.297445538	-1.8769611	0.113522727	-0.2608853	0	0.03669252	0.420596387	3.2033288	0.481180871	4.320989	0	0.7557074
ENSG00000104738	MCM4	25	23	8	q11.21	0	-0.06294984	0	0.7425047	0	0.81385434	0.944482342	1.8662696	0.476681354	2.0079887	0	0.6708395
ENSG00000205208	C4orf46	25	23	4	q32.1	0	-0.3851943	0	0.2776374	0	0.6275191	0.655088791	1.6549463	0.47138589	1.9571298	0	0.5577544
ENSG00000163251	FZD5	25	23	2	q33.3	0	-1.5030978	0	0.12027527	0	1.209573	0.80925717	1.1541138	0.454496614	1.861037	0	-0.01347908
ENSG00000112312	GMNN	25	23	6	p22.3	0	-0.5690943	0	0.49845973	0	0.9244252	1.129792368	1.3036515	0.450919267	1.7855079	0	0.33224237
ENSG00000105968	H2AFV	25	23	7	p13	0	-0.63238263	0	0.10760528	0.13052328	1.3894511	0.60792737	1.0615982	0.450616445	1.7727113	0	0.6946077
ENSG00000129965	INS-IGF2	25	23	11	p15.5	0	0.044557825	0	0.7199615	0	0.67283076	0.603161827	3.0175445	0.44400892	3.404384	0	-0.3515969
ENSG00000207805	MIR483	25	23	11	p15.5	0	0.044557825	0	0.72032464	0	0.61757994	0.59550204	2.7601407	0.44400892	3.404384	0	-0.15215907
ENSG00000102384	CENPI	25	23	X	q22.1	0	-0.523153	0	-0.08487346	0	0.96366036	0.744045964	1.5197283	0.440603795	2.0625284	0	-0.9422622
ENSG00000146918	NCAPG2	25	23	7	q36.3	0	-0.3885192	0.124848748	0.6559468	0	0.8813438	0.662013838	1.186525	0.432360337	1.8333111	0	0.13412274
ENSG00000123374	CDK2	25	23	12	q13.2	0	-0.49776596	0	0.12682912	0	-0.020620616	0.719757735	1.2366906	0.432298874	1.6399357	0	0.3078132
ENSG00000135052	GOLM1	25	23	9	q21.33	0	-0.3172184	0	0.2595199	0	0.38241592	0.784985372	1.2509751	0.421113601	1.5954556	0	0.49833152
ENSG00000138435	CHRNA1	25	23	2	q31.1	0	0.065131985	0	0.35510734	0	0.45377955	0.850918189	2.5839496	0.420591772	2.39462	0	0.26156273
ENSG00000163808	KIF15	25	23	3	p21.31	0	-0.99245435	0.126484671	1.0358762	0.209531651	2.0266376	1.074101158	2.4084215	0.40724525	3.0924606	0	0.2873899
ENSG00000075218	GTSE1	25	23	22	q13.31	0	-0.9297686	0	0.14007324	0.115200814	1.5125676	0.789244412	1.1930206	0.397688205	1.6787732	0	0.26763994
ENSG00000164032	H2AFZ	25	23	4	q23	0	-0.41210818	0	0.10614555	0	0.41155368	0.729487411	1.179251	0.386367433	1.64679	0	0.5563735
ENSG00000104341	LAPTM4B	25	23	8	q22.1	0	-0.26877773	0.189654107	1.1389529	0	0.5793714	0.545658429	1.4056176	0.332979798	2.7206779	0	0.5944255
ENSG00000121211	MND1	25	23	4	q31.3	0	-1.1085538	0	0.41200784	0	1.2900196	1.034163999	1.8984705	0.323566901	1.9143461	0	0.108648814
ENSG00000109685	WHSC1	25	23	4	p16.3	-0.114843527	-0.9850213	0.132004843	0.30801597	0.067561859	0.9798935	0.676672753	1.0702912	0.314932347	1.6589825	0	0.5038649
ENSG00000104147	OIP5	25	23	15	q15.1	0	-1.2712971	0	0.12005495	0	1.1160469	0.573382227	1.4244397	0.297924762	1.3902924	0	0.13460281
ENSG00000151725	CENPU	25	23	4	q35.1	-0.140972169	-1.533581	0	-0.11292076	0	1.1295452	1.658547475	2.5019739	0.239122668	1.7512436	0	-1.325234
ENSG00000000003	TSPAN6	25	23	X	q22.1	0	0.060138315	0	0.61375034	0	0.45262513	0.58986455	1.1954892	0.22392082	1.2329792	0	0.3505584
ENSG00000174442	ZWILCH	25	23	15	q22.31	0	-0.4933247	0	0.14568552	0	0.63224655	0.879875712	1.4124281	0.188599862	1.4531798	0	0.36903858
ENSG00000029993	HMGB3	25	23	X	q28	-0.13093617	-1.2932274	0.075914126	0.08293174	0	0.81972706	1.087673595	2.3966937	0.155199824	2.1648846	0	0.28943062
ENSG00000148935	GAS2	25	23	11	p14.3	0	-1.1565807	0.184040106	0.76843226	0	0.80841583	1.907019552	4.333634	0	2.5650885	0	-1.1428429
ENSG00000259527	LINC00052	25	23	15	q25.3	-0.448367737	-2.7107773	-0.267958466	-1.5011656	0	-0.030199746	0	-0.010946086	0	-0.17952332	0	-0.123266466
ENSG00000180592	SKIDA1	25	23	10	p12.31	-0.691601002	-3.7497303	-0.280098967	-2.176082	0	0.6002957	0	0.21185528	0	-0.5539474	0	-2.0952585
ENSG00000185697	MYBL1	25	23	8	q13.1	0	-0.52509904	0	-0.52892053	0	-0.13307312	0.602839143	1.0504805	0.159657112	1.404184	-0.250968351	-1.3660355
ENSG00000137872	SEMA6D	25	23	15	q21.1	0	-0.7234891	-0.105891191	-1.4888554	0	-0.16217694	0.245478796	0.37796375	0	0.7115028	-0.823879738	-2.6941044
ENSG00000179915	NRXN1	26	31	2	p16.3	0	-0.034534402	0	-0.7811191	0	-0.11940216	-1.060578407	-2.497085	0	-4.653363	0	-0.76367104
ENSG00000271092	TMEM56-RWDD3	26	31	1	p21.3	0	-0.09374753	0	-0.3943484	0	-0.19767517	0	0.14068617	-0.497420825	-2.380009	0	-0.6223593
ENSG00000165966	PDZRN4	26	31	12	q12	0	0.063229404	0	0.65871406	0	0.1328134	-0.426127436	-1.3142287	-0.536502066	-4.172687	0	-1.2520308
ENSG00000169302	STK32A	26	31	5	q32	0	-1.0764518	-0.226902544	-1.648256	0	-0.5763724	-0.452816784	-0.86625284	-0.605707437	-4.31827	0	-1.8788227
ENSG00000183960	KCNH8	26	31	3	p24.3	0	-0.07655474	-0.29114518	-1.33552	0	-0.6287027	-0.767514575	-1.31087	-0.660042766	-2.576707	0	-1.6470106
ENSG00000230910		26	31	6	q12	0	-0.38043302	0	-0.33604434	0	0.015545256	-0.318175741	-2.4673123	-0.66562155	-4.597912	0	-2.200188
ENSG00000062282	DGAT2	26	31	11	q13.5	0	0.2513515	0.282642473	1.9738519	0	1.5942626	-0.338539881	-0.5431125	-0.686660865	-3.5113835	0	-0.055034503
ENSG00000173267	SNCG	26	31	10	q23.2	0	0.22005382	0	0.017984858	0	-0.2654379	-0.638023092	-0.4642013	-0.692537031	-3.0349898	0	-0.95802605
ENSG00000076555	ACACB	26	31	12	q24.11	0	-0.47212148	0	-0.45217717	0	-0.3952672	-0.671305015	-1.0270793	-0.814938583	-3.2358239	0	-0.99916106
ENSG00000165478	HEPACAM	26	31	11	q24.2	0	-0.3000471	0	-0.25326067	0	-0.1542782	-0.535043842	-1.5619544	-0.254676666	-2.645134	-0.088850939	-1.6610543
ENSG00000197956	S100A6	26	31	1	q21.3	0	0.36028576	-0.187785942	-0.5961057	0	0.13702354	-0.573098611	-1.5384086	-0.235946383	-1.7294884	-0.189095647	-1.1527889
ENSG00000117115	PADI2	26	31	1	p36.13	0	0.3742388	0	1.1784205	0	1.5349971	-0.703386272	-1.0189466	-0.478780676	-3.627667	-0.206646338	-0.9980313
ENSG00000146477	SLC22A3	26	31	6	q25.3	0	1.3455904	0	0.7773337	0	-0.63419604	-0.488189304	-1.2109766	-0.595103568	-3.4116435	-0.278688437	-1.2232944
ENSG00000221963	APOL6	26	31	22	q12.3	0	0.9689532	-0.173132556	-0.2778463	0	-0.26691517	-0.496034652	-0.83265376	-0.675967131	-2.9148462	-0.278713124	-1.3483825
ENSG00000162706	CADM3	26	31	1	q23.2	0	0.23940036	0	0.18406561	0	-0.27137408	-0.70205507	-1.3893615	-0.555012665	-3.3150744	-0.30169251	-1.4396379
ENSG00000145335	SNCA	26	31	4	q22.1	0	-1.6774338	0	-1.0786062	0	-0.16789351	-0.325016353	-1.2983623	-0.759861965	-3.6730163	-0.308973089	-1.5253488
ENSG00000154258	ABCA9	26	31	17	q24.2	0	0.48659456	0	0.39149007	0	-0.1088556	-0.531836507	-1.4042304	-0.693988664	-2.8882897	-0.323252447	-1.1939688
ENSG00000088854	C20orf194	26	31	20	p13	0	0.15850627	-0.122659119	-0.7716668	0	-0.53314304	-0.136318516	-0.9226973	-0.504017439	-2.0678835	-0.328956158	-1.1159228
ENSG00000153902	LGI4	26	31	19	q13.12	0	-0.5915965	-0.672510435	-2.2415917	0	-0.86191845	-0.882454418	-1.8454705	-0.540411887	-2.4468012	-0.352434072	-2.3314412
ENSG00000198722	UNC13B	26	31	9	p13.3	0	-0.32741216	-0.203896022	-0.90369165	0	-0.60985607	-0.562133585	-1.238973	-0.624543144	-2.6092963	-0.364739385	-1.2305169
ENSG00000104419	NDRG1	26	31	8	q24.22	0	0.20378487	0	-0.4732624	-0.010539277	-0.88481915	-0.38438467	-1.2058644	-0.517150461	-2.2703242	-0.365134721	-1.1389676
ENSG00000180383	DEFB124	26	31	20	q11.21	0	-0.7621705	-0.26769042	-2.4919732	-0.134915477	-1.3635894	0	-1.3223971	-0.522215844	-3.7935555	-0.383166954	-2.3905616
ENSG00000151365	THRSP	26	31	11	q14.1	0	-0.006558298	0	-0.13186899	0	-0.15018202	-1.194154733	-2.45507	-0.765807277	-4.896419	-0.387463169	-2.3350148
ENSG00000149599	DUSP15	26	31	20	q11.21	0	0.006024666	0	0.09160923	0	-0.09904495	0	0.019282691	-0.895683075	-4.4377427	-0.394551388	-1.2743143
ENSG00000077157	PPP1R12B	26	31	1	q32.1	0	-0.20365895	-0.194145474	-1.1952074	0	-0.71352386	-1.522417041	-2.063075	-0.649138792	-2.5367703	-0.405458216	-1.4866383
ENSG00000175662	TOM1L2	26	31	17	p11.2	-0.123102807	-0.91361433	-0.291668865	-1.2405391	0	-0.6185597	-0.365554106	-1.0156357	-0.601270355	-2.4521434	-0.405605096	-1.3061574
ENSG00000166394	CYB5R2	26	31	11	p15.4	0	-0.86970013	-0.097718902	-1.573391	0	-1.0168775	-0.77138153	-1.4826016	-1.235514785	-4.84606	-0.435291313	-2.3845873
ENSG00000183111	ARHGEF37	26	31	5	q32	0	-0.9446665	-0.206138646	-1.0392258	0	0.48743165	-0.355502687	-2.078334	-0.706022874	-4.6650395	-0.435888214	-2.428056
ENSG00000163673	DCLK3	26	31	3	p22.2	0	-0.006040663	0	0.19188114	0	-0.11555806	-0.346426763	-1.3424288	-0.68218787	-2.9293897	-0.461435119	-1.5457983
ENSG00000261490		26	31	4	p16.1	0	-0.17520504	0	-0.76464474	0	-0.74887264	-0.279923752	-1.6970252	-0.643303898	-4.234221	-0.461450102	-2.4569705
ENSG00000160781	PAQR6	26	31	1	q22	0	-1.1906623	-0.277239742	-1.7027733	0	-0.29997143	-0.371744746	-1.2925438	-0.873223283	-3.566498	-0.475359399	-1.6521436
ENSG00000072163	LIMS2	26	31	2	q14.3	0	0.13399865	-0.169032302	-0.8448591	0	-0.5478984	-0.413378089	-1.00218	-0.513502032	-2.294186	-0.506826225	-1.581039
ENSG00000188580	NKAIN2	26	31	6	q22.31	0	0.001019229	0	0.13619456	0	-0.13823693	-0.531872172	-1.9643536	-1.106040346	-4.7763114	-0.531696301	-2.3777072
ENSG00000155816	FMN2	26	31	1	q43	0	-0.37245235	0	-0.41788763	0	-1.3037664	-0.595106935	-1.3599567	-0.857292179	-4.8291664	-0.539453333	-2.5415792
ENSG00000243156	MICAL3	26	31	22	q11.21	0	-0.049070988	-0.245069715	-1.0797056	0	-0.61512053	-0.357450266	-1.011965	-0.729664395	-2.7549598	-0.585038891	-1.7390636
ENSG00000112769	LAMA4	26	31	6	q21	0	0.2628206	-0.418306935	-1.6052775	0	-0.8696036	-0.202745782	-1.243876	-0.449812319	-3.133787	-0.635106914	-1.6346331
ENSG00000185189	NRBP2	26	31	8	q24.3	0	-0.29223192	-0.180243718	-0.9355223	0	-0.33569452	-0.541442888	-1.7450713	-0.895104643	-3.600243	-0.680711994	-1.9599035
ENSG00000240038	AMY2B	26	31	1	p21.1	0	-0.019098392	0	-0.7044964	0	-0.4758722	-0.45788529	-0.96310043	-0.999655865	-4.137589	-0.727903226	-2.2308996
ENSG00000174876	AMY1B	26	31	1	p21.1	0	-0.019098392	-0.159170699	-0.8015736	0	-0.4758722	-0.45788529	-0.81701094	-0.999655865	-4.137589	-0.727903226	-2.2308996
ENSG00000187733	AMY1C	26	31	1	p21.1	0	-0.019098392	-0.159170699	-0.8015736	0	-0.4758722	-0.45788529	-0.81701094	-0.999655865	-4.137589	-0.727903226	-2.2308996
ENSG00000237763	AMY1A	26	31	1	p21.1	0	-0.019098392	-0.159170699	-0.8015736	0	-0.4758722	-0.45788529	-0.81701094	-0.999655865	-4.137589	-0.727903226	-2.2308996
ENSG00000133392	MYH11	26	31	16	p13.11	0	0.82545054	0	-0.087316565	0	-0.52130836	-0.452432797	-1.6441513	-1.029390822	-3.9872923	-0.77620535	-2.4557338
ENSG00000102934	PLLP	26	31	16	q13	0	-0.25213265	0	-0.2636562	0	-0.34208184	-0.914481136	-1.6445217	-1.415794105	-5.32502	-0.808508299	-2.5016098
ENSG00000103089	FA2H	26	31	16	q23.1	0	-0.07284909	-0.13188965	-0.625004	0	-0.09145019	-1.061930248	-2.0603814	-1.07463629	-4.570396	-0.82118788	-2.460498
ENSG00000198848	CES1	26	31	16	q12.2	0	0.73511106	0	0.168501	0	-0.17780086	-1.220905104	-2.4922051	-0.921848455	-6.577653	-0.822630883	-3.0999203
ENSG00000145824	CXCL14	27	28	5	q31.1	0	-1.486516	-0.2452527	-2.0134697	0	-0.77006763	-1.05646249	-1.3337193	0	-3.9472504	0	0.3151991
ENSG00000214313	AZGP1P1	27	28	7	q22.1	-0.205905502	-1.6155337	-0.535755222	-2.0721035	-0.189828531	-1.9302713	-0.270128809	-1.2491969	-0.502889841	-3.3354168	0	-1.2475107
ENSG00000092529	CAPN3	27	28	15	q15.1	0	-1.3180145	-0.784549035	-3.058177	-0.204034478	-1.9514295	-0.400307808	-0.9825563	-0.517335746	-3.6930408	0	-1.553292
ENSG00000258461		27	28	15	q15.1	0	-1.3180145	-0.784549035	-3.058177	-0.204034478	-1.9514295	-0.400307808	-0.9825563	-0.517335746	-3.6930408	0	-1.553292
ENSG00000137941	TTLL7	27	28	1	p31.1	0	-0.91761583	-0.614694002	-2.2424645	-0.055328474	-1.3197038	-0.497481594	-1.4669256	-0.525840746	-3.590039	0	-1.623209
ENSG00000165269	AQP7	27	28	9	p13.3	0	-0.37275678	-0.381741205	-1.702574	0	-0.69868124	-0.580335804	-1.4858742	-0.529431956	-3.1470423	0	-0.13460518
ENSG00000171862	PTEN	27	28	10	q23.31	0	-0.36831242	-0.400439897	-1.5718105	-0.011776079	-0.7710041	-0.153281549	-0.93512005	-0.641678269	-2.7204874	0	0.29924664
ENSG00000156219	ART3	27	28	4	q21.1	0	-1.4058537	-0.41337531	-2.0576448	0	-0.15446568	-1.520838578	-2.2905514	-0.738073833	-2.954859	0	-0.09687695
ENSG00000198910	L1CAM	27	28	X	q28	0	-1.2637728	-0.535042738	-2.7364116	-0.187907366	-2.7300074	-1.449827657	-1.2386312	-0.768561371	-5.2487226	0	-1.1432542
ENSG00000139597	N4BP2L1	27	28	13	q13.1	0	-0.69730574	-0.27762681	-1.6784232	0	-0.5348305	-0.314198336	-1.15745	-0.514727382	-2.04659	-0.055481541	-0.85997164
ENSG00000134243	SORT1	27	28	1	p13.3	0	-0.60741514	-0.362632203	-1.5578654	0	-0.15329377	-0.544126979	-1.2052	-0.476012713	-2.0845857	-0.149711162	-0.86714166
ENSG00000151150	ANK3	27	28	10	q21.2	0	-1.2325006	-0.442056689	-2.203761	-0.057585636	-1.693199	-0.333804576	-1.4301902	-0.715100727	-2.93807	-0.223154518	-1.8270811
ENSG00000109458	GAB1	27	28	4	q31.21	0	-0.8120509	-0.54842251	-2.15233	-0.088020992	-1.1960623	-0.951616091	-1.663716	-0.721424482	-2.877613	-0.229658389	-0.97980636
ENSG00000148411	NACC2	27	28	9	q34.3	0	-0.5343308	-0.514354932	-1.8552458	-0.101530585	-1.0278157	-0.428008973	-1.0135577	-0.560352597	-2.2931476	-0.239909845	-0.82505906
ENSG00000140538	NTRK3	27	28	15	q25.3	-0.296124559	-2.020807	-0.35861738	-2.1051567	0	-1.367364	-0.937848433	-0.43241614	-0.84174111	-4.439133	-0.295952993	-1.6777239
ENSG00000176485	PLA2G16	27	28	11	q13.1	-0.277166622	-1.886572	-0.897066773	-3.3629296	-0.126248286	-1.7363647	-1.512391755	-3.0571134	-1.011808693	-4.0639434	-0.306581443	-1.5380332
ENSG00000105559	PLEKHA4	27	28	19	q13.33	-0.185135827	-1.2714754	-0.874242149	-2.9457958	0	-0.5140825	-0.762836121	-1.461707	-0.732068383	-3.2327855	-0.448446772	-1.5439264
ENSG00000172005	MAL	27	28	2	q11.1	-0.431290156	-3.4366672	-1.029039351	-4.497169	0	-1.70533	-1.967129349	-3.2385592	-1.243799422	-4.834913	-0.458451921	-2.457666
ENSG00000196136	SERPINA3	27	28	14	q32.13	0	-2.1268103	-0.531949869	-2.6063943	0	-1.942473	0	-2.1750534	-0.405023448	-3.4384837	-0.528936561	-2.086315
ENSG00000273259		27	28	14	q32.13	0	-2.1268103	-0.531949869	-2.6063943	0	-1.942473	0	-2.1750534	-0.405023448	-3.4384837	-0.528936561	-2.086315
ENSG00000126878	AIF1L	27	28	9	q34.12	0	-1.617414	-0.638001299	-3.0241463	-0.076272819	-2.3306954	-0.914739313	-2.3299787	-0.976923245	-3.885011	-0.639176755	-2.3611076
ENSG00000186660	ZFP91	28	27	11	q12.1	0	0.026346363	0	-0.1897785	0	0.3352089	-0.4495037	-0.33256352	-0.560497979	-3.299485	0.171373907	1.0187988
ENSG00000255073	ZFP91-CNTF	28	27	11	q12.1	0	0.026346363	0	-0.1897785	0	0.3352089	-0.4495037	-0.27939925	-0.560497979	-3.299485	0.171373907	1.0187988
ENSG00000166979	EVA1C	28	27	21	q22.11	0	-1.1069012	-0.180694554	-1.2751361	-0.011185385	-1.1449847	-0.550841525	-1.1542726	-0.31433567	-2.2513933	0	-0.17035505
ENSG00000259916		28	27	2	q11.1	0	-0.37275678	0	-1.0684421	0	-0.69868124	-0.368603779	-1.4858742	-0.529431956	-3.1470423	0	-0.13460518
ENSG00000277737		28	27	9	q11	0	-0.37275678	0	-1.0684421	0	-0.69868124	-0.368603779	-1.4858742	-0.529431956	-3.1470423	0	-0.13460518
ENSG00000167588	GPD1	28	27	12	q13.12	0	-0.09335386	0	-0.273041	0	-0.21909755	-0.39837497	-0.5895466	-0.542307845	-2.6651375	0	-0.15249944
ENSG00000166268	MYRFL	28	27	12	q15	0	0.10535831	0	0.045841385	0	-0.047712896	-0.14491288	-0.671062	-0.565656574	-2.4858572	0	0.002861822
ENSG00000143318	CASQ1	28	27	1	q23.2	0	-0.02888718	0	-0.029674483	0	0.07497098	0	-0.3433116	-0.586057765	-2.7645175	0	-0.100290716
ENSG00000204338	CYP21A1P	28	27	6	p21.33	0	0.1536507	0	0.018580813	0	0.09012126	-0.657719048	-0.1987377	-0.598180334	-3.946471	0	0.046935324
ENSG00000163751	CPA3	28	27	3	q24	0	0.08187579	0	0.41518214	0	0.11189688	-0.404375925	-0.44324827	-0.608123729	-3.5671833	0	1.2802697
ENSG00000231852	CYP21A2	28	27	6	p21.33	0	0.1536507	0	0.018580813	0	0.09012126	-0.657719048	-0.1987377	-0.683688976	-2.4807749	0	0.046935324
ENSG00000075539	FRYL	28	27	4	p11	0	-0.07752713	0	-0.7397432	0	-0.39718646	-0.05966347	-0.5252451	-0.729591414	-3.0221093	0	0.81416905
ENSG00000241644	INMT	28	27	7	p14.3	0	0.19609536	0	-0.23884436	0	-0.59436905	-0.327205419	-1.3703263	-0.732883878	-3.888944	0	0.5188887
ENSG00000197766	CFD	28	27	19	p13.3	0	0.06714099	0.251367553	1.0656911	0	0.36310136	-1.865454568	-2.5315948	-0.927294376	-7.7611933	0	0.7793514
ENSG00000085563	ABCB1	28	27	7	q21.12	-0.091722691	-1.5919394	-0.222022389	-1.3658559	0	-0.8540858	-0.407346905	-1.2106372	-0.582544525	-2.4164681	-0.171011664	-0.78448814
ENSG00000069535	MAOB	28	27	X	p11.3	-0.360901308	-2.1085925	-0.150179153	-1.3431048	0	1.07811E-05	-0.504350076	-1.2901869	-0.679144081	-2.9505386	-0.260681095	-1.2194226
ENSG00000189223	PAX8-AS1	29	30	2	q14.1	0	-0.46009165	-0.801170792	-3.2224207	-0.046745214	-2.0374951	0	-1.2528485	0	-3.2451591	0	-2.2309866
ENSG00000196735	HLA-DQA1	29	30	6	p21.32	0	-0.15837158	-0.834764481	-4.0034227	-0.41658842	-4.542808	0	-0.67344916	0	-5.5519757	0	-2.831456
ENSG00000173406	DAB1	29	30	1	p32.1	0	0.5783565	-0.180010117	-1.2678319	-0.20689725	-2.8735225	-0.361134448	-0.2950161	-0.538526502	-4.3312564	0	-1.2709976
ENSG00000151632	AKR1C2	29	30	10	p15.1	0	1.3849869	-0.363433569	-1.4656118	0	-1.9105412	-0.273075125	-1.4269854	-0.563190646	-3.235156	0	0.14605463
ENSG00000187134	AKR1C1	29	30	10	p15.1	0	1.3849869	-0.363433569	-1.4656118	0	-1.9105412	-0.273075125	-1.4269854	-0.563190646	-3.235156	0	0.14605463
ENSG00000198948	MFAP3L	29	30	4	q33	0	1.2811911	-0.111261958	-0.5470312	-0.052266223	-1.6703687	-0.539758616	-0.54939187	-0.601799664	-2.6343405	0	0.22626694
ENSG00000158186	MRAS	29	30	3	q22.3	0	0.11116473	-0.21593017	-1.1106402	-0.013903911	-1.0249376	-0.537735883	-1.0410829	-0.609405466	-2.5332654	-0.214260329	-1.0856656
ENSG00000082438	COBLL1	29	30	2	q24.3	0	-0.12126342	-0.377139722	-1.542771	-0.208240953	-1.9400771	-0.399031541	-0.7078813	-0.576679505	-2.4787276	-0.266773029	-1.072144
ENSG00000179364	PACS2	29	30	14	q32.33	0	-0.37865624	-0.302498637	-1.4166278	-0.063643313	-1.065092	-0.106297644	-0.40324432	-0.499186519	-2.0840654	-0.282094019	-1.3154297
ENSG00000113578	FGF1	29	30	5	q31.3	0	0.11897014	-0.304859522	-2.1420178	-0.227236604	-2.689418	-0.873988092	-1.0870031	-0.923657714	-4.0007544	-0.297263684	-2.068188
ENSG00000183963	SMTN	29	30	22	q12.2	0	0.16663179	-0.36414082	-1.7113394	-0.126630563	-1.2610185	0	-0.48503804	-0.422351785	-1.6456645	-0.626866662	-1.754073
ENSG00000135218	CD36	29	30	7	q21.11	0	2.5309725	-0.47237139	-1.2029489	0	-1.2322816	-0.135500779	-0.2882088	-0.726195468	-4.196785	-0.695258116	-3.5810513
ENSG00000004799	PDK4	29	30	7	q21.3	0	-0.5953217	0	-1.7438393	0	-1.8820329	0	-0.41447073	-0.590093438	-2.744393	-0.706891384	-2.3952627
ENSG00000163359	COL6A3	30	29	2	q37.3	0.550649026	3.5477762	0.452914939	1.843766	0	-0.11152533	0.118173615	0.63053936	0.113140505	0.7521607	0	-0.086420886
ENSG00000110031	LPXN	30	29	11	q12.1	0.513761908	2.9528599	0.137299117	1.0918128	0	-0.87874115	0	-0.70928824	0	-1.5126604	0	-0.7143622
ENSG00000164330	EBF1	30	29	5	q33.3	0.66443249	4.7747116	0.459611365	3.0230708	0	-0.35707384	-0.102536363	-0.49922714	-0.099520674	-1.1123267	0	-0.45269233
ENSG00000168779	SHOX2	30	29	3	q25.32	0.731248729	5.967365	0.98654694	3.9369695	0	0.41092265	0	0.36235762	-0.101784661	-1.1543056	0	-0.8270317
ENSG00000008394	MGST1	30	29	12	p12.3	0.597988131	4.113914	0	1.3256464	0	-0.6764209	0	-0.96130204	-0.224629909	-2.0652304	0	0.27224562
ENSG00000144891	AGTR1	30	29	3	q24	0.574865097	3.4828491	0.406866565	2.0072656	0	-0.042728912	-0.243988259	-0.7706079	-0.242933275	-1.3733525	0	1.3549582
ENSG00000197614	MFAP5	30	29	12	p13.31	0.546990488	4.921926	0.145760563	0.91860193	-0.219831201	-4.1414976	-0.731694315	-2.3159187	-0.26584946	-3.6677203	0	0.38120094
ENSG00000206190	ATP10A	30	29	15	q12	0.622018352	4.407319	0.808833806	3.2000353	0	-0.50375694	-0.116054749	-0.090532124	-0.287680065	-2.5551898	0	-1.0531766
ENSG00000167641	PPP1R14A	30	29	19	q13.2	0	0.83128834	-0.123687512	-0.58564377	0	-0.3768074	0	-0.72540236	-0.490702798	-2.0051441	0	-1.6289982
ENSG00000198523	PLN	30	29	6	q22.31	0	1.8528926	-0.09664502	-0.83391565	-0.348302381	-3.0415986	-0.421624807	-2.0494084	-1.085698978	-4.092826	0	-3.7026117
ENSG00000163431	LMOD1	30	29	1	q32.1	0	1.3084556	0	-0.24103172	0	-0.8381715	-0.470562841	-1.1127347	-0.660164869	-2.4176338	-0.356553718	-1.3716795
ENSG00000172403	SYNPO2	30	29	4	q26	0	3.0049481	0	1.5185163	0	-0.731217	-0.394421497	-0.8597894	-0.987010062	-4.0161448	-0.399323946	-1.823999
ENSG00000181722	ZBTB20	30	29	3	q13.31	0	0.015900966	-0.283690066	-1.190838	0	-1.1710465	-0.250772812	-0.9603819	-0.533271473	-2.1153324	-0.546651101	-2.8229232
ENSG00000180139	ACTA2-AS1	30	29	10	q23.31	0.06445735	1.2826916	0	-0.011585423	-0.044871977	-1.3180578	0	-0.14474422	-0.447318056	-3.0682552	-0.577437871	-2.8716197
ENSG00000138650	PCDH10	30	29	4	q28.3	0	0.96799415	0	-0.07129084	0	-1.6982976	0	-0.022347953	0	-1.5684797	-0.579569157	-3.2130897
ENSG00000107796	ACTA2	30	29	10	q23.31	0.284344167	2.4585452	0	-0.3311482	-0.102535972	-2.492441	0	-0.79931843	-0.50320958	-2.1023586	-0.628772952	-2.1008387
ENSG00000163531	NFASC	30	29	1	q32.1	0	1.6946093	0	0.10924955	0	-1.4165789	-0.457127487	-0.18642649	-0.486272716	-3.2294645	-0.687821438	-2.0852065
ENSG00000154556	SORBS2	30	29	4	q35.1	0.257008441	2.2654774	0	-0.23735525	0	-1.7546223	-0.997653066	-1.9502908	-0.877739464	-3.4023724	-0.703813366	-2.231529
ENSG00000149591	TAGLN	30	29	11	q23.3	0	1.8437557	0	0.012496171	-0.015073584	-2.4500804	0	-1.4922434	-0.777075084	-3.325381	-0.830222877	-2.6351488
ENSG00000077942	FBLN1	31	26	22	q13.31	0.211135567	1.9544119	0.782096395	2.7493815	0	1.8975362	0.301303376	1.6986703	0	-0.2713325	0	-0.6116214
ENSG00000224389	C4B	31	26	6	p21.33	0	-0.114419565	0	0.14148752	0	0.081956014	-0.842351165	-1.4917778	0	-2.1307697	0	-2.7509873
ENSG00000244731	C4A	31	26	6	p21.33	0	-0.114419565	0	0.059044324	0	0.081956014	-0.842351165	-1.5606304	0	-2.1307697	0	-2.7509873
ENSG00000100767	PAPLN	31	26	14	q24.2	0	-1.2108011	0	-0.26837754	0	0.6438189	-0.176474818	-1.4180322	-0.490566193	-3.4078228	0	-1.9149561
ENSG00000151360	ALLC	31	26	2	p25.3	0	0.082511276	0	-0.034254868	0	-0.112381086	-0.268039056	-1.1818502	-0.525438198	-3.6607184	0	-2.2876632
ENSG00000174175	SELP	31	26	1	q24.2	0	-0.26275954	0	-0.017035874	0	0.03876791	-0.39461275	-0.6566231	-0.531671355	-2.177689	0	-1.2803338
ENSG00000186417	GLDN	31	26	15	q21.2	0	-0.71918136	0	0.13504408	0	0.7985487	0	-0.9584754	-0.598433215	-4.6080503	0	-2.792168
ENSG00000132854	KANK4	31	26	1	p31.3	0	0.2486595	0	-0.008913704	0	-0.39567795	-0.213429486	-1.5647377	-0.698733364	-3.0645545	0	-2.3946612
ENSG00000118729	CASQ2	31	26	1	p13.1	0	-0.6247336	-0.114356814	-0.9181222	0	-0.3386539	0	-0.71780175	-0.745249889	-3.173365	0	-1.8374823
ENSG00000166819	PLIN1	31	26	15	q26.1	0	0.013516122	0	0.05981867	0	-0.01538861	0	-1.2020384	-0.795399557	-5.438424	0	-3.9829862
ENSG00000154027	AK5	31	26	1	p31.1	0	-0.34558818	0	-0.12000538	0	-0.32904008	-0.280080561	-1.5067947	-0.636559076	-2.5892637	-0.216451354	-1.7165977
ENSG00000198732	SMOC1	31	26	14	q24.2	0	0.16730863	0.017182354	0.94415385	0.001143874	1.1397309	0	0.17953978	-0.52502125	-2.7066233	-0.25015537	-1.3854873
ENSG00000070182	SPTB	31	26	14	q23.3	0	0.05407996	0	0.09473608	0	0.042739805	-0.475999938	-0.3391636	-0.531191855	-2.7276974	-0.283834051	-1.1954043
ENSG00000169087	HSPBAP1	31	26	3	q21.1	0	-0.5406557	0.106654018	0.31622028	0	0.45263177	-0.177718422	-0.69801545	-0.509666733	-2.0112917	-0.285123525	-1.0225469
ENSG00000156299	TIAM1	31	26	21	q22.11	0	1.3263522	0	1.125254	0	0.7493875	-0.044152459	-0.8207363	-0.525457147	-2.3220642	-0.287547909	-1.3592998
ENSG00000144426	NBEAL1	31	26	2	q33.2	0	0.4418718	0	0.6652953	0	-0.29878265	-0.093999051	0.17128138	-0.498468601	-2.2835183	-0.288464043	-1.3777963
ENSG00000243708	PLA2G4B	31	26	15	q15.1	0	-0.10501351	-0.164457064	-0.356436	0	0.35755605	-0.531958758	-0.22282164	-0.596574521	-3.250946	-0.289156813	-1.4856634
ENSG00000196935	SRGAP1	31	26	12	q14.2	0.209713415	1.6221896	0.637350769	2.3476024	0	1.0638336	0	0.004005001	0	-1.7500373	-0.325865192	-2.141969
ENSG00000173559	NABP1	31	26	2	q32.3	0.141085814	1.1108568	0.240180886	1.3710005	0	0.005534373	-0.131873979	-0.68994594	-0.633384602	-2.687406	-0.326728311	-1.9759841
ENSG00000198944	SOWAHA	31	26	5	q31.1	0	-0.045998473	0.391242471	1.9220105	0	1.0667542	0	0.07480983	-0.619548643	-2.9380198	-0.335897234	-1.262578
ENSG00000164116	GUCY1A3	31	26	4	q32.1	0	0.21403593	0.17003056	1.0372798	0	0.55025923	0	-0.4878513	-0.499977835	-2.5431395	-0.346483569	-1.8155994
ENSG00000160305	DIP2A	31	26	21	q22.3	0	-0.23139045	0	-0.4818273	0	-0.27567515	-0.215564551	-0.19993147	-0.512816694	-2.0264623	-0.347649066	-1.1073463
ENSG00000130294	KIF1A	31	26	2	q37.3	0	0.19030116	0.103821587	0.5431777	0	0.0483252	-0.212573634	-0.5697884	-0.549729997	-2.3888922	-0.351321425	-1.2375932
ENSG00000242689	CNTF	31	26	11	q12.1	0	-0.01968505	0	-0.106086336	0	-0.12366294	-0.4495037	-0.22623502	-0.560497979	-3.299485	-0.363192458	-1.5225487
ENSG00000124831	LRRFIP1	31	26	2	q37.3	0	0.32117376	0.646955534	2.1778827	0	0.5547107	0.138654372	0.17890428	-0.270187566	-1.9228806	-0.371159943	-2.0330465
ENSG00000134716	CYP2J2	31	26	1	p32.1	0	-0.4931585	0	-0.06118792	0	0.12295408	-0.397333536	-0.65342706	-0.526814982	-2.4273233	-0.374741613	-2.187531
ENSG00000141391	SLMO1	31	26	18	p11.21	0	-0.022496523	0	-0.14444645	0	0.06033674	-0.256337004	-0.35006824	-0.584513115	-2.536574	-0.381385503	-1.4399061
ENSG00000055163	CYFIP2	31	26	5	q33.3	0	-1.0671937	0.120062009	0.12700608	0	0.095546454	-0.560253564	-0.9402144	-0.326847946	-2.4712884	-0.3825477	-2.5093725
ENSG00000105695	MAG	31	26	19	q13.12	0	0.037685722	-0.087612505	-0.47455662	0	-0.22075252	-0.267891837	-0.08288147	-0.525128077	-2.5221434	-0.401762583	-1.5636052
ENSG00000169752	NRG4	31	26	15	q24.2	0	0.3915866	0.062080747	0.37916905	0	0.40378782	0	0.40473628	-0.56537201	-2.9109561	-0.402399183	-1.9070966
ENSG00000187699	C2orf88	31	26	2	q32.2	0	-0.43469486	0	-0.4459266	0	0.05170013	-0.288699744	-1.418337	-0.607369119	-2.31985	-0.403906001	-2.466468
ENSG00000150625	GPM6A	31	26	4	q34.2	0	0.11346295	0.098151266	0.8727474	0	0.87166655	-0.768688483	-0.09399886	-0.769292421	-4.512566	-0.407945437	-2.0683053
ENSG00000112782	CLIC5	31	26	6	p21.1	0	-0.24168536	0.178109709	0.7412771	0	0.10806921	-0.238417792	-1.7381206	-0.501881802	-3.8216329	-0.414063659	-1.9361758
ENSG00000255343		31	26	8	q24.3	0	-0.29223192	-0.138330911	-0.82115126	0	-0.33569452	-0.175574811	-1.3132753	-0.542312447	-3.6296916	-0.41689668	-2.331963
ENSG00000103184	SEC14L5	31	26	16	p13.3	0	-0.37685406	0	-0.5147898	0	-0.15220687	-0.15011477	-0.37654576	-0.546590184	-3.6812968	-0.419333351	-2.45802
ENSG00000170011	MYRIP	31	26	3	p22.1	0	-0.10007616	0.35528911	1.2479571	0	0.03516586	-0.436818378	-0.4260897	-0.644230572	-3.4731443	-0.428044277	-1.3962188
ENSG00000235688		31	26	2	p25.3	0	0.49102172	0.309225263	1.7365873	0	0.6667908	0	-0.4784582	-0.49034174	-3.347923	-0.435565366	-2.714408
ENSG00000018189	RUFY3	31	26	4	q13.3	0	0.62397563	0	0.56193185	0	0.50401795	-0.492717631	-0.7062082	-0.704074131	-2.643998	-0.43971353	-2.4494028
ENSG00000166432	ZMAT1	31	26	X	q22.1	0	-0.83312446	0	-0.22660466	0	0.40628016	-0.036018221	-0.6122285	-0.544249781	-2.0133564	-0.455376095	-1.428474
ENSG00000197694	SPTAN1	31	26	9	q34.11	0	-0.3128101	0	-0.51908845	0	0.1561907	-0.331819547	-1.0722584	-0.506572703	-3.613848	-0.457577446	-2.504198
ENSG00000203709	C1orf132	31	26	1	q32.2	0	-0.09381677	0	0.17051533	0	0.32419816	-0.138064146	-1.0719267	-0.510798847	-3.5521343	-0.457910793	-2.4188392
ENSG00000275668	MIR29C	31	26	1	q32.2	0	-0.09381677	0	0.17051533	0	0.32419816	-0.138064146	-1.0719267	-0.510798847	-3.5521343	-0.457910793	-2.4188392
ENSG00000276752	MIR29B2	31	26	1	q32.2	0	-0.09381677	0	0.17051533	0	0.32419816	-0.138064146	-1.0719267	-0.510798847	-3.5521343	-0.457910793	-2.4188392
ENSG00000068831	RASGRP2	31	26	11	q13.1	0	0.093544304	0.278404422	0.9855541	0	-0.013491999	-0.364130092	-0.85148543	-0.588238077	-2.367993	-0.459452998	-1.4661654
ENSG00000278217		31	26	11	q13.1	0	0.1392901	0	-0.3239106	0	-0.4682933	-0.120924694	-0.6064389	-0.491071821	-1.911243	-0.461629986	-1.30531
ENSG00000169203		31	26	16	p11.2	0	0.070789	0	0.3636692	0	0.2036373	0	-0.4260468	-0.490098401	-3.2255642	-0.464402445	-2.5067399
ENSG00000169246	NPIPB3	31	26	16	p12.2	0	0.10192719	0	0.6077528	0	0.003418316	0	-0.4260468	-0.490098401	-3.2255642	-0.464402445	-2.5067399
ENSG00000185864	NPIPB4	31	26	16	p12.2	0	-0.056599457	0	0.8954748	0	0.70585173	0	-0.4260468	-0.490098401	-3.2255642	-0.464402445	-2.5067399
ENSG00000198064		31	26	16	p11.2	0	-0.056599457	0	-0.18937346	0	0.70585173	0	-0.4260468	-0.490098401	-3.2255642	-0.464402445	-2.5067399
ENSG00000243716	NPIPB5	31	26	16	p12.2	0	-0.056599457	0	-0.29228944	0	0.70585173	0	-0.74120945	-0.490098401	-3.2255642	-0.464402445	-2.5067399
ENSG00000254206	NPIPB11	31	26	16	p11.2	0	0.070789	0	0.3636692	0	0.2036373	0	-0.4260468	-0.490098401	-3.2255642	-0.464402445	-2.5067399
ENSG00000152601	MBNL1	31	26	3	q25.1	0	0.18867466	0	0.95998085	0	1.3062091	-0.151742814	-0.58168244	-0.790295969	-3.072918	-0.472790727	-1.513021
ENSG00000111404	RERGL	31	26	12	p12.3	0	3.95978E-05	0	-0.058147855	0	-0.042912196	0	-0.34050015	-0.493118856	-3.6218076	-0.48474719	-2.8282166
ENSG00000168754	FAM178B	31	26	2	q11.2	0	0.087842874	0	-0.13484786	0	-0.2363953	-0.467424022	-0.17913926	-0.694670702	-3.2448184	-0.485420268	-1.5216331
ENSG00000149451	ADAM33	31	26	20	p13	0	0.20272703	0	0.12504949	0	-0.079043515	-0.116850922	-0.4052852	-0.598717557	-2.3528862	-0.486207673	-1.5615458
ENSG00000102910	LONP2	31	26	16	q12.1	0	0.29132903	-0.106712748	-0.5313759	0	-0.2768534	-0.080621536	-0.48067242	-0.550297156	-2.261316	-0.494601156	-1.6025407
ENSG00000158528	PPP1R9A	31	26	7	q21.3	0	-0.25777858	0.13069859	0.43529585	0	0.3830866	-0.163110708	-0.72046167	-0.582912179	-2.4561737	-0.499784015	-1.6794285
ENSG00000159433	STARD9	31	26	15	q15.2	0	-0.6229194	0	-0.5093947	0	-0.061528806	-0.028565095	-0.64565104	-0.491865863	-2.0387661	-0.500604867	-1.5046523
ENSG00000188559	RALGAPA2	31	26	20	p11.23	0	-0.40424243	0.103559225	0.5905175	0	0.78205144	-0.103933562	-0.7855939	-0.540314626	-2.2639284	-0.503029104	-1.5406712
ENSG00000101445	PPP1R16B	31	26	20	q11.23	0	0.000273755	0	0.29543358	0	-0.004265094	-0.117768458	-0.5364276	-0.551235315	-2.3568637	-0.505664178	-1.776266
ENSG00000198947	DMD	31	26	X	p21.1	0	-0.7085488	-0.019516891	-1.2438766	0	-0.8417996	-0.249497532	-1.2259805	-0.495050349	-2.1767712	-0.505973159	-1.7275871
ENSG00000051009	FAM160A2	31	26	11	p15.4	0	0.057203982	0	0.087500714	0	-0.002650353	-0.148720226	-0.5994198	-0.498953804	-1.9403399	-0.507253122	-1.4158299
ENSG00000138119	MYOF	31	26	10	q23.33	0	0.05430321	0	-0.52139395	0	-0.5190905	-0.248386217	-1.2985685	-0.469874552	-3.2418728	-0.508784122	-2.6284077
ENSG00000119943	PYROXD2	31	26	10	q24.2	0	-0.2533265	0	-0.35916722	0	-0.07129541	-0.160315245	-0.4613592	-0.522197584	-2.0646484	-0.511724952	-1.5834411
ENSG00000075292	ZNF638	31	26	2	p13.3	0	-0.023471499	0	0.48925284	0	0.2953427	0	0.063923	-0.41812912	-1.773404	-0.515986992	-1.5128422
ENSG00000167332	OR51E2	31	26	11	p15.4	0	0.065454006	0.241289726	1.0739647	0	-0.12133916	0	-0.1020938	-0.439601296	-1.699898	-0.517325714	-1.5137708
ENSG00000079277	MKNK1	31	26	1	p33	0	0.21119858	0	-0.16191687	0	-0.18718314	-0.233457667	-0.8329701	-0.541393049	-3.826917	-0.518701906	-2.784379
ENSG00000248592	TMEM110-MUSTN1	31	26	3	p21.1	0	0.2715453	0	-0.36433133	0	-0.6005853	0	-0.700001	-0.703853849	-4.827108	-0.521415984	-3.190872
ENSG00000213533	TMEM110	31	26	3	p21.1	0	0.2715453	-0.153341581	-0.7187356	0	-0.6005853	0	-0.700001	-0.703853849	-4.827108	-0.521415984	-3.190872
ENSG00000272573	MUSTN1	31	26	3	p21.1	0	0.033910137	0	-0.21238881	0	-0.025037942	0	-1.0789008	-0.782233028	-3.02773	-0.521415984	-1.8477161
ENSG00000196268	ZNF493	31	26	19	p12	0	-0.1395607	0	1.0353253	0	1.2044917	0	-0.09564362	-0.150283055	-1.5131953	-0.522831258	-1.5504736
ENSG00000183281	PLGLB1	31	26	2	p11.2	0	0.86757183	0	0.64066076	0	-0.24440286	0	0.24329816	-0.291115268	-2.1073768	-0.524615324	-2.823206
ENSG00000140090	SLC24A4	31	26	14	q32.12	0	-0.042913556	0	0.23527592	0	-0.035984103	0	0.04897006	-0.320053167	-2.6097736	-0.52648265	-1.4627959
ENSG00000114861	FOXP1	31	26	3	p13	0.170918164	1.9370303	0.82984217	2.881624	0.050066551	1.2566849	0.421917205	0.11654755	-0.378216629	-2.6087532	-0.530947302	-2.785831
ENSG00000186166	CCDC84	31	26	11	q23.3	0	-0.20160985	0.144256038	0.85056525	0	0.68718684	0	-0.4533609	-0.459037053	-1.6174294	-0.532898341	-1.409732
ENSG00000134574	DDB2	31	26	11	p11.2	0	0.08422169	0.194395743	0.71265197	0	-0.03139209	-0.099483422	-0.5367078	-0.396458555	-1.6589136	-0.536441423	-1.6029785
ENSG00000100167	SEPT3	31	26	22	q13.2	0	-0.032351088	0.353334542	1.6871012	0.211671031	2.0026238	0.163387781	0.7376988	-0.6021363	-2.7423346	-0.540568217	-1.8400577
ENSG00000242086	LINC00969	31	26	3	q29	0	-0.1610152	0	0.4478018	0	0.5240497	0	-0.20665666	-0.351941248	-2.6795344	-0.543320231	-2.7551372
ENSG00000279752		31	26	5	q35.1	0	0.3248387	0.137816314	0.66360384	0	-0.18315408	0	-0.046594016	-0.400886581	-2.844184	-0.544030657	-2.8212306
ENSG00000089006	SNX5	31	26	20	p11.23	0	0.12060819	0.267413871	1.4132653	0.090806606	1.4392585	0.162384908	0.14002533	-0.379300296	-1.5014502	-0.545428229	-1.4880102
ENSG00000139218	SCAF11	31	26	12	q12	0	0.08970347	0	-0.24303581	0	0.28841567	0	-0.29075083	-0.285876028	-2.3218195	-0.547279743	-1.6029088
ENSG00000241684	ADAMTS9-AS2	31	26	3	p14.1	0	-0.24688053	-0.258451099	-1.2506436	0	-0.56451833	0	-1.0859559	-0.629233859	-4.23197	-0.551923378	-3.0271504
ENSG00000177058	SLC38A9	31	26	5	q11.2	0	0.44205752	0	0.91625965	0	0.8733827	-0.130379667	-0.18780008	-0.387869265	-3.0793197	-0.55249088	-2.8557024
ENSG00000136546	SCN7A	31	26	2	q24.3	0	0.08882315	0	0.06603764	0	0.061866105	-1.195896551	-1.190706	-0.836479738	-3.3754792	-0.553696153	-3.2352405
ENSG00000172671	ZFAND4	31	26	10	q11.22	0	0.27605802	0	0.38125896	0	-0.007936929	0.401008225	0.0783219	-0.377512301	-2.8297272	-0.554357193	-1.807946
ENSG00000235711	ANKRD34C	31	26	15	q25.1	0	-0.007855751	0	0.07122588	0	0.043878872	-0.215814371	-0.26595855	-0.492839522	-3.4083753	-0.555728946	-3.036107
ENSG00000196954	CASP4	31	26	11	q22.3	0	0.4317174	0.115936789	0.9383839	0	0.7898013	-0.13029091	-0.68631566	-0.537361019	-3.776099	-0.556721275	-2.78053
ENSG00000079337	RAPGEF3	31	26	12	q13.11	0	0.07550399	0.070197619	0.30268368	0	-0.10334412	0	-0.4424022	-0.464816583	-2.0822153	-0.557813079	-1.7514504
ENSG00000205758	CRYZL1	31	26	21	q22.11	0	-0.2381455	0.072901457	0.2662106	0	0.6036566	-0.052312538	-0.2675756	-0.34517909	-1.5896523	-0.558541002	-1.6031073
ENSG00000129596	CDO1	31	26	5	q22.3	0	1.2646029	0.48659122	2.6280658	0	0.9182813	0	0.10287165	-0.681646637	-3.4553616	-0.559734466	-2.0444298
ENSG00000125772	GPCPD1	31	26	20	p12.3	0	0.95452213	0.289486507	1.5902654	0	1.0351748	-0.116163472	-0.045865633	-0.466018782	-2.0072622	-0.561412133	-1.6135608
ENSG00000223745		31	26	1	p22.1	0	-0.14904976	0	0.5638357	0	1.034232	0	-0.26125765	-0.42492012	-3.298334	-0.562004147	-3.1647105
ENSG00000163635	ATXN7	31	26	3	p14.1	0	0.19905362	-0.087790401	-0.075306915	0	0.3468366	0	-0.6490898	-0.511817895	-1.9216992	-0.562261729	-1.6318635
ENSG00000102287	GABRE	31	26	X	q28	0	1.0123038	0.719187676	3.253214	0	1.3199524	0	0.22657436	0	-2.3830934	-0.564847693	-1.6512718
ENSG00000230262	MIRLET7DHG	31	26	9	q22.32	0	0.03818269	0	0.95945585	0.0197461	0.96336687	-0.077355976	-0.84854025	-0.528600593	-3.5551813	-0.565927221	-2.8890882
ENSG00000127603	MACF1	31	26	1	p34.3	0	0.55832237	0	0.44541383	0	0.6558839	-0.163938151	-0.50697523	-0.52787383	-3.560486	-0.568442446	-3.0749216
ENSG00000112214	FHL5	31	26	6	q16.1	0	-0.041701898	0	-0.13179596	0	-0.092133954	0	-0.4560276	-0.634396297	-2.2701643	-0.572648373	-1.7714047
ENSG00000073605	GSDMB	31	26	17	q21.1	0	0.31366995	0	1.0973841	0	0.6914404	0	0.04782371	-0.466000525	-3.1803896	-0.575397859	-3.0205488
ENSG00000116754	SRSF11	31	26	1	p31.1	0	0.18061657	0	0.52848804	0	0.4262485	0	-0.26736596	-0.333444736	-1.4949406	-0.576101814	-1.692104
ENSG00000133961	NUMB	31	26	14	q24.3	0	0.18069758	0	-0.017922267	0	0.27607816	0	-0.11965125	-0.448896553	-1.7400053	-0.582290908	-1.5950512
ENSG00000003402	CFLAR	31	26	2	q33.1	0	0.50148916	0	-0.31219128	0	-0.36243162	-0.278949831	-0.89782697	-0.513613541	-3.644837	-0.585534853	-3.0232682
ENSG00000172322	CLEC12A	31	26	12	p13.31	0	-0.02359447	0	0.015834596	0	0.012942039	0	-0.69452775	-0.444417052	-3.2062218	-0.586571551	-3.1444309
ENSG00000104824	HNRNPL	31	26	19	q13.2	0	-0.034476835	0	0.5228096	0	0.6603371	0	-0.37558013	-0.434344268	-3.1521878	-0.592533939	-1.6782398
ENSG00000171055	FEZ2	31	26	2	p22.2	0	0.23906772	-0.064796942	0.2751179	0	0.9057902	0	-0.20944312	-0.466290065	-1.7112586	-0.595114686	-1.5495466
ENSG00000092094	OSGEP	31	26	14	q11.2	0	0.20957847	0.094668284	0.65514344	0	0.36215523	-0.128347032	-0.5084292	-0.575035466	-2.489539	-0.602368543	-1.8977891
ENSG00000147162	OGT	31	26	X	q13.1	0	0.8873431	0	0.5047218	0	0.56570655	0	0.13863742	-0.274989768	-1.9094114	-0.607581183	-1.8448753
ENSG00000221978	CCNL2	31	26	1	p36.33	0	0.3248038	0.251612645	1.2555257	0.010266207	0.9573286	0	0.07111018	-0.312917389	-1.503917	-0.613195374	-1.8273482
ENSG00000163110	PDLIM5	31	26	4	q22.3	0	1.2702733	0	1.1608734	0	0.122495964	0.256344235	0.13134989	-0.396622443	-1.8180022	-0.617929988	-1.8584278
ENSG00000151303		31	26	10	q23.2	0	0.28132	0	0.5907084	0	0.18369971	0	-0.651218	-0.638199972	-4.1333704	-0.624083437	-3.1496334
ENSG00000261011		31	26	10	q23.2	0	0.28132	0	0.5907084	0	0.18369971	0	-0.651218	-0.638199972	-4.1333704	-0.624083437	-3.1496334
ENSG00000271880	AGAP11	31	26	10	q23.2	0	0.28132	-0.382443895	-0.8882646	0	0.18369971	-0.689144307	-0.74978876	-0.638199972	-4.1333704	-0.624083437	-3.1496334
ENSG00000162733	DDR2	31	26	1	q23.3	0.029905814	1.1494182	0.23886634	1.3654307	0	0.68889093	0.090166771	0.3939269	-0.438391401	-1.7079965	-0.628061696	-1.8819796
ENSG00000165699	TSC1	31	26	9	q34.13	0	0.2416526	0	-0.18432568	0	-0.1044264	0	-0.16774032	-0.51662147	-2.2741191	-0.632009264	-1.9683
ENSG00000089280	FUS	31	26	16	p11.2	0	-0.33351663	0	1.3661081	0.010691337	1.3199286	0	0.15559968	-0.497069807	-2.0218685	-0.632544807	-1.8234406
ENSG00000107331	ABCA2	31	26	9	q34.3	0	0.22293206	0	-0.10524875	0	0.0695815	-0.076890175	-0.7180995	-0.595735522	-2.3104582	-0.634613622	-1.7947949
ENSG00000158079	PTPDC1	31	26	9	q22.32	0	-0.16094117	0	-0.04393654	0	-0.25705278	-0.259398844	-0.36646646	-0.709217249	-2.9429827	-0.638232749	-1.9392973
ENSG00000128585	MKLN1	31	26	7	q32.3	0	0.26921582	0.093231405	0.8775669	0	0.88508147	0	-0.098144524	-0.487047682	-1.9503864	-0.638297064	-1.8549676
ENSG00000167615	LENG8	31	26	19	q13.42	0	0.06584906	0	-0.08969696	0	0.009292747	-0.056281082	-0.32217324	-0.591356138	-2.3337119	-0.640505671	-1.7993073
ENSG00000116560	SFPQ	31	26	1	p34.3	0	-0.06440989	0	0.40280828	0.003893734	0.7803523	0	-0.10513466	-0.535918478	-2.1922858	-0.641633637	-1.8453434
ENSG00000131471	AOC3	31	26	17	q21.31	0	0.36297604	0.163679285	0.70906204	0	-0.29232305	-0.410788862	-0.97880596	-1.000109175	-4.0276356	-0.642672043	-2.7686758
ENSG00000164588	HCN1	31	26	5	p12	0	0.29423285	0.234346543	1.3108761	0	0.5944112	-0.162139358	-0.77292836	-0.805339625	-3.350686	-0.643615289	-2.0665019
ENSG00000147526	TACC1	31	26	8	p11.22	0	-0.15013942	-0.400230328	-1.0318782	0	0.5431491	-0.374128234	-1.2275952	-0.605112384	-2.4572358	-0.644128826	-1.8904098
ENSG00000165810	BTNL9	31	26	5	q35.3	0	-0.06332511	0.354332865	1.4625809	0	0.5111271	0	-0.608432	-0.638171111	-2.618251	-0.651824764	-2.2501924
ENSG00000221502	MIR1245A	31	26	2	q32.2	0.165414019	2.1814427	0.102138644	1.4682665	0	0.100445025	0	0.84166265	-0.373602917	-2.7882278	-0.655491392	-3.516889
ENSG00000171903	CYP4F11	31	26	19	p13.12	0	-0.06750019	0	-0.08979951	0	-0.06337317	-0.124923389	-0.14987546	-0.612094706	-2.676619	-0.661039588	-2.0313308
ENSG00000186204	CYP4F12	31	26	19	p13.12	0	-0.040003717	0	-0.02346895	0	-0.057804078	-0.124923389	-0.60215855	-0.847751375	-3.3943062	-0.661039588	-2.4715338
ENSG00000069020	MAST4	31	26	5	q12.3	0.30313934	2.042665	0.588419082	2.182145	0	0.31096098	0	0.42030448	-0.155793132	-1.5931971	-0.66226362	-2.07643
ENSG00000151276	MAGI1	31	26	3	p14.1	0	1.154237	0.210553837	1.1597112	0	0.64350975	0	0.006198371	-0.484234728	-3.359523	-0.663322518	-3.305143
ENSG00000064787	BCAS1	31	26	20	q13.2	0	-0.20325667	0	-0.33652896	0	-0.048573907	-0.562761337	-0.5631412	-1.022115585	-4.2516646	-0.664130827	-2.577495
ENSG00000133317	LGALS12	31	26	11	q12.3	0	0.08527548	0	-0.25500044	0	-0.090761505	-0.164100135	-0.80183816	-0.74305654	-3.5720086	-0.667405252	-2.398921
ENSG00000136531	SCN2A	31	26	2	q24.3	0	0.6668959	0	0.3551489	0	0.03124187	-0.201420154	-0.47120893	-0.27605067	-2.4147027	-0.694191834	-2.3447022
ENSG00000249669	MIR143HG	31	26	5	q32	0	1.0447241	0.117486748	0.79803365	0	-0.15160617	0	-0.3485014	-0.523677743	-3.485565	-0.697501244	-3.382167
ENSG00000187239	FNBP1	31	26	9	q34.11	0	0.019094817	0.156053112	1.4065655	0	1.5418208	0	-0.71112823	-0.681025401	-2.6194067	-0.698543616	-1.9760737
ENSG00000165409	TSHR	31	26	14	q31.1	0	0.045106113	0	-0.007267902	0	0.021286868	-0.397881595	-0.36852133	-0.825101151	-3.3950863	-0.704441611	-2.2958193
ENSG00000167676	PLIN4	31	26	19	p13.3	0	0.05175298	0	-0.038065746	0	-0.33293468	0	-0.56937134	-0.649062741	-3.3667107	-0.707449778	-2.5246212
ENSG00000119707	RBM25	31	26	14	q24.2	0	0.09481405	0	0.2921486	0	0.16329871	0	-0.39628094	-0.470926234	-2.1401722	-0.709455386	-1.9925108
ENSG00000243480	AMY2A	31	26	1	p21.1	0	-0.019098392	0	-0.5128107	0	-0.4758722	-0.45788529	-0.77383953	-0.999655865	-4.137589	-0.727903226	-2.2308996
ENSG00000114857	NKTR	31	26	3	p22.1	0	0.10956745	0	0.40389493	0	0.5194091	-0.082169352	-0.27036166	-0.489887465	-2.1272974	-0.732185392	-2.0649812
ENSG00000163406	SLC15A2	31	26	3	q13.33	0	-0.11626646	0	-0.14538553	0	-0.10308395	-0.326777374	-0.38593337	-0.914825591	-3.7604017	-0.73684673	-2.385936
ENSG00000183230	CTNNA3	31	26	10	q21.3	0	-0.23731765	0	-0.17802487	0	-0.008239265	-0.124829034	-0.228168	-1.127164344	-4.55818	-0.740782266	-3.46018
ENSG00000138207	RBP4	31	26	10	q23.33	0	0.11736171	0	0.6820312	0	0.43953627	0	-0.13699003	-0.581313545	-3.1743646	-0.752996603	-2.9599802
ENSG00000075388	FGF4	31	26	11	q13.3	0	0.06056621	0	0.005980738	0	-0.035983846	-0.633143915	-0.057523392	-0.948385244	-4.3635483	-0.756404621	-2.4310129
ENSG00000175445	LPL	31	26	8	p21.3	0	0.1439642	0.483072631	2.3419466	0	1.3426918	-0.363001179	-1.7069387	-0.722966975	-4.8614645	-0.756739058	-2.9776208
ENSG00000124253	PCK1	31	26	20	q13.31	0	-0.035754763	0	0.39399078	0	0.017728424	-0.258377582	-0.5648012	-0.893591027	-5.0371175	-0.780925228	-3.9415283
ENSG00000170323	FABP4	31	26	8	q21.13	0	0.031668436	0.39434708	2.99159	0.083251876	2.8433924	0	-0.999078	-0.674995259	-5.4366713	-0.786741285	-4.6764226
ENSG00000172508	CARNS1	31	26	11	q13.2	0	-0.18957573	0	-0.37912846	0	-0.11324395	-0.294401605	-1.0865052	-0.843461019	-3.3976042	-0.803916958	-2.2775824
ENSG00000131368	MRPS25	31	26	3	p25.1	0	0.20289691	0	0.64003885	0	0.8186373	-0.0380523	-0.2639394	-0.723176254	-2.8983948	-0.80774956	-2.3382838
ENSG00000166762	CATSPER2	31	26	15	q15.3	0	-0.16506177	0	0.4808086	0	0.6385271	-0.21523792	-0.6898407	-0.869149463	-3.3839247	-0.818318751	-2.3825834
ENSG00000187288	CIDEC	31	26	3	p25.3	0	0.048298284	0	-0.006869131	0	0.11210763	-0.151759734	-0.6940722	-0.864296582	-4.8561096	-0.821389293	-3.5697238
ENSG00000181092	ADIPOQ	31	26	3	q27.3	0	-0.075288445	0	0.03407117	0	0.017187906	-0.222265236	-0.9986726	-1.785299291	-9.004126	-0.822598906	-6.2698836
ENSG00000123612	ACVR1C	31	26	2	q24.1	0	0.21802655	0	0.4282857	0	-0.021413255	-0.275466575	-0.55828077	-0.843233342	-4.4936695	-0.82908661	-3.14791
ENSG00000130649	CYP2E1	31	26	10	q26.3	0	0.16525066	-0.140995004	-0.5296278	0	-0.30511227	-0.340712287	-0.43085578	-0.928058237	-6.3437724	-0.835173597	-4.2754774
ENSG00000174697	LEP	31	26	7	q32.1	0	0.10677779	0	0.058586933	0	-0.1289379	-0.242128767	-0.9645883	-0.921739721	-6.1468453	-0.841285768	-4.4290586
ENSG00000153291	SLC25A27	31	26	6	p12.3	0	0.3030132	0.226897183	1.1783241	0.066920777	1.1584516	-0.21356882	-0.36185038	-0.584419106	-2.5699847	-0.844905041	-2.3864856
ENSG00000095203	EPB41L4B	31	26	9	q31.3	0	-1.6598965	0.370506634	1.3907855	0	1.9007883	-0.217110743	-0.62147313	-1.05939431	-4.4093175	-0.850818055	-2.8663437
ENSG00000180332	KCTD4	31	26	13	q14.12	0	0.07499969	-0.15193113	-0.74299514	0	-0.36687425	-0.112287522	-0.56597143	-0.74242792	-3.0997286	-0.892269669	-2.530122
ENSG00000105227	PRX	31	26	19	q13.2	0	0.16846456	0	0.1289893	0	-0.07894424	-0.481626082	-0.48945236	-1.082437684	-4.4197297	-0.902931158	-2.564026
ENSG00000189337	KAZN	31	26	1	p36.21	0.524208933	3.0478504	1.056391606	3.5077362	0	0.83308923	0.356008488	0.51846814	-0.789451534	-3.2907984	-0.908419896	-2.568638
ENSG00000145147	SLIT2	31	26	4	p15.31	0.214832394	1.5814257	0.133330833	1.1777091	0	-0.093409956	0	0.26361373	-0.252082245	-2.2284214	-0.915404815	-2.7970297
ENSG00000104728	ARHGEF10	31	26	8	p23.3	0	0.00328502	0	-0.048301794	0	0.61713177	-0.401356444	-1.1882211	-0.662724917	-2.962459	-0.919542619	-2.8028965
ENSG00000131051	RBM39	31	26	20	q11.22	0	0.19087563	0.225022402	1.2549946	0.075376556	1.3017137	0	0.36171487	-0.667055243	-2.7432137	-0.924827648	-2.664455
ENSG00000003756	RBM5	31	26	3	p21.31	0	0.31556553	0	0.5241109	0	1.0294626	-0.038663494	-0.23758759	-0.695985212	-2.848652	-0.935057285	-2.5642204
ENSG00000269936		31	26	5	q32	0.085363766	1.8257662	0	0.8456959	0	-0.9591359	0	-0.12751478	-0.734478959	-4.827356	-0.941266519	-4.7667527
ENSG00000115290	GRB14	31	26	2	q24.3	0	-0.50244516	0.117709505	-0.14882031	0	-0.9724205	-0.276184178	-0.5600807	-0.983331045	-4.0345445	-0.963170813	-2.978875
ENSG00000157103	SLC6A1	31	26	3	p25.3	0	0.066823184	0.081999018	0.33900884	0	0.11826261	-0.690555678	-0.5254492	-1.17238626	-4.816167	-1.021284576	-3.0598438
ENSG00000102886	GDPD3	31	26	16	p11.2	0	0.11940122	0	0.43845096	0	0.015111748	0	-0.49446884	-0.479957855	-2.1191783	-1.076487563	-3.2499094
ENSG00000166532	RIMKLB	31	26	12	p13.31	0	0.047156684	0.264533758	1.3412662	0	1.1390074	0	0.030742388	-1.187660138	-4.766248	-1.120888873	-3.079979
ENSG00000108018	SORCS1	31	26	10	q25.1	0	0.28709415	0	0.001705232	0	-0.57823825	-0.267861234	-1.4735737	-1.049553123	-4.0394382	-1.223268277	-3.2744987
ENSG00000146147	MLIP	31	26	6	p12.1	0	-0.2883983	0	0.037887085	0	-0.41442505	-0.264459781	-2.1136057	-1.378428523	-5.6966577	-1.239691713	-3.6636782
ENSG00000102385	DRP2	31	26	X	q22.1	0	0.2547735	0	-0.13734056	0	-0.27241692	-0.54526729	-0.28616372	-1.550160732	-6.2154727	-1.347943789	-4.4694977
ENSG00000164007	CLDN19	31	26	1	p34.2	0	-0.10486656	-0.159193447	-0.61371356	0	-0.15242301	-0.296390888	-1.2290065	-1.348449815	-5.0699797	-1.356528915	-3.7553508
ENSG00000061455	PRDM6	32	31	5	q23.2	0	0.5856521	0.304448107	2.1226306	0.291801765	2.9611447	0	1.6373885	0	-0.40640324	0	-2.125964
ENSG00000176177	ENTHD1	32	31	22	q13.1	0	-0.8086666	-0.639441131	-2.998316	0	-1.2926081	0	-0.014936961	0	-3.2536454	0	-2.740292
ENSG00000122367	LDB3	32	31	10	q23.2	0	0.5654576	0	-0.2511163	0	-0.5910685	0	-0.44356367	-0.573709682	-2.218656	0	-3.3229344
ENSG00000169306	IL1RAPL1	32	31	X	p21.3	0	-0.8113254	-0.267938123	-1.9855881	0	-0.9996913	-0.168711451	-0.7808192	-0.601957895	-2.5249233	0	-1.8701417
ENSG00000134769	DTNA	32	31	18	q12.1	0	-1.4409044	-0.099514067	-1.3069326	0	-0.21419536	-0.113448423	-0.44298452	-0.635684493	-3.072104	-0.268907989	-1.8569887
ENSG00000168970	JMJD7-PLA2G4B	32	31	15	q15.1	-0.07161952	-0.54720867	-0.222897859	-0.86609614	0	0.35755605	-0.531958758	-0.2745119	-0.596574521	-3.250946	-0.289156813	-1.4856634
ENSG00000274396		32	31	7	p15.2	0	-0.5530707	0.328480523	1.4711034	0.275556491	2.4578974	0	0.99727213	0	-1.0732456	-0.3585894	-2.017316
ENSG00000274864		32	31	7	p15.2	0	-0.5530707	0.328480523	1.4711034	0.275556491	2.4578974	0	0.99727213	0	-1.0732456	-0.3585894	-2.017316
ENSG00000277694		32	31	7	p15.2	0	-0.5530707	0.328480523	1.4711034	0.275556491	2.4578974	0	0.99727213	0	-1.0732456	-0.3585894	-2.017316
ENSG00000181409	AATK	32	31	17	q25.3	-0.196651643	-1.0095371	-0.640990709	-2.1953812	0	-0.30735102	-0.11121159	-0.6593918	-0.463408703	-1.949887	-0.372457638	-2.0221941
ENSG00000233429	HOTAIRM1	32	31	7	p15.2	0	-0.4690941	0.36005971	1.6132994	0.293845022	2.7026343	0	1.0279967	0	-1.475397	-0.385369366	-2.2916706
ENSG00000276771		32	31	7	p15.2	0	-0.4690941	0.36005971	1.6132994	0.293845022	2.7026343	0	1.0279967	0	-1.475397	-0.385369366	-2.2916706
ENSG00000086619	ERO1B	32	31	1	q42.3	-0.166581533	-1.0105158	-0.227045477	-1.2806193	0	-0.29502824	-0.292787855	-0.32481074	-0.519643806	-2.6696777	-0.408783463	-1.5705665
ENSG00000204681	GABBR1	32	31	6	p22.1	0	0.42532933	0	0.050465614	0	0.40444508	0	-0.07963351	-0.514035708	-2.0797808	-0.434364566	-2.3529413
ENSG00000082898	XPO1	32	31	2	p15	0	-0.19613338	0	0.8130856	0.108568084	1.2791215	0.5844657	1.073265	0	-0.83510053	-0.446034236	-1.3328328
ENSG00000145687	SSBP2	32	31	5	q14.1	0	-0.61376375	0	0.014138431	0	0.8555804	0	0.03416054	-0.510685981	-2.4599028	-0.448507545	-1.3833729
ENSG00000169562	GJB1	32	31	X	q13.1	0	-0.28525925	-0.431555094	-1.487578	0	-0.2222823	-0.2524332	-0.18799259	-0.506611018	-2.2968936	-0.453488965	-1.4787292
ENSG00000147799	ARHGAP39	32	31	8	q24.3	0	-0.11114781	0	0.32139662	0	0.41686875	-0.128983378	-0.41465536	-0.510359581	-2.0494497	-0.478307571	-2.6819072
ENSG00000165995	CACNB2	32	31	10	p12.33	0	0.16056347	0.248860333	1.2680464	0.290965279	1.7547144	0.165310752	0.30180094	-0.134333267	-1.1911863	-0.485356197	-2.553967
ENSG00000016391	CHDH	32	31	3	p21.1	-0.271758914	-1.9487234	-0.065020072	-0.56584704	-0.153670958	-1.9558468	0	-0.23857036	-0.535838921	-2.1768713	-0.491496612	-1.6598028
ENSG00000224956		32	31	1	p36.33	0	0.007416104	0	0.32943717	0	0.48147902	0	0.37631902	-0.281336959	-2.222377	-0.50883837	-2.6207945
ENSG00000230724	LINC01001	32	31	11	p15.5	0	0.007416104	0	0.16570076	0	0.48147902	0	0.37631902	-0.281336959	-2.222377	-0.50883837	-2.6207945
ENSG00000243679		32	31	7	q32.1	0	0.007416104	0	0.53292376	0	0.48147902	0	0.37631902	-0.281336959	-2.222377	-0.50883837	-2.6207945
ENSG00000250575		32	31	1	p36.33	0	0.007416104	0	0.32943717	0	0.48147902	0	0.37631902	-0.281336959	-2.222377	-0.50883837	-2.6207945
ENSG00000268903		32	31	1	p36.33	0	0.007416104	0	0.16570076	0	0.48147902	0	0.37631902	-0.281336959	-2.222377	-0.50883837	-2.6207945
ENSG00000272556		32	31	7	p12.3	0	0.007416104	0	0.32943717	0	0.48147902	0	0.37631902	-0.281336959	-2.222377	-0.50883837	-2.6207945
ENSG00000272645		32	31	1	q42.11	0	0.007416104	0	0.32943717	0	0.48147902	0	0.37631902	-0.281336959	-2.222377	-0.50883837	-2.6207945
ENSG00000276805		32	31	10	p11.1	0	0.007416104	0	0.40319124	0	0.48147902	0	0.37631902	-0.281336959	-2.222377	-0.50883837	-2.6207945
ENSG00000282416		32	31	19	p13.3	0	0.007416104	0	0.16570076	0	0.48147902	0	0.37631902	-0.281336959	-2.222377	-0.50883837	-2.6207945
ENSG00000164329	PAPD4	32	31	5	q14.1	0	-0.15830661	0	0.21107635	0	0.7446366	0.135916458	0.7845013	0	-1.7931603	-0.512760037	-1.5477772
ENSG00000277701		32	31	2	q11.2	0	-0.15277924	0	-0.21816193	0	0.03982651	0	0.7517615	-0.229289274	-1.9322417	-0.51356498	-2.7405777
ENSG00000230606		32	31	2	q11.2	0	-0.15277924	-0.132841182	-0.40454486	0	0.03982651	0	0.7517615	-0.229289274	-1.9322417	-0.51356498	-2.7405777
ENSG00000186205	MARC1	32	31	1	q41	0	-1.0397942	0	-0.81177485	0	0.14074463	-0.112310651	-0.69609606	-0.51430581	-3.251344	-0.514074044	-2.5418434
ENSG00000196914	ARHGEF12	32	31	11	q23.3	0	-0.68224	-0.324828124	-1.3139287	0	-0.5351341	-0.163282309	-0.63759774	-0.489359408	-1.9369326	-0.51673344	-1.4491478
ENSG00000232377		32	31	2	q22.3	0	-0.30868158	0	-0.35415938	0	0.017078247	0	-0.32695058	-0.448337802	-3.1362534	-0.517835985	-2.7446632
ENSG00000170946	DNAJC24	32	31	11	p13	0	0.108541	0	-0.17586869	0	0.15901238	0.115696244	0.38147357	-0.298614524	-2.2119896	-0.518365958	-1.5637143
ENSG00000131503	ANKHD1	32	31	5	q31.3	0	-0.08273046	0.095680391	0.74783146	0	0.9609493	0	0.2187261	-0.317969322	-1.4175072	-0.518869755	-1.5465094
ENSG00000102606	ARHGEF7	32	31	13	q34	0	-0.4770921	-0.16414751	-0.8563605	0	0.07273236	0	0.041006174	-0.404836944	-2.8547919	-0.520843673	-2.8210452
ENSG00000177133	LINC00982	32	31	1	p36.32	-0.263575508	-1.6412703	-0.825232788	-2.8650057	0	-0.64940435	0	-0.363736	-0.432029386	-3.0068607	-0.524089964	-2.7935426
ENSG00000100142	POLR2F	32	31	22	q13.1	0	-0.74654484	-0.153915464	-0.9756386	-0.048314526	-0.7277436	0	-0.17462891	-0.430407415	-3.0623295	-0.524850953	-1.4964017
ENSG00000136243	NUPL2	32	31	7	p15.3	0	-0.014693607	0	0.52872276	0.092605565	0.99048555	0.048662912	0.44942927	-0.230984602	-2.2110124	-0.525424933	-2.7885418
ENSG00000099968	BCL2L13	32	31	22	q11.21	0	-0.02108421	-0.165246574	-0.31029794	0	0.6445501	0	-0.43900776	-0.267086473	-2.022288	-0.528838322	-2.6755307
ENSG00000089916	GPATCH2L	32	31	14	q24.3	0	0.32730296	0	-0.3067	0	0.0510137	0	-0.3082897	-0.386044672	-1.4972042	-0.530175079	-2.7376046
ENSG00000225855	RUSC1-AS1	32	31	1	q22	0	0.2867157	0	0.60773957	0	0.6549312	0	0.7286019	-0.307011597	-2.1513693	-0.531088198	-2.7279203
ENSG00000164576	SAP30L	32	31	5	q33.2	0	0.030769467	0	0.30681226	0	0.59132177	0.044812051	0.43501046	-0.328010835	-2.5132475	-0.532078955	-2.7913811
ENSG00000213066	FGFR1OP	32	31	6	q27	0	-0.26650622	0	0.3433809	0	0.4898836	0.086158559	0.3862565	-0.353912824	-2.6200054	-0.532616749	-2.8264596
ENSG00000163463	KRTCAP2	32	31	1	q22	0	0.13714702	0.084743742	0.56040585	0.066800252	1.1302452	0.145270793	0.047158856	-0.400800607	-2.6923087	-0.533431901	-2.6956587
ENSG00000166704	ZNF606	32	31	19	q13.43	0	-0.5219721	0	0.36148807	0	0.89619917	0.188814111	0.4182373	-0.232375013	-2.1068094	-0.542805741	-1.8532069
ENSG00000185485	SDHAP1	32	31	3	q29	0	-0.1610152	0	0.4478018	0	0.6559324	0	0.14104514	-0.257834418	-2.0424528	-0.543320231	-2.7551372
ENSG00000276635		32	31	3	q29	0	0.15821186	0	0.17219535	0	-0.007566242	0	0.5572896	-0.257834418	-2.0424528	-0.543320231	-2.7551372
ENSG00000277812		32	31	5	p15.33	0	0.15821186	0	0.17219535	0	-0.007566242	0	0.5572896	-0.257834418	-2.0424528	-0.543320231	-2.7551372
ENSG00000278820		32	31	3	q29	0	0.15821186	0	0.17219535	0	-0.007566242	0	0.5572896	-0.257834418	-2.0424528	-0.543320231	-2.7551372
ENSG00000177853	ZNF518A	32	31	10	q24.1	0	-0.12408369	0	0.7946382	0.050333699	1.0200479	0	0.31836942	-0.295470448	-1.0546409	-0.545334766	-1.519499
ENSG00000138688	KIAA1109	32	31	4	q27	0	0.16054335	-0.166009384	-0.39015004	0	0.14989737	0	-0.19216418	-0.40188393	-1.7815274	-0.545505479	-1.6487284
ENSG00000147601	TERF1	32	31	8	q21.11	-0.071981086	-0.574641	0	-0.0403093	0	0.065287635	0	0.13345757	-0.385231854	-1.6456206	-0.545858508	-1.6348658
ENSG00000270894		32	31	17	q12	0	0.04379622	0	0.7848465	0	0.6606879	0	0.30615026	-0.341756716	-2.5714366	-0.546462721	-2.9039152
ENSG00000215386	MIR99AHG	32	31	21	q21.1	0	-0.8847602	-0.217775362	-1.5030743	0	0.96385676	-0.140758347	-1.4337945	-0.379105232	-3.0003865	-0.548093243	-2.7956243
ENSG00000279814		32	31	10	q22.2	0	-0.41424024	0	-0.6494785	0	-0.26730952	0	-0.374975	-0.476875884	-3.307106	-0.548320788	-2.899547
ENSG00000137965	IFI44	32	31	1	p31.1	0	-0.09874375	0	-0.2750588	0	-0.4112667	0.205362136	0.80210805	-0.307136585	-2.567666	-0.549460237	-3.294675
ENSG00000270061		32	31	12	q24.31	0	0.41176504	0	0.6986374	0	0.19619538	0	0.37570485	-0.343890794	-2.4405773	-0.552495849	-2.8202252
ENSG00000175155	YPEL2	32	31	17	q22	0	-0.345306	-0.0841278	-1.1631525	-0.031331005	-0.86622185	-0.189603784	-0.6359573	-0.520848308	-2.0904088	-0.55303192	-1.715445
ENSG00000173786	CNP	32	31	17	q21.2	-0.308461203	-1.499131	-0.662243671	-2.3202837	-0.052273219	-0.8769973	-0.012554596	-1.1086816	-0.639194911	-2.7483795	-0.556295099	-1.8618379
ENSG00000066933	MYO9A	32	31	15	q23	0	-0.49353966	-0.167323719	-0.5830386	0	0.43330806	0	0.1250791	-0.330650465	-1.3964041	-0.558286959	-1.6149794
ENSG00000141279	NPEPPS	32	31	17	q21.32	0	-0.036308665	0	0.22583628	0	0.45885974	0	0.17953473	-0.392329416	-1.6570569	-0.561191236	-1.6163254
ENSG00000127980	PEX1	32	31	7	q21.2	0	-0.076303676	0	0.33181456	0	0.4014356	0	0.09310304	-0.184957273	-1.2547755	-0.563292371	-1.8153654
ENSG00000272477		32	31	3	p24.3	0	-0.7358996	-0.063469185	-0.54703104	0	-0.31900924	0	0.30316007	-0.352213352	-2.6908698	-0.565101603	-2.9807243
ENSG00000090659	CD209	32	31	19	p13.2	0	-0.075643726	0	0.029536808	0	0.005192516	0	0.12590277	-0.572307357	-2.5956938	-0.566327199	-2.0363572
ENSG00000187260	WDR86	32	31	7	q36.1	0	-0.43352053	0	0.5733988	0.055641685	1.1533955	0	0.2600428	-0.345785776	-1.4750355	-0.567386763	-3.3137603
ENSG00000204650	CRHR1-IT1	32	31	17	q21.31	0	-0.65792084	0	0.47179663	0	0.64436936	0.104532289	1.7440976	0	-1.4033287	-0.569711692	-3.3703117
ENSG00000160953	MUM1	32	31	19	p13.3	0	0.3171738	0.207426515	1.2570925	0	0.8296872	0.074336214	0.33975667	-0.140468589	-1.6661956	-0.569797236	-2.8570786
ENSG00000197601	FAR1	32	31	11	p15.3	-0.1041345	-0.6737689	0	-0.29029584	0	-0.48402813	0	-0.18394384	-0.49520659	-2.1460826	-0.570127984	-1.7669084
ENSG00000226419	SLC16A1-AS1	32	31	1	p13.2	0	0.5196853	0.150561295	0.9890722	0	0.40919182	0.093789553	1.0316799	-0.230980722	-1.9794647	-0.572037327	-2.9555025
ENSG00000011523	CEP68	32	31	2	p14	0	0.2899624	0	0.28190994	0	0.8713196	-0.27316936	-0.26051593	-0.313962362	-2.360878	-0.577906596	-3.045108
ENSG00000183474	GTF2H2C	32	31	5	q13.2	0	0.17722206	0	0.27766037	0	0.5998208	0.330587901	0.40183923	0	-1.2402114	-0.578872191	-1.8295013
ENSG00000114993	RTKN	32	31	2	p13.1	0	-1.1188874	-0.494270522	-1.8989394	0	-0.8274618	-0.023821371	-0.44684535	-0.555376276	-2.071894	-0.579267519	-1.7011406
ENSG00000181322	NME9	32	31	3	q22.3	0	-0.14586987	0	0.24315609	0	0.56509393	0	-0.07374436	-0.483796742	-3.3903885	-0.58304746	-2.9719086
ENSG00000114757	PEX5L	32	31	3	q26.33	-0.191327104	-2.0246828	-0.41491629	-2.037427	0	-0.51536214	-0.212772982	-0.27437186	-0.657238399	-3.1624863	-0.584082598	-2.2001252
ENSG00000132424	PNISR	32	31	6	q16.2	0	-0.34160948	0	0.013214307	0	0.1030671	0.086413526	0.4793169	-0.422725341	-1.7723073	-0.587654701	-1.7332352
ENSG00000007392	LUC7L	32	31	16	p13.3	0	0.13152899	0	0.73185605	0	0.65599173	0.077896753	0.25877082	-0.362340917	-1.4310211	-0.587752193	-1.6379217
ENSG00000134369	NAV1	32	31	1	q32.1	0	0.33181718	-0.258038233	-0.79121375	0	-0.13343765	0	0.47273698	-0.476453166	-2.1741302	-0.590797181	-3.2159994
ENSG00000133812	SBF2	32	31	11	p15.4	0	0.36635268	0.187428203	0.80693007	0.083491017	1.590275	0	0.17256406	-0.443552682	-1.8320934	-0.599369298	-1.8551162
ENSG00000131626	PPFIA1	32	31	11	q13.3	0	-0.38603914	-0.292062533	-1.2031568	-0.092855452	-1.0086633	0	-0.22094966	-0.418081589	-1.5885626	-0.601932689	-1.6046852
ENSG00000147437	GNRH1	32	31	8	p21.2	0	-0.77399904	0	-0.33905295	0	0.3511243	0	-0.30592284	-0.464449274	-3.2602193	-0.603886905	-3.265545
ENSG00000132153	DHX30	32	31	3	p21.31	0	-0.5130838	0	0.38525948	0	0.3961376	0	0.26492822	-0.377567179	-1.8416724	-0.606402965	-1.9117883
ENSG00000137177	KIF13A	32	31	6	p22.3	0	0.18457974	-0.312524714	-0.86911654	0	0.14475244	-0.024935449	-0.3591409	-0.577455717	-2.1419177	-0.606844263	-1.7093153
ENSG00000280237	MIR4697HG	32	31	11	q25	0	-0.37292212	-0.17227907	-1.1230069	-0.102037737	-1.413752	0	0.8782782	0	-2.3331497	-0.610043298	-3.1892421
ENSG00000100106	TRIOBP	32	31	22	q13.1	0	0.09512885	-0.187026413	-0.8212511	0	0.40179718	0	0.019576248	0	-1.4627016	-0.612337086	-1.781408
ENSG00000270647	TAF15	32	31	17	q12	0	0.04379622	0	-0.08476619	0	0.6606879	0.054713685	0.33870205	-0.341756716	-1.3731843	-0.612653532	-1.8304584
ENSG00000169247	SH3TC2	32	31	5	q32	0	-0.57310975	-0.152069383	-1.0615724	0	-0.45425582	-0.084042921	0.080187134	-0.45788994	-2.0838163	-0.612692481	-1.8723373
ENSG00000178567	EPM2AIP1	32	31	3	p22.2	0	-0.0603344	0.232755491	1.0587989	0	0.38603207	0	0.335582	0	-1.2254401	-0.615422999	-1.9310658
ENSG00000099622	CIRBP	32	31	19	p13.3	0	-0.12798357	0	-0.029207047	0	-0.0349718	0	0.27873823	-0.203579857	-2.3656433	-0.62474715	-3.3985093
ENSG00000176204	LRRTM4	32	31	2	p12	0	-1.7837363	-0.248042814	-2.3015962	0	-0.84546876	-0.406361737	-0.7160899	-1.09696893	-4.5227814	-0.626714538	-2.3830802
ENSG00000141431	ASXL3	32	31	18	q12.1	0	0.049575116	0.229030885	1.4646364	0.031664944	1.1824528	0.150387378	1.3894507	-0.118347962	-1.816514	-0.627167776	-1.9717332
ENSG00000235703	LINC00894	32	31	X	q28	0	-0.04526883	0	-0.060232583	0	0.23401114	0	-0.16751575	-0.506304079	-3.459354	-0.630424224	-3.1495752
ENSG00000010244	ZNF207	32	31	17	q11.2	0	-0.10503667	0	0.7741478	0	1.1377052	0	0.41335234	-0.367062916	-1.741263	-0.630776618	-1.915677
ENSG00000174720	LARP7	32	31	4	q25	0	-0.28068286	-0.208057873	-0.48022133	0	0.50093335	0	-0.28965822	-0.256923193	-2.2000885	-0.630980232	-3.347968
ENSG00000272871		32	31	9	p22.3	0	-0.25891936	0	0.047236197	0	0.46670496	0	-0.3343812	-0.466963365	-3.2851942	-0.633160099	-3.1897838
ENSG00000071054	MAP4K4	32	31	2	q11.2	0	0.07956219	0	-0.089564666	0	0.7366951	0.407536955	0.98768467	-0.230222797	-1.8122151	-0.635426293	-3.2699118
ENSG00000188554	NBR1	32	31	17	q21.31	0	-0.0792666	0	0.45720738	0	0.76546526	0	-0.29486325	-0.28600397	-1.2422953	-0.636026976	-1.8151072
ENSG00000177990	DPY19L2	32	31	12	q14.2	0	-1.1864207	0	0.48667115	0	1.3341268	0.1012232	1.4463018	0	-1.7900636	-0.638648014	-3.2160792
ENSG00000114026	OGG1	32	31	3	p25.3	0	-0.4021504	0	0.2931845	0	0.83336306	0	-0.09936355	-0.428605029	-3.1434288	-0.639957737	-3.2259398
ENSG00000267575		32	31	19	q11	0	-0.29934597	0	-0.16756655	0	0.000309083	0	-0.052538063	-0.493145289	-3.3467333	-0.64109731	-3.366519
ENSG00000131044	TTLL9	32	31	20	q11.21	0	-0.16151887	0	-0.2999135	0	-0.15718578	0	0.13609578	-0.462415732	-1.7905275	-0.658924773	-1.8076674
ENSG00000061936	SFSWAP	32	31	12	q24.33	0	-0.11070254	0	-0.1489782	0	-0.21750085	0	-0.1414197	-0.528882945	-2.2070792	-0.659412997	-1.9852254
ENSG00000100836	PABPN1	32	31	14	q11.2	0	-0.1117454	0	-0.016053481	0	0.41162354	0	-0.045032844	-0.399472261	-1.9985836	-0.664207664	-1.9768448
ENSG00000004534	RBM6	32	31	3	p21.31	0	-0.02775496	0	-0.6278951	0	-0.60356337	-0.083943597	-0.11416125	-0.581274006	-2.3835652	-0.676083752	-1.8940989
ENSG00000139354	GAS2L3	32	31	12	q23.1	-0.294317018	-1.9964563	-0.490589543	-2.1912966	0	0.67705595	-0.265625062	-0.78925306	-0.886979876	-3.7766771	-0.679408037	-2.2771354
ENSG00000134186	PRPF38B	32	31	1	p13.3	0	0.074555464	0	0.45037177	0	0.8908485	0	-0.10500859	-0.466608389	-1.9184098	-0.683029968	-2.0704231
ENSG00000088538	DOCK3	32	31	3	p21.2	0	-1.2746869	0.158014088	0.17738216	0	0.04975666	-0.180986171	-0.3198686	-0.554043072	-3.9485807	-0.68364793	-3.7352772
ENSG00000114062	UBE3A	32	31	15	q11.2	0	-0.09275006	0	0.7148289	0	0.7626163	0.232024893	0.1932411	-0.548072791	-2.0719678	-0.685152526	-1.9103678
ENSG00000168385	SEPT2	32	31	2	q37.3	0	0.17492844	0	0.5004108	0	0.7583253	0.129747471	0.49869072	-0.307997415	-1.3341684	-0.687621862	-1.9245242
ENSG00000095587	TLL2	32	31	10	q24.1	0	0.3832116	0	0.112942256	0	-0.18503909	0.202947215	0.29119655	0	-2.0275307	-0.692500008	-3.7997873
ENSG00000108306	FBXL20	32	31	17	q12	0	-0.27556068	-0.195770208	-0.925799	0	-0.31553692	0.046482334	0.24979685	-0.43138919	-1.6391104	-0.697758066	-1.98627
ENSG00000145439	CBR4	32	31	4	q32.3	0	0.048086915	-0.121840605	0.06477138	0	0.8567406	0	0.4780742	-0.38239003	-1.5861198	-0.703349893	-1.9762546
ENSG00000196712	NF1	32	31	17	q11.2	-0.126577575	-1.2073545	-0.327640485	-1.7648137	0	-0.55784494	0	-0.06550202	-0.461479409	-1.8038363	-0.705377459	-1.970253
ENSG00000163017	ACTG2	32	31	2	p13.1	0	-0.44492847	-0.541327093	-3.075001	0	-1.7925171	0	-0.79235363	-0.369132324	-2.0658302	-0.711478072	-4.294869
ENSG00000184226	PCDH9	32	31	13	q21.32	0	0.41885957	-0.379697919	-1.3552446	0	-0.6239663	0	0.87441444	-0.308708509	-2.2750375	-0.712358854	-2.3849492
ENSG00000232931	LINC00342	32	31	2	q11.1	0	-0.047395438	0	0.6741966	0	0.13240781	0	0.53637433	-0.379845117	-2.83562	-0.715650595	-3.6387126
ENSG00000124570	SERPINB6	32	31	6	p25.2	0	-0.13867304	-0.202869307	-0.72650385	0	0.01091818	0	-0.47627622	-0.579059354	-2.6388056	-0.716907374	-2.1991134
ENSG00000161048	NAPEPLD	32	31	7	q22.1	0	-0.50715053	-0.129396873	-0.7629005	0	-0.7281875	0	0.40886277	-0.487528659	-2.1345787	-0.720030852	-2.047133
ENSG00000108370	RGS9	32	31	17	q24.1	0	-0.23390467	0	0.038595438	0	0.2993565	0.021133056	0.27183384	-0.442956976	-3.002038	-0.724385413	-3.6208446
ENSG00000113240	CLK4	32	31	5	q35.3	0	-0.050114606	0	0.4578511	0	0.56132704	0	-0.002621395	-0.247785775	-2.1384413	-0.729195541	-2.18625
ENSG00000196236	XPNPEP3	32	31	22	q13.2	0	-0.75280565	0	0.102388054	0	0.694114	0.058454162	0.34334487	-0.315911398	-1.3674957	-0.730314745	-2.0649245
ENSG00000230590	FTX	32	31	X	q13.2	0	-0.16443157	0	0.2018302	0	0.29686275	0	0.5994293	-0.466446646	-3.1908107	-0.735705112	-3.631137
ENSG00000264522	OTUD7B	32	31	1	q21.2	-0.050841459	-0.77060264	-0.48909219	-1.8733537	-0.080867309	-1.0201569	0	-0.44235507	-0.566535841	-2.2667718	-0.738018467	-2.1397598
ENSG00000118007	STAG1	32	31	3	q22.3	0	0.20215343	0	0.21237357	0	0.6013652	0	-0.07959297	-0.544479886	-2.0117946	-0.739277003	-2.1124725
ENSG00000213390	ARHGAP19	32	31	10	q24.1	-0.246315007	-1.9174235	-0.430754854	-1.9291667	0	-0.469074	-0.20685235	0.052484125	-0.508340803	-3.0853891	-0.743810754	-2.2993839
ENSG00000147576	ADHFE1	32	31	8	q13.1	0	-0.7414829	-0.187959719	-1.1560904	0	-0.22655949	-0.271954514	-0.51611435	-0.865741248	-3.6343474	-0.746413725	-2.5468166
ENSG00000124406	ATP8A1	32	31	4	p13	-0.415188349	-2.2990549	-0.560599249	-2.2569034	0	-0.081871964	-0.392229629	-0.53742135	-0.881370003	-3.5913575	-0.754255683	-2.3761117
ENSG00000048707	VPS13D	32	31	1	p36.22	-0.411347751	-2.0981293	-0.450384711	-1.845717	0	-0.52022547	-0.078836481	-0.5920189	-0.734062485	-2.7691982	-0.755440611	-2.1383731
ENSG00000130779	CLIP1	32	31	12	q24.31	0	-0.20240518	-0.29718194	-1.3544556	0	0.5011674	-0.185993962	-0.5235704	-0.610416579	-2.4949698	-0.760793358	-2.1695225
ENSG00000143195	ILDR2	32	31	1	q24.1	0	-1.741042	0	-0.4556057	0	1.1737472	0	0.64684767	-0.354898459	-2.400622	-0.793510957	-2.4665217
ENSG00000175302	ANKRD30BP1	32	31	21	q11.2	0	-0.7066722	0	-0.27048412	0	0.6287583	0	-0.2345693	-0.685205997	-4.8747215	-0.8232732	-4.556747
ENSG00000180777	ANKRD30B	32	31	18	p11.21	0	-0.83345	0	-0.22367291	0	0.51868665	0	-0.24464527	-0.685205997	-2.6635387	-0.8232732	-2.5010593
ENSG00000178734	LMO7DN	32	31	13	q22.2	0	-0.05006189	0	-0.35532022	0	-0.001265617	0	0.068587616	-0.599901565	-4.039195	-0.82951526	-4.175094
ENSG00000145832	SLC25A48	32	31	5	q31.1	0	0.07843898	0	-0.047412075	0	-0.09337344	0	0.08736067	-0.63147458	-4.28865	-0.8355018	-4.1711617
ENSG00000137601	NEK1	32	31	4	q33	-0.11657789	-0.80628335	-0.4493125	-1.7999468	-0.012742421	-0.81842196	-0.071628388	-0.1673841	-0.687733059	-2.6987092	-0.841212597	-2.3261092
ENSG00000163728	TTC14	32	31	3	q26.33	0	-0.004402892	0	0.2838562	0	0.21134058	0	0.08637262	-0.643243552	-2.6431384	-0.86447472	-2.502889
ENSG00000102710	SUPT20H	32	31	13	q13.3	0	0.18039912	0	0.7540594	0	0.519135	0	0.37491024	-0.543951561	-2.275174	-0.865802201	-2.4234862
ENSG00000247809	NR2F2-AS1	32	31	15	q26.2	0	-0.34960014	-0.177172151	-0.33219153	0	0.6895163	0	-0.23104018	-0.648257111	-4.387503	-0.865986515	-4.3357673
ENSG00000138593	SECISBP2L	32	31	15	q21.1	-0.202538084	-1.096184	-0.705288219	-2.4301	-0.063926516	-0.868465	-0.301389643	-1.1098372	-0.916085982	-3.5916615	-0.872097102	-2.4741669
ENSG00000179256	SMCO3	32	31	12	p12.3	0	-0.6044001	-0.087442851	-0.87260395	0	-0.28445438	0	0.27150834	-0.802404415	-3.3784657	-0.880541346	-2.7222557
ENSG00000109956	B3GAT1	32	31	11	q25	0	-0.8247706	0.223858975	0.5599847	0	0.337749	0	-0.03620151	-0.819497333	-3.367051	-0.910424405	-2.729083
ENSG00000119326	CTNNAL1	32	31	9	q31.3	-0.376613817	-1.7916102	-0.314859621	-1.355682	0	0.22036254	-0.100246672	-0.8749537	-0.840457073	-3.5131884	-0.929527383	-2.6983614
ENSG00000143776	CDC42BPA	32	31	1	q42.13	0	0.35840744	0	0.28341925	0	0.6858718	0	0.36206666	-0.72906723	-2.9856565	-1.061286059	-2.9247704
ENSG00000121653	MAPK8IP1	32	31	11	p11.2	0	-0.23238319	0	-0.111138955	0	0.07693482	-0.159661481	-0.16892564	-0.820914317	-3.2673068	-1.081150777	-3.0899048
ENSG00000174607	UGT8	32	31	4	q26	-0.361372461	-2.6413345	-0.980898043	-3.9081678	0	-2.1774437	-0.47596297	-0.4986846	-1.424946846	-5.8967032	-1.235238394	-4.1029744
ENSG00000106688	SLC1A1	33	26	9	p24.2	0.308425937	2.9688416	1.005492477	3.9045794	0	0.48875645	-0.416235377	-1.2113246	0	-0.68488324	0.330515693	1.5165719
ENSG00000171488	LRRC8C	33	26	1	p22.2	0.244343034	1.7853026	0.590289106	2.108208	0.043387971	0.9762015	0	-0.9749157	0	-0.5491105	0.233023011	1.0640551
ENSG00000168280	KIF5C	33	26	2	q23.1	0	0.7415358	0.905382499	3.8050613	0	2.0473568	-0.506536263	-0.76319885	-0.259488725	-1.7163872	0.166039907	1.0445716
ENSG00000173334	TRIB1	33	26	8	q24.13	0.208206196	1.5347949	0.736512057	2.727232	0.128251609	1.2464213	0	-0.667787	0	0.004712039	0.127313843	1.1432575
ENSG00000157557	ETS2	33	26	21	q22.2	0.170984951	1.2674923	0.596210927	2.2382967	0.206464551	1.6366781	0	-0.25293562	0	-0.62625206	0	0.64984435
ENSG00000169083	AR	33	26	X	q12	0	1.827589	0.858450404	3.231427	0.170863901	2.0279338	0	-0.4423532	0	-0.50959635	0	0.7538011
ENSG00000185215	TNFAIP2	33	26	14	q32.32	0	1.4910525	0.616646485	2.5066857	0.010744419	1.1111473	0	-0.62306565	0	-1.3014493	0	-0.40383938
ENSG00000101311	FERMT1	33	26	20	p12.3	0	1.5950558	0.849368854	3.1178586	0	1.6595068	0	-0.27116802	0	-0.02220853	0	0.3312877
ENSG00000265190	ANXA8	33	26	10	q11.22	0	1.2286524	0.666011106	2.5262234	0	1.945011	0	-0.45396242	0	-1.0541785	0	0.8235803
ENSG00000276850		33	26	10	q11.22	0	1.2286524	0.666011106	2.5262234	0	1.945011	0	-1.7451599	0	-1.0541785	0	0.8235803
ENSG00000115380	EFEMP1	33	26	2	p16.1	0.282021329	3.4828131	1.750384591	6.586452	0.17765974	2.9854264	-0.135092256	-1.140286	0	-0.8445494	0	0.6115354
ENSG00000162599	NFIA	33	26	1	p31.3	0.145091823	2.2505033	0.917366154	3.4619079	0.170943389	2.271196	-0.277709747	-0.64028245	0	1.4474715	0	1.2460749
ENSG00000100626	GALNT16	33	26	14	q24.1	0	0.34441197	0.715137104	2.867634	0.200391462	2.0869555	-0.349342692	-0.99945563	0	-0.19428204	0	1.7863023
ENSG00000163347	CLDN1	33	26	3	q28	0	0.32107556	0.705152189	3.516787	0	1.9804662	-0.359053806	-1.9665986	0	-2.2111564	0	-0.11743137
ENSG00000168329	CX3CR1	33	26	3	p22.2	0	-0.032983653	0	0.24692813	0	0.123139344	-0.805353108	-1.5620606	0	-1.5280386	0	-1.0950813
ENSG00000165795	NDRG2	33	26	14	q11.2	0	0.019499717	0.134917218	0.97341216	0	1.0312663	-1.218742847	-2.0777123	-0.08118711	-1.923506	0	-0.13843389
ENSG00000170873	MTSS1	33	26	8	q24.13	0.156659562	1.6484809	0.934659241	3.331024	0.126079764	1.6294513	0	-0.3179193	-0.085498898	-0.5731023	0	0.22607692
ENSG00000184811	TUSC5	33	26	17	p13.3	0	0.20681131	0	-0.021945018	0	-0.2130785	-0.711893191	-1.5495263	-0.087511153	-1.0204525	0	-0.43308714
ENSG00000197442	MAP3K5	33	26	6	q23.3	0.144262867	1.4315866	0.648919836	2.546525	0	1.1586018	-0.299127499	-0.827557	-0.099083271	-1.2618897	0	-0.27331913
ENSG00000099204	ABLIM1	33	26	10	q25.3	0.096170331	1.532478	0.82971857	3.2767713	0.316116997	2.5083795	-0.603390232	-1.3849225	-0.113753832	-1.2568381	0	0.37687168
ENSG00000101265	RASSF2	33	26	20	p13	0.132813375	1.7909304	0.803016551	3.1374805	0	0.70659715	-1.655520843	-2.4156368	-0.120921339	-1.443431	0	0.57068515
ENSG00000149131	SERPING1	33	26	11	q12.1	0.181639909	2.596322	0.302469379	1.5922819	0	0.34170705	-0.634088473	-1.5558401	-0.186421709	-1.1790158	0	0.05799314
ENSG00000081803	CADPS2	33	26	7	q31.32	0.365414103	2.7465844	0.802471141	2.9289558	0	1.2705859	-0.741593291	-0.2338103	-0.210524427	-1.4506001	0	-0.05338727
ENSG00000141338	ABCA8	33	26	17	q24.2	0	-0.55442834	0	-0.90611404	0	-1.0657772	-1.078369415	-1.9236034	-0.219485506	-1.6503991	0	-1.2900015
ENSG00000022267	FHL1	33	26	X	q26.3	0	1.2897661	0.577247395	2.49593	0.173270061	1.9249917	-0.247708427	-0.8504562	-0.223466833	-2.0480206	0	-0.8185344
ENSG00000111913	FAM65B	33	26	6	p22.3	0	0.47640306	0.67162222	2.7008445	0.161146811	1.6287266	0	-0.4747414	-0.224431225	-1.8216963	0	0.036372416
ENSG00000154721	JAM2	33	26	21	q21.3	0.385723163	2.6890757	0.724382995	3.0579374	0	0.26132762	-0.808827387	-1.3372188	-0.234063606	-1.7053989	0	0.41102314
ENSG00000152061	RABGAP1L	33	26	1	q25.1	0	0.60393625	0.063766557	1.0476569	0	0.5947354	-0.725349934	-1.5605049	-0.240008406	-1.85496	0	-0.45697516
ENSG00000101938	CHRDL1	33	26	X	q23	0	0.27726382	0.553220334	2.9576685	0	1.6282405	-0.17527873	-1.6119378	-0.259369284	-2.7936232	0	0.60897654
ENSG00000211896	IGHG1	33	26	14	q32.33	0	0.06550858	0.038239682	0.18703924	0	-0.1772852	-0.641923313	-1.7322911	-0.274175792	-1.9606248	0	-0.8232624
ENSG00000154065	ANKRD29	33	26	18	q11.2	0	0.6321648	0.583754131	2.2608821	0	1.251543	-0.204593917	-1.4282547	-0.287305749	-2.3095984	0	-0.6337718
ENSG00000175161	CADM2	33	26	3	p12.1	0	0.055845656	0	0.09322578	0	0.096601196	-0.815005717	-2.4584067	-0.307394533	-3.1755025	0	-0.54742324
ENSG00000164236	ANKRD33B	33	26	5	p15.2	0	-0.06711495	0.647565004	2.469884	0.105479828	1.0385236	-0.175307463	-1.0205892	-0.335443313	-2.1356156	0	0.12100893
ENSG00000090006	LTBP4	33	26	19	q13.2	0	0.11842876	0.220030488	1.0805045	0	0.368479	-0.753413215	-1.6049227	-0.36205722	-2.6816268	0	-0.27091238
ENSG00000186377	CYP4X1	33	26	1	p33	0	0.03282869	0.381847673	1.5307001	0	0.21284011	-0.695227202	-2.1500018	-0.387354212	-2.9107459	0	-1.3459003
ENSG00000115648	MLPH	33	26	2	q37.3	0.383734945	2.4615686	0.645183383	3.389842	0	0.77215123	-0.242894992	-1.2994697	-0.486080168	-3.2372246	0	-0.7672267
ENSG00000196352	CD55	33	26	1	q32.2	0.431482145	3.066448	1.246685842	4.532042	0	1.2222598	-0.793388153	-1.2482984	-0.520457742	-2.7229128	0	1.381451
ENSG00000172348	RCAN2	33	26	6	p12.3	0.237401263	2.2469478	0.624046329	4.7057233	0.227166355	2.4463499	-1.143436173	-2.1214037	-0.593828548	-2.7807717	0	-0.6422218
ENSG00000214944	ARHGEF28	33	26	5	q13.2	0	0.049497277	0.278769072	1.3244727	0	0.738158	-0.403340459	-1.0996709	-0.605412245	-2.4957132	0	-0.89666206
ENSG00000164402	SEPT8	33	26	5	q31.1	0.130550615	1.1501807	0.561632233	2.0681384	0	-0.24385005	-0.743743829	-1.0904232	-0.621818905	-2.6132965	0	0.11694812
ENSG00000018625	ATP1A2	33	26	1	q23.2	0	0.020727804	0	-0.3423456	0	-0.03552034	-1.201118137	-2.9645298	-0.804164694	-3.734642	0	-1.5610354
ENSG00000047457	CP	33	26	3	q25.1	0	-0.04009127	0	0.3856901	0	0.3965528	-0.94685783	-2.1307576	-0.90550662	-3.4127066	0	-0.43453187
ENSG00000106546	AHR	33	26	7	p21.1	0	-0.3357237	0	-0.291569	0	-0.17701517	-0.603653359	-1.5594543	-0.220756926	-1.3093541	-0.148145131	-0.6131127
ENSG00000109610	SOD3	33	26	4	p15.2	0	0.31770292	-0.13609347	-0.522873	0	-0.2779272	-0.885065474	-1.5105536	-0.08978296	-1.7491118	-0.191859149	-0.74665
ENSG00000115468	EFHD1	33	26	2	q37.1	0	1.9543228	0.571244361	2.56812	0	0.40385154	-0.629121975	-1.3317193	-0.753597902	-3.5683057	-0.20180418	-1.3154752
ENSG00000125730	C3	33	26	19	p13.3	0	0.7776867	0	0.8352675	0	0.5402371	-1.627653446	-2.672665	-0.909521724	-4.0350127	-0.211825424	-1.4238156
ENSG00000196616	ADH1B	33	26	4	q23	0	0.1682163	0	-0.001064498	0	-0.091312125	-2.082715904	-3.8795297	-1.121347716	-4.963862	-0.223792781	-1.018849
ENSG00000119147	C2orf40	33	26	2	q12.2	0	0.18068439	0	2.62604E-05	0	-0.15858719	-0.819423215	-2.5164251	0	-2.2794154	-0.225297856	-1.3677161
ENSG00000206538	VGLL3	33	26	3	p12.1	0	0.31551325	0	0.11944771	0	-0.8377683	-1.050876554	-2.08524	-0.489650203	-2.2242944	-0.225925337	-1.0596648
ENSG00000213599	SLX1A-SULT1A3	33	26	16	p11.2	0	0.5035908	0.250524054	1.2967349	0	0.95994633	-0.188575129	-1.1791426	-0.549934717	-2.5805182	-0.228636945	-1.125388
ENSG00000168497	SDPR	33	26	2	q32.3	0	1.384186	0.575867173	2.4444187	0	1.7782104	-0.188735419	-1.3427812	-0.170362616	-2.259597	-0.275926561	-1.2657859
ENSG00000164181	ELOVL7	33	26	5	q12.1	0	-0.08429372	0.453870143	2.3973038	0.046291366	1.8591586	-0.927600732	-3.2437665	-1.106778381	-4.7608614	-0.338036803	-1.655074
ENSG00000166689	PLEKHA7	33	26	11	p15.1	0	-0.33192918	0	-0.2304262	0	0.019047538	-1.063237589	-3.0105293	-1.091623919	-4.239139	-0.438726217	-1.60983
ENSG00000134352	IL6ST	34	33	5	q11.2	0	0.53964025	0.112395969	0.62192863	0.137057612	1.3071599	-0.358013058	-0.6801279	-0.432950352	-1.8742592	0.731454636	1.9331986
ENSG00000211448	DIO2	34	33	14	q31.1	0	1.5949577	0	0.80415565	0	-0.4169634	-0.702937569	-1.4869083	0	-1.2248499	0.654736735	2.5512168
ENSG00000104435	STMN2	34	33	8	q21.13	0	2.406967	0.594529884	3.5434003	0	1.4956034	0.213154675	0.5960717	0	1.1476835	0.477406335	3.5123951
ENSG00000133083	DCLK1	34	33	13	q13.3	0.519661337	3.0709422	0.755824523	3.286383	0	0.9912874	0	0.3193668	0	0.013629562	0.462541921	2.7331426
ENSG00000156113	KCNMA1	34	33	10	q22.3	0.437708615	3.2541041	0.754751311	2.914434	0	-0.4254687	-0.128111694	-0.73082113	0	-0.33448195	0.444219097	2.3742888
ENSG00000172260	NEGR1	34	33	1	p31.1	0.15962553	2.0716898	0	1.3975009	0	-0.04536037	-0.961343044	-1.5410773	-0.459511262	-2.1472435	0.422971267	1.6724944
ENSG00000169862	CTNND2	34	33	5	p15.2	0	0.100760296	0.497930298	2.241376	0	0.7319704	0	-0.49275577	0	-0.6636709	0.392890246	2.4388535
ENSG00000181754	AMIGO1	34	33	1	p13.3	0	1.0226046	0.236132375	1.2277294	0	1.0772728	-0.610380317	-1.254626	-0.226051785	-1.6668167	0.203029518	0.967526
ENSG00000276085	CCL3L3	34	33	17	q12	0	-0.003023393	-0.094709779	-0.30532715	0	0.008108452	-0.553325806	-2.5416622	0	-1.3047539	0	0.5975134
ENSG00000277632	CCL3	34	33	17	q12	0	-0.003023393	-0.212173234	-0.6144664	0	0.008108452	-0.819376274	-2.2452085	0	-1.3047539	0	0.5975134
ENSG00000094963	FMO2	34	33	1	q24.3	0	0.000605449	0	0.1256063	0	0.06716775	-0.828988928	-2.6547785	0	-2.2853143	0	0.2527711
ENSG00000101439	CST3	34	33	20	p11.21	0	0.09905999	0	-0.022144884	0	0.34813255	-0.861783041	-1.7217147	0	-1.6762104	0	0.83901
ENSG00000211445	GPX3	34	33	5	q33.1	0	0.20954739	0	0.9389447	0	0.7554046	-0.944286774	-2.0888257	0	-1.5700063	0	0.30700874
ENSG00000118898	PPL	34	33	16	p13.3	0	0.18177997	0.16089893	1.4267207	0	1.4198571	-1.118977921	-2.0723436	0	-1.2989984	0	2.0259178
ENSG00000196338	NLGN3	34	33	X	q13.1	0	-0.56030756	-0.21776732	-1.5547683	0	-0.91938627	-0.734902006	-1.96525	-0.027702215	-1.8765969	0	-0.92449015
ENSG00000075914	EXOSC7	34	33	3	p21.31	0	0.14811608	0	0.3861414	0	-0.03488141	-1.398333337	-2.3527029	-0.039601754	-1.7908387	0	1.6597353
ENSG00000182326	C1S	34	33	12	p13.31	0.136255371	2.2955987	0	0.38947287	0	-0.6145009	-0.684319409	-1.5580883	-0.052161538	-1.4716718	0	0.61607504
ENSG00000107562	CXCL12	34	33	10	q11.21	0	1.9155546	0.158809414	1.0532694	0	-0.10660437	-0.806896545	-2.0311866	-0.132107583	-1.7264509	0	0.617212
ENSG00000154229	PRKCA	34	33	17	q24.2	0	-0.08896955	0.215505042	0.97664434	0	0.2926233	-0.671886122	-1.1657853	-0.144814625	-1.1155373	0	0.5830977
ENSG00000164530	PI16	34	33	6	p21.2	0	0.21324125	0	0.060489893	0	-0.39693657	-0.90639032	-2.9724474	-0.156274569	-1.4303032	0	0.84573066
ENSG00000205279	CTXN3	34	33	5	q23.2	0	-0.060309093	0	0.03545345	0	0.023848025	-0.690708738	-2.160074	-0.207772369	-1.1355845	0	-0.059405167
ENSG00000135046	ANXA1	34	33	9	q21.13	0	-0.15022002	0	-0.61187714	0	-0.4037599	-0.756344088	-1.9876903	-0.236526298	-1.9928923	0	0.31254748
ENSG00000163815	CLEC3B	34	33	3	p21.31	0	0.14811608	0	-0.065099895	0	-0.03488141	-1.398333337	-2.0567923	-0.238094457	-2.7299905	0	1.6597353
ENSG00000133321	RARRES3	34	33	11	q12.3	0	-0.1546687	0	-0.2974529	0	0.34750116	-0.649855391	-1.5792284	-0.251111575	-1.971881	0	-0.3044203
ENSG00000117069	ST6GALNAC5	34	33	1	p31.1	0	0.3745614	0	-0.061671253	0	-0.59161526	-0.970266665	-2.196178	-0.294623782	-2.3437881	0	0.9425948
ENSG00000267272	LINC01140	34	33	1	p22.3	0	-0.40949723	-0.273548663	-1.1347878	0	-0.19838361	-0.547077337	-2.304803	-0.301804673	-2.8737342	0	0.7119414
ENSG00000267561		34	33	1	p22.3	0	-0.40949723	-0.273548663	-1.1347878	0	-0.19838361	-0.547077337	-2.304803	-0.301804673	-2.8737342	0	0.7119414
ENSG00000221857		34	33	19	q13.12	0	-0.21472186	0	-1.3764082	0	-1.224765	-0.552397502	-2.190908	-0.321119401	-2.8018074	0	-0.9773587
ENSG00000266964	FXYD1	34	33	19	q13.12	0	-0.21472186	-0.292568463	-1.5946674	0	-1.224765	-0.813774705	-1.9765201	-0.321119401	-1.6801647	0	-0.9773587
ENSG00000174944	P2RY14	34	33	3	q25.1	0	0.5454386	0	-0.12186771	0	-0.763293	-2.008741043	-3.4745529	-0.355124369	-1.9376811	0	0.8694135
ENSG00000099194	SCD	34	33	10	q24.31	0	-0.86036444	-0.149985055	-0.8259909	0	0.04108792	-1.221506424	-2.3416767	-0.396568912	-2.7029696	0	0.4744244
ENSG00000198168	SVIP	34	33	11	p14.3	0	-1.1189232	-0.156264741	-1.1457453	0	-0.6543431	-0.543656039	-2.235124	-0.455289727	-3.0089126	0	-0.94989175
ENSG00000100100	PIK3IP1	34	33	22	q12.2	0	-0.2051646	-0.182766629	-0.84166753	0	-0.27005512	-0.910205167	-1.8705226	-0.460825864	-2.223266	0	0.19115968
ENSG00000120162	MOB3B	34	33	9	p21.2	0	0.1285112	0.202633084	1.2549907	0	0.6428691	-0.530310135	-0.904848	-0.469019292	-2.7689247	0	1.4269118
ENSG00000100307	CBX7	34	33	22	q13.1	0	-0.24632904	-0.174829205	-0.83464843	0	-0.09055681	-1.786660843	-2.3653648	-0.512508071	-2.0084212	0	-0.25405556
ENSG00000172236	TPSAB1	34	33	16	p13.3	0	0.14677835	0	-0.000705487	0	-0.09381511	-0.361236854	-2.9030716	-0.525099358	-3.3938973	0	1.5268254
ENSG00000197253	TPSB2	34	33	16	p13.3	0	0.14677835	0	0.031413395	0	-0.09381511	-0.361236854	-2.9030716	-0.525099358	-3.3938973	0	1.5268254
ENSG00000157150	TIMP4	34	33	3	p25.2	0	0.3231077	0	-0.40257362	0	-0.40862814	-1.325399719	-2.4956326	-0.527533383	-2.915293	0	2.4986773
ENSG00000248290	TNXA	34	33	6	p21.33	0	0.49715096	0	-0.08774131	0	-0.13128045	-1.399139119	-3.3378398	-0.530700085	-3.845378	0	0.3428382
ENSG00000099260	PALMD	34	33	1	p21.2	0	1.2751766	0	0.12983374	0	-0.76239675	-1.600551527	-2.611561	-0.547681403	-2.326653	0	0.6138643
ENSG00000132470	ITGB4	34	33	17	q25.1	0	-0.05243156	0	0.081139244	0	-0.14728959	-1.615474431	-3.2503834	-0.549192142	-2.1107354	0	-0.58593696
ENSG00000205221	VIT	34	33	2	p22.2	0	0.08114028	0	0.41351146	0	0.066540636	-1.352637216	-3.0975745	-0.606490584	-3.6844091	0	0.516135
ENSG00000148671	ADIRF	34	33	10	q23.2	0	0.376885	-0.382443895	-1.4507847	0	-0.9236952	-2.659586465	-3.9989524	-0.67534364	-4.8303123	0	-0.8490167
ENSG00000274956		34	33	8	q12.3	-0.301964122	-2.4129794	-0.143371276	-1.6814386	0	-0.24018174	-0.643477789	-4.0675488	-0.726023147	-5.07537	0	-0.6449258
ENSG00000034971	MYOC	34	33	1	q24.3	0	0.1506339	0	-0.19357702	0	-0.042852804	-0.851554432	-2.1225328	-0.758060131	-3.7564006	0	1.5454339
ENSG00000213088	ACKR1	34	33	1	q23.2	0	0.06610657	0	0.00590787	0	0.013289797	-0.999293304	-2.9921653	-0.783718302	-3.129667	0	-0.5027884
ENSG00000168477	TNXB	34	33	6	p21.32	0	0.49715096	0	-0.2466727	0	-0.13128045	-2.06772237	-3.3378398	-0.784143675	-3.329257	0	0.3428382
ENSG00000107317	PTGDS	34	33	9	q34.3	0	0.24522708	-0.239898582	-0.6191322	0	-0.005104225	-3.472378489	-4.8499527	-0.909079188	-3.805193	0	-0.24838248
ENSG00000166347	CYB5A	34	33	18	q22.3	0	0.07702097	0	-0.027250849	0	-0.15117069	-0.68233758	-1.3709253	-0.053462807	-1.1628296	-0.0486061	-0.26522607
ENSG00000198795	ZNF521	35	46	18	q11.2	0.450896846	3.1813066	1.197188448	4.2712054	0.023155099	1.2789574	0.079625025	0.7139549	0.075110461	0.93146867	0.168031948	0.74168956
ENSG00000111348	ARHGDIB	35	46	12	p12.3	0	1.4220771	0.641585103	2.5614955	0	1.418642	0	-0.5290869	0.270385486	1.1867349	0.093240485	0.8211396
ENSG00000106333	PCOLCE	35	46	7	q22.1	0.483327395	3.6490018	1.145230868	3.7915795	0.011649411	1.7155967	0.24274214	0.909743	0.141979599	1.503636	0.067795996	0.52311724
ENSG00000254087	LYN	35	46	8	q12.1	0.313548462	2.5648425	0.77720114	2.8380299	0.160659766	1.9190909	0	-0.18246034	0.285719977	1.1964002	0.06001207	0.36479932
ENSG00000184584	TMEM173	35	46	5	q31.2	0.316029459	2.1282237	0.696416731	2.3794734	0	1.1782225	0.205362225	0.34820962	0.457526439	1.6350267	0	-0.13773102
ENSG00000164484	TMEM200A	35	46	6	q23.1	0.308155236	2.986514	1.055496221	4.3654995	0	0.9349903	0	0.5489552	0.417188082	1.5080631	0	-0.64104694
ENSG00000125398	SOX9	35	46	17	q24.3	0.538302619	3.7705073	1.487265602	5.568978	0.264269084	2.3356984	0.344022256	1.2294115	0.408380308	1.7762256	0	0.611588
ENSG00000076716	GPC4	35	46	X	q26.2	0.390758865	3.0347526	1.366636769	4.894252	0	2.072687	0.188524215	0.9611247	0.264236729	1.4603645	0	0.7282099
ENSG00000108932	SLC16A6	35	46	17	q24.2	0.235547501	2.6573343	0.667482988	2.659427	0	1.843555	0	0.17321022	0.242182468	1.7394588	0	-0.1244775
ENSG00000146648	EGFR	35	46	7	p11.2	0.362856922	2.7925901	1.168575276	3.9541798	0.17307762	1.9930353	0	0.26087078	0.23326311	2.310702	0	0.8320627
ENSG00000169515	CCDC8	35	46	19	q13.32	0.131163415	1.6498082	0.632591825	2.6094637	0	1.0080649	0.311844097	0.76448363	0.215829018	1.4408978	0	0.30862778
ENSG00000113739	STC2	35	46	5	q35.2	0.38723127	3.4917884	1.377492016	4.90103	0	0.9501897	0.537829429	1.0250206	0.212064254	1.9347495	0	0.8818715
ENSG00000134138	MEIS2	35	46	15	q14	0.574019421	3.8957782	1.451845018	4.869584	0.028884666	1.4051025	0.578543589	0.7805641	0.195174094	1.7426965	0	1.0260307
ENSG00000182197	EXT1	35	46	8	q24.11	0.169796384	1.7212855	0.686991135	2.504259	0.015070459	1.0453296	0.449398864	1.2368495	0.17134379	1.3544909	0	0.1910886
ENSG00000157657	ZNF618	35	46	9	q32	0.531504598	3.2213745	1.324609409	4.405593	0.130432891	1.3694484	0.145049082	0.3592461	0.16949871	1.005417	0	-0.2214022
ENSG00000140937	CDH11	35	46	16	q21	0.728606589	4.4112234	0.900737819	3.7499917	0	0.43105567	0.145194995	1.2753751	0.168045431	1.7051746	0	-0.80420417
ENSG00000196562	SULF2	35	46	20	q13.12	0.283658494	2.3576598	0.977120889	4.243047	0	1.4812423	0.097779176	0.60801375	0.13295779	0.65229344	0	-0.93255305
ENSG00000156140	ADAMTS3	35	46	4	q13.3	0.291636063	2.3252487	0.602374233	2.4786577	0.224224538	2.0941155	0.604319778	0.8073319	0.076017235	1.5970981	0	-0.8626579
ENSG00000141448	GATA6	35	46	18	q11.2	0.468584026	3.453479	1.175996344	4.2776704	0	0.98746336	0.494939494	1.4256333	0.072942828	1.206279	0	-0.3469791
ENSG00000080493	SLC4A4	35	46	4	q13.3	0.375036909	2.8678982	0.804414834	3.417574	0	0.86641127	0.2278507	-0.31802037	0	1.940515	0	0.20702511
ENSG00000158966	CACHD1	35	46	1	p31.3	0.659639623	3.9649007	1.211309799	4.011693	0.037002451	1.23844	0.195806256	1.5828251	0	1.3859751	0	-0.05168739
ENSG00000111371	SLC38A1	35	46	12	q13.11	0.45810401	3.6763487	1.676304702	5.84663	0.303715163	2.557976	0	0.75028926	0	-0.68218964	0	-0.5596412
ENSG00000122861	PLAU	35	46	10	q22.2	0.58551932	3.719103	1.44628344	4.786463	0.218233306	2.1179504	0	-0.81327033	0	-0.11260176	0	0.71400255
ENSG00000151702	FLI1	35	46	11	q24.3	0.262577957	2.8287997	1.24916903	4.8506217	0.195924688	1.762899	0	0.023034448	0	0.26949668	0	-0.39783123
ENSG00000187720	THSD4	35	46	15	q23	0.262187116	2.48461	1.055447152	3.7570255	0.191351384	2.1441717	0	0.50696355	0	1.8125545	0	0.5710818
ENSG00000196639	HRH1	35	46	3	p25.3	0.497080809	3.0618849	1.049543746	3.4480498	0.186276734	1.7381555	0	-0.016174166	0	-0.012761923	0	-0.118035726
ENSG00000054793	ATP9A	35	46	20	q13.2	0.602327623	3.4692714	1.542670325	5.0485153	0.174201197	1.5000988	0	0.3100565	0	0.46336645	0	0.48140523
ENSG00000148926	ADM	35	46	11	p15.4	0.442834827	3.3041477	1.424410348	5.0607424	0.118323214	1.8008577	0	0.083700955	0	0.551742	0	1.148644
ENSG00000185630	PBX1	35	46	1	q23.3	0.272158791	2.459583	1.091986075	3.9413242	0.115962828	2.0541553	0	0.4582619	0	1.2313435	0	0.8153459
ENSG00000240979		35	46	9	q21.31	0.279469791	1.7248073	0.698244725	2.4476547	0.081385228	0.83039445	0	-0.10301245	0	0.203992	0	0.37680337
ENSG00000251493	FOXD1	35	46	5	q13.2	0.621630915	3.9436073	1.084037724	3.9448268	0	0.17665872	0	-0.05941799	0	-0.05581786	0	-0.56835085
ENSG00000131459	GFPT2	35	46	5	q35.3	0.599283287	3.6879861	0.943947526	3.4311664	0	0.35295406	0	0.24706922	0	-0.74699605	0	0.003899775
ENSG00000170485	NPAS2	35	46	2	q11.2	0.555427863	3.906175	0.838144569	3.0839884	0	0.80474794	0	0.47609323	0	1.1420901	0	0.40283427
ENSG00000112320	SOBP	35	46	6	q21	0.4610339	3.4696522	0.812049068	2.9655843	0	1.1577859	0	0.45710078	0	1.4473674	0	-0.74412423
ENSG00000139211	AMIGO2	35	46	12	q13.11	0.460327473	3.1162276	1.31304081	4.7815666	0	0.6913703	0	0.476293	0	-0.51659757	0	-0.85551834
ENSG00000160145	KALRN	35	46	3	q21.1	0.391837877	2.863853	0.778324418	2.8406103	0	0.06152612	0	0.053409208	0	0.39824125	0	-0.56264305
ENSG00000169744	LDB2	35	46	4	p15.32	0.345161792	3.740408	0.809069407	2.8880036	0	1.0912073	0	0.1853999	0	0.4597275	0	-0.005361579
ENSG00000136111	TBC1D4	35	46	13	q22.2	0.334207744	2.0856924	0.574912905	2.00099	0	0.42759982	0	0.001754563	0	-0.28472438	0	0.2674499
ENSG00000138134	STAMBPL1	35	46	10	q23.31	0.274975201	2.165225	0.707285854	2.779873	0	0.7931081	0	-0.44680518	0	-1.1265833	0	-0.85267454
ENSG00000255248		35	46	11	q24.1	0.254712938	2.275179	0.584088945	2.533546	0	-0.15732813	0	-0.49905047	0	-0.71324545	0	-0.18561551
ENSG00000168386	FILIP1L	35	46	3	q12.1	0.246607871	2.3405304	0.757869319	2.9162815	0	0.7848378	0	-0.39441267	0	-0.355224	0	-0.37176114
ENSG00000132386	SERPINF1	35	46	17	p13.3	0.24562347	2.5887568	0.606905652	2.8499594	0	1.6522492	0	-0.28714418	0	0.10176574	0	-0.1609176
ENSG00000198053	SIRPA	35	46	20	p13	0.245476575	1.912507	0.6981215	2.658244	0	0.33530375	0	-0.041515246	0	-0.45477545	0	-0.36777264
ENSG00000154856	APCDD1	35	46	18	p11.22	0.232941042	2.417068	0.739312289	3.2584388	0	0.20968136	0	-0.52421474	0	-0.7377552	0	0.2896117
ENSG00000078269	SYNJ2	35	46	6	q25.3	0.208695588	1.7484034	0.655997292	2.6323528	0	0.65312934	0	0.12807095	0	-0.45998767	0	-0.37941754
ENSG00000162458	FBLIM1	35	46	1	p36.21	0.188907831	1.8184606	0.562391805	2.2400937	0	0.24824107	0	-0.14845678	0	-0.53822565	0	-0.6195433
ENSG00000183935	HTR7P1	35	46	12	p13.1	0.168254809	1.331738	0.581175647	2.3046772	0	0.59583557	0	0.2085543	0	0.73735636	0	0.23794122
ENSG00000233381	AK4P3	35	46	12	p11.21	0.14507745	1.7017969	0.714396083	2.5752287	0	-0.12418703	0	0.36307707	0	0.31114012	0	0.24846558
ENSG00000162639	HENMT1	35	46	1	p13.3	0.138702868	1.1546465	0.607963337	2.464355	0	0.7271792	0	0.2802727	0	0.50132227	0	-0.07629035
ENSG00000106034	CPED1	35	46	7	q31.31	0.056370736	1.5047114	0.647801398	2.7341557	0	0.9922825	0	-0.03449754	0	0.2649443	0	0.41893068
ENSG00000139874	SSTR1	35	46	14	q21.1	0	2.611603	0.86985799	4.3792152	0	0.76375335	0	-0.25193045	0	-0.17586651	0	0.15090287
ENSG00000187800	PEAR1	35	46	1	q23.1	0	1.8565502	0.863024081	3.3821042	0	0.7587536	0	-0.5504279	0	-1.1035378	0	-0.38820758
ENSG00000110852	CLEC2B	35	46	12	p13.31	0	1.6489191	0.742847599	3.0264337	0	1.4900758	0	-0.100139484	0	0.74509495	0	1.0208191
ENSG00000106829	TLE4	35	46	9	q21.31	0.259468761	1.7352557	0.671699475	2.4490714	0.013031658	0.527757	-0.073132811	-0.22904927	0	-0.3565982	0	0.034877807
ENSG00000068650	ATP11A	35	46	13	q34	0.252414942	2.2795255	0.923033569	3.422844	0.133756287	1.4886836	-0.100032391	-0.13749285	0	-0.019162718	0	-0.020697592
ENSG00000136869	TLR4	35	46	9	q33.1	0.237190492	2.097316	0.859294662	3.7819107	0	0.57581604	-0.168073717	-1.0346106	0	-0.52184135	0	0.76825434
ENSG00000173068	BNC2	35	46	9	p22.2	0.272757736	2.6345863	1.08563586	3.7605405	0	1.4248103	0	0.27254388	-0.07456296	-0.81716883	0	-1.0653085
ENSG00000128567	PODXL	35	46	7	q32.3	0.416511795	3.39054	0.596640919	2.6174755	0	0.011052125	-0.158437381	-0.44473627	-0.155036955	-0.84378177	0	-1.0322651
ENSG00000137962	ARHGAP29	35	46	1	p22.1	0.250011929	2.6128414	1.398629395	4.750412	0.118594474	1.8123108	0	0.1145886	-0.063111425	-0.5757941	-0.120544391	-1.129226
ENSG00000121361	KCNJ8	35	46	12	p12.1	0.183769588	2.0015109	0.608025048	2.594167	0	-0.6320794	0.045849209	0.6267423	0	0.027818836	-0.190150001	-0.88798684
ENSG00000152527	PLEKHH2	35	46	2	p21	0.384735205	2.78319	1.062508801	3.7603977	0.069537747	1.4708778	0.058689514	0.68262815	-0.038832231	-0.75820464	-0.211875045	-1.2673186
ENSG00000079215	SLC1A3	35	46	5	p13.2	0.750730248	4.2704883	1.320294233	4.6543407	0	1.3926806	0	0.47522447	0	0.3963249	-0.216645077	-0.99061173
ENSG00000049192	ADAMTS6	35	46	5	q12.3	0.598909857	3.600763	1.08782809	3.7109733	0	-0.24383272	0.349913133	0.7004081	0	0.5612615	-0.236438765	-1.4423398
ENSG00000134853	PDGFRA	35	46	4	q12	0.506252609	4.2785106	1.201971818	4.3537664	0	1.1853952	0	0.8747401	0.206694746	2.4189582	-0.272278122	-1.8695995
ENSG00000078401	EDN1	35	46	6	p24.1	0	0.9443832	0.674757954	2.7848985	0	0.58895266	0	-0.7835129	-0.192381574	-2.0545847	-0.305063085	-1.6066313
ENSG00000230630	DNM3OS	35	46	1	q24.3	0.444213368	3.4719002	0.988819117	3.8350406	0	1.6180197	0.363697435	1.4409794	0	0.7243143	-0.305577779	-1.8998157
ENSG00000185070	FLRT2	35	46	14	q31.3	0.486296929	4.0656295	0.836922237	3.307547	0	0.14810559	0	-0.001432486	-0.259943868	-1.342156	-0.545599766	-1.8875258
ENSG00000196549	MME	35	46	3	q25.2	0.473732435	4.1584034	1.232588548	4.4432096	0	1.0745512	0	0.2205392	0	0.20583938	-0.624371471	-2.1035495
ENSG00000125430	HS3ST3B1	36	37	17	p12	0.764151753	5.4586267	1.277094485	4.395804	0	-0.1565608	0.080604913	0.122330844	0.750697402	3.233364	0.936360231	2.5964923
ENSG00000153976	HS3ST3A1	36	37	17	p12	0.797715513	5.6187572	1.262920731	4.2084684	0	0.053496562	0.365398912	0.89414084	0.17282183	2.5626564	0.891550296	3.02353
ENSG00000171246	NPTX1	36	37	17	q25.3	0.333201551	2.8097515	1.219338439	4.2687473	0	1.4367204	0	0.25995195	0.842659819	3.4591017	0.630901687	3.381475
ENSG00000154096	THY1	36	37	11	q23.3	0.596670257	4.215191	1.072762787	3.5250566	0	0.79910606	0	0.46492073	0.619098433	2.8430877	0.591927986	2.559015
ENSG00000204442	FAM155A	36	37	13	q33.3	0.581258455	4.0996137	1.35643709	4.5420055	0	0.9910802	0.429782029	1.8021069	0.638369382	2.615077	0.495873364	2.714192
ENSG00000164220	F2RL2	36	37	5	q13.3	0.484070666	3.1512094	0.935558837	3.9056745	0	0.56740355	0.190240028	-0.018734377	1.028762337	3.5666635	0.480523488	2.6382916
ENSG00000118971	CCND2	36	37	12	p13.32	0.33251666	2.668032	1.115106674	4.0629916	0	0.5922856	0.172113965	0.29491022	0.414452759	1.9411813	0.480086138	1.4760747
ENSG00000135750	KCNK1	36	37	1	q42.2	0.414015507	2.6922739	1.150809839	4.325722	0	1.5184236	0	0.39146	0.336880505	2.7340624	0.433072773	2.3407156
ENSG00000058091	CDK14	36	37	7	q21.13	0.153237545	1.2991328	0.431776931	1.6524934	0	0.21933496	0	0.17050166	0.47543187	1.7237946	0.428877042	1.4688869
ENSG00000003436	TFPI	36	37	2	q32.1	0.315165116	2.572069	0.826673241	3.222943	0	1.2389778	0	-0.5290409	0.192197548	1.6753119	0.399737853	2.214111
ENSG00000163659	TIPARP	36	37	3	q25.31	0.279365491	1.8239392	0.561310348	2.2198215	0	0.2674918	0	-0.19956031	0	1.0188589	0.366631103	2.1245294
ENSG00000143429		36	37	2	p11.2	0.319740719	2.134723	0.602466485	2.6694136	0	0.37845898	0	0.4745389	0.33984248	2.7886393	0.337158912	1.8717593
ENSG00000103888	CEMIP	36	37	15	q25.1	0.151548426	2.3674662	0.808261901	3.5663772	0	1.4028752	0	0.0940562	0.423133377	2.4266517	0.328198578	1.7094197
ENSG00000118596	SLC16A7	36	37	12	q14.1	0.324582614	2.7245572	0.620772166	2.5521011	0	0.2243175	0	-0.03370474	0	1.4304719	0.30867114	1.93693
ENSG00000153823	PID1	36	37	2	q36.3	0.584003799	4.343357	1.154391553	4.1830897	0	0.66388	0	-0.47920036	0	1.2572085	0.305461788	0.9730156
ENSG00000006468	ETV1	36	37	7	p21.2	0.296892505	2.3312247	0.396410338	2.155132	0	0.92622536	0.232061172	0.57111263	0.470314434	1.9947225	0.271672959	1.7335416
ENSG00000060982	BCAT1	36	37	12	p12.1	0.409527316	2.9301672	0.924827419	3.6213565	0	0.33344626	0.314716696	0.6206063	0.751364279	2.7686045	0.238653178	1.7297357
ENSG00000055813	CCDC85A	36	37	2	p16.1	0.149130149	2.166712	0.627316009	2.673272	0	-0.5438161	0	0.12864403	0	0.80565226	0.233123477	1.7084055
ENSG00000256235	SMIM3	36	37	5	q33.1	0.308043701	2.3281703	0.758844992	3.1721938	0	0.3260116	0.166148812	0.4821227	0.413292495	1.8045259	0.216637418	1.3707645
ENSG00000249992	TMEM158	36	37	3	p21.31	0.236395489	1.891159	0.584950495	2.28471	0	0.76181287	0	0.4139254	0	0.8022756	0.155430488	1.4311862
ENSG00000169213	RAB3B	36	37	1	p32.3	0.556656485	4.039502	1.277299009	4.5926733	0	0.014930974	0.144010552	0.1566693	0.235750945	1.2177938	0.138220951	0.6992304
ENSG00000057657	PRDM1	36	37	6	q21	0.303611197	2.486804	0.540909796	2.1802058	0	0.64788425	0.19771416	0.11006736	0.485787935	1.937172	0.078019003	0.99534726
ENSG00000177508	IRX3	36	37	16	q12.2	0	2.546785	0.919840134	3.5546849	0	0.34924874	0	-0.19623235	0.224852735	2.4965644	0	1.82909
ENSG00000170961	HAS2	36	37	8	q24.13	0.775763365	4.896116	1.179087453	4.6023884	0	-0.94106466	0	-0.6072325	0	0.810076	0	1.3682703
ENSG00000198682	PAPSS2	36	37	10	q23.2	0.605109304	3.7584562	0.465052098	2.6299496	0	-0.26657102	0	0.3630231	0	1.0420021	0	0.7972534
ENSG00000162433	AK4	36	37	1	p31.3	0.488367794	3.5868835	0.823419741	3.1087804	0	-0.808816	0	0.30712697	0	1.2225022	0	1.309245
ENSG00000149256	TENM4	36	37	11	q14.1	0.208687781	2.1962566	0.697014225	2.629314	0	0.596009	0	0.5449776	0	1.1989703	0	0.7835764
ENSG00000271894		36	37	2	p16.1	0.149130149	2.166712	0.627316009	2.673272	0	-0.5438161	0	0.12864403	0	1.1956104	0	1.0443815
ENSG00000120937	NPPB	36	37	1	p36.22	0	0.6038207	0.574142816	1.9681287	0	-0.81831914	0	-0.076104276	0	-0.062351555	0	0.24594602
ENSG00000090530	P3H2	36	37	3	q28	0.42683173	2.4911392	0.913901853	3.763725	0	0.93139946	-0.327025844	-0.15203206	0	2.4737234	0	1.6406893
ENSG00000138829	FBN2	37	36	5	q23.3	0.366072691	3.483516	1.493099919	5.165476	0	1.0223132	0.41607886	2.3841226	0.923032031	3.4972892	0.51391541	2.363249
ENSG00000144724	PTPRG	37	36	3	p14.2	0.505157125	3.1730108	0.673575244	2.6544719	0	0.9521135	0.548720653	0.9625058	0.600373814	2.3418436	0.394007078	1.3339034
ENSG00000176788	BASP1	37	36	5	p15.1	0.293111087	2.1196134	0.982947034	3.6586986	0	0.34652293	0.366696014	1.0307845	0.51889626	1.9507725	0.322977486	1.38652
ENSG00000146674	IGFBP3	37	36	7	p12.3	0.412478446	3.4396086	0.978844917	3.8642566	0	-0.4603845	0.67715367	1.5993347	0.821785831	3.0374835	0.278075598	1.3969355
ENSG00000122691	TWIST1	37	36	7	p21.1	0.643688652	4.0775557	1.374797204	4.580567	0	0.8748912	0.721338506	1.2145538	0.440643213	1.9121861	0.277360692	0.82267594
ENSG00000166446	CDYL2	37	36	16	q23.2	0.524768292	2.9709508	0.87425334	3.3501594	0	0.017390212	0.240764109	0.78169554	0.431751145	1.7679443	0.128005164	0.99842715
ENSG00000103449	SALL1	37	36	16	q12.1	0.51372535	3.3688452	0.881002819	3.4525568	0	-0.023633743	0.439895089	1.164357	0.581763031	2.2807233	0.112066324	1.6213042
ENSG00000077782	FGFR1	37	36	8	p11.23	0.413450227	2.638621	0.762333808	2.808379	0	0.5607468	0.249743613	1.3496013	0.398309206	1.7530435	0.094898665	0.83592165
ENSG00000262655	SPON1	37	36	11	p15.2	0.264452207	2.68263	1.20063618	4.627581	0	0.8998642	0.672704838	1.4831133	0.877400329	3.6514902	0	1.0391462
ENSG00000073756	PTGS2	37	36	1	q31.1	0.452447455	3.1831799	0.970425976	3.7255468	0	1.0358316	0.811898064	1.2562679	0.757478001	3.3707912	0	1.4196757
ENSG00000164093	PITX2	37	36	4	q25	0.02057663	1.786799	1.20066184	4.0549355	0	0.41011155	0.667592488	1.8745531	0.680473702	2.9016802	0	0.93617374
ENSG00000196611	MMP1	37	36	11	q22.2	0.416322475	3.49224	1.389829875	5.7289658	0	0.4370217	0.408486544	0.9467435	0.664900062	2.664103	0	1.1856995
ENSG00000049323	LTBP1	37	36	2	p22.3	0.226433123	2.7535076	0.56346162	2.7051253	0	0.9848128	0.82826984	1.6274105	0.60796567	2.5725834	0	0.40385026
ENSG00000157214	STEAP2	37	36	7	q21.13	0.47548238	3.2823658	0.715556133	2.66632	0	0.37856364	0.569508111	1.4041082	0.561816794	2.424736	0	-0.30143344
ENSG00000082497	SERTAD4	37	36	1	q32.2	0.294437088	2.7999382	0.877329084	3.6965556	0	0.8652253	0.372804987	1.178227	0.418832394	2.114882	0	0.52275264
ENSG00000143320	CRABP2	37	36	1	q23.1	0.160062526	2.3665836	0.719442427	2.9597642	0	1.2438977	0.813153131	1.6303914	0.377529322	2.2322297	0	1.2897578
ENSG00000101825	MXRA5	37	36	X	p22.33	0.491306572	3.2216516	0.904491837	3.3471456	0	1.1424879	0.649747136	1.9079597	0.373785809	3.0752022	0	1.9146005
ENSG00000254535	PABPC4L	37	36	4	q28.3	0.362808469	2.7842638	0.830010471	3.288397	0	0.6207271	0.370262146	1.5477247	0.372904554	1.8631332	0	0.27585113
ENSG00000129038	LOXL1	37	36	15	q24.1	0.372772105	2.9211745	0.711076184	2.830581	0	-0.19064027	0.419079399	1.5588379	0.36492322	2.2368188	0	0.73713326
ENSG00000189184	PCDH18	37	36	4	q28.3	0.58524713	4.0619693	1.087390836	3.7344422	0	0.6365685	0.472581327	1.3481671	0.284949844	1.6240358	0	1.0407178
ENSG00000185112	FAM43A	37	36	3	q29	0.282682504	2.0835242	0.578401469	2.472577	0	0.73886424	0.252358952	1.0599127	0.281384704	1.6586671	0	0.8808581
ENSG00000182492	BGN	37	36	X	q28	0.549390725	4.350158	0.571844495	2.6930928	0	-0.5960163	0.237446816	1.1748034	0.264137404	1.641494	0	-1.0178477
ENSG00000109472	CPE	37	36	4	q32.3	0.471868805	3.4049387	0.875942353	3.435406	0	-0.266814	0.721596715	1.416866	0.263058609	2.180601	0	0.73926604
ENSG00000180801	ARSJ	37	36	4	q26	0.293060805	1.9389228	0.63008571	2.2805295	0	0.003318705	0.233119617	0.8318514	0.245916019	1.7184559	0	0.3309826
ENSG00000116132	PRRX1	37	36	1	q24.2	0.680131469	4.803102	0.74953841	3.092368	0	-0.37209296	0.533426528	0.9898193	0.054563917	1.2229941	0	0.27679917
ENSG00000180447	GAS1	37	36	9	q21.33	0.37975296	2.7845106	0.757173108	3.0064428	0	-0.40014088	1.046328	1.7571691	0	1.2202182	0	0.67459816
ENSG00000108001	EBF3	37	36	10	q26.3	0.512449197	3.4993246	0.78666041	3.1114473	0	0.15341835	0.239333956	1.1070905	0	2.3421626	0	-0.19159895
ENSG00000164647	STEAP1	37	36	7	q21.13	0.404791916	2.7975643	0.821587794	2.87409	0	0.6367144	0.173051486	1.7461618	0	2.3104448	0	0.55070364
ENSG00000102755	FLT1	37	36	13	q12.3	0.456655018	3.025041	0.969524169	3.9402144	0	0.6432926	0	0.89403045	0	2.359596	0	0.57597774
ENSG00000127152	BCL11B	38	39	14	q32.2	0	0.68636286	0.500883468	2.791537	0	2.5255363	0	0.14325868	0	0.73744804	0.38340526	1.8301778
ENSG00000116741	RGS2	38	39	1	q31.2	0	0.9175671	1.024633684	4.1531444	0.35771783	2.9164705	0.44903341	1.3172781	0.425458719	2.121281	0.375254802	1.8193189
ENSG00000139737	SLAIN1	38	39	13	q22.3	0	0.08533566	0.726026143	3.17591	0.125168081	2.035171	0	0.47522452	0	1.0899891	0.361221585	1.6852231
ENSG00000185760	KCNQ5	38	39	6	q13	0	0.7681685	0.578733489	2.0883117	0.400988623	2.8277297	0	0.47942114	0	0.6177992	0.323019695	1.4268826
ENSG00000101187	SLCO4A1	38	39	20	q13.33	0	-0.07468611	0.619872253	2.869316	0.151535631	2.2899735	0	-0.15526842	0	-0.25726473	0.315069956	1.3761039
ENSG00000147256	ARHGAP36	38	39	X	q26.1	0	0.059122793	1.338885795	5.114788	0.265553039	3.76287	0	0.22245285	0.118497541	1.0858222	0.197565848	1.3674212
ENSG00000171476	HOPX	38	39	4	q12	0	-0.020346314	0.907932557	3.875486	0.351783976	3.3245404	0	0.24764802	0	0.4095709	0.192571123	1.6893692
ENSG00000183049	CAMK1D	38	39	10	p13	0	0.6311473	0.795010194	3.15594	0.312087568	2.9668024	0	-0.26252607	0.190630902	0.87511224	0.156646859	0.99293685
ENSG00000164761	TNFRSF11B	38	39	8	q24.12	0	0.78715724	1.138914499	4.1539745	0.223343536	2.8326635	0	0.23988199	0.279710701	1.3730724	0.146159529	0.9308156
ENSG00000185436	IFNLR1	38	39	1	p36.11	0	0.04680065	1.168288497	3.9552763	0.736435219	3.9804754	0	0.07328881	0.159321767	1.7097298	0.136444527	1.3809514
ENSG00000169946	ZFPM2	38	39	8	q22.3	0.221914314	2.2315943	1.477497634	4.9491124	0.255127089	2.653172	0	0.39800137	0.178844835	1.3146745	0.13624634	0.9158705
ENSG00000148680	HTR7	38	39	10	q23.31	0.190321795	1.6590387	0.848265766	3.46836	0.058706507	2.0086102	0	0.1865898	0	0.660534	0.118825062	0.9226087
ENSG00000145569	FAM105A	38	39	5	p15.2	0	0.17361072	0.706614656	2.7684517	0.257004365	2.0342398	0	-0.6784571	0.080678213	0.61087275	0.090519508	0.66076607
ENSG00000134508	CABLES1	38	39	18	q11.2	0	0.48947608	0.556856115	2.1346395	0.119459522	1.2300696	0	-0.5970875	0	-0.3548227	0.088256299	0.58922267
ENSG00000158270	COLEC12	38	39	18	p11.32	0.15138802	2.6117787	1.831122277	6.856428	0.454035232	4.014666	0	0.48064205	0.320738788	1.4096507	0.077991653	0.845334
ENSG00000170775	GPR37	38	39	7	q31.33	0	0.17085557	0.511374841	2.6999156	0.33697906	3.159942	0	0.006906393	0	0.9669724	0.047892868	1.5628513
ENSG00000019991	HGF	38	39	7	q21.11	0	0.58594704	1.070020058	3.9468968	0.621662856	4.071693	0.235537838	0.4586487	0.251315883	1.2492366	0	-0.09881668
ENSG00000103241	FOXF1	38	39	16	q24.1	0	0.99262726	1.378738539	5.305216	0.757297696	5.191546	0.477180289	0.976274	0.220899785	2.0476487	0	0.83331555
ENSG00000183691	NOG	38	39	17	q22	0	1.1953223	0.618921588	2.2679138	0	2.6857302	0	0.21862613	0.039417539	1.0193717	0	0.7046449
ENSG00000078081	LAMP3	38	39	3	q27.1	0	0.30609268	0.546035083	2.8319044	0.327577885	3.3475428	0.075711797	0.44591117	0	1.0655053	0	0.69790846
ENSG00000137090	DMRT1	38	39	9	p24.3	0	0.003067088	0.690193649	3.399523	0	2.0899856	0.053812819	0.24262752	0	0.5449176	0	0.23339602
ENSG00000113504	SLC12A7	38	39	5	p15.33	0	0.15991953	1.050812914	3.5043473	0.503792319	2.5980833	0.030779379	0.13107249	0	-0.11487145	0	-0.06686505
ENSG00000013588	GPRC5A	38	39	12	p13.1	0	-0.062374316	0.831456289	3.1424415	0.670275203	3.9643357	0	-0.1517186	0	-0.39236066	0	0.6960959
ENSG00000160179	ABCG1	38	39	21	q22.3	0	0.8526374	0.747966375	3.0195606	0.54853204	3.8630722	0	0.038126428	0	0.92506665	0	0.62971294
ENSG00000106714	CNTNAP3	38	39	9	p12	0	0.059647627	1.508065813	5.1776824	0.487278093	3.7596493	0	0.14820479	0	0.439053	0	-0.46290824
ENSG00000154529	CNTNAP3B	38	39	9	p11.2	0	0.059647627	1.508065813	5.1776824	0.487278093	3.7596493	0	0.21892211	0	0.439053	0	-0.46290824
ENSG00000205476	CCDC85C	38	39	14	q32.2	0	0.51048034	1.083036461	3.797994	0.463628875	2.6530492	0	0.5743103	0	0.88024664	0	-0.060964547
ENSG00000179348	GATA2	38	39	3	q21.3	0	-0.051602665	0.414664606	2.1366968	0.398060733	2.966239	0	0.3099713	0	0.52615964	0	0.25583822
ENSG00000268388	FENDRR	38	39	16	q24.1	0	0.10680196	0.475267098	1.9369303	0.329492686	2.015261	0	0.051962912	0	0.27527618	0	0.22605185
ENSG00000047648	ARHGAP6	38	39	X	p22.2	0	0.5296326	0.645106259	2.3095324	0.313819675	2.190502	0	-0.22398289	0	0.7787385	0	1.1906351
ENSG00000140968	IRF8	38	39	16	q24.1	0	0.10908679	0.443681231	2.294415	0.282550839	2.889344	0	-1.2047967	0	-0.7936866	0	-0.4492929
ENSG00000139209	SLC38A4	38	39	12	q13.11	0	0.27288795	0.663184441	3.3457148	0.279770291	2.9600332	0	0.07278997	0	0.13958926	0	0.16232122
ENSG00000116574	RHOU	38	39	1	q42.13	0	0.8384568	0.963919218	3.602801	0.276719484	2.5162911	0	0.49798593	0	1.6254406	0	0.65374887
ENSG00000125798	FOXA2	38	39	20	p11.21	0	-0.08105348	0.730757692	3.271568	0.11384673	2.216868	0	0.06643312	0	0.6696572	0	0.28111157
ENSG00000160886	LY6K	38	39	8	q24.3	0	1.2760792	1.321149959	5.274329	0.028647685	2.271985	0	-0.8237682	0	0.6597984	0	1.0143654
ENSG00000158473	CD1D	38	39	1	q23.1	0	-0.063151255	0.625200968	2.9459422	0.026204289	1.8666548	0	0.37493157	0	0.6366558	0	0.059053406
ENSG00000167306	MYO5B	38	39	18	q21.1	0	0.16270383	0.619238275	2.5922918	0	0.96922946	0	-1.1337074	0	-0.5627034	0	0.3049349
ENSG00000266997		38	39	18	q21.1	0	0.16270383	0.619238275	2.5922918	0	0.96922946	0	-0.8113081	0	-0.53044665	0	0.25483692
ENSG00000124749	COL21A1	38	39	6	p12.1	0	0.15560016	0.596588436	3.2335975	0	1.9044074	0	-0.36121428	0	-0.38937673	0	0.3757425
ENSG00000168672	FAM84B	38	39	8	q24.21	0	0.06959123	0.735409611	3.9116817	0	2.3881505	-0.000191994	-0.7512077	0	-1.2021793	0	-0.060387924
ENSG00000072657	TRHDE	38	39	12	q21.1	0	0.13788182	0.637347368	2.7990146	0.398371217	3.0991635	-0.039433786	-0.48597613	0	0.17857714	0	0.48319837
ENSG00000157404	KIT	38	39	4	q12	0	0.7838759	0.847237984	3.8010187	0.101368365	1.978557	-0.073226997	-0.76210153	0	-0.46886045	0	1.0219179
ENSG00000174059	CD34	38	39	1	q32.2	0	0.03048651	0.76290008	2.8415816	0	0.42426232	-0.097608814	-0.88213694	0	-0.65585715	0	0.30045283
ENSG00000197147	LRRC8B	38	39	1	p22.2	0	-0.3852212	0	0.3925754	0	0.42807516	-0.649781932	-1.3132274	-0.323548941	-1.1400652	0	-0.53530455
ENSG00000156475	PPP2R2B	38	39	5	q32	-0.295566156	-2.5105932	-0.261945455	-1.6018995	0	-0.8053609	-1.014470162	-2.1000087	-0.583747177	-2.2062004	0	-2.1051574
ENSG00000104689	TNFRSF10A	39	38	8	p21.3	0	1.3945794	0.768985625	3.0121627	0.201492941	2.3525865	0	-0.015414226	0.172311879	0.86279887	0	-0.03754798
ENSG00000154864	PIEZO2	39	38	18	p11.21	0	1.021665	1.084277569	4.0331273	0.667951574	4.857384	0.298631775	1.6488261	0.129532797	0.9470687	0	-2.105402
ENSG00000001617	SEMA3F	39	38	3	p21.31	0	0.592458	0.521307933	1.9330686	0.434095382	2.8312209	0.036841835	1.2480198	0.04801228	0.61049783	0	-0.75093704
ENSG00000064692	SNCAIP	39	38	5	q23.2	0	1.2817925	0.946451202	3.7423496	0.353078626	2.855533	0.351891003	1.3937893	0	0.71083736	0	-0.55523354
ENSG00000111057	KRT18	39	38	12	q13.13	0	1.502553	1.152846707	4.952921	0.193106579	3.533537	0.216481807	1.2927419	0	1.0288337	0	0.1551391
ENSG00000056487	PHF21B	39	38	22	q13.31	0	0.14533067	0.543140194	2.5151777	0.270664491	2.7845297	0.196698884	0.51199555	0	0.30586866	0	-0.7769691
ENSG00000109586	GALNT7	39	38	4	q34.1	0.152063189	1.325216	0.738219701	2.703257	0.10906824	1.2337399	0.18401579	0.5776393	0	-0.21023077	0	-0.5542753
ENSG00000166582	CENPV	39	38	17	p11.2	0	0.7007893	0.516475606	3.742944	0.473753342	2.8814633	0.122815631	1.1583024	0	1.0052142	0	-0.2886098
ENSG00000141469	SLC14A1	39	38	18	q12.3	0	0.27175018	1.209844753	4.941008	0.452381429	4.2173996	0.100840804	0.9345995	0	-0.17430995	0	-0.52131194
ENSG00000166831	RBPMS2	39	38	15	q22.31	0	0.4119555	1.337262836	4.5808935	0.718456333	3.8990731	0	0.4737427	0	-0.9662945	0	-0.86456126
ENSG00000243695		39	38	9	p12	0	0.023454819	0.924870231	3.8086956	0.596872649	3.9563105	0	0.53201056	0	0.439053	0	-0.46290824
ENSG00000169908	TM4SF1	39	38	3	q25.1	0	0.35035202	0.718444167	2.8439944	0.532296266	3.3441832	0	-0.06280397	0	-0.9238232	0	-0.4916825
ENSG00000101144	BMP7	39	38	20	q13.31	0	0.10718551	1.220011504	4.7309628	0.521468949	4.478003	0	0.57747054	0	-0.008979248	0	-1.422644
ENSG00000276386	CNTNAP3P2	39	38	9	q21.11	0	0.059647627	1.508065813	5.1776824	0.487278093	3.7596493	0	0.09716982	0	-0.6971556	0	-0.6504089
ENSG00000056998	GYG2	39	38	X	p22.33	0	1.147064	0.574554336	2.7447352	0.405378509	2.8878381	0	0.31597498	0	0.9788962	0	-0.44819728
ENSG00000165716	FAM69B	39	38	9	q34.3	0	0.060355093	0.662174603	2.5758767	0.348589113	2.310626	0	0.76242274	0	-0.40474835	0	-1.1057922
ENSG00000124496	TRERF1	39	38	6	p21.1	0.116283534	1.7782414	1.103876479	3.5683742	0.331193495	2.526207	0	0.27086136	0	0.7340958	0	0.0451958
ENSG00000088280	ASAP3	39	38	1	p36.12	0	0.17739731	0.692055631	2.3596644	0.328009372	1.8625644	0	0.03543008	0	-0.3333119	0	-0.095968835
ENSG00000166897	ELFN2	39	38	22	q13.1	0	0.14492223	0.784946032	3.1488366	0.327007241	2.6887856	0	-0.11079482	0	-0.74188966	0	-0.8853204
ENSG00000144712	CAND2	39	38	3	p25.2	0	-1.0240377	0.138807558	0.9709038	0.285024484	1.9031271	0	-0.4679892	0	-1.4133195	0	-0.9953687
ENSG00000249859	PVT1	39	38	8	q24.21	0	0.17843689	0.263347182	1.3342886	0.266960905	1.6881597	0	0.23934817	0	-0.3201835	0	-1.258852
ENSG00000143248	RGS5	39	38	1	q23.3	0	-0.45677024	0.742146066	3.5092883	0.197029682	1.7233444	0	-0.28003153	0	-0.980484	0	-0.6559094
ENSG00000006453	BAIAP2L1	39	38	7	q22.1	0	0.47228053	0.608623291	2.5401487	0.136084393	1.8236227	0	0.4069654	0	0.4919974	0	-0.2579963
ENSG00000160191	PDE9A	39	38	21	q22.3	0	0.2947327	0.666943977	2.7843125	0.126257434	1.8229978	0	-0.48316956	0	-0.8379534	0	-0.6778394
ENSG00000171729	TMEM51	39	38	1	p36.21	0	0.79462504	0.743207376	2.7313392	0.094054563	1.11338	0	-0.15142594	0	-0.46715024	0	-0.48235554
ENSG00000138771	SHROOM3	39	38	4	q21.1	0.048039585	1.7778336	0.952487591	3.623458	0.067312909	1.8992763	0	-0.82645327	0	-1.2286694	0	-1.7943676
ENSG00000123700	KCNJ2	39	38	17	q24.3	0	1.1960816	0.629103835	2.6073499	0.065215875	1.5612087	0	0.020589245	0	0.05585561	0	-0.41573283
[truncated: 212 more rows]
