# Supplementary material for: Gene signature associated with benign neurofibroma transformation to malignant peripheral nerve sheath tumors
Source: PLoS One. 2017 May 24;12(5):e0178316. doi: 10.1371/journal.pone.0178316 (PMC5443557; doi:10.1371/journal.pone.0178316)
Supplement: S9 Table — (XLS) [file pone.0178316.s009.xls]

## Sheet: S9_Table
S9_Table: Functional description of genes included in SOTA clusters (biological process GO term enrichment).
Analysis Type:	PANTHER Overrepresentation Test (release 20160321)
Annotation Version and Release Date:	GO Ontology database Released 2016-05-20
Analyzed List:	upload_1 (Homo sapiens)
Reference List:	Homo sapiens (all genes in database)
Bonferroni correction:	true
Cluster	GO biological process complete*	Homo sapiens - REFLIST (20814)	upload_1 (63)	upload_1 (expected)	upload_1 (over/under)	upload_1 (fold Enrichment)	upload_1 (P-value)
3	peripheral nervous system development (GO:0007422)	71	5	.21	+	23.27	2.21E-02
5	ventricular septum morphogenesis (GO:0060412)	28	3	.02	+	> 100	4.26E-03
5	cardiac septum morphogenesis (GO:0060411)	49	3	.03	+	> 100	2.27E-02
5	ventricular septum development (GO:0003281)	54	3	.03	+	96.36	3.03E-02
5	outflow tract morphogenesis (GO:0003151)	56	3	.03	+	92.92	3.38E-02
5	positive regulation of stem cell proliferation (GO:2000648)	63	3	.04	+	82.60	4.80E-02
5	cardiac muscle tissue development (GO:0048738)	143	4	.08	+	48.52	8.48E-03
5	heart morphogenesis (GO:0003007)	213	5	.12	+	40.72	6.73E-04
5	striated muscle tissue development (GO:0014706)	266	5	.15	+	32.60	2.01E-03
5	muscle tissue development (GO:0060537)	279	5	.16	+	31.08	2.55E-03
5	heart development (GO:0007507)	478	5	.28	+	18.14	3.55E-02
5	circulatory system development (GO:0072359)	805	6	.46	+	12.93	2.03E-02
5	cardiovascular system development (GO:0072358)	805	6	.46	+	12.93	2.03E-02
6	skin morphogenesis (GO:0043589)	9	2	.00	+	> 100	3.15E-02
6	glomerular filtration (GO:0003094)	10	2	.00	+	> 100	3.89E-02
6	renal filtration (GO:0097205)	11	2	.00	+	> 100	4.70E-02
6	collagen fibril organization (GO:0030199)	39	3	.01	+	> 100	1.84E-03
6	extracellular matrix organization (GO:0030198)	307	5	.10	+	48.43	1.15E-04
6	extracellular structure organization (GO:0043062)	308	5	.10	+	48.27	1.17E-04
7	extracellular matrix organization (GO:0030198)	307	4	.13	+	30.13	4.51E-02
7	extracellular structure organization (GO:0043062)	308	4	.13	+	30.03	4.57E-02
16	peptide antigen assembly with MHC class II protein complex (GO:0002503)	4	3	.03	+	> 100	3.27E-02
16	MHC class II protein complex assembly (GO:0002399)	4	3	.03	+	> 100	3.27E-02
16	multicellular organism catabolic process (GO:0044243)	71	7	.52	+	13.41	9.47E-03
16	collagen metabolic process (GO:0032963)	74	7	.54	+	12.87	1.24E-02
16	T cell costimulation (GO:0031295)	78	7	.57	+	12.21	1.75E-02
16	multicellular organismal macromolecule metabolic process (GO:0044259)	79	7	.58	+	12.05	1.90E-02
16	lymphocyte costimulation (GO:0031294)	79	7	.58	+	12.05	1.90E-02
16	antigen processing and presentation of exogenous peptide antigen via MHC class II (GO:0019886)	92	8	.68	+	11.83	4.10E-03
16	antigen processing and presentation of peptide antigen via MHC class II (GO:0002495)	94	8	.69	+	11.58	4.81E-03
16	antigen processing and presentation of peptide or polysaccharide antigen via MHC class II (GO:0002504)	98	8	.72	+	11.11	6.55E-03
16	antigen processing and presentation of exogenous peptide antigen (GO:0002478)	163	9	1.20	+	7.51	3.22E-02
16	antigen processing and presentation of exogenous antigen (GO:0019884)	170	9	1.25	+	7.20	4.50E-02
16	wound healing (GO:0042060)	462	15	3.40	+	4.42	1.56E-02
16	response to wounding (GO:0009611)	555	18	4.08	+	4.41	1.40E-03
16	positive regulation of cell proliferation (GO:0008284)	833	21	6.12	+	3.43	7.58E-03
16	tissue development (GO:0009888)	1535	33	11.28	+	2.92	1.69E-04
16	regulation of cell differentiation (GO:0045595)	1497	31	11.00	+	2.82	1.14E-03
16	regulation of cell proliferation (GO:0042127)	1511	31	11.11	+	2.79	1.39E-03
16	cell development (GO:0048468)	1433	29	10.53	+	2.75	4.96E-03
16	cellular response to organic substance (GO:0071310)	1861	34	13.68	+	2.49	4.68E-03
16	anatomical structure morphogenesis (GO:0009653)	2044	37	15.03	+	2.46	1.63E-03
16	cell surface receptor signaling pathway (GO:0007166)	2134	38	15.69	+	2.42	1.61E-03
16	animal organ development (GO:0048513)	2788	48	20.49	+	2.34	6.11E-05
16	regulation of developmental process (GO:0050793)	2212	38	16.26	+	2.34	3.97E-03
16	system development (GO:0048731)	3897	63	28.65	+	2.20	9.17E-07
16	regulation of signal transduction (GO:0009966)	2668	43	19.61	+	2.19	3.19E-03
16	response to organic substance (GO:0010033)	2576	41	18.94	+	2.17	9.07E-03
16	regulation of response to stimulus (GO:0048583)	3714	57	27.30	+	2.09	8.58E-05
16	regulation of signaling (GO:0023051)	3020	46	22.20	+	2.07	5.45E-03
16	cell differentiation (GO:0030154)	3146	47	23.13	+	2.03	6.85E-03
16	multicellular organism development (GO:0007275)	4487	67	32.98	+	2.03	5.32E-06
16	regulation of cell communication (GO:0010646)	3062	45	22.51	+	2.00	2.03E-02
16	cellular developmental process (GO:0048869)	3358	49	24.68	+	1.99	7.23E-03
16	single-multicellular organism process (GO:0044707)	5254	76	38.62	+	1.97	6.02E-07
16	anatomical structure development (GO:0048856)	4915	70	36.13	+	1.94	1.37E-05
16	single-organism developmental process (GO:0044767)	5146	72	37.83	+	1.90	1.46E-05
16	developmental process (GO:0032502)	5229	72	38.44	+	1.87	3.04E-05
16	signal transduction (GO:0007165)	4723	63	34.72	+	1.81	2.11E-03
16	single organism signaling (GO:0044700)	5049	67	37.11	+	1.81	7.76E-04
16	signaling (GO:0023052)	5052	67	37.14	+	1.80	7.95E-04
16	multicellular organismal process (GO:0032501)	6299	83	46.30	+	1.79	4.82E-06
16	cell communication (GO:0007154)	5139	67	37.78	+	1.77	1.57E-03
16	positive regulation of biological process (GO:0048518)	5036	64	37.02	+	1.73	9.57E-03
16	response to stimulus (GO:0050896)	7482	87	55.00	+	1.58	8.98E-04
16	single-organism cellular process (GO:0044763)	11573	116	85.07	+	1.36	1.36E-03
16	single-organism process (GO:0044699)	12867	127	94.58	+	1.34	7.80E-05
16	organic cyclic compound metabolic process (GO:1901360)	4874	13	35.83	-	.36	1.04E-02
16	heterocycle metabolic process (GO:0046483)	4630	11	34.03	-	.32	4.07E-03
16	cellular aromatic compound metabolic process (GO:0006725)	4647	11	34.16	-	.32	3.64E-03
16	nucleobase-containing compound metabolic process (GO:0006139)	4444	9	32.67	-	.28	9.05E-04
16	nucleic acid metabolic process (GO:0090304)	3904	7	28.70	-	.24	1.87E-03
18	central nervous system development (GO:0007417)	889	9	1.20	+	7.53	1.25E-02
18	generation of neurons (GO:0048699)	1336	10	1.80	+	5.56	4.26E-02
18	nervous system development (GO:0007399)	2107	13	2.83	+	4.59	8.07E-03
20	homophilic cell adhesion via plasma membrane adhesion molecules (GO:0007156)	157	17	1.22	+	13.91	1.02E-10
20	cell-cell adhesion via plasma-membrane adhesion molecules (GO:0098742)	211	18	1.64	+	10.96	8.88E-10
20	neurotransmitter transport (GO:0006836)	145	11	1.13	+	9.75	2.05E-04
20	signal release (GO:0023061)	165	10	1.28	+	7.79	6.81E-03
20	synaptic transmission (GO:0007268)	402	24	3.13	+	7.67	1.27E-10
20	trans-synaptic signaling (GO:0099537)	402	24	3.13	+	7.67	1.27E-10
20	anterograde trans-synaptic signaling (GO:0098916)	402	24	3.13	+	7.67	1.27E-10
20	synaptic signaling (GO:0099536)	412	24	3.21	+	7.48	2.15E-10
20	regulation of metal ion transport (GO:0010959)	323	14	2.51	+	5.57	2.43E-03
20	behavior (GO:0007610)	526	19	4.09	+	4.64	2.96E-04
20	regulation of ion transport (GO:0043269)	588	20	4.58	+	4.37	3.35E-04
20	cell-cell adhesion (GO:0098609)	618	21	4.81	+	4.37	1.52E-04
20	regulation of system process (GO:0044057)	508	16	3.95	+	4.05	2.19E-02
20	cell-cell signaling (GO:0007267)	1069	33	8.32	+	3.97	9.01E-08
20	nervous system development (GO:0007399)	2107	49	16.40	+	2.99	1.02E-08
20	system development (GO:0048731)	3897	60	30.33	+	1.98	2.87E-04
20	single-multicellular organism process (GO:0044707)	5254	79	40.89	+	1.93	8.19E-07
20	multicellular organism development (GO:0007275)	4487	67	34.92	+	1.92	9.09E-05
20	anatomical structure development (GO:0048856)	4915	71	38.25	+	1.86	9.87E-05
20	developmental process (GO:0032502)	5229	72	40.70	+	1.77	5.74E-04
20	single-organism developmental process (GO:0044767)	5146	70	40.05	+	1.75	1.69E-03
20	multicellular organismal process (GO:0032501)	6299	80	49.03	+	1.63	2.22E-03
20	single-organism process (GO:0044699)	12867	129	100.15	+	1.29	6.88E-03
21	single-organism cellular process (GO:0044763)	11573	76	52.27	+	1.45	1.93E-03
21	single-organism process (GO:0044699)	12867	82	58.11	+	1.41	3.55E-04
22	regulation of chondrocyte differentiation (GO:0032330)	45	6	.19	+	30.84	4.37E-04
22	chondrocyte differentiation (GO:0002062)	63	7	.27	+	25.70	1.12E-04
22	endochondral bone morphogenesis (GO:0060350)	46	5	.20	+	25.14	1.59E-02
22	regulation of cartilage development (GO:0061035)	62	6	.27	+	22.38	2.82E-03
22	odontogenesis of dentin-containing tooth (GO:0042475)	75	6	.32	+	18.50	8.45E-03
22	cartilage development (GO:0051216)	152	11	.66	+	16.74	6.20E-07
22	odontogenesis (GO:0042476)	105	7	.45	+	15.42	3.46E-03
22	connective tissue development (GO:0061448)	200	12	.86	+	13.88	6.81E-07
22	ossification (GO:0001503)	251	11	1.09	+	10.14	1.09E-04
22	skeletal system morphogenesis (GO:0048705)	206	8	.89	+	8.98	2.79E-02
22	skeletal system development (GO:0001501)	463	16	2.00	+	7.99	1.30E-06
22	extracellular matrix organization (GO:0030198)	307	10	1.33	+	7.53	7.64E-03
22	extracellular structure organization (GO:0043062)	308	10	1.33	+	7.51	7.87E-03
22	organ morphogenesis (GO:0009887)	858	19	3.71	+	5.12	3.33E-05
22	tissue development (GO:0009888)	1535	26	6.64	+	3.92	7.76E-06
22	anatomical structure morphogenesis (GO:0009653)	2044	29	8.84	+	3.28	3.67E-05
22	animal organ development (GO:0048513)	2788	32	12.06	+	2.65	7.25E-04
22	system development (GO:0048731)	3897	36	16.85	+	2.14	1.82E-02
22	multicellular organism development (GO:0007275)	4487	39	19.40	+	2.01	2.46E-02
22	anatomical structure development (GO:0048856)	4915	41	21.25	+	1.93	3.35E-02
22	developmental process (GO:0032502)	5229	43	22.61	+	1.90	2.33E-02
22	single-organism developmental process (GO:0044767)	5146	42	22.25	+	1.89	4.15E-02
22	regulation of cellular process (GO:0050794)	10263	67	44.38	+	1.51	8.12E-03
22	biological regulation (GO:0065007)	11293	71	48.83	+	1.45	8.17E-03
22	regulation of biological process (GO:0050789)	10684	67	46.20	+	1.45	4.89E-02
23	G1 phase (GO:0051318)	30	4	.07	+	59.05	5.88E-03
23	mitotic G1 phase (GO:0000080)	30	4	.07	+	59.05	5.88E-03
23	mitotic interphase (GO:0051329)	45	4	.10	+	39.36	2.91E-02
23	interphase (GO:0051325)	45	4	.10	+	39.36	2.91E-02
23	DNA damage checkpoint (GO:0000077)	136	6	.31	+	19.54	5.33E-03
23	DNA integrity checkpoint (GO:0031570)	146	6	.33	+	18.20	8.03E-03
23	regulation of cell cycle G1/S phase transition (GO:1902806)	147	6	.33	+	18.08	8.35E-03
23	DNA replication (GO:0006260)	209	8	.47	+	16.95	1.84E-04
23	negative regulation of cell cycle process (GO:0010948)	215	8	.49	+	16.48	2.29E-04
23	positive regulation of cell cycle process (GO:0090068)	240	8	.54	+	14.76	5.29E-04
23	cell cycle checkpoint (GO:0000075)	196	6	.44	+	13.56	4.32E-02
23	mitotic cell cycle phase transition (GO:0044772)	248	7	.56	+	12.50	1.13E-02
23	cell cycle phase transition (GO:0044770)	254	7	.57	+	12.20	1.33E-02
23	positive regulation of cell cycle (GO:0045787)	325	8	.73	+	10.90	5.19E-03
23	mitotic nuclear division (GO:0007067)	353	8	.80	+	10.04	9.58E-03
23	mitotic cell cycle (GO:0000278)	754	16	1.70	+	9.40	3.63E-08
23	mitotic cell cycle process (GO:1903047)	735	15	1.66	+	9.04	3.41E-07
23	regulation of cell cycle process (GO:0010564)	555	11	1.25	+	8.78	2.79E-04
23	cellular response to DNA damage stimulus (GO:0006974)	712	14	1.61	+	8.71	2.83E-06
23	cell division (GO:0051301)	473	9	1.07	+	8.43	8.09E-03
23	negative regulation of cell cycle (GO:0045786)	433	8	.98	+	8.18	4.29E-02
23	DNA metabolic process (GO:0006259)	759	14	1.71	+	8.17	6.46E-06
23	cell proliferation (GO:0008283)	676	11	1.53	+	7.21	2.01E-03
23	cell cycle (GO:0007049)	1304	20	2.94	+	6.79	1.30E-08
23	cell cycle process (GO:0022402)	1072	16	2.42	+	6.61	6.37E-06
23	regulation of cell cycle (GO:0051726)	942	14	2.13	+	6.58	1.00E-04
23	chromosome organization (GO:0051276)	975	13	2.20	+	5.90	1.31E-03
23	cellular response to stress (GO:0033554)	1561	14	3.52	+	3.97	4.52E-02
23	nucleic acid metabolic process (GO:0090304)	3904	25	8.82	+	2.84	1.03E-03
23	nucleobase-containing compound metabolic process (GO:0006139)	4444	26	10.03	+	2.59	3.01E-03
23	heterocycle metabolic process (GO:0046483)	4630	26	10.45	+	2.49	6.97E-03
23	cellular aromatic compound metabolic process (GO:0006725)	4647	26	10.49	+	2.48	7.51E-03
23	organic cyclic compound metabolic process (GO:1901360)	4874	26	11.01	+	2.36	1.96E-02
23	regulation of macromolecule metabolic process (GO:0060255)	5741	28	12.96	+	2.16	3.50E-02
24	nuclear DNA replication (GO:0033260)	10	3	.02	+	> 100	1.25E-02
24	cell cycle DNA replication (GO:0044786)	11	3	.02	+	> 100	1.65E-02
24	mitotic recombination (GO:0006312)	41	4	.09	+	45.13	1.69E-02
24	DNA biosynthetic process (GO:0071897)	117	6	.25	+	23.72	1.71E-03
24	DNA integrity checkpoint (GO:0031570)	146	6	.32	+	19.01	6.16E-03
24	cell cycle checkpoint (GO:0000075)	196	8	.42	+	18.88	7.85E-05
24	DNA replication (GO:0006260)	209	8	.45	+	17.70	1.29E-04
24	DNA recombination (GO:0006310)	212	8	.46	+	17.45	1.43E-04
24	negative regulation of mitotic cell cycle (GO:0045930)	201	6	.43	+	13.81	3.84E-02
24	regulation of mitotic cell cycle phase transition (GO:1901990)	301	8	.65	+	12.29	2.06E-03
24	regulation of cell cycle phase transition (GO:1901987)	321	8	.69	+	11.53	3.33E-03
24	DNA repair (GO:0006281)	469	9	1.01	+	8.88	5.11E-03
24	regulation of mitotic cell cycle (GO:0007346)	463	8	1.00	+	7.99	4.98E-02
24	DNA metabolic process (GO:0006259)	759	13	1.64	+	7.92	3.94E-05
24	mitotic cell cycle process (GO:1903047)	735	12	1.59	+	7.55	2.92E-04
24	regulation of cell cycle process (GO:0010564)	555	9	1.20	+	7.50	2.03E-02
24	mitotic cell cycle (GO:0000278)	754	12	1.63	+	7.36	3.86E-04
24	cellular response to DNA damage stimulus (GO:0006974)	712	11	1.54	+	7.15	2.08E-03
24	cell cycle process (GO:0022402)	1072	15	2.32	+	6.47	3.00E-05
24	cell cycle (GO:0007049)	1304	16	2.82	+	5.68	5.05E-05
24	chromosome organization (GO:0051276)	975	11	2.11	+	5.22	4.41E-02
24	cellular response to stress (GO:0033554)	1561	14	3.37	+	4.15	2.55E-02
24	nucleobase-containing compound biosynthetic process (GO:0034654)	2991	19	6.47	+	2.94	4.33E-02
24	regulation of cellular macromolecule biosynthetic process (GO:2000112)	3894	22	8.42	+	2.61	3.52E-02
24	nucleic acid metabolic process (GO:0090304)	3904	22	8.44	+	2.61	3.67E-02
25	regulation of attachment of spindle microtubules to kinetochore (GO:0051988)	11	6	.08	+	77.23	2.08E-06
25	DNA unwinding involved in DNA replication (GO:0006268)	10	5	.07	+	70.80	1.04E-04
25	kinetochore organization (GO:0051383)	12	6	.08	+	70.80	3.48E-06
25	kinetochore assembly (GO:0051382)	10	5	.07	+	70.80	1.04E-04
25	mitotic spindle elongation (GO:0000022)	9	4	.06	+	62.93	4.99E-03
25	spindle elongation (GO:0051231)	10	4	.07	+	56.64	7.56E-03
25	mitotic chromosome condensation (GO:0007076)	14	5	.10	+	50.57	5.45E-04
25	CENP-A containing nucleosome assembly (GO:0034080)	29	10	.20	+	48.82	1.77E-10
25	CENP-A containing chromatin organization (GO:0061641)	29	10	.20	+	48.82	1.77E-10
25	centromere complex assembly (GO:0034508)	35	12	.25	+	48.55	4.46E-13
25	mitotic prometaphase (GO:0000236)	99	32	.70	+	45.77	4.99E-39
25	chromatin remodeling at centromere (GO:0031055)	31	10	.22	+	45.67	3.40E-10
25	protein localization to chromosome, centromeric region (GO:0071459)	13	4	.09	+	43.57	2.13E-02
25	chromosome condensation (GO:0030261)	31	9	.22	+	41.11	1.66E-08
25	spindle assembly checkpoint (GO:0071173)	21	6	.15	+	40.45	9.48E-05
25	DNA replication-independent nucleosome assembly (GO:0006336)	39	11	.28	+	39.94	7.52E-11
25	DNA replication-independent nucleosome organization (GO:0034724)	39	11	.28	+	39.94	7.52E-11
25	spindle checkpoint (GO:0031577)	26	7	.18	+	38.12	8.33E-06
25	regulation of exit from mitosis (GO:0007096)	16	4	.11	+	35.40	4.80E-02
25	mitotic spindle assembly checkpoint (GO:0007094)	20	5	.14	+	35.40	3.14E-03
25	mitotic cytokinesis (GO:0000281)	32	8	.23	+	35.40	9.24E-07
25	mitotic sister chromatid segregation (GO:0000070)	88	22	.62	+	35.40	2.35E-23
25	sister chromatid segregation (GO:0000819)	172	42	1.21	+	34.57	1.30E-47
25	histone exchange (GO:0043486)	41	10	.29	+	34.53	5.25E-09
25	negative regulation of mitotic sister chromatid separation (GO:2000816)	25	6	.18	+	33.98	2.64E-04
25	sister chromatid cohesion (GO:0007062)	110	26	.78	+	33.47	1.44E-27
25	mitotic spindle checkpoint (GO:0071174)	22	5	.16	+	32.18	4.99E-03
25	negative regulation of mitotic metaphase/anaphase transition (GO:0045841)	22	5	.16	+	32.18	4.99E-03
25	negative regulation of mitotic sister chromatid segregation (GO:0033048)	27	6	.19	+	31.46	4.14E-04
25	regulation of mitotic sister chromatid separation (GO:0010965)	50	11	.35	+	31.15	1.08E-09
25	regulation of chromosome segregation (GO:0051983)	82	18	.58	+	31.08	1.41E-17
25	negative regulation of metaphase/anaphase transition of cell cycle (GO:1902100)	23	5	.16	+	30.78	6.20E-03
25	regulation of mitotic metaphase/anaphase transition (GO:0030071)	46	10	.32	+	30.78	1.61E-08
25	mitotic spindle assembly (GO:0090307)	37	8	.26	+	30.61	2.87E-06
25	microtubule cytoskeleton organization involved in mitosis (GO:1902850)	37	8	.26	+	30.61	2.87E-06
25	regulation of metaphase/anaphase transition of cell cycle (GO:1902099)	47	10	.33	+	30.13	1.98E-08
25	mitotic metaphase plate congression (GO:0007080)	33	7	.23	+	30.03	4.24E-05
25	negative regulation of sister chromatid segregation (GO:0033046)	29	6	.20	+	29.29	6.28E-04
25	DNA replication initiation (GO:0006270)	29	6	.20	+	29.29	6.28E-04
25	metaphase plate congression (GO:0051310)	40	8	.28	+	28.32	5.25E-06
25	cytoskeleton-dependent cytokinesis (GO:0061640)	40	8	.28	+	28.32	5.25E-06
25	mitotic spindle organization (GO:0007052)	65	13	.46	+	28.32	2.04E-11
25	negative regulation of chromosome segregation (GO:0051985)	30	6	.21	+	28.32	7.65E-04
25	regulation of mitotic sister chromatid segregation (GO:0033047)	56	11	.40	+	27.81	3.63E-09
25	nuclear chromosome segregation (GO:0098813)	227	44	1.60	+	27.45	7.94E-46
25	regulation of transcription involved in G1/S transition of mitotic cell cycle (GO:0000083)	26	5	.18	+	27.23	1.13E-02
25	regulation of sister chromatid segregation (GO:0033045)	64	12	.45	+	26.55	5.24E-10
25	chromosome segregation (GO:0007059)	270	50	1.91	+	26.22	6.13E-52
25	M phase (GO:0000279)	173	32	1.22	+	26.19	1.91E-31
25	mitotic M phase (GO:0000087)	173	32	1.22	+	26.19	1.91E-31
25	anaphase (GO:0051322)	154	28	1.09	+	25.74	7.55E-27
25	mitotic anaphase (GO:0000090)	154	28	1.09	+	25.74	7.55E-27
25	mitotic cell cycle phase (GO:0098763)	211	37	1.49	+	24.83	3.53E-36
25	cell cycle phase (GO:0022403)	211	37	1.49	+	24.83	3.53E-36
25	establishment of chromosome localization (GO:0051303)	58	10	.41	+	24.41	1.52E-07
25	biological phase (GO:0044848)	215	37	1.52	+	24.37	6.93E-36
25	chromosome localization (GO:0050000)	59	10	.42	+	24.00	1.79E-07
25	negative regulation of mitotic nuclear division (GO:0045839)	36	6	.25	+	23.60	2.21E-03
25	ATP-dependent chromatin remodeling (GO:0043044)	62	10	.44	+	22.84	2.90E-07
25	mitotic nuclear division (GO:0007067)	353	56	2.49	+	22.46	2.20E-55
25	spindle organization (GO:0007051)	112	17	.79	+	21.49	8.28E-14
25	spindle assembly (GO:0051225)	68	10	.48	+	20.82	7.03E-07
25	negative regulation of nuclear division (GO:0051784)	48	7	.34	+	20.65	5.35E-04
25	positive regulation of cytokinesis (GO:0032467)	35	5	.25	+	20.23	4.73E-02
25	regulation of mitotic nuclear division (GO:0007088)	135	19	.95	+	19.93	3.59E-15
25	centrosome cycle (GO:0007098)	44	6	.31	+	19.31	7.02E-03
25	nuclear division (GO:0000280)	465	62	3.28	+	18.88	1.04E-57
25	DNA packaging (GO:0006323)	166	22	1.17	+	18.77	1.74E-17
25	negative regulation of cell division (GO:0051782)	62	8	.44	+	18.27	1.54E-04
25	negative regulation of proteasomal ubiquitin-dependent protein catabolic process (GO:0032435)	47	6	.33	+	18.08	1.03E-02
25	organelle fission (GO:0048285)	487	62	3.44	+	18.03	1.67E-56
25	regulation of nuclear division (GO:0051783)	159	20	1.12	+	17.81	3.43E-15
25	cell cycle G1/S phase transition (GO:0044843)	112	14	.79	+	17.70	9.36E-10
25	G1/S transition of mitotic cell cycle (GO:0000082)	112	14	.79	+	17.70	9.36E-10
25	cell division (GO:0051301)	473	59	3.34	+	17.66	7.98E-53
25	nucleosome assembly (GO:0006334)	113	13	.80	+	16.29	2.02E-08
25	cytokinesis (GO:0000910)	96	11	.68	+	16.22	1.07E-06
25	DNA conformation change (GO:0071103)	246	28	1.74	+	16.12	2.25E-21
25	negative regulation of proteasomal protein catabolic process (GO:1901799)	53	6	.37	+	16.03	2.04E-02
25	negative regulation of ubiquitin-protein ligase activity involved in mitotic cell cycle (GO:0051436)	71	8	.50	+	15.95	4.31E-04
25	negative regulation of ubiquitin protein ligase activity (GO:1904667)	71	8	.50	+	15.95	4.31E-04
25	regulation of ubiquitin-protein ligase activity involved in mitotic cell cycle (GO:0051439)	72	8	.51	+	15.73	4.79E-04
25	mitotic cell cycle process (GO:1903047)	735	79	5.19	+	15.22	1.08E-69
25	retrograde vesicle-mediated transport, Golgi to ER (GO:0006890)	76	8	.54	+	14.90	7.21E-04
25	mitotic cell cycle (GO:0000278)	754	79	5.33	+	14.84	7.63E-69
25	DNA-dependent DNA replication (GO:0006261)	96	10	.68	+	14.75	1.87E-05
25	centrosome organization (GO:0051297)	77	8	.54	+	14.71	7.95E-04
25	negative regulation of ubiquitin-protein transferase activity (GO:0051444)	78	8	.55	+	14.52	8.77E-04
25	chromatin assembly (GO:0031497)	128	13	.90	+	14.38	9.35E-08
25	mitotic cell cycle phase transition (GO:0044772)	248	25	1.75	+	14.27	1.78E-17
25	negative regulation of ligase activity (GO:0051352)	80	8	.57	+	14.16	1.06E-03
25	negative regulation of proteolysis involved in cellular protein catabolic process (GO:1903051)	60	6	.42	+	14.16	4.12E-02
25	cell cycle phase transition (GO:0044770)	254	25	1.79	+	13.94	3.12E-17
25	DNA geometric change (GO:0032392)	82	8	.58	+	13.81	1.28E-03
25	cell cycle checkpoint (GO:0000075)	196	19	1.38	+	13.73	2.99E-12
25	regulation of cell division (GO:0051302)	265	25	1.87	+	13.36	8.46E-17
25	microtubule organizing center organization (GO:0031023)	85	8	.60	+	13.33	1.67E-03
25	nucleosome organization (GO:0034728)	140	13	.99	+	13.15	2.79E-07
25	positive regulation of ubiquitin-protein ligase activity involved in regulation of mitotic cell cycle transition (GO:0051437)	76	7	.54	+	13.04	1.13E-02
25	protein-DNA complex assembly (GO:0065004)	174	16	1.23	+	13.02	1.59E-09
25	regulation of microtubule cytoskeleton organization (GO:0070507)	131	12	.93	+	12.97	1.90E-06
25	meiotic nuclear division (GO:0007126)	142	13	1.00	+	12.96	3.32E-07
25	DNA duplex unwinding (GO:0032508)	77	7	.54	+	12.87	1.23E-02
25	positive regulation of ubiquitin protein ligase activity (GO:1904668)	77	7	.54	+	12.87	1.23E-02
25	anaphase-promoting complex-dependent catabolic process (GO:0031145)	77	7	.54	+	12.87	1.23E-02
25	regulation of ubiquitin protein ligase activity (GO:1904666)	89	8	.63	+	12.73	2.36E-03
25	chromatin assembly or disassembly (GO:0006333)	148	13	1.05	+	12.44	5.48E-07
25	antigen processing and presentation of exogenous peptide antigen via MHC class II (GO:0019886)	92	8	.65	+	12.31	3.02E-03
25	microtubule cytoskeleton organization (GO:0000226)	346	30	2.44	+	12.28	8.28E-20
25	DNA replication (GO:0006260)	209	18	1.48	+	12.19	1.37E-10
25	meiotic cell cycle process (GO:1903046)	151	13	1.07	+	12.19	6.98E-07
25	cell cycle process (GO:0022402)	1072	92	7.57	+	12.15	1.53E-75
25	positive regulation of mitotic cell cycle (GO:0045931)	117	10	.83	+	12.10	1.19E-04
25	antigen processing and presentation of peptide antigen via MHC class II (GO:0002495)	94	8	.66	+	12.05	3.55E-03
25	mitotic cell cycle checkpoint (GO:0007093)	141	12	1.00	+	12.05	4.32E-06
25	antigen processing and presentation of peptide or polysaccharide antigen via MHC class II (GO:0002504)	98	8	.69	+	11.56	4.84E-03
25	G2/M transition of mitotic cell cycle (GO:0000086)	135	11	.95	+	11.54	3.62E-05
25	meiotic cell cycle (GO:0051321)	185	15	1.31	+	11.48	5.38E-08
25	positive regulation of cell division (GO:0051781)	124	10	.88	+	11.42	2.05E-04
25	cell cycle G2/M phase transition (GO:0044839)	137	11	.97	+	11.37	4.20E-05
25	protein-DNA complex subunit organization (GO:0071824)	201	16	1.42	+	11.27	1.36E-08
25	positive regulation of protein ubiquitination involved in ubiquitin-dependent protein catabolic process (GO:2000060)	90	7	.64	+	11.01	3.41E-02
25	regulation of microtubule-based process (GO:0032886)	155	12	1.09	+	10.96	1.24E-05
25	cell cycle (GO:0007049)	1304	97	9.21	+	10.53	3.87E-75
25	chromatin remodeling (GO:0006338)	139	10	.98	+	10.19	5.86E-04
25	regulation of ligase activity (GO:0051340)	112	8	.79	+	10.11	1.30E-02
25	positive regulation of cell cycle process (GO:0090068)	240	17	1.70	+	10.03	1.64E-08
25	microtubule-based process (GO:0007017)	522	35	3.69	+	9.49	4.07E-20
25	chromosome organization (GO:0051276)	975	65	6.89	+	9.44	2.88E-42
25	regulation of ubiquitin-protein transferase activity (GO:0051438)	120	8	.85	+	9.44	2.15E-02
25	negative regulation of mitotic cell cycle phase transition (GO:1901991)	137	9	.97	+	9.30	5.67E-03
25	negative regulation of mitotic cell cycle (GO:0045930)	201	13	1.42	+	9.16	2.13E-05
25	negative regulation of protein ubiquitination (GO:0031397)	126	8	.89	+	8.99	3.06E-02
25	microtubule-based movement (GO:0007018)	206	13	1.45	+	8.94	2.85E-05
25	DNA integrity checkpoint (GO:0031570)	146	9	1.03	+	8.73	9.52E-03
25	negative regulation of cell cycle phase transition (GO:1901988)	148	9	1.05	+	8.61	1.06E-02
25	regulation of mitotic cell cycle phase transition (GO:1901990)	301	18	2.13	+	8.47	5.65E-08
25	protein ubiquitination involved in ubiquitin-dependent protein catabolic process (GO:0042787)	134	8	.95	+	8.45	4.78E-02
25	regulation of cell cycle process (GO:0010564)	555	33	3.92	+	8.42	3.61E-17
25	double-strand break repair (GO:0006302)	152	9	1.07	+	8.38	1.32E-02
25	regulation of mitotic cell cycle (GO:0007346)	463	27	3.27	+	8.26	3.36E-13
25	regulation of cell cycle phase transition (GO:1901987)	321	18	2.27	+	7.94	1.60E-07
25	positive regulation of cell cycle (GO:0045787)	325	17	2.30	+	7.41	1.72E-06
25	negative regulation of cell cycle process (GO:0010948)	215	11	1.52	+	7.24	3.74E-03
25	regulation of chromosome organization (GO:0033044)	276	14	1.95	+	7.18	1.07E-04
25	regulation of cell cycle (GO:0051726)	942	47	6.65	+	7.06	4.08E-23
25	regulation of proteolysis involved in cellular protein catabolic process (GO:1903050)	253	12	1.79	+	6.72	2.46E-03
25	DNA metabolic process (GO:0006259)	759	35	5.36	+	6.53	5.57E-15
25	regulation of DNA metabolic process (GO:0051052)	349	16	2.46	+	6.49	3.83E-05
25	regulation of cellular protein catabolic process (GO:1903362)	273	12	1.93	+	6.22	5.44E-03
25	negative regulation of cell cycle (GO:0045786)	433	19	3.06	+	6.21	2.57E-06
25	establishment of organelle localization (GO:0051656)	349	15	2.46	+	6.09	2.75E-04
25	DNA repair (GO:0006281)	469	19	3.31	+	5.74	9.47E-06
25	organelle assembly (GO:0070925)	497	20	3.51	+	5.70	3.74E-06
25	organelle localization (GO:0051640)	407	16	2.87	+	5.57	3.17E-04
25	cytoskeleton organization (GO:0007010)	837	32	5.91	+	5.41	4.11E-11
25	single-organism organelle organization (GO:1902589)	2241	80	15.83	+	5.05	1.06E-34
25	chromatin modification (GO:0016568)	528	18	3.73	+	4.83	3.63E-04
25	chromatin organization (GO:0006325)	631	21	4.46	+	4.71	3.75E-05
25	protein complex subunit organization (GO:0071822)	1508	49	10.65	+	4.60	2.49E-16
25	protein complex assembly (GO:0006461)	1111	36	7.85	+	4.59	8.83E-11
25	protein complex biogenesis (GO:0070271)	1111	36	7.85	+	4.59	8.83E-11
25	cellular response to DNA damage stimulus (GO:0006974)	712	22	5.03	+	4.38	5.88E-05
25	organelle organization (GO:0006996)	3126	91	22.08	+	4.12	2.11E-34
25	regulation of organelle organization (GO:0033043)	1106	31	7.81	+	3.97	3.40E-07
25	cellular macromolecular complex assembly (GO:0034622)	711	19	5.02	+	3.78	6.10E-03
25	cell proliferation (GO:0008283)	676	18	4.77	+	3.77	1.28E-02
25	macromolecular complex assembly (GO:0065003)	1381	36	9.75	+	3.69	5.07E-08
25	single organism reproductive process (GO:0044702)	1166	30	8.23	+	3.64	5.62E-06
25	macromolecular complex subunit organization (GO:0043933)	2214	55	15.64	+	3.52	1.05E-13
25	reproductive process (GO:0022414)	1305	30	9.22	+	3.25	7.44E-05
25	reproduction (GO:0000003)	1307	30	9.23	+	3.25	7.71E-05
25	cellular component assembly (GO:0022607)	1999	41	14.12	+	2.90	2.11E-06
25	cellular component organization (GO:0016043)	5113	102	36.11	+	2.82	2.83E-26
25	cellular component organization or biogenesis (GO:0071840)	5266	102	37.19	+	2.74	3.70E-25
25	cellular component biogenesis (GO:0044085)	2252	41	15.90	+	2.58	7.01E-05
25	regulation of cellular component organization (GO:0051128)	2249	37	15.88	+	2.33	5.86E-03
25	single-organism cellular process (GO:0044763)	11573	128	81.73	+	1.57	1.70E-12
25	single-organism process (GO:0044699)	12867	132	90.87	+	1.45	1.66E-10
25	cellular process (GO:0009987)	14439	133	101.98	+	1.30	6.71E-06
25	biological_process (GO:0008150)	16739	140	118.22	+	1.18	1.59E-03
29	cellular response to jasmonic acid stimulus (GO:0071395)	4	2	.00	+	> 100	1.96E-02
29	response to jasmonic acid (GO:0009753)	4	2	.00	+	> 100	1.96E-02
35	nephron development (GO:0072006)	115	6	.35	+	17.24	1.19E-02
35	kidney development (GO:0001822)	252	9	.76	+	11.80	5.89E-04
35	renal system development (GO:0072001)	268	9	.81	+	11.09	9.88E-04
35	urogenital system development (GO:0001655)	303	9	.92	+	9.81	2.75E-03
35	tube morphogenesis (GO:0035239)	330	9	1.00	+	9.01	5.56E-03
35	regulation of cell migration (GO:0030334)	668	11	2.02	+	5.44	3.93E-02
35	response to abiotic stimulus (GO:0009628)	1045	15	3.16	+	4.74	3.19E-03
35	animal organ development (GO:0048513)	2788	25	8.44	+	2.96	1.59E-03
35	system development (GO:0048731)	3897	32	11.80	+	2.71	7.87E-05
35	multicellular organism development (GO:0007275)	4487	34	13.58	+	2.50	1.51E-04
35	anatomical structure development (GO:0048856)	4915	35	14.88	+	2.35	4.04E-04
35	single-multicellular organism process (GO:0044707)	5254	37	15.90	+	2.33	1.46E-04
35	developmental process (GO:0032502)	5229	35	15.83	+	2.21	2.07E-03
35	single-organism developmental process (GO:0044767)	5146	34	15.58	+	2.18	5.12E-03
35	multicellular organismal process (GO:0032501)	6299	38	19.07	+	1.99	6.20E-03
36	carbohydrate derivative biosynthetic process (GO:1901137)	603	8	.81	+	9.86	7.37E-03
37	outer ear morphogenesis (GO:0042473)	10	3	.01	+	> 100	3.22E-03
37	embryonic limb morphogenesis (GO:0030326)	127	7	.18	+	39.56	3.51E-06
37	embryonic appendage morphogenesis (GO:0035113)	127	7	.18	+	39.56	3.51E-06
37	limb morphogenesis (GO:0035108)	148	7	.21	+	33.95	1.00E-05
37	appendage morphogenesis (GO:0035107)	148	7	.21	+	33.95	1.00E-05
37	limb development (GO:0060173)	170	7	.24	+	29.55	2.60E-05
37	appendage development (GO:0048736)	170	7	.24	+	29.55	2.60E-05
37	sensory organ morphogenesis (GO:0090596)	247	6	.34	+	17.43	8.43E-03
37	embryonic organ morphogenesis (GO:0048562)	285	6	.40	+	15.11	1.92E-02
37	blood vessel development (GO:0001568)	457	7	.64	+	10.99	2.02E-02
37	vasculature development (GO:0001944)	478	7	.67	+	10.51	2.71E-02
37	embryonic morphogenesis (GO:0048598)	549	8	.76	+	10.46	4.92E-03
37	circulatory system development (GO:0072359)	805	10	1.12	+	8.92	6.12E-04
37	cardiovascular system development (GO:0072358)	805	10	1.12	+	8.92	6.12E-04
37	embryo development (GO:0009790)	908	9	1.27	+	7.11	2.07E-02
41	anterior/posterior pattern specification (GO:0009952)	194	8	.27	+	29.60	1.65E-06
41	regionalization (GO:0003002)	312	8	.43	+	18.40	6.63E-05
41	pattern specification process (GO:0007389)	421	8	.59	+	13.64	6.61E-04
42	embryonic hindlimb morphogenesis (GO:0035116)	29	3	.03	+	93.62	3.77E-02
44	mesoderm development (GO:0007498)	118	5	.17	+	29.40	5.96E-03
44	tissue development (GO:0009888)	1535	11	2.21	+	4.97	4.10E-02
46	commissural neuron axon guidance (GO:0071679)	7	2	.00	+	> 100	4.99E-02
46	chondrocyte differentiation (GO:0002062)	63	3	.03	+	90.10	3.61E-02
	*bold text: latest term of a hierarchy.
