# Supplementary material for: Gene signature associated with benign neurofibroma transformation to malignant peripheral nerve sheath tumors
Source: PLoS One. 2017 May 24;12(5):e0178316. doi: 10.1371/journal.pone.0178316 (PMC5443557; doi:10.1371/journal.pone.0178316)
Supplement: S10 Table — (XLS) [file pone.0178316.s010.xls]

## Sheet: S10_Table
S10 Table: MPNST vs. NF unfiltered list of genes potentially down-regulated by promoter hypermethylation.
*RASSF1 and MPNST vs. NF signature genes appear in bold.
ENSGENE*	hgnc_symbol	Description (GeneCards)	chromosome_name	Chrom_arm	band	NF_vs_control_cells_score	NF_vs_control_cells_logFC	NF_vs_control_tumor_score	NF_vs_control_tumor_logFC	Methyl_NFvsNSC_promoter_edgeR.logFC	Methyl_NFvsNSC_promoter_edgeR.adj.p.value	MPNST_vs_control_cells_score	MPNST_vs_control_cells_logFC	MPNST_vs_control_tumor_score	MPNST_vs_control_tumor_logFC	Methyl_MPNSTvsNSC_promoter_edgeR.logFC	Methyl_MPNSTvsNSC_promoter_edgeR.adj.p.value	MPNST_vs_NF_cells_score	MPNST_vs_NF_cells_logFC	MPNST_vs_NF_tumor_score	MPNST_vs_NF_tumor_logFC	Methyl_MPNSTvsNF_promoter_edgeR.logFC	Methyl_MPNSTvsNF_promoter_edgeR.adj.p.value
ENSG00000167614	TTYH1	Tweety Family Member 1: Chloride anion channel that may be involved in cell adhesion. Location: Plasma Membrane.	19	19q	q13.42	0	-0.120057814	-0.189099574	-1.275465666	NA	NA	0	-0.493654771	-0.165370316	-1.404994346	3.759641004	7.85E-82	0	0.059485747	-0.02784168	-0.707793067	3.230483718	0.001084262
ENSG00000141542	RAB40B	Member RAS Oncogene Family: Probable substrate-recognition component of the E3 ubiquitin ligase complex that mediates proteasomal degradation of target proteins. Location: Cytosol, Plasma Membrane.	17	17q	q25.3	0	0.010615155	-0.184006935	-1.271082915	NA	NA	0	-0.046781665	-0.207685056	-1.700956742	1.92674958	0.000314633	0	-0.379472402	-0.042118809	-0.654700599	1.859793471	0.015037023
ENSG00000131771	PPP1R1B	Protein Phosphatase 1 Regulatory Inhibitor Subunit 1B: Target for dopamine, involved in signal transduction affecting neurological and psychiatric disorders. Location: Cytosol, Nucleus.	17	17q	q12	0	-0.116459915	0	0.833174378	NA	NA	0	-0.109557939	-0.140130207	-0.7886255	3.246468133	2.47E-14	0	-0.082517566	-0.074279308	-0.529378097	3.214874737	4.17E-11
ENSG00000068028	RASSF1	Ras Association Domain Family Member 1: Tumor suppressor that induces cell cycle arrest, silenced by promoter hypermethylation. Location: Cytoskeleton, Nucleus, Plasma Membrane.	3	3p	p21.31	0	-0.35561522	-0.081947357	-0.470353939	NA	NA	-0.069839004	-0.908970393	0	-1.072774131	3.3471416	0.001642986	-0.031187577	-0.697876559	-0.091788013	-0.693794414	2.765642117	0.013090322
ENSG00000132359	RAP1GAP2	RAP1 GTPase Activating Protein 2: Regulator of platelet dense granules where endothelial damage occurs. Location: Cytoskeleton, Cytosol, Nucleus.	17	17p	p13.3	0	-0.044660116	0	-0.291928646	NA	NA	0	0.067060121	0	-0.766697187	2.159563296	0.00830157	0	-0.088845186	-0.100095418	-0.614547144	2.079502966	5.61E-13
ENSG00000265206	MIR142	MicroRNA 142: Associated to bladder carcinoma.	17	17q	q22	0	-0.00217929	0	-0.516447795	NA	NA	0	-0.152823374	-0.163588689	-1.328792201	1.622811609	0.00188774	0	-0.216844497	-0.100861739	-0.812344406	1.56867607	0.020312226
ENSG00000119280	C1orf198		1	1q	q42.2	-0.173960371	-1.030958176	0	-0.511654231	NA	NA	-0.663505757	-2.415845553	-0.206992187	-1.3827891	3.704678624	2.32E-12	-0.114228682	-1.312920742	-0.110707429	-0.944903264	1.597272147	0.096499877
ENSG00000186205	MARC1	Mitochondrial Amidoxime Reducing Component 1: Component of a complex required to reduce N-hydroxylated prodrugs. Location: Mitocondrion.	1	1q	q41	0	-1.168055738	-0.514074044	-2.454913805	NA	NA	0	-0.840466295	-0.51430581	-3.248464137	2.716084584	0.00116391	0	0.327589443	-0.112310651	-0.793550331	2.48683306	0.000296232
ENSG00000168309	FAM107A	Family With Sequence Similarity 107 Member A: Cell growth suppressor. Location: Nucleus.	3	3p	p14.2	0	-0.078489838	0	0.793620374	NA	NA	0	0.115544499	-0.164119694	-1.88318151	3.36868209	2.18E-05	0	0.371931975	-0.114371617	-1.350733913	2.693893764	1.12E-09
ENSG00000240230	COX19	Cytochrome C Oxidase Assembly Factor: Probably required for the assembly of mitochondrial cytochrome C oxidase. Location: Mitochondrion.	7	7p	p22.3	-0.450606633	-2.193424644	-0.205181326	-1.46358122	NA	NA	-0.284486086	-1.189637841	-0.329688266	-2.299587261	2.125581944	0.014914818	0	-0.313986996	-0.127493434	-0.836006042	1.720389162	0.000425251
ENSG00000133805	AMPD3	Adenosine Monophosphate Deaminase 3: Essential in energy metabolism. Location: Cytosol.	11	11p	p15.4	0	0.973893379	0	-0.257009866	NA	NA	0	0.083618415	0	-1.159412972	2.975893422	1.07E-08	0	-0.217979937	-0.129111855	-0.545900708	2.567474312	3.62E-07
ENSG00000179772	FOXS1	Forkhead Box S1: Transcriptional repressor. Location: Nucleus.	20	20q	q11.21	0	1.052961179	0	-0.918659594	NA	NA	0	0.230209829	0	-1.60681787	3.194081626	0.002116416	0	-1.1539172	-0.13378086	-1.372114975	2.671232747	5.88E-22
ENSG00000099377	HSD3B7	Hydroxy-Delta-5-Steroid Dehydrogenase, 3 Beta- And Steroid Delta-Isomerase 7: Essential for biosynthesis of every steroid hormones, associated to liver diseases. Location: Endoplasmic Reticulum.	16	16p	p11.2	0	-0.02780542	0	0.210332933	NA	NA	0	-0.733719818	0	-1.203530191	1.515108145	0.000261969	0	-0.912522093	-0.140914652	-0.627296104	1.566363827	0.001386826
ENSG00000185567	AHNAK2	AHNAK Nucleoprotein 2: Associated to hard palate cancer and skeletal muscle regeneration. Location: Plasma Membrane.	14	14q	q32.33	0	0.458509044	0.314035963	1.286993796	NA	NA	0	-0.16854362	0	-1.005801596	2.915423181	3.41E-17	0	-0.570530062	-0.15600365	-0.584426436	2.206244193	0.004646369
ENSG00000007384	RHBDF1	Rhomboid 5 Homolog 1: Regulator of EGFR ligand secretion, therby modulator of EGFR signaling pathway involved in cell proliferation, apoptosis and cell migration. Location: Endoplasmic Reticulum, Golgi apparatus.	16	16p	p13.3	0	-0.562004414	0	-1.385870537	NA	NA	-0.202706793	-0.987130491	-0.231753719	-2.208089382	3.353403581	1.00E-36	0	-0.715821715	-0.158772561	-0.961759332	3.866518079	0.000701133
ENSG00000164236	ANKRD33B	Ankyrin Repeat Domain 33B	5	5p	p15.2	0	-0.035019506	0	0.090986309	NA	NA	0.647565004	2.614539051	-0.335443313	-2.114081708	2.238889348	1.01E-11	0.105479828	1.119550201	-0.175307463	-1.120301138	1.976428083	0.000285776
ENSG00000166387	PPFIBP2	PPFIA Binding Protein 2: Phosphatase-interacting protein that recruits phosphatases to the plasma membrane disassembling focal adhesions and playing a role in axon guidance. Associated to bile duct carcinoma. Location: Extracellular.	11	11p	p15.4	0	0.062575101	0	0.057578035	NA	NA	0	-0.408288097	-0.164658886	-1.311153073	2.550297789	4.60E-14	0	-0.198593024	-0.190332974	-0.690615451	2.222189802	0.015359173
ENSG00000154065	ANKRD29	Ankyrin Repeat Domain 29	18	18q	q11.2	0	0.823987412	0	-0.653717713	NA	NA	0.583754131	2.186627774	-0.287305749	-2.346239289	3.718829748	0.000327299	0	1.062588393	-0.204593917	-1.359789857	3.466106136	0.003889883
ENSG00000064300	NGFR	Nerve Growth Factor Receptor: Transmembrane catalytic receptor that regulates translocation of GLUT4 to the cell surface in response to insulin. It mediates cell survival of neural cells. Associated to infiltrative basal cell carcinoma. Location: Cytosol, Endosome, Extracellular, Nucleus, Plasma Membrane.	17	17q	q21.33	0	-1.45316069	0	-0.459493749	NA	NA	-1.528925962	-4.998366978	0	-1.002627603	1.979455446	0.00014758	-0.765263929	-5.106892954	-0.207154187	-1.219974204	2.369067914	0.034059363
ENSG00000183486	MX2	MX Dynamin Like GTPase 2: Interferon-induced protein with potent antiviral activity. Regulator of nucleo-cytoplasmic transport and cell cycle progression. Location: Cytosol, Nucleus.	21	21q	q22.3	0	1.200876385	0	1.095156252	NA	NA	0	0.634210775	0	-0.898276169	2.397726711	0.029523509	0	-0.611975924	-0.216638168	-1.836937667	1.653843893	0.021645146
ENSG00000105963	ADAP1	ArfGAP With Dual PH Domains 1: Probably GTPase-activating protein for the ADP ribosylation factor family. Location: Nucleus, Plasma Membrane.	7	7p	p22.3	-0.450606633	-2.193424644	-0.205181326	-1.46358122	NA	NA	-0.284486086	-1.304930529	-0.403305735	-1.542091774	2.830014507	3.03E-05	0	-0.313986996	-0.218756202	-0.836006042	2.184013172	0.002266638
ENSG00000240583	AQP1	Aquaporin 1: Integral membrane protein that allows water transport following an osmotic gradient. Associated to neuromas and gliomas. Location: Extracellular, Nucleus, Plasma Membrane.	7	7p	p14.3	0.551022849	3.502897286	0	-0.528751209	NA	NA	0	0.362676927	0	-1.497467906	2.083308458	0.013874427	-0.415194284	-3.328795899	-0.229959855	-1.202109489	2.467965579	2.88E-06
ENSG00000215845	TSTD1	Thiosulfate Sulfurtransferase Like Domain Containing 1: Associated to tumorigenesis. Location: Mytochondrion.	1	1q	q23.3	-0.44515951	-2.256001133	0.042532455	0.419518712	NA	NA	-0.572379847	-2.266245258	0	-1.795518657	2.27501008	0.017554854	0	-0.380714168	-0.238853242	-0.594445049	2.041414785	0.089000744
ENSG00000174697	LEP	Leptin: Activator of leptin receptors, playing a role in regulation of energy balance and body weight. Location: Extracellular.	7	7q	q32.1	0	0.216719959	-0.841285768	-4.215098275	NA	NA	0	0.057225903	-0.921739721	-6.132025791	2.002446501	0.072394314	0	-0.262311503	-0.242128767	-1.414738999	1.820002957	0.036187747
ENSG00000125144	MT1G	Metallothionein 1G: Associated to binding of various heavy metals. Location: Nucleus.	16	16q	q13	0	0.183981399	0	1.001577534	NA	NA	-0.152741734	-0.744764074	0	-0.505674207	2.430346575	0.024291042	0	-0.464199896	-0.245259426	-0.534207866	2.442722112	0.00328833
ENSG00000000938	FGR	FGR Proto-Oncogene, Src Family Tyrosine Kinase: Negative regulator of cell migration and adhesion. Regulator of immune responses and associated to sarcoma. Location: Cytosol, Extracellular, Plasma Membrane.	1	1p	p35.3	0	0.068634293	0	-0.434612979	NA	NA	0	-0.129609923	0	-2.110752319	2.905689611	0.003208108	0	-0.004958412	-0.24786043	-0.553426619	2.144110323	0.0051465
ENSG00000157617	C2CD2	C2 Calcium Dependent Domain Containing 2. Location: Cytosol, Nucleus.	21	21q	q22.3	0	0.107089475	0	-0.82999324	1.116364033	0.006700128	0	-0.293974569	-0.100034198	-1.439362747	4.207299507	1.34E-61	0	-0.11606069	-0.262481621	-0.977048429	3.124787893	1.95E-46
ENSG00000205358	MT1H	Metallothionein 1H: Associated to binding of various heavy metals. Location: Nucleus.	16	16q	q13	0	0.021144375	0	0.912171913	NA	NA	0	-0.211871571	0	-0.597173735	2.430346575	0.024291042	0	-0.233015945	-0.276202687	-1.573645772	2.442722112	0.00328833
ENSG00000144230	GPR17	G Protein-Coupled Receptor 17: Chemokine receptor that probably mediates brain damage by nucleotides and cysteinyl leukotrienes following ischemia. Location: Plasma Membrane.	2	2q	q14.3	0	0.592712106	0	0.052042243	NA	NA	0	-0.782809262	0	-0.736975021	2.53347629	0.000107171	-0.065916028	-1.553502565	-0.278590451	-1.078654737	2.397926502	0.000437152
ENSG00000168918	INPP5D	Inositol Polyphosphate-5-Phosphatase D: Negative regulator of myeloid cell proliferation and survival. Associated to diseases and cancers of the immune system. Location: Cytosol.	2	2q	q37.1	0	-0.044272482	0	-1.048483708	NA	NA	0.172725295	0.495960565	0	-1.119147512	1.833590915	0.00120903	0	-0.018840996	-0.279920155	-1.007882465	1.619760403	0.00562962
ENSG00000166888	STAT6	Signal Transducer And Activator Of Transcription 6: Mediator of biological responses to IL3 and IL4. It shows anti-apoptotic activity and it is associated to cancer. Location: Cytosol, Nucleus.	12	12q	q13.3	0	-0.238442437	0	-0.449165131	NA	NA	-0.984390097	-3.341356656	-0.137515377	-1.926187915	2.491561221	3.00E-07	0	-0.923685282	-0.286370727	-0.836761888	2.913435549	0.000361946
ENSG00000105767	CADM4	Cell Adhesion Molecule 4: Immunoglobulin involved in cell-cell adhesion. Probable tumor suppressor associated to renal carcinoma. Location: Extracellular, Plasma Membrane.	19	19q	q13.31	-0.111912916	-1.573674815	0	-0.625434541	NA	NA	-0.773096764	-2.791462285	-0.236163647	-1.669927253	3.418499182	0.018977157	-0.141975315	-1.983339063	-0.294593585	-1.118769041	3.122510369	3.49E-06
ENSG00000204323	SMIM5	Small Integral Membrane Protein 5	17	17q	q25.1	0	-1.237528055	0	-0.11339856	NA	NA	-0.258520139	-2.267670988	0	-2.02704591	2.254808367	6.89E-05	0	-1.030142932	-0.300219119	-1.304050038	1.703023789	0.001040207
ENSG00000161835	GRASP	General Receptor For Phosphoinositides 1 Associated Scaffold Protein: Involved in the structure organization of metabotropic glutamate receptor macromolecule at synapses. Location: Plasma Membrane.	12	12q	q13.13	0	-0.99605758	0	-0.531829209	NA	NA	-0.585463063	-2.144489925	0	-1.32538489	2.070232148	0.038510941	0	-0.969552038	-0.318124379	-0.793555681	2.288757018	0.003877571
ENSG00000234465	PINLYP	Phospholipase A2 Inhibitor And LY6/PLAUR Domain Containing. Location: Extracellular.	19	19q	q13.31	0	0.092150511	0	0.264890246	NA	NA	-0.20496204	-0.932380348	-0.214195712	-0.828547582	1.632860648	0.002665103	0	-0.444573451	-0.337952931	-1.230640868	1.665878647	0.00285811
ENSG00000179598	PLD6	Phospholipase D Family Member 6: Endonuclease involved in spermatogenesis and regulation of mitochondrial shape. Location: Mitochondrion.	17	17p	p11.2	0	0.261873801	0	-1.279595317	NA	NA	0.378033921	1.673122202	-0.403622385	-1.699961753	2.5576089	4.17E-08	0.160227774	1.329158548	-0.37457625	-1.247740105	1.746562253	0.011651484
ENSG00000248485	PCP4L1	Purkinje Cell Protein 4 Like 1	1	1q	q23.3	0	-0.05571243	0	0.15926667	NA	NA	0	0.0307801	0	-0.736554213	2.05508437	0.000688962	0	-0.013035365	-0.375441939	-1.753953913	2.292937853	0.000512497
ENSG00000101336	HCK	HCK Proto-Oncogene, Src Family Tyrosine Kinase: Mediator in the regulation of innate immune system. Associated to malignant anus melanoma. Location: Cytosol, Lysosome, Plasma Membrane, Vacuole.	20	20q	q11.21	0	0.14024982	0	-0.57555954	NA	NA	0	-0.057503953	0	-1.05973176	2.829790655	0.003995502	0	-0.084132539	-0.378734512	-0.986643136	3.166311753	0.001712874
ENSG00000092529	CAPN3	Calpain 3: Calcium-sensitive cysteine protease associated to muscular dystrophy and apoptosis. Location: Cytosol, Nucleus, Plasma Membrane.	15	15q	q15.1	0	-1.251794289	0	-1.341688503	NA	NA	-0.784549035	-3.153901048	-0.517335746	-3.674435883	1.940778617	1.34E-09	-0.204034478	-2.176655015	-0.400307808	-1.798375446	1.617982817	0.000392737
ENSG00000113319	RASGRF2	Ras Protein Specific Guanine Nucleotide Releasing Factor 2: GTPase that activates Ras and RAC1. It modifies synaptic plasticity and contributes to the induction of long term potentiation. Location: Cytosol, Endoplasmic Reticulum and Plasma Membrane.	5	5q	q14.1	0	0.323939576	0	-1.788102694	NA	NA	0.808543265	2.805575266	-0.162303905	-2.050149837	2.721365023	5.01E-09	0.533764409	3.014527327	-0.413957746	-0.849302988	2.520543839	2.20E-07
ENSG00000056558	TRAF1	TNF Receptor Associated Factor 1: Mediator of activation of NF-kappa-B and JNK. Involved in regulation of cell survival and apoptosis appeared associated to lymphomas and rheumatoid arthritis. Location: Cytosol.	9	9q	q33.2	0	-0.742516349	0	0.191744415	NA	NA	-0.915047182	-3.25502228	0	-0.562182222	1.76151121	2.00E-05	-0.130449387	-1.818478691	-0.426806511	-1.318990753	2.301277032	5.26E-08
ENSG00000185985	SLITRK2	SLIT And NTRK Like Family Member 2: Integral membrane protein that suppresses axon outgrowth. Location: Plasma Membrane.	X	Xq	q27.3	0	-0.144108431	0	-0.165383115	NA	NA	0	0.100112106	0	-0.634083165	3.007249263	0.033798693	0	-0.416271642	-0.427092047	-1.009384365	2.112485626	0.001036313
ENSG00000005513	SOX8	SRY-Box 8: Transcription factor that plays a role in central nervous system, limb and facial development. Associated to myoblastoma and campomelic dysplasia. Location: Nucleus.	16	16p	p13.3	0	-2.170114008	0	-0.915018542	NA	NA	-0.81503168	-3.657433544	-0.259660901	-2.237098718	3.834221052	0.000652395	-0.119507164	-2.523116281	-0.500816914	-0.983455793	4.000384633	9.50E-05
ENSG00000240563	L1TD1	LINE1 Type Transposase Domain Containing 1. Location: Nucleus.	1	1p	p31.3	0	0.131865086	0	1.179675613	NA	NA	0	-1.495280662	-0.076998894	-1.12916975	3.098842993	0.0098159	0	-1.025433288	-0.510907305	-0.936532388	2.334540438	0.025806124
ENSG00000244274	DBNDD2	Dysbindin Domain Containing 2: Probable modulator of casein kinase-1.	20	20q	q13.12	0	0.043366627	0	-0.426618056	NA	NA	0	0.392292899	-0.281844417	-2.197543231	3.025642442	1.65E-05	0	0.113169371	-0.513830941	-1.4461396	2.404354042	0.001550393
ENSG00000137486	ARRB1	Arrestin Beta 1: Cofactor in desensitization of beta-adrenergic receptors mediated by BARK. Expressed in central nervous system, plays a major role in regulating receptor-mediated immune functions. Location: Cytosol, Golgi apparatus, Lysosome, Plasma Membrane, Vacuole.	11	11q	q13.4	0	0.448511876	0.156116396	1.033299678	NA	NA	0	0.701332603	0	-1.151951891	2.737425182	0.007832998	0	0.197382657	-0.541091778	-0.909050925	2.842422432	0.000329735
ENSG00000159200	RCAN1	Regulator Of Calcineurin 1: Inhibitor of transcriptional responses mediated by calcineurin, playing a role during central nervous system development. Location: Nucleus.	21	21q	q22.12	0	-0.934382194	0	0.735366161	NA	NA	-0.775590569	-3.183114935	0	-1.106037382	2.989604207	1.88E-05	-0.188092738	-2.374687988	-0.636444504	-2.080901299	2.414211188	0.012809615
ENSG00000134201	GSTM5	Glutathione S-Transferase Mu 5: It conjugates glutathione to many hydrophobic electrophiles. Location: Cytosol.	1	1p	p13.3	0	0.353309199	0	1.736351174	NA	NA	0	-0.015893847	-0.037646123	-1.391461732	1.738489229	0.08415544	0	0.330706332	-0.659978073	-0.65298216	1.853674664	0.011736456
ENSG00000197971	MBP	Myelin Basic Protein: Main structural component of myelin sheath from oligodendrocytes and Schwann cells. Also expressed in bone marrow and immune system induces T--cell proliferation. Associated to demyelinating diseases. Location: Cytoskeleton, Nucleus, Plasma Memebrane.	18	18q	q23	-0.563130009	-4.375098374	-1.283077811	-4.283627418	NA	NA	-1.686673315	-5.89232402	-1.537591535	-7.134365415	3.8046944	6.60E-59	-0.016856277	-2.985353467	-0.690727484	-2.963565474	3.407686063	1.06E-53
ENSG00000175785	PRIMA1	Proline Rich Membrane Anchor 1: It organize the structure of acetylcholinesterase to anchor it to neuromuscular junctions and neuronal synapses in the brain. Location: Plasma Membrane.	14	14q	q32.12	0	-2.197311526	0	-0.321159357	NA	NA	-0.577223731	-2.751014173	-0.666144766	-2.397315723	3.094786153	5.52E-07	0	-1.425297148	-0.713835714	-2.432694886	2.867252066	4.02E-05
ENSG00000152061	RABGAP1L	RAB GTPase Activating Protein 1 Like: GTPase activator. Location: Endosome, Golgi apparatus, Nucleus.	1	1q	q25.1	0	0.503290707	0	-0.40191572	NA	NA	0.063766557	1.108698973	-0.240008406	-1.9421693	2.546629276	5.11E-06	0	0.863290082	-0.725349934	-1.54025358	2.23589635	1.74E-05
ENSG00000213088	ACKR1	Atypical Chemokine Receptor 1: Glycosilated membrane protein that mediated several chemokine responses. Location: Endosome, Plasma Membrane.	1	1q	q23.2	0	0.071417308	0	-0.765057183	NA	NA	0	-0.015398038	-0.783718302	-3.150911564	2.029010673	0.00022929	0	-0.003493511	-0.999293304	-2.844353394	2.331604575	0.010392257
ENSG00000158887	MPZ	Myelin Protein Zero: Transmembrane glycoprotein specific from Schwann cells of the peripheral nervous system, main structural component of the peripheral myelin sheath. Associated to demyelinating diseases. Location: Plasma Membrane.	1	1q	q23.3	0	-1.834965488	0	-1.454194564	NA	NA	-1.217671811	-4.66182767	-1.005838704	-5.088847057	4.370288711	1.96E-08	-0.69795976	-5.513555767	-1.113421896	-2.490304609	2.274940111	0.003463802
ENSG00000070731	ST6GALNAC2	ST6 N-Acetylgalactosaminide Alpha-2,6-Sialyltransferase 2: It adds sialic acids to the nonreducing ends of glycoconjugates. Location: Golgi apparatus.	17	17q	q25.1	-0.177711671	-1.969580029	-0.250780537	-1.262225233	NA	NA	-1.333332402	-4.694405291	-0.693638342	-2.928695232	2.737024097	4.47E-06	-0.470714467	-3.541837079	-1.562951284	-2.812063449	2.011869794	0.013146582
ENSG00000132470	ITGB4	Integrin Subunit Beta 4: Membrane glycoprotein receptor. Involved in regulation of keratinocyte polarity and motility and in the biology of invasive carcinome through association with ITGB6. Location: Extracellular.	17	17q	q25.1	0	0.017838887	0	-0.619296703	NA	NA	0	0.157405705	-0.549192142	-2.288928853	2.158861223	0.0477485	0	-0.120851602	-1.615474431	-3.130021609	1.901951799	6.70E-05
ENSG00000160307	S100B	S100 Calcium Binding Protein B: Regulator of several cellular processes such as cell cycle progression and differentiation. Associated to various cancers. Location: Extracellular, Nucleus, Cytosol.	21	21q	q22.3	0	-1.399008386	0	-0.720958965	NA	NA	-1.80995426	-8.329453111	-1.058723218	-4.942507786	2.371643559	0.000682548	-0.862477716	-7.660846634	-3.221545799	-4.306159785	2.558982929	0.02023026
