# Supplementary material for: Gene signature associated with benign neurofibroma transformation to malignant peripheral nerve sheath tumors
Source: PLoS One. 2017 May 24;12(5):e0178316. doi: 10.1371/journal.pone.0178316 (PMC5443557; doi:10.1371/journal.pone.0178316)
Supplement: S14 Table — (XLS) [file pone.0178316.s014.xls]

## Sheet: Table A
S14 Table: Functional characterization of additional gene signatures in the context of NF1.
S14 Table (Table A): GO Biological Process terms of up-regulated genes from MPNST vs. NF signature covering culture cells.
Analysis Type:	PANTHER Overrepresentation Test (release 20160715)
Annotation Version and Release Date:	GO Ontology database Released 2016-09-24
Analyzed List:	upload_1 (Homo sapiens)
Reference List:	Homo sapiens (all genes in database)
Bonferroni correction:	true
GO biological process complete*	Homo sapiens - REFLIST (20972)	upload_1 (142)	upload_1 (expected)	upload_1 (over/under)	upload_1 (fold Enrichment)	upload_1 (P-value)
positive regulation of male gonad development (GO:2000020)	8	4	0.05	+	73.85	0.00273
regulation of male gonad development (GO:2000018)	9	4	0.06	+	65.64	0.00436
mesenchyme development (GO:0060485)	200	15	1.35	+	11.08	8.93E-08
mesenchymal cell differentiation (GO:0048762)	140	10	0.95	+	10.55	0.000435
endocrine system development (GO:0035270)	129	9	0.87	+	10.3	0.0025
regulation of reproductive process (GO:2000241)	132	8	0.89	+	8.95	0.0324
morphogenesis of a branching structure (GO:0001763)	172	10	1.16	+	8.59	0.00284
morphogenesis of a branching epithelium (GO:0061138)	163	9	1.1	+	8.15	0.0169
lung development (GO:0030324)	179	9	1.21	+	7.43	0.0359
anterior/posterior pattern specification (GO:0009952)	199	10	1.35	+	7.42	0.0105
respiratory tube development (GO:0030323)	183	9	1.24	+	7.26	0.0428
respiratory system development (GO:0060541)	206	10	1.39	+	7.17	0.0142
regionalization (GO:0003002)	318	14	2.15	+	6.5	0.000367
negative regulation of neurogenesis (GO:0050768)	257	11	1.74	+	6.32	0.0142
negative regulation of cell development (GO:0010721)	294	12	1.99	+	6.03	0.00772
pattern specification process (GO:0007389)	428	17	2.9	+	5.87	0.0000547
negative regulation of nervous system development (GO:0051961)	279	11	1.89	+	5.82	0.0309
gland development (GO:0048732)	435	15	2.95	+	5.09	0.00269
forebrain development (GO:0030900)	378	13	2.56	+	5.08	0.0176
negative regulation of cell differentiation (GO:0045596)	633	19	4.29	+	4.43	0.000561
tube development (GO:0035295)	578	16	3.91	+	4.09	0.0186
brain development (GO:0007420)	707	19	4.79	+	3.97	0.00301
negative regulation of developmental process (GO:0051093)	843	22	5.71	+	3.85	0.000541
head development (GO:0060322)	747	19	5.06	+	3.76	0.00683
regulation of neurogenesis (GO:0050767)	715	18	4.84	+	3.72	0.0157
regulation of cell development (GO:0060284)	828	20	5.61	+	3.57	0.00756
embryo development (GO:0009790)	931	22	6.3	+	3.49	0.00293
central nervous system development (GO:0007417)	917	21	6.21	+	3.38	0.00917
animal organ morphogenesis (GO:0009887)	878	20	5.94	+	3.36	0.0184
negative regulation of multicellular organismal process (GO:0051241)	1019	22	6.9	+	3.19	0.013
negative regulation of transcription, DNA-templated (GO:0045892)	1092	22	7.39	+	2.98	0.0393
negative regulation of cellular macromolecule biosynthetic process (GO:2000113)	1279	25	8.66	+	2.89	0.0138
negative regulation of gene expression (GO:0010629)	1441	27	9.76	+	2.77	0.0111
negative regulation of nitrogen compound metabolic process (GO:0051172)	1465	27	9.92	+	2.72	0.0151
tissue development (GO:0009888)	1533	28	10.38	+	2.7	0.0112
negative regulation of macromolecule biosynthetic process (GO:0010558)	1373	25	9.3	+	2.69	0.048
regulation of cell differentiation (GO:0045595)	1563	28	10.58	+	2.65	0.0163
regulation of multicellular organismal development (GO:2000026)	1739	30	11.77	+	2.55	0.0141
nervous system development (GO:0007399)	2202	36	14.91	+	2.41	0.00355
regulation of developmental process (GO:0050793)	2338	37	15.83	+	2.34	0.00518
animal organ development (GO:0048513)	2879	44	19.49	+	2.26	0.000797
regulation of multicellular organismal process (GO:0051239)	2679	40	18.14	+	2.21	0.00702
positive regulation of macromolecule metabolic process (GO:0010604)	2822	40	19.11	+	2.09	0.0261
cell differentiation (GO:0030154)	3286	46	22.25	+	2.07	0.0048
negative regulation of cellular process (GO:0048523)	4232	59	28.65	+	2.06	0.0000457
positive regulation of metabolic process (GO:0009893)	3021	42	20.45	+	2.05	0.0221
negative regulation of biological process (GO:0048519)	4571	63	30.95	+	2.04	0.0000146
cellular developmental process (GO:0048869)	3516	47	23.81	+	1.97	0.013
system development (GO:0048731)	4030	53	27.29	+	1.94	0.00315
multicellular organism development (GO:0007275)	4626	60	31.32	+	1.92	0.000496
positive regulation of cellular process (GO:0048522)	4713	61	31.91	+	1.91	0.00038
anatomical structure development (GO:0048856)	5075	64	34.36	+	1.86	0.000376
single-multicellular organism process (GO:0044707)	5402	68	36.58	+	1.86	0.000101
positive regulation of biological process (GO:0048518)	5214	65	35.3	+	1.84	0.000426
regulation of gene expression (GO:0010468)	4332	53	29.33	+	1.81	0.0311
regulation of nitrogen compound metabolic process (GO:0051171)	4390	53	29.72	+	1.78	0.0466
developmental process (GO:0032502)	5421	65	36.71	+	1.77	0.002
single-organism developmental process (GO:0044767)	5326	63	36.06	+	1.75	0.00602
multicellular organismal process (GO:0032501)	6461	74	43.75	+	1.69	0.00087
regulation of macromolecule metabolic process (GO:0060255)	5815	66	39.37	+	1.68	0.0124
regulation of cellular metabolic process (GO:0031323)	5856	65	39.65	+	1.64	0.0366
regulation of cellular process (GO:0050794)	10404	105	70.44	+	1.49	0.0000238
regulation of biological process (GO:0050789)	10933	110	74.03	+	1.49	0.0000034
biological regulation (GO:0065007)	11561	112	78.28	+	1.43	0.0000245
single-organism process (GO:0044699)	12433	110	84.18	+	1.31	0.0311
biological_process (GO:0008150)	17008	135	115.16	+	1.17	0.0094
Unclassified (UNCLASSIFIED)	3964	7	26.84	-	0.26	0
*bold text: latest term of a hierarchy.

## Sheet: Table B
S14 Table: Functional characterization of additional gene signatures in the context of NF1.
S14 Table (Table B): GO Biological Process terms of down-regulated genes from MPNST vs. NF signature covering culture cells.
Analysis Type:	PANTHER Overrepresentation Test (release 20160715)
Annotation Version and Release Date:	GO Ontology database Released 2016-09-24
Analyzed List:	upload_1 (Homo sapiens)
Reference List:	Homo sapiens (all genes in database)
Bonferroni correction:	true
GO biological process complete*	Homo sapiens - REFLIST (20972)	upload_1 (121)	upload_1 (expected)	upload_1 (over/under)	upload_1 (fold Enrichment)	upload_1 (P-value)
peptide antigen assembly with MHC class II protein complex (GO:0002503)	4	3	0.02	+	> 100	1.63E-02
MHC class II protein complex assembly (GO:0002399)	4	3	0.02	+	> 100	1.63E-02
peptide antigen assembly with MHC protein complex (GO:0002501)	5	3	0.03	+	> 100	3.17E-02
interferon-gamma-mediated signaling pathway (GO:0060333)	71	8	0.41	+	19.53	9.17E-05
peripheral nervous system development (GO:0007422)	72	8	0.42	+	19.26	1.02E-04
antigen processing and presentation of exogenous peptide antigen via MHC class II (GO:0019886)	92	9	0.53	+	16.96	3.62E-05
antigen processing and presentation of peptide antigen via MHC class II (GO:0002495)	94	9	0.54	+	16.59	4.36E-05
antigen processing and presentation of peptide or polysaccharide antigen via MHC class II (GO:0002504)	98	9	0.57	+	15.92	6.22E-05
T cell costimulation (GO:0031295)	79	7	0.46	+	15.36	3.87E-03
lymphocyte costimulation (GO:0031294)	80	7	0.46	+	15.17	4.21E-03
cellular response to interferon-gamma (GO:0071346)	124	8	0.72	+	11.18	6.16E-03
antigen processing and presentation of peptide antigen (GO:0048002)	179	11	1.03	+	10.65	7.84E-05
antigen processing and presentation of exogenous peptide antigen (GO:0002478)	163	10	0.94	+	10.63	3.85E-04
antigen processing and presentation of exogenous antigen (GO:0019884)	170	10	0.98	+	10.2	5.67E-04
response to interferon-gamma (GO:0034341)	145	8	0.84	+	9.56	1.95E-02
glial cell differentiation (GO:0010001)	146	8	0.84	+	9.5	2.05E-02
antigen processing and presentation (GO:0019882)	216	11	1.25	+	8.83	5.18E-04
gliogenesis (GO:0042063)	188	9	1.08	+	8.3	1.42E-02
axon development (GO:0061564)	370	13	2.13	+	6.09	2.21E-03
axonogenesis (GO:0007409)	339	11	1.96	+	5.62	4.08E-02
cell morphogenesis involved in differentiation (GO:0000904)	483	13	2.79	+	4.66	4.11E-02
neuron projection development (GO:0031175)	577	15	3.33	+	4.51	1.12E-02
regulation of cell adhesion (GO:0030155)	661	17	3.81	+	4.46	2.41E-03
positive regulation of cell proliferation (GO:0008284)	869	19	5.01	+	3.79	5.26E-03
locomotion (GO:0040011)	1093	20	6.31	+	3.17	3.88E-02
cell development (GO:0048468)	1463	24	8.44	+	2.84	2.50E-02
cell surface receptor signaling pathway (GO:0007166)	2186	34	12.61	+	2.7	4.29E-04
regulation of multicellular organismal process (GO:0051239)	2679	34	15.46	+	2.2	4.74E-02
system development (GO:0048731)	4030	50	23.25	+	2.15	1.55E-04
cell differentiation (GO:0030154)	3286	40	18.96	+	2.11	1.42E-02
cellular developmental process (GO:0048869)	3516	42	20.29	+	2.07	1.13E-02
regulation of response to stimulus (GO:0048583)	3713	42	21.42	+	1.96	4.73E-02
multicellular organism development (GO:0007275)	4626	52	26.69	+	1.95	1.91E-03
single-organism developmental process (GO:0044767)	5326	59	30.73	+	1.92	2.31E-04
anatomical structure development (GO:0048856)	5075	56	29.28	+	1.91	8.37E-04
single-multicellular organism process (GO:0044707)	5402	59	31.17	+	1.89	3.98E-04
developmental process (GO:0032502)	5421	59	31.28	+	1.89	4.55E-04
multicellular organismal process (GO:0032501)	6461	65	37.28	+	1.74	1.16E-03
single-organism cellular process (GO:0044763)	11106	92	64.08	+	1.44	1.18E-03
single-organism process (GO:0044699)	12433	100	71.73	+	1.39	2.51E-04
biological_process (GO:0008150)	17008	117	98.13	+	1.19	2.37E-03
Unclassified (UNCLASSIFIED)	3964	4	22.87	-	< 0.2	0.00E+00
*bold text: latest term of a hierarchy.

## Sheet: Table C
S14 Table: Functional characterization of additional gene signatures in the context of NF1.
S14 Table (Table C): GO Biological Process terms of up-regulated genes from MPNST vs. control signature covering tumor tissue.
Analysis Type:	PANTHER Overrepresentation Test (release 20160715)
Annotation Version and Release Date:	GO Ontology database Released 2016-09-24
Analyzed List:	upload_1 (Homo sapiens)
Reference List:	Homo sapiens (all genes in database)
Bonferroni correction:	true
GO biological process complete*	Homo sapiens - REFLIST (20972)	upload_1 (519)	upload_1 (expected)	upload_1 (over/under)	upload_1 (fold Enrichment)	upload_1 (P-value)
hindgut morphogenesis (GO:0007442)	8	5	0.2	+	25.26	0.0175
trigeminal nerve development (GO:0021559)	9	5	0.22	+	22.45	0.0309
mitotic spindle elongation (GO:0000022)	9	5	0.22	+	22.45	0.0309
hindgut development (GO:0061525)	9	5	0.22	+	22.45	0.0309
regulation of attachment of spindle microtubules to kinetochore (GO:0051988)	12	6	0.3	+	20.2	0.00597
kinetochore organization (GO:0051383)	14	6	0.35	+	17.32	0.0144
regulation of transcription involved in G1/S transition of mitotic cell cycle (GO:0000083)	26	9	0.64	+	13.99	0.000228
mitotic prometaphase (GO:0000236)	99	32	2.45	+	13.06	3.62E-21
spindle checkpoint (GO:0031577)	26	8	0.64	+	12.43	0.00327
centromere complex assembly (GO:0034508)	37	11	0.92	+	12.01	0.0000312
mitotic sister chromatid segregation (GO:0000070)	100	29	2.47	+	11.72	1.14E-17
chromatin remodeling at centromere (GO:0031055)	32	9	0.79	+	11.36	0.0013
chromosome condensation (GO:0030261)	32	9	0.79	+	11.36	0.0013
CENP-A containing nucleosome assembly (GO:0034080)	29	8	0.72	+	11.15	0.00734
CENP-A containing chromatin organization (GO:0061641)	29	8	0.72	+	11.15	0.00734
mitotic spindle organization (GO:0007052)	40	11	0.99	+	11.11	0.0000689
DNA replication initiation (GO:0006270)	33	9	0.82	+	11.02	0.00168
mitotic cytokinesis (GO:0000281)	34	9	0.84	+	10.7	0.00215
sister chromatid segregation (GO:0000819)	180	47	4.45	+	10.55	2.18E-28
regulation of chromosome segregation (GO:0051983)	81	21	2	+	10.48	3.78E-11
sister chromatid cohesion (GO:0007062)	114	28	2.82	+	9.92	4.02E-15
regulation of mitotic sister chromatid separation (GO:0010965)	49	12	1.21	+	9.9	0.0000517
mitotic metaphase plate congression (GO:0007080)	41	10	1.01	+	9.86	0.000983
cytoskeleton-dependent cytokinesis (GO:0061640)	42	10	1.04	+	9.62	0.00122
embryonic digestive tract development (GO:0048566)	34	8	0.84	+	9.51	0.0235
regulation of mitotic metaphase/anaphase transition (GO:0030071)	47	11	1.16	+	9.46	0.000348
DNA replication-independent nucleosome assembly (GO:0006336)	39	9	0.97	+	9.33	0.00662
DNA replication-independent nucleosome organization (GO:0034724)	39	9	0.97	+	9.33	0.00662
cranial nerve development (GO:0021545)	48	11	1.19	+	9.26	0.000429
regulation of metaphase/anaphase transition of cell cycle (GO:1902099)	48	11	1.19	+	9.26	0.000429
microtubule cytoskeleton organization involved in mitosis (GO:1902850)	45	10	1.11	+	8.98	0.00229
regulation of mitotic sister chromatid segregation (GO:0033047)	55	12	1.36	+	8.82	0.000181
cell cycle G1/S phase transition (GO:0044843)	113	24	2.8	+	8.58	3.15E-11
G1/S transition of mitotic cell cycle (GO:0000082)	113	24	2.8	+	8.58	3.15E-11
nuclear chromosome segregation (GO:0098813)	241	51	5.96	+	8.55	7.52E-27
metaphase plate congression (GO:0051310)	52	11	1.29	+	8.55	0.000947
regulation of sister chromatid segregation (GO:0033045)	63	13	1.56	+	8.34	0.0000901
mitotic spindle assembly (GO:0090307)	44	9	1.09	+	8.27	0.0176
chromosome segregation (GO:0007059)	287	58	7.1	+	8.17	6.07E-30
positive regulation of mitotic nuclear division (GO:0045840)	45	9	1.11	+	8.08	0.0211
regulation of mitotic nuclear division (GO:0007088)	139	27	3.44	+	7.85	5.04E-12
biological phase (GO:0044848)	215	41	5.32	+	7.71	2.34E-19
mitotic cell cycle phase (GO:0098763)	211	40	5.22	+	7.66	1E-18
cell cycle phase (GO:0022403)	211	40	5.22	+	7.66	1E-18
anaphase (GO:0051322)	154	29	3.81	+	7.61	9.2E-13
mitotic anaphase (GO:0000090)	154	29	3.81	+	7.61	9.2E-13
establishment of chromosome localization (GO:0051303)	70	13	1.73	+	7.5	0.000303
M phase (GO:0000279)	173	32	4.28	+	7.47	3.89E-14
mitotic M phase (GO:0000087)	173	32	4.28	+	7.47	3.89E-14
chromosome localization (GO:0050000)	71	13	1.76	+	7.4	0.000357
mitotic nuclear division (GO:0007067)	371	67	9.18	+	7.3	3.08E-32
nerve development (GO:0021675)	72	13	1.78	+	7.3	0.000418
positive regulation of nuclear division (GO:0051785)	56	10	1.39	+	7.22	0.016
regulation of nuclear division (GO:0051783)	163	29	4.03	+	7.19	3.9E-12
ventricular septum development (GO:0003281)	63	11	1.56	+	7.06	0.00613
collagen catabolic process (GO:0030574)	64	11	1.58	+	6.95	0.00714
spindle organization (GO:0007051)	94	16	2.33	+	6.88	0.0000278
cytokinesis (GO:0000910)	97	16	2.4	+	6.67	0.0000429
forebrain generation of neurons (GO:0021872)	68	11	1.68	+	6.54	0.0127
cell cycle phase transition (GO:0044770)	260	42	6.43	+	6.53	2.94E-17
mitotic cell cycle phase transition (GO:0044772)	254	41	6.29	+	6.52	9.08E-17
regulation of cytokinesis (GO:0032465)	62	10	1.53	+	6.52	0.0388
regulation of cartilage development (GO:0061035)	63	10	1.56	+	6.41	0.0446
cell cycle checkpoint (GO:0000075)	202	32	5	+	6.4	2.88E-12
cell division (GO:0051301)	481	76	11.9	+	6.38	3.05E-33
spindle assembly (GO:0051225)	76	12	1.88	+	6.38	0.00551
multicellular organism catabolic process (GO:0044243)	71	11	1.76	+	6.26	0.0192
nuclear division (GO:0000280)	493	76	12.2	+	6.23	1.54E-32
limb morphogenesis (GO:0035108)	150	23	3.71	+	6.2	8.24E-08
appendage morphogenesis (GO:0035107)	150	23	3.71	+	6.2	8.24E-08
neural crest cell development (GO:0014032)	72	11	1.78	+	6.17	0.0219
embryonic limb morphogenesis (GO:0030326)	129	19	3.19	+	5.95	0.00000999
embryonic appendage morphogenesis (GO:0035113)	129	19	3.19	+	5.95	0.00000999
collagen metabolic process (GO:0032963)	75	11	1.86	+	5.93	0.0321
organelle fission (GO:0048285)	522	76	12.92	+	5.88	6.37E-31
mesenchymal cell development (GO:0014031)	76	11	1.88	+	5.85	0.0363
diencephalon development (GO:0021536)	84	12	2.08	+	5.77	0.0153
stem cell development (GO:0048864)	77	11	1.91	+	5.77	0.041
DNA geometric change (GO:0032392)	85	12	2.1	+	5.7	0.0173
mitotic cell cycle process (GO:1903047)	760	107	18.81	+	5.69	3.46E-44
DNA-dependent DNA replication (GO:0006261)	107	15	2.65	+	5.66	0.00103
mitotic cell cycle checkpoint (GO:0007093)	145	20	3.59	+	5.57	0.0000111
digestive tract development (GO:0048565)	138	19	3.42	+	5.56	0.0000294
mitotic cell cycle (GO:0000278)	788	108	19.5	+	5.54	1.4E-43
DNA replication (GO:0006260)	220	30	5.44	+	5.51	1.1E-09
chromosome organization (GO:0051276)	541	73	13.39	+	5.45	1.67E-27
positive regulation of cell cycle process (GO:0090068)	246	33	6.09	+	5.42	1.01E-10
limb development (GO:0060173)	172	23	4.26	+	5.4	0.00000117
appendage development (GO:0048736)	172	23	4.26	+	5.4	0.00000117
DNA integrity checkpoint (GO:0031570)	152	20	3.76	+	5.32	0.0000242
DNA packaging (GO:0006323)	175	23	4.33	+	5.31	0.00000162
embryonic skeletal system morphogenesis (GO:0048704)	93	12	2.3	+	5.21	0.0427
digestive system development (GO:0055123)	150	19	3.71	+	5.12	0.000109
mitotic DNA integrity checkpoint (GO:0044774)	104	13	2.57	+	5.05	0.0245
DNA conformation change (GO:0071103)	258	32	6.38	+	5.01	2.04E-09
regulation of cell division (GO:0051302)	129	16	3.19	+	5.01	0.002
positive regulation of mitotic cell cycle (GO:0045931)	122	15	3.02	+	4.97	0.00527
odontogenesis (GO:0042476)	106	13	2.62	+	4.96	0.03
embryonic skeletal system development (GO:0048706)	123	15	3.04	+	4.93	0.00583
mesenchymal cell differentiation (GO:0048762)	140	17	3.46	+	4.91	0.00114
DNA damage checkpoint (GO:0000077)	142	17	3.51	+	4.84	0.00138
regulation of chromosome organization (GO:0033044)	134	16	3.32	+	4.82	0.00329
cardiac ventricle development (GO:0003231)	118	14	2.92	+	4.79	0.0186
morphogenesis of a branching structure (GO:0001763)	172	20	4.26	+	4.7	0.000183
stem cell differentiation (GO:0048863)	148	17	3.66	+	4.64	0.00244
negative regulation of mitotic cell cycle phase transition (GO:1901991)	140	16	3.46	+	4.62	0.00579
negative regulation of cell cycle phase transition (GO:1901988)	151	17	3.74	+	4.55	0.00321
cell cycle process (GO:0022402)	1108	124	27.42	+	4.52	7.52E-42
positive regulation of cell cycle (GO:0045787)	333	37	8.24	+	4.49	7.05E-10
branching morphogenesis of an epithelial tube (GO:0048754)	135	15	3.34	+	4.49	0.018
chromatin assembly (GO:0031497)	135	15	3.34	+	4.49	0.018
negative regulation of cell cycle process (GO:0010948)	217	24	5.37	+	4.47	0.0000188
cartilage development (GO:0051216)	154	17	3.81	+	4.46	0.00419
mesenchyme development (GO:0060485)	200	22	4.95	+	4.44	0.0000964
meiotic nuclear division (GO:0007126)	156	17	3.86	+	4.4	0.00499
morphogenesis of a branching epithelium (GO:0061138)	163	17	4.03	+	4.21	0.009
eye morphogenesis (GO:0048592)	144	15	3.56	+	4.21	0.0388
chromatin assembly or disassembly (GO:0006333)	155	16	3.84	+	4.17	0.0211
meiotic cell cycle process (GO:1903046)	165	17	4.08	+	4.16	0.0106
cell cycle (GO:0007049)	1344	134	33.26	+	4.03	2.42E-40
sensory organ morphogenesis (GO:0090596)	251	25	6.21	+	4.02	0.0000679
regulation of cell cycle process (GO:0010564)	573	57	14.18	+	4.02	1.32E-14
central nervous system neuron differentiation (GO:0021953)	173	17	4.28	+	3.97	0.0198
inner ear development (GO:0048839)	184	18	4.55	+	3.95	0.0107
microtubule cytoskeleton organization (GO:0000226)	368	36	9.11	+	3.95	5.58E-08
negative regulation of mitotic cell cycle (GO:0045930)	215	21	5.32	+	3.95	0.00146
embryonic organ morphogenesis (GO:0048562)	287	28	7.1	+	3.94	0.0000135
meiotic cell cycle (GO:0051321)	198	19	4.9	+	3.88	0.00723
regulation of cell cycle phase transition (GO:1901987)	329	31	8.14	+	3.81	0.00000405
regulation of mitotic cell cycle phase transition (GO:1901990)	308	29	7.62	+	3.8	0.0000151
forebrain development (GO:0030900)	378	35	9.35	+	3.74	0.000000478
skeletal system development (GO:0001501)	468	43	11.58	+	3.71	3.63E-09
ear development (GO:0043583)	210	19	5.2	+	3.66	0.0169
telencephalon development (GO:0021537)	244	22	6.04	+	3.64	0.00283
regulation of mitotic cell cycle (GO:0007346)	491	44	12.15	+	3.62	4.37E-09
connective tissue development (GO:0061448)	203	18	5.02	+	3.58	0.0409
embryonic organ development (GO:0048568)	417	36	10.32	+	3.49	0.00000166
heart morphogenesis (GO:0003007)	222	19	5.49	+	3.46	0.037
sex differentiation (GO:0007548)	281	24	6.95	+	3.45	0.00218
regulation of cell cycle (GO:0051726)	967	82	23.93	+	3.43	3.52E-18
ossification (GO:0001503)	255	21	6.31	+	3.33	0.0212
negative regulation of cell cycle (GO:0045786)	440	36	10.89	+	3.31	0.00000681
embryonic morphogenesis (GO:0048598)	560	45	13.86	+	3.25	8.64E-08
microtubule-based process (GO:0007017)	547	43	13.54	+	3.18	0.0000005
embryo development ending in birth or egg hatching (GO:0009792)	583	45	14.43	+	3.12	0.000000315
regulation of DNA metabolic process (GO:0051052)	366	28	9.06	+	3.09	0.00203
animal organ morphogenesis (GO:0009887)	878	67	21.73	+	3.08	5.69E-12
epithelial tube morphogenesis (GO:0060562)	303	23	7.5	+	3.07	0.0272
reproductive structure development (GO:0048608)	424	32	10.49	+	3.05	0.000379
embryo development (GO:0009790)	931	70	23.04	+	3.04	2.46E-12
chordate embryonic development (GO:0043009)	575	43	14.23	+	3.02	0.00000228
reproductive system development (GO:0061458)	429	32	10.62	+	3.01	0.000493
urogenital system development (GO:0001655)	313	23	7.75	+	2.97	0.0458
tube morphogenesis (GO:0035239)	342	25	8.46	+	2.95	0.0197
pattern specification process (GO:0007389)	428	31	10.59	+	2.93	0.00149
DNA metabolic process (GO:0006259)	788	55	19.5	+	2.82	8.51E-08
negative regulation of cell differentiation (GO:0045596)	633	44	15.67	+	2.81	0.0000127
tube development (GO:0035295)	578	40	14.3	+	2.8	0.000082
gland development (GO:0048732)	435	30	10.77	+	2.79	0.00641
cell proliferation (GO:0008283)	696	48	17.22	+	2.79	0.00000284
tissue morphogenesis (GO:0048729)	523	36	12.94	+	2.78	0.000522
positive regulation of cell proliferation (GO:0008284)	869	59	21.51	+	2.74	4.24E-08
brain development (GO:0007420)	707	48	17.5	+	2.74	0.00000471
establishment of organelle localization (GO:0051656)	384	26	9.5	+	2.74	0.048
heart development (GO:0007507)	493	33	12.2	+	2.7	0.00345
head development (GO:0060322)	747	50	18.49	+	2.7	0.00000323
morphogenesis of an epithelium (GO:0002009)	420	28	10.39	+	2.69	0.0281
sensory organ development (GO:0007423)	520	34	12.87	+	2.64	0.00389
DNA repair (GO:0006281)	490	32	12.13	+	2.64	0.0087
central nervous system development (GO:0007417)	917	58	22.69	+	2.56	0.000000979
developmental process involved in reproduction (GO:0003006)	633	40	15.67	+	2.55	0.000895
behavior (GO:0007610)	545	34	13.49	+	2.52	0.0109
cellular response to DNA damage stimulus (GO:0006974)	739	46	18.29	+	2.52	0.000149
neuron differentiation (GO:0030182)	933	58	23.09	+	2.51	0.00000187
epithelial cell differentiation (GO:0030855)	500	31	12.37	+	2.51	0.0362
epithelium development (GO:0060429)	918	56	22.72	+	2.47	0.00000768
regulation of neurogenesis (GO:0050767)	715	42	17.69	+	2.37	0.00292
regulation of nervous system development (GO:0051960)	805	47	19.92	+	2.36	0.000678
positive regulation of cell differentiation (GO:0045597)	874	51	21.63	+	2.36	0.000187
generation of neurons (GO:0048699)	1411	82	34.92	+	2.35	6.63E-09
regulation of cell development (GO:0060284)	828	48	20.49	+	2.34	0.000603
anatomical structure formation involved in morphogenesis (GO:0048646)	1004	58	24.85	+	2.33	0.0000268
regulation of cell differentiation (GO:0045595)	1563	90	38.68	+	2.33	6.81E-10
tissue development (GO:0009888)	1533	88	37.94	+	2.32	1.61E-09
neurogenesis (GO:0022008)	1502	86	37.17	+	2.31	3.66E-09
positive regulation of transcription from RNA polymerase II promoter (GO:0045944)	1035	59	25.61	+	2.3	0.0000312
single-organism organelle organization (GO:1902589)	1496	85	37.02	+	2.3	7.69E-09
neuron development (GO:0048666)	742	42	18.36	+	2.29	0.00751
regulation of cell proliferation (GO:0042127)	1570	88	38.85	+	2.26	5.87E-09
positive regulation of developmental process (GO:0051094)	1216	68	30.09	+	2.26	0.00000386
negative regulation of developmental process (GO:0051093)	843	47	20.86	+	2.25	0.00251
single organism reproductive process (GO:0044702)	1217	67	30.12	+	2.22	0.00000985
negative regulation of transcription, DNA-templated (GO:0045892)	1092	60	27.02	+	2.22	0.0000853
circulatory system development (GO:0072359)	821	45	20.32	+	2.21	0.00713
cell migration (GO:0016477)	791	43	19.58	+	2.2	0.0155
negative regulation of nucleic acid-templated transcription (GO:1903507)	1137	61	28.14	+	2.17	0.000149
regulation of multicellular organismal development (GO:2000026)	1739	93	43.04	+	2.16	1.58E-08
movement of cell or subcellular component (GO:0006928)	1328	71	32.86	+	2.16	0.0000101
negative regulation of cell death (GO:0060548)	920	49	22.77	+	2.15	0.00513
positive regulation of nucleic acid-templated transcription (GO:1903508)	1342	71	33.21	+	2.14	0.0000155
positive regulation of transcription, DNA-templated (GO:0045893)	1342	71	33.21	+	2.14	0.0000155
negative regulation of RNA biosynthetic process (GO:1902679)	1153	61	28.53	+	2.14	0.000244
negative regulation of signal transduction (GO:0009968)	1118	59	27.67	+	2.13	0.000458
nervous system development (GO:0007399)	2202	116	54.49	+	2.13	3.66E-11
cell development (GO:0048468)	1463	77	36.21	+	2.13	0.00000363
negative regulation of apoptotic process (GO:0043066)	837	44	20.71	+	2.12	0.0274
reproductive process (GO:0022414)	1359	71	33.63	+	2.11	0.0000259
reproduction (GO:0000003)	1361	71	33.68	+	2.11	0.0000275
positive regulation of RNA biosynthetic process (GO:1902680)	1362	71	33.71	+	2.11	0.0000284
negative regulation of programmed cell death (GO:0043069)	848	44	20.99	+	2.1	0.0379
cytoskeleton organization (GO:0007010)	932	48	23.06	+	2.08	0.0168
positive regulation of multicellular organismal process (GO:0051240)	1458	75	36.08	+	2.08	0.000017
positive regulation of RNA metabolic process (GO:0051254)	1408	72	34.84	+	2.07	0.0000476
negative regulation of RNA metabolic process (GO:0051253)	1198	61	29.65	+	2.06	0.000919
negative regulation of cell communication (GO:0010648)	1221	62	30.22	+	2.05	0.000787
negative regulation of signaling (GO:0023057)	1225	62	30.32	+	2.05	0.000881
anatomical structure morphogenesis (GO:0009653)	2116	107	52.37	+	2.04	7.4E-09
locomotion (GO:0040011)	1093	55	27.05	+	2.03	0.00586
animal organ development (GO:0048513)	2879	144	71.25	+	2.02	4.09E-13
cell-cell signaling (GO:0007267)	1104	55	27.32	+	2.01	0.00792
positive regulation of macromolecule biosynthetic process (GO:0010557)	1594	79	39.45	+	2	0.0000306
negative regulation of cellular macromolecule biosynthetic process (GO:2000113)	1279	63	31.65	+	1.99	0.00176
regulation of organelle organization (GO:0033043)	1020	50	25.24	+	1.98	0.0395
positive regulation of gene expression (GO:0010628)	1663	81	41.15	+	1.97	0.0000406
negative regulation of nucleobase-containing compound metabolic process (GO:0045934)	1337	65	33.09	+	1.96	0.00175
negative regulation of macromolecule biosynthetic process (GO:0010558)	1373	66	33.98	+	1.94	0.00208
positive regulation of nucleobase-containing compound metabolic process (GO:0045935)	1650	79	40.83	+	1.93	0.000135
negative regulation of response to stimulus (GO:0048585)	1400	67	34.65	+	1.93	0.00196
negative regulation of cellular biosynthetic process (GO:0031327)	1434	67	35.49	+	1.89	0.00456
cell differentiation (GO:0030154)	3286	153	81.32	+	1.88	1.53E-11
system development (GO:0048731)	4030	187	99.73	+	1.88	2.05E-15
cellular response to stress (GO:0033554)	1619	75	40.07	+	1.87	0.00121
positive regulation of cellular biosynthetic process (GO:0031328)	1730	80	42.81	+	1.87	0.000468
regulation of apoptotic process (GO:0042981)	1431	66	35.41	+	1.86	0.00869
negative regulation of cellular process (GO:0048523)	4232	195	104.73	+	1.86	4.47E-16
positive regulation of nitrogen compound metabolic process (GO:0051173)	1760	81	43.56	+	1.86	0.000465
positive regulation of biosynthetic process (GO:0009891)	1762	81	43.6	+	1.86	0.000488
negative regulation of biosynthetic process (GO:0009890)	1461	67	36.16	+	1.85	0.00867
negative regulation of gene expression (GO:0010629)	1441	66	35.66	+	1.85	0.011
regulation of programmed cell death (GO:0043067)	1445	66	35.76	+	1.85	0.0121
regulation of developmental process (GO:0050793)	2338	106	57.86	+	1.83	0.00000556
organelle organization (GO:0006996)	2885	130	71.4	+	1.82	4.71E-08
negative regulation of nitrogen compound metabolic process (GO:0051172)	1465	66	36.25	+	1.82	0.019
regulation of transcription from RNA polymerase II promoter (GO:0006357)	1834	82	45.39	+	1.81	0.00127
regulation of cell death (GO:0010941)	1544	69	38.21	+	1.81	0.0144
negative regulation of cellular metabolic process (GO:0031324)	2308	102	57.12	+	1.79	0.0000484
cellular developmental process (GO:0048869)	3516	155	87.01	+	1.78	9.51E-10
multicellular organism development (GO:0007275)	4626	203	114.48	+	1.77	1.3E-14
negative regulation of biological process (GO:0048519)	4571	200	113.12	+	1.77	3.96E-14
negative regulation of macromolecule metabolic process (GO:0010605)	2290	100	56.67	+	1.76	0.000129
regulation of multicellular organismal process (GO:0051239)	2679	115	66.3	+	1.73	0.0000205
single-multicellular organism process (GO:0044707)	5402	231	133.68	+	1.73	1.77E-16
regulation of cellular component organization (GO:0051128)	2303	98	56.99	+	1.72	0.000647
positive regulation of macromolecule metabolic process (GO:0010604)	2822	120	69.84	+	1.72	0.0000143
anatomical structure development (GO:0048856)	5075	213	125.59	+	1.7	1.81E-13
negative regulation of metabolic process (GO:0009892)	2490	104	61.62	+	1.69	0.000587
positive regulation of cellular metabolic process (GO:0031325)	2835	117	70.16	+	1.67	0.000132
developmental process (GO:0032502)	5421	223	134.16	+	1.66	1.82E-13
single-organism developmental process (GO:0044767)	5326	219	131.8	+	1.66	4.86E-13
cellular component organization (GO:0016043)	5318	215	131.61	+	1.63	8.4E-12
positive regulation of metabolic process (GO:0009893)	3021	122	74.76	+	1.63	0.000202
positive regulation of cellular process (GO:0048522)	4713	190	116.63	+	1.63	1.87E-09
regulation of signal transduction (GO:0009966)	2747	109	67.98	+	1.6	0.0034
cellular component organization or biogenesis (GO:0071840)	5481	216	135.64	+	1.59	1.18E-10
positive regulation of biological process (GO:0048518)	5214	201	129.03	+	1.56	1.88E-08
regulation of cell communication (GO:0010646)	3048	117	75.43	+	1.55	0.00607
multicellular organismal process (GO:0032501)	6461	246	159.89	+	1.54	1.7E-11
regulation of signaling (GO:0023051)	3096	117	76.62	+	1.53	0.0132
response to stress (GO:0006950)	3364	127	83.25	+	1.53	0.00418
regulation of nucleic acid-templated transcription (GO:1903506)	3612	130	89.39	+	1.45	0.0365
regulation of transcription, DNA-templated (GO:0006355)	3588	129	88.79	+	1.45	0.0426
regulation of RNA biosynthetic process (GO:2001141)	3629	130	89.81	+	1.45	0.0463
single-organism cellular process (GO:0044763)	11106	390	274.84	+	1.42	1.58E-21
regulation of nucleobase-containing compound metabolic process (GO:0019219)	4091	143	101.24	+	1.41	0.0486
regulation of cellular process (GO:0050794)	10404	349	257.47	+	1.36	2.95E-12
single-organism process (GO:0044699)	12433	417	307.68	+	1.36	9.13E-21
regulation of macromolecule metabolic process (GO:0060255)	5815	195	143.91	+	1.36	0.00599
regulation of cellular metabolic process (GO:0031323)	5856	194	144.92	+	1.34	0.0156
regulation of primary metabolic process (GO:0080090)	5804	192	143.63	+	1.34	0.0204
regulation of biological process (GO:0050789)	10933	357	270.56	+	1.32	7.73E-11
regulation of metabolic process (GO:0019222)	6176	200	152.84	+	1.31	0.0476
biological regulation (GO:0065007)	11561	367	286.1	+	1.28	1.94E-09
cellular process (GO:0009987)	14523	427	359.4	+	1.19	8.19E-08
biological_process (GO:0008150)	17008	463	420.9	+	1.1	0.00278
Unclassified (UNCLASSIFIED)	3964	56	98.1	-	0.57	0
*bold text: latest term of a hierarchy.

## Sheet: Table D
S14 Table: Functional characterization of additional gene signatures in the context of NF1.
S14 Table (Table D): GO Biological Process terms of down-regulated genes from MPNST vs. control signature covering tumor tissue.
Analysis Type:	PANTHER Overrepresentation Test (release 20160715)
Annotation Version and Release Date:	GO Ontology database Released 2016-09-24
Analyzed List:	upload_1 (Homo sapiens)
Reference List:	Homo sapiens (all genes in database)
Bonferroni correction:	true
GO biological process complete*	Homo sapiens - REFLIST (20972)	upload_1 (331)	upload_1 (expected)	upload_1 (over/under)	upload_1 (fold Enrichment)	upload_1 (P-value)
myofibril assembly (GO:0030239)	51	8	0.8	+	9.94	0.0166
peripheral nervous system development (GO:0007422)	72	10	1.14	+	8.8	0.00264
ensheathment of neurons (GO:0007272)	94	13	1.48	+	8.76	0.0000472
axon ensheathment (GO:0008366)	94	13	1.48	+	8.76	0.0000472
myelination (GO:0042552)	91	12	1.44	+	8.36	0.000305
actomyosin structure organization (GO:0031032)	90	11	1.42	+	7.74	0.00238
calcium-mediated signaling (GO:0019722)	95	11	1.5	+	7.34	0.00402
glial cell differentiation (GO:0010001)	146	13	2.3	+	5.64	0.00697
regulation of phosphatidylinositol 3-kinase signaling (GO:0014066)	142	12	2.24	+	5.35	0.0312
second-messenger-mediated signaling (GO:0019932)	168	14	2.65	+	5.28	0.00574
gliogenesis (GO:0042063)	188	14	2.97	+	4.72	0.021
muscle system process (GO:0003012)	287	18	4.53	+	3.97	0.00902
regulation of membrane potential (GO:0042391)	359	20	5.67	+	3.53	0.0138
actin cytoskeleton organization (GO:0030036)	410	22	6.47	+	3.4	0.00764
actin filament-based process (GO:0030029)	479	24	7.56	+	3.17	0.00801
neuron development (GO:0048666)	742	32	11.71	+	2.73	0.00328
cytoskeleton organization (GO:0007010)	932	38	14.71	+	2.58	0.00102
neuron differentiation (GO:0030182)	933	35	14.73	+	2.38	0.0215
cellular lipid metabolic process (GO:0044255)	942	35	14.87	+	2.35	0.0265
lipid metabolic process (GO:0006629)	1182	41	18.66	+	2.2	0.0197
cell development (GO:0048468)	1463	50	23.09	+	2.17	0.00207
intracellular signal transduction (GO:0035556)	1614	52	25.47	+	2.04	0.00681
nervous system development (GO:0007399)	2202	63	34.75	+	1.81	0.0219
cell differentiation (GO:0030154)	3286	84	51.86	+	1.62	0.0301
single-multicellular organism process (GO:0044707)	5402	128	85.26	+	1.5	0.00146
single-organism cellular process (GO:0044763)	11106	221	175.29	+	1.26	0.00196
single-organism process (GO:0044699)	12433	246	196.23	+	1.25	0.0000602
biological_process (GO:0008150)	17008	300	268.44	+	1.12	0.0102
organic cyclic compound metabolic process (GO:1901360)	4918	45	77.62	-	0.58	0.0433
heterocycle metabolic process (GO:0046483)	4677	38	73.82	-	0.51	0.00237
cellular aromatic compound metabolic process (GO:0006725)	4727	38	74.61	-	0.51	0.00143
Unclassified (UNCLASSIFIED)	3964	31	62.56	-	0.5	0
nucleobase-containing compound metabolic process (GO:0006139)	4540	35	71.65	-	0.49	0.000799
RNA metabolic process (GO:0016070)	3463	26	54.66	-	0.48	0.0242
cellular macromolecule biosynthetic process (GO:0034645)	3648	25	57.58	-	0.43	0.00138
aromatic compound biosynthetic process (GO:0019438)	3097	21	48.88	-	0.43	0.0125
nucleic acid metabolic process (GO:0090304)	3986	27	62.91	-	0.43	0.00022
macromolecule biosynthetic process (GO:0009059)	3729	25	58.85	-	0.42	0.000562
nucleobase-containing compound biosynthetic process (GO:0034654)	3027	20	47.77	-	0.42	0.0102
heterocycle biosynthetic process (GO:0018130)	3085	20	48.69	-	0.41	0.00538
*bold text: latest term of a hierarchy.

## Sheet: Table E
S14 Table: Functional characterization of additional gene signatures in the context of NF1.
S14 Table (Table E): GO Biological Process terms of up-regulated genes from MPNST vs. control signature covering culture cells.
Analysis Type:	PANTHER Overrepresentation Test (release 20160715)
Annotation Version and Release Date:	GO Ontology database Released 2016-09-24
Analyzed List:	upload_1 (Homo sapiens)
Reference List:	Homo sapiens (all genes in database)
Bonferroni correction:	true
GO biological process complete*	Homo sapiens - REFLIST (20972)	upload_1 (395)	upload_1 (expected)	upload_1 (over/under)	upload_1 (fold Enrichment)	upload_1 (P-value)
positive regulation of male gonad development (GO:2000020)	8	5	0.15	+	33.18	4.63E-03
regulation of male gonad development (GO:2000018)	9	5	0.17	+	29.5	8.21E-03
tongue morphogenesis (GO:0043587)	10	5	0.19	+	26.55	1.37E-02
ureter development (GO:0072189)	11	5	0.21	+	24.13	2.17E-02
cardiac cell fate commitment (GO:0060911)	11	5	0.21	+	24.13	2.17E-02
kidney mesenchyme development (GO:0072074)	18	7	0.34	+	20.65	6.01E-04
tongue development (GO:0043586)	21	7	0.4	+	17.7	1.68E-03
regulation of animal organ formation (GO:0003156)	34	11	0.64	+	17.18	7.59E-07
positive regulation of mesenchymal cell proliferation (GO:0002053)	28	9	0.53	+	17.07	4.14E-05
regulation of collateral sprouting (GO:0048670)	19	6	0.36	+	16.77	1.72E-02
regulation of mesenchymal cell proliferation (GO:0010464)	36	11	0.68	+	16.22	1.38E-06
middle ear morphogenesis (GO:0042474)	20	6	0.38	+	15.93	2.31E-02
pharyngeal system development (GO:0060037)	25	7	0.47	+	14.87	5.35E-03
endocardial cushion morphogenesis (GO:0003203)	29	8	0.55	+	14.65	9.44E-04
glomerular epithelium development (GO:0072010)	22	6	0.41	+	14.48	3.96E-02
positive regulation of mesonephros development (GO:0061213)	22	6	0.41	+	14.48	3.96E-02
prostate gland epithelium morphogenesis (GO:0060740)	22	6	0.41	+	14.48	3.96E-02
regulation of mesonephros development (GO:0061217)	26	7	0.49	+	14.29	6.93E-03
epithelial tube branching involved in lung morphogenesis (GO:0060441)	27	7	0.51	+	13.77	8.88E-03
endocardial cushion development (GO:0003197)	39	10	0.73	+	13.61	4.87E-05
developmental induction (GO:0031128)	28	7	0.53	+	13.27	1.13E-02
embryonic forelimb morphogenesis (GO:0035115)	32	8	0.6	+	13.27	1.98E-03
mesenchyme morphogenesis (GO:0072132)	45	11	0.85	+	12.98	1.38E-05
metanephric nephron development (GO:0072210)	33	8	0.62	+	12.87	2.49E-03
embryonic hindlimb morphogenesis (GO:0035116)	29	7	0.55	+	12.82	1.42E-02
digestive tract morphogenesis (GO:0048546)	50	12	0.94	+	12.74	3.07E-06
embryonic digestive tract development (GO:0048566)	34	8	0.64	+	12.49	3.11E-03
epithelial cell differentiation involved in kidney development (GO:0035850)	34	8	0.64	+	12.49	3.11E-03
regulation of heart morphogenesis (GO:2000826)	35	8	0.66	+	12.14	3.86E-03
smooth muscle cell differentiation (GO:0051145)	31	7	0.58	+	11.99	2.19E-02
regulation of morphogenesis of a branching structure (GO:0060688)	54	12	1.02	+	11.8	7.22E-06
positive regulation of kidney development (GO:0090184)	41	9	0.77	+	11.65	1.03E-03
positive regulation of reproductive process (GO:2000243)	51	11	0.96	+	11.45	4.94E-05
lung morphogenesis (GO:0060425)	47	10	0.89	+	11.3	2.75E-04
positive regulation of heart growth (GO:0060421)	33	7	0.62	+	11.26	3.28E-02
outflow tract morphogenesis (GO:0003151)	67	14	1.26	+	11.09	6.29E-07
cardiac septum morphogenesis (GO:0060411)	63	13	1.19	+	10.96	3.48E-06
embryonic eye morphogenesis (GO:0048048)	34	7	0.64	+	10.93	3.98E-02
regulation of cardiocyte differentiation (GO:1905207)	35	7	0.66	+	10.62	4.80E-02
forelimb morphogenesis (GO:0035136)	40	8	0.75	+	10.62	1.03E-02
glomerulus development (GO:0032835)	52	10	0.98	+	10.21	6.97E-04
cranial nerve development (GO:0021545)	48	9	0.9	+	9.96	3.81E-03
branching involved in ureteric bud morphogenesis (GO:0001658)	44	8	0.83	+	9.65	2.08E-02
renal tubule morphogenesis (GO:0061333)	67	12	1.26	+	9.51	7.73E-05
regulation of kidney development (GO:0090183)	56	10	1.05	+	9.48	1.37E-03
pituitary gland development (GO:0021983)	45	8	0.85	+	9.44	2.45E-02
cell differentiation involved in kidney development (GO:0061005)	45	8	0.85	+	9.44	2.45E-02
nephron tubule morphogenesis (GO:0072078)	63	11	1.19	+	9.27	4.13E-04
regulation of heart growth (GO:0060420)	52	9	0.98	+	9.19	7.33E-03
ureteric bud morphogenesis (GO:0060675)	52	9	0.98	+	9.19	7.33E-03
embryonic cranial skeleton morphogenesis (GO:0048701)	47	8	0.89	+	9.04	3.35E-02
mesonephric tubule morphogenesis (GO:0072171)	53	9	1	+	9.02	8.56E-03
nephron epithelium morphogenesis (GO:0072088)	65	11	1.22	+	8.99	5.63E-04
metanephros development (GO:0001656)	83	14	1.56	+	8.96	9.63E-06
nephron development (GO:0072006)	119	20	2.24	+	8.92	2.82E-09
nephron morphogenesis (GO:0072028)	66	11	1.24	+	8.85	6.55E-04
positive regulation of muscle tissue development (GO:1901863)	66	11	1.24	+	8.85	6.55E-04
anterior/posterior axis specification (GO:0009948)	48	8	0.9	+	8.85	3.90E-02
cardiac septum development (GO:0003279)	96	16	1.81	+	8.85	7.44E-07
nephron epithelium development (GO:0072009)	97	16	1.83	+	8.76	8.64E-07
morphogenesis of a branching structure (GO:0001763)	172	28	3.24	+	8.64	1.09E-13
embryonic limb morphogenesis (GO:0030326)	129	21	2.43	+	8.64	1.31E-09
embryonic appendage morphogenesis (GO:0035113)	129	21	2.43	+	8.64	1.31E-09
mesoderm development (GO:0007498)	123	20	2.32	+	8.63	5.10E-09
kidney epithelium development (GO:0072073)	130	21	2.45	+	8.58	1.52E-09
negative regulation of reproductive process (GO:2000242)	56	9	1.05	+	8.53	1.34E-02
morphogenesis of a branching epithelium (GO:0061138)	163	26	3.07	+	8.47	2.58E-12
ventricular septum development (GO:0003281)	63	10	1.19	+	8.43	3.95E-03
nephron tubule development (GO:0072080)	76	12	1.43	+	8.38	3.02E-04
mesenchyme development (GO:0060485)	200	31	3.77	+	8.23	7.41E-15
positive regulation of muscle organ development (GO:0048636)	65	10	1.22	+	8.17	5.23E-03
positive regulation of striated muscle tissue development (GO:0045844)	65	10	1.22	+	8.17	5.23E-03
limb morphogenesis (GO:0035108)	150	23	2.83	+	8.14	3.08E-10
appendage morphogenesis (GO:0035107)	150	23	2.83	+	8.14	3.08E-10
ureteric bud development (GO:0001657)	85	13	1.6	+	8.12	1.18E-04
nerve development (GO:0021675)	72	11	1.36	+	8.11	1.54E-03
epithelial to mesenchymal transition (GO:0001837)	59	9	1.11	+	8.1	2.04E-02
cranial skeletal system development (GO:1904888)	59	9	1.11	+	8.1	2.04E-02
cardiac chamber morphogenesis (GO:0003206)	118	18	2.22	+	8.1	2.05E-07
regulation of muscle tissue development (GO:1901861)	119	18	2.24	+	8.03	2.35E-07
mesonephric tubule development (GO:0072164)	86	13	1.62	+	8.03	1.35E-04
mesonephric epithelium development (GO:0072163)	86	13	1.62	+	8.03	1.35E-04
renal tubule development (GO:0061326)	80	12	1.51	+	7.96	5.22E-04
branching morphogenesis of an epithelial tube (GO:0048754)	135	20	2.54	+	7.87	2.68E-08
regulation of cardiac muscle tissue development (GO:0055024)	61	9	1.15	+	7.83	2.66E-02
endocrine system development (GO:0035270)	129	19	2.43	+	7.82	1.03E-07
mesoderm morphogenesis (GO:0048332)	68	10	1.28	+	7.81	7.81E-03
regulation of striated muscle tissue development (GO:0016202)	116	17	2.18	+	7.78	1.35E-06
pancreas development (GO:0031016)	76	11	1.43	+	7.68	2.62E-03
mesonephros development (GO:0001823)	90	13	1.7	+	7.67	2.28E-04
regulation of muscle organ development (GO:0048634)	118	17	2.22	+	7.65	1.74E-06
regulation of cartilage development (GO:0061035)	63	9	1.19	+	7.58	3.44E-02
vasculogenesis (GO:0001570)	64	9	1.21	+	7.47	3.90E-02
limb development (GO:0060173)	172	24	3.24	+	7.41	6.28E-10
appendage development (GO:0048736)	172	24	3.24	+	7.41	6.28E-10
neural crest cell development (GO:0014032)	72	10	1.36	+	7.37	1.30E-02
positive regulation of phosphatidylinositol 3-kinase signaling (GO:0014068)	65	9	1.22	+	7.35	4.41E-02
embryonic skeletal system development (GO:0048706)	123	17	2.32	+	7.34	3.24E-06
gland morphogenesis (GO:0022612)	102	14	1.92	+	7.29	1.25E-04
mesoderm formation (GO:0001707)	66	9	1.24	+	7.24	4.98E-02
chondrocyte differentiation (GO:0002062)	66	9	1.24	+	7.24	4.98E-02
regulation of reproductive process (GO:2000241)	132	18	2.49	+	7.24	1.22E-06
mesenchymal cell differentiation (GO:0048762)	140	19	2.64	+	7.21	4.05E-07
cardiac chamber development (GO:0003205)	155	21	2.92	+	7.19	3.98E-08
regulation of synapse assembly (GO:0051963)	82	11	1.54	+	7.12	5.46E-03
kidney morphogenesis (GO:0060993)	82	11	1.54	+	7.12	5.46E-03
mesenchymal cell development (GO:0014031)	76	10	1.43	+	6.99	2.08E-02
digestive tract development (GO:0048565)	138	18	2.6	+	6.93	2.45E-06
segmentation (GO:0035282)	92	12	1.73	+	6.93	2.28E-03
stem cell development (GO:0048864)	77	10	1.45	+	6.9	2.33E-02
renal system development (GO:0072001)	278	36	5.24	+	6.88	3.15E-15
embryonic skeletal system morphogenesis (GO:0048704)	93	12	1.75	+	6.85	2.56E-03
urogenital system development (GO:0001655)	313	40	5.9	+	6.79	4.81E-17
respiratory system development (GO:0060541)	206	26	3.88	+	6.7	5.48E-10
kidney development (GO:0001822)	262	33	4.93	+	6.69	2.22E-13
positive regulation of ossification (GO:0045778)	88	11	1.66	+	6.64	1.08E-02
neural crest cell differentiation (GO:0014033)	80	10	1.51	+	6.64	3.25E-02
muscle organ morphogenesis (GO:0048644)	80	10	1.51	+	6.64	3.25E-02
artery development (GO:0060840)	80	10	1.51	+	6.64	3.25E-02
cardiocyte differentiation (GO:0035051)	105	13	1.98	+	6.57	1.31E-03
negative regulation of developmental growth (GO:0048640)	89	11	1.68	+	6.56	1.20E-02
lung development (GO:0030324)	179	22	3.37	+	6.53	7.90E-08
heart morphogenesis (GO:0003007)	222	27	4.18	+	6.46	4.24E-10
ear morphogenesis (GO:0042471)	116	14	2.18	+	6.41	5.98E-04
respiratory tube development (GO:0030323)	183	22	3.45	+	6.38	1.20E-07
digestive system development (GO:0055123)	150	18	2.83	+	6.37	8.95E-06
tube morphogenesis (GO:0035239)	342	41	6.44	+	6.37	1.47E-16
diencephalon development (GO:0021536)	84	10	1.58	+	6.32	4.96E-02
cardiac ventricle development (GO:0003231)	118	14	2.22	+	6.3	7.35E-04
negative regulation of cell morphogenesis involved in differentiation (GO:0010771)	95	11	1.79	+	6.15	2.22E-02
regulation of organ morphogenesis (GO:2000027)	255	29	4.8	+	6.04	2.53E-10
regulation of osteoblast differentiation (GO:0045667)	116	13	2.18	+	5.95	3.99E-03
epithelial tube formation (GO:0072175)	126	14	2.37	+	5.9	1.61E-03
skeletal system morphogenesis (GO:0048705)	208	23	3.92	+	5.87	2.11E-07
regulation of embryonic development (GO:0045995)	119	13	2.24	+	5.8	5.28E-03
epithelial tube morphogenesis (GO:0060562)	303	33	5.71	+	5.78	1.35E-11
cardiac muscle tissue development (GO:0048738)	157	17	2.96	+	5.75	1.15E-04
stem cell differentiation (GO:0048863)	148	16	2.79	+	5.74	3.14E-04
formation of primary germ layer (GO:0001704)	112	12	2.11	+	5.69	1.73E-02
tube formation (GO:0035148)	141	15	2.66	+	5.65	1.02E-03
bone development (GO:0060348)	163	17	3.07	+	5.54	1.97E-04
embryonic epithelial tube formation (GO:0001838)	125	13	2.35	+	5.52	9.06E-03
anterior/posterior pattern specification (GO:0009952)	199	20	3.75	+	5.34	2.11E-05
skeletal system development (GO:0001501)	468	47	8.81	+	5.33	2.29E-16
morphogenesis of an epithelium (GO:0002009)	420	42	7.91	+	5.31	3.11E-14
cartilage development (GO:0051216)	154	15	2.9	+	5.17	3.08E-03
negative regulation of neuron projection development (GO:0010977)	134	13	2.52	+	5.15	1.92E-02
positive regulation of lipid metabolic process (GO:0045834)	134	13	2.52	+	5.15	1.92E-02
cell fate commitment (GO:0045165)	229	22	4.31	+	5.1	7.61E-06
morphogenesis of embryonic epithelium (GO:0016331)	146	14	2.75	+	5.09	9.03E-03
sensory organ morphogenesis (GO:0090596)	251	24	4.73	+	5.08	1.42E-06
gastrulation (GO:0007369)	158	15	2.98	+	5.04	4.23E-03
regionalization (GO:0003002)	318	30	5.99	+	5.01	9.78E-09
ossification (GO:0001503)	255	24	4.8	+	5	1.94E-06
embryonic organ morphogenesis (GO:0048562)	287	27	5.41	+	4.99	1.44E-07
tissue morphogenesis (GO:0048729)	523	49	9.85	+	4.97	5.68E-16
connective tissue development (GO:0061448)	203	19	3.82	+	4.97	1.62E-04
regulation of ossification (GO:0030278)	187	17	3.52	+	4.83	1.35E-03
eye morphogenesis (GO:0048592)	144	13	2.71	+	4.79	4.14E-02
regulation of transmembrane receptor protein serine/threonine kinase signaling pathway (GO:0090092)	212	19	3.99	+	4.76	3.16E-04
negative regulation of neurogenesis (GO:0050768)	257	23	4.84	+	4.75	1.19E-05
embryonic morphogenesis (GO:0048598)	560	50	10.55	+	4.74	1.66E-15
negative regulation of neuron differentiation (GO:0045665)	203	18	3.82	+	4.71	8.43E-04
response to mechanical stimulus (GO:0009612)	226	20	4.26	+	4.7	1.70E-04
muscle tissue development (GO:0060537)	298	26	5.61	+	4.63	1.69E-06
tube development (GO:0035295)	578	50	10.89	+	4.59	5.99E-15
pattern specification process (GO:0007389)	428	37	8.06	+	4.59	2.81E-10
negative regulation of nervous system development (GO:0051961)	279	24	5.25	+	4.57	1.12E-05
ear development (GO:0043583)	210	18	3.96	+	4.55	1.38E-03
sex differentiation (GO:0007548)	281	24	5.29	+	4.53	1.28E-05
positive regulation of epithelial cell proliferation (GO:0050679)	164	14	3.09	+	4.53	3.40E-02
regulation of cellular response to growth factor stimulus (GO:0090287)	235	20	4.43	+	4.52	3.18E-04
negative regulation of cell development (GO:0010721)	294	25	5.54	+	4.51	6.35E-06
axon guidance (GO:0007411)	212	18	3.99	+	4.51	1.58E-03
regulation of developmental growth (GO:0048638)	308	26	5.8	+	4.48	3.36E-06
positive regulation of developmental growth (GO:0048639)	166	14	3.13	+	4.48	3.89E-02
regulation of muscle cell differentiation (GO:0051147)	166	14	3.13	+	4.48	3.89E-02
neuron projection guidance (GO:0097485)	214	18	4.03	+	4.47	1.81E-03
embryonic organ development (GO:0048568)	417	35	7.85	+	4.46	3.28E-09
striated muscle tissue development (GO:0014706)	287	24	5.41	+	4.44	1.92E-05
gonad development (GO:0008406)	228	19	4.29	+	4.42	9.59E-04
heart development (GO:0007507)	493	41	9.29	+	4.42	3.81E-11
regulation of epithelial cell proliferation (GO:0050678)	305	25	5.74	+	4.35	1.32E-05
development of primary sexual characteristics (GO:0045137)	233	19	4.39	+	4.33	1.33E-03
negative regulation of cellular component movement (GO:0051271)	258	21	4.86	+	4.32	3.06E-04
muscle cell differentiation (GO:0042692)	252	20	4.75	+	4.21	9.63E-04
negative regulation of cell motility (GO:2000146)	227	18	4.28	+	4.21	4.19E-03
negative regulation of cell migration (GO:0030336)	215	17	4.05	+	4.2	9.02E-03
gland development (GO:0048732)	435	34	8.19	+	4.15	4.91E-08
muscle organ development (GO:0007517)	295	23	5.56	+	4.14	1.48E-04
sensory organ development (GO:0007423)	520	40	9.79	+	4.08	9.87E-10
regulation of vasculature development (GO:1901342)	248	19	4.67	+	4.07	3.37E-03
negative regulation of locomotion (GO:0040013)	275	21	5.18	+	4.05	8.74E-04
reproductive structure development (GO:0048608)	424	32	7.99	+	4.01	5.05E-07
negative regulation of response to external stimulus (GO:0032102)	267	20	5.03	+	3.98	2.37E-03
positive regulation of neurogenesis (GO:0050769)	414	31	7.8	+	3.98	1.23E-06
reproductive system development (GO:0061458)	429	32	8.08	+	3.96	6.75E-07
negative regulation of cell differentiation (GO:0045596)	633	47	11.92	+	3.94	2.16E-11
positive regulation of neuron differentiation (GO:0045666)	337	25	6.35	+	3.94	9.25E-05
forebrain development (GO:0030900)	378	28	7.12	+	3.93	1.24E-05
animal organ morphogenesis (GO:0009887)	878	65	16.54	+	3.93	5.71E-17
positive regulation of neuron projection development (GO:0010976)	257	19	4.84	+	3.93	5.70E-03
positive regulation of nervous system development (GO:0051962)	474	35	8.93	+	3.92	1.11E-07
camera-type eye development (GO:0043010)	298	22	5.61	+	3.92	7.71E-04
axonogenesis (GO:0007409)	339	25	6.38	+	3.92	1.04E-04
blood vessel morphogenesis (GO:0048514)	381	28	7.18	+	3.9	1.47E-05
positive regulation of cell development (GO:0010720)	478	35	9	+	3.89	1.39E-07
eye development (GO:0001654)	342	25	6.44	+	3.88	1.23E-04
embryo development (GO:0009790)	931	68	17.54	+	3.88	1.28E-17
positive regulation of cell migration (GO:0030335)	411	30	7.74	+	3.88	4.43E-06
blood vessel development (GO:0001568)	466	34	8.78	+	3.87	3.01E-07
negative regulation of growth (GO:0045926)	247	18	4.65	+	3.87	1.36E-02
regulation of cell migration (GO:0030334)	700	51	13.18	+	3.87	2.66E-12
positive regulation of cell motility (GO:2000147)	426	31	8.02	+	3.86	2.43E-06
chordate embryonic development (GO:0043009)	575	41	10.83	+	3.79	5.28E-09
negative regulation of developmental process (GO:0051093)	843	60	15.88	+	3.78	1.37E-14
positive regulation of cellular component movement (GO:0051272)	439	31	8.27	+	3.75	4.95E-06
cardiovascular system development (GO:0072358)	496	35	9.34	+	3.75	3.74E-07
embryo development ending in birth or egg hatching (GO:0009792)	583	41	10.98	+	3.73	8.14E-09
vasculature development (GO:0001944)	487	34	9.17	+	3.71	9.45E-07
telencephalon development (GO:0021537)	244	17	4.6	+	3.7	4.74E-02
muscle structure development (GO:0061061)	461	32	8.68	+	3.69	3.92E-06
regulation of cell motility (GO:2000145)	751	52	14.14	+	3.68	1.01E-11
epithelium development (GO:0060429)	918	63	17.29	+	3.64	9.91E-15
neuron projection morphogenesis (GO:0048812)	425	29	8	+	3.62	3.82E-05
positive regulation of locomotion (GO:0040017)	455	31	8.57	+	3.62	1.14E-05
epithelial cell differentiation (GO:0030855)	500	34	9.42	+	3.61	1.86E-06
regulation of cellular component movement (GO:0051270)	812	55	15.29	+	3.6	3.47E-12
axon development (GO:0061564)	370	25	6.97	+	3.59	5.45E-04
regulation of neurogenesis (GO:0050767)	715	48	13.47	+	3.56	4.29E-10
regulation of neuron differentiation (GO:0045664)	596	40	11.23	+	3.56	6.43E-08
circulatory system development (GO:0072359)	821	55	15.46	+	3.56	5.48E-12
negative regulation of multicellular organismal process (GO:0051241)	1019	68	19.19	+	3.54	1.45E-15
cell morphogenesis involved in neuron differentiation (GO:0048667)	390	26	7.35	+	3.54	3.84E-04
positive regulation of developmental process (GO:0051094)	1216	81	22.9	+	3.54	2.79E-19
positive regulation of cell differentiation (GO:0045597)	874	58	16.46	+	3.52	1.21E-12
regulation of anatomical structure morphogenesis (GO:0022603)	1028	68	19.36	+	3.51	2.29E-15
positive regulation of cell projection organization (GO:0031346)	334	22	6.29	+	3.5	5.13E-03
regulation of neuron projection development (GO:0010975)	445	29	8.38	+	3.46	1.03E-04
regulation of locomotion (GO:0040012)	815	53	15.35	+	3.45	6.39E-11
regulation of nervous system development (GO:0051960)	805	52	15.16	+	3.43	1.53E-10
negative regulation of protein phosphorylation (GO:0001933)	390	25	7.35	+	3.4	1.44E-03
regulation of cell development (GO:0060284)	828	53	15.6	+	3.4	1.19E-10
positive regulation of multicellular organismal process (GO:0051240)	1458	93	27.46	+	3.39	1.60E-21
positive regulation of cell proliferation (GO:0008284)	869	55	16.37	+	3.36	5.66E-11
cell morphogenesis involved in differentiation (GO:0000904)	483	30	9.1	+	3.3	1.65E-04
anatomical structure formation involved in morphogenesis (GO:0048646)	1004	62	18.91	+	3.28	2.62E-12
central nervous system development (GO:0007417)	917	56	17.27	+	3.24	1.36E-10
growth (GO:0040007)	427	26	8.04	+	3.23	2.16E-03
negative regulation of phosphorylation (GO:0042326)	427	26	8.04	+	3.23	2.16E-03
tissue development (GO:0009888)	1533	92	28.87	+	3.19	2.11E-19
neuron projection development (GO:0031175)	577	34	10.87	+	3.13	6.55E-05
generation of neurons (GO:0048699)	1411	83	26.58	+	3.12	1.65E-16
regulation of hormone levels (GO:0010817)	494	29	9.3	+	3.12	9.26E-04
regulation of multicellular organismal development (GO:2000026)	1739	102	32.75	+	3.11	2.42E-21
negative regulation of transcription from RNA polymerase II promoter (GO:0000122)	758	44	14.28	+	3.08	5.68E-07
neurogenesis (GO:0022008)	1502	87	28.29	+	3.08	4.27E-17
response to growth factor (GO:0070848)	501	29	9.44	+	3.07	1.24E-03
head development (GO:0060322)	747	43	14.07	+	3.06	1.23E-06
negative regulation of cellular component organization (GO:0051129)	593	34	11.17	+	3.04	1.26E-04
cellular response to growth factor stimulus (GO:0071363)	472	27	8.89	+	3.04	4.20E-03
developmental process involved in reproduction (GO:0003006)	633	36	11.92	+	3.02	5.73E-05
neuron differentiation (GO:0030182)	933	53	17.57	+	3.02	1.17E-08
brain development (GO:0007420)	707	40	13.32	+	3	9.16E-06
regulation of cell differentiation (GO:0045595)	1563	88	29.44	+	2.99	1.48E-16
chemotaxis (GO:0006935)	481	27	9.06	+	2.98	6.00E-03
cell development (GO:0048468)	1463	82	27.56	+	2.98	5.25E-15
cell proliferation (GO:0008283)	696	39	13.11	+	2.98	1.95E-05
taxis (GO:0042330)	482	27	9.08	+	2.97	6.23E-03
positive regulation of cellular component biogenesis (GO:0044089)	429	24	8.08	+	2.97	2.64E-02
locomotion (GO:0040011)	1093	61	20.59	+	2.96	4.03E-10
cell migration (GO:0016477)	791	44	14.9	+	2.95	2.13E-06
regulation of system process (GO:0044057)	523	29	9.85	+	2.94	2.95E-03
response to wounding (GO:0009611)	579	32	10.91	+	2.93	7.74E-04
regulation of anatomical structure size (GO:0090066)	507	28	9.55	+	2.93	5.11E-03
positive regulation of transcription from RNA polymerase II promoter (GO:0045944)	1035	57	19.49	+	2.92	5.20E-09
negative regulation of phosphorus metabolic process (GO:0010563)	545	30	10.26	+	2.92	2.15E-03
negative regulation of phosphate metabolic process (GO:0045936)	545	30	10.26	+	2.92	2.15E-03
anatomical structure morphogenesis (GO:0009653)	2116	116	39.85	+	2.91	1.30E-22
regulation of growth (GO:0040008)	661	36	12.45	+	2.89	1.69E-04
positive regulation of apoptotic process (GO:0043065)	590	32	11.11	+	2.88	1.17E-03
positive regulation of programmed cell death (GO:0043068)	595	32	11.21	+	2.86	1.41E-03
enzyme linked receptor protein signaling pathway (GO:0007167)	707	38	13.32	+	2.85	9.46E-05
regulation of cell projection organization (GO:0031344)	603	32	11.36	+	2.82	1.89E-03
regulation of protein serine/threonine kinase activity (GO:0071900)	474	25	8.93	+	2.8	4.53E-02
cellular response to lipid (GO:0071396)	474	25	8.93	+	2.8	4.53E-02
neuron development (GO:0048666)	742	39	13.98	+	2.79	1.09E-04
nervous system development (GO:0007399)	2202	115	41.47	+	2.77	1.33E-20
regulation of developmental process (GO:0050793)	2338	122	44.04	+	2.77	3.09E-22
negative regulation of cell death (GO:0060548)	920	48	17.33	+	2.77	2.51E-06
movement of cell or subcellular component (GO:0006928)	1328	69	25.01	+	2.76	2.07E-10
regulation of cellular component biogenesis (GO:0044087)	811	42	15.27	+	2.75	4.39E-05
positive regulation of kinase activity (GO:0033674)	503	26	9.47	+	2.74	4.18E-02
localization of cell (GO:0051674)	873	45	16.44	+	2.74	1.37E-05
cell motility (GO:0048870)	873	45	16.44	+	2.74	1.37E-05
transmembrane receptor protein tyrosine kinase signaling pathway (GO:0007169)	506	26	9.53	+	2.73	4.63E-02
behavior (GO:0007610)	545	28	10.26	+	2.73	2.02E-02
regulation of body fluid levels (GO:0050878)	507	26	9.55	+	2.72	4.80E-02
cell morphogenesis (GO:0000902)	824	42	15.52	+	2.71	6.87E-05
cellular component morphogenesis (GO:0032989)	906	46	17.06	+	2.7	1.42E-05
positive regulation of cell death (GO:0010942)	631	32	11.88	+	2.69	5.01E-03
regulation of MAPK cascade (GO:0043408)	693	35	13.05	+	2.68	1.60E-03
regulation of cell proliferation (GO:0042127)	1570	79	29.57	+	2.67	1.03E-11
negative regulation of programmed cell death (GO:0043069)	848	42	15.97	+	2.63	1.53E-04
negative regulation of response to stimulus (GO:0048585)	1400	69	26.37	+	2.62	2.46E-09
positive regulation of nucleic acid-templated transcription (GO:1903508)	1342	66	25.28	+	2.61	9.73E-09
positive regulation of transcription, DNA-templated (GO:0045893)	1342	66	25.28	+	2.61	9.73E-09
regulation of kinase activity (GO:0043549)	797	39	15.01	+	2.6	6.95E-04
cell part morphogenesis (GO:0032990)	676	33	12.73	+	2.59	7.59E-03
cell projection morphogenesis (GO:0048858)	656	32	12.36	+	2.59	1.13E-02
regulation of response to external stimulus (GO:0032101)	821	40	15.46	+	2.59	5.25E-04
regulation of secretion by cell (GO:1903530)	657	32	12.37	+	2.59	1.17E-02
negative regulation of transcription, DNA-templated (GO:0045892)	1092	53	20.57	+	2.58	3.47E-06
positive regulation of RNA biosynthetic process (GO:1902680)	1362	66	25.65	+	2.57	1.86E-08
negative regulation of cell proliferation (GO:0008285)	661	32	12.45	+	2.57	1.33E-02
regulation of multicellular organismal process (GO:0051239)	2679	129	50.46	+	2.56	1.01E-20
response to lipid (GO:0033993)	897	43	16.89	+	2.55	2.55E-04
animal organ development (GO:0048513)	2879	138	54.22	+	2.54	1.59E-22
regulation of secretion (GO:0051046)	711	34	13.39	+	2.54	8.12E-03
negative regulation of apoptotic process (GO:0043066)	837	40	15.76	+	2.54	8.67E-04
positive regulation of RNA metabolic process (GO:0051254)	1408	67	26.52	+	2.53	2.75E-08
regulation of protein kinase activity (GO:0045859)	736	35	13.86	+	2.52	6.34E-03
response to organic cyclic compound (GO:0014070)	949	45	17.87	+	2.52	1.63E-04
negative regulation of signal transduction (GO:0009968)	1118	53	21.06	+	2.52	7.82E-06
regulation of cell death (GO:0010941)	1544	73	29.08	+	2.51	3.28E-09
negative regulation of nucleic acid-templated transcription (GO:1903507)	1137	53	21.41	+	2.47	1.39E-05
regulation of programmed cell death (GO:0043067)	1445	67	27.22	+	2.46	8.52E-08
negative regulation of RNA biosynthetic process (GO:1902679)	1153	53	21.72	+	2.44	2.23E-05
system development (GO:0048731)	4030	185	75.9	+	2.44	1.73E-31
negative regulation of cell communication (GO:0010648)	1221	56	23	+	2.44	8.08E-06
negative regulation of signaling (GO:0023057)	1225	56	23.07	+	2.43	9.07E-06
cell differentiation (GO:0030154)	3286	150	61.89	+	2.42	5.11E-23
regulation of apoptotic process (GO:0042981)	1431	65	26.95	+	2.41	4.32E-07
positive regulation of protein phosphorylation (GO:0001934)	903	41	17.01	+	2.41	2.26E-03
positive regulation of macromolecule biosynthetic process (GO:0010557)	1594	72	30.02	+	2.4	4.13E-08
regulation of protein phosphorylation (GO:0001932)	1316	59	24.79	+	2.38	6.29E-06
negative regulation of cellular macromolecule biosynthetic process (GO:2000113)	1279	57	24.09	+	2.37	1.57E-05
positive regulation of gene expression (GO:0010628)	1663	74	31.32	+	2.36	3.97E-08
negative regulation of macromolecule biosynthetic process (GO:0010558)	1373	61	25.86	+	2.36	4.38E-06
positive regulation of biosynthetic process (GO:0009891)	1762	78	33.19	+	2.35	1.19E-08
negative regulation of RNA metabolic process (GO:0051253)	1198	53	22.56	+	2.35	7.98E-05
cellular developmental process (GO:0048869)	3516	155	66.22	+	2.34	1.79E-22
negative regulation of gene expression (GO:0010629)	1441	63	27.14	+	2.32	4.09E-06
positive regulation of nucleobase-containing compound metabolic process (GO:0045935)	1650	72	31.08	+	2.32	1.99E-07
cell-cell signaling (GO:0007267)	1104	48	20.79	+	2.31	7.18E-04
positive regulation of cellular component organization (GO:0051130)	1175	51	22.13	+	2.3	2.86E-04
regulation of localization (GO:0032879)	2512	109	47.31	+	2.3	3.25E-13
positive regulation of cellular biosynthetic process (GO:0031328)	1730	75	32.58	+	2.3	9.46E-08
positive regulation of phosphorylation (GO:0042327)	946	41	17.82	+	2.3	7.33E-03
positive regulation of phosphorus metabolic process (GO:0010562)	1064	46	20.04	+	2.3	1.60E-03
positive regulation of phosphate metabolic process (GO:0045937)	1064	46	20.04	+	2.3	1.60E-03
regulation of phosphorylation (GO:0042325)	1411	61	26.58	+	2.3	1.23E-05
positive regulation of nitrogen compound metabolic process (GO:0051173)	1760	76	33.15	+	2.29	8.05E-08
multicellular organism development (GO:0007275)	4626	198	87.13	+	2.27	1.89E-30
negative regulation of biosynthetic process (GO:0009890)	1461	62	27.52	+	2.25	1.79E-05
regulation of transcription from RNA polymerase II promoter (GO:0006357)	1834	77	34.54	+	2.23	2.17E-07
response to external stimulus (GO:0009605)	1889	79	35.58	+	2.22	1.36E-07
negative regulation of nitrogen compound metabolic process (GO:0051172)	1465	61	27.59	+	2.21	4.97E-05
regulation of transferase activity (GO:0051338)	961	40	18.1	+	2.21	2.65E-02
cell projection organization (GO:0030030)	963	40	18.14	+	2.21	2.78E-02
anatomical structure development (GO:0048856)	5075	210	95.59	+	2.2	3.68E-31
regulation of cellular component organization (GO:0051128)	2303	95	43.38	+	2.19	1.39E-09
negative regulation of cellular biosynthetic process (GO:0031327)	1434	59	27.01	+	2.18	1.40E-04
negative regulation of nucleobase-containing compound metabolic process (GO:0045934)	1337	55	25.18	+	2.18	4.59E-04
regulation of phosphate metabolic process (GO:0019220)	1639	67	30.87	+	2.17	1.62E-05
regulation of phosphorus metabolic process (GO:0051174)	1640	67	30.89	+	2.17	1.66E-05
regulation of signal transduction (GO:0009966)	2747	112	51.74	+	2.16	8.56E-12
single-multicellular organism process (GO:0044707)	5402	219	101.74	+	2.15	6.00E-32
regulation of cell communication (GO:0010646)	3048	123	57.41	+	2.14	3.73E-13
regulation of signaling (GO:0023051)	3096	123	58.31	+	2.11	1.24E-12
developmental process (GO:0032502)	5421	214	102.1	+	2.1	5.43E-29
single organism reproductive process (GO:0044702)	1217	48	22.92	+	2.09	1.14E-02
negative regulation of macromolecule metabolic process (GO:0010605)	2290	90	43.13	+	2.09	1.02E-07
response to abiotic stimulus (GO:0009628)	1097	43	20.66	+	2.08	4.93E-02
single-organism developmental process (GO:0044767)	5326	208	100.31	+	2.07	5.51E-27
positive regulation of metabolic process (GO:0009893)	3021	116	56.9	+	2.04	1.51E-10
negative regulation of cellular process (GO:0048523)	4232	162	79.71	+	2.03	2.70E-17
positive regulation of macromolecule metabolic process (GO:0010604)	2822	108	53.15	+	2.03	2.20E-09
reproductive process (GO:0022414)	1359	52	25.6	+	2.03	9.65E-03
reproduction (GO:0000003)	1361	52	25.63	+	2.03	1.01E-02
regulation of transport (GO:0051049)	1838	70	34.62	+	2.02	1.17E-04
positive regulation of cellular metabolic process (GO:0031325)	2835	107	53.4	+	2	7.14E-09
response to oxygen-containing compound (GO:1901700)	1484	56	27.95	+	2	5.47E-03
negative regulation of cellular metabolic process (GO:0031324)	2308	87	43.47	+	2	2.06E-06
negative regulation of biological process (GO:0048519)	4571	172	86.09	+	2	3.81E-18
regulation of biological quality (GO:0065008)	3542	133	66.71	+	1.99	3.76E-12
response to endogenous stimulus (GO:0009719)	1465	55	27.59	+	1.99	8.15E-03
positive regulation of signal transduction (GO:0009967)	1414	53	26.63	+	1.99	1.38E-02
negative regulation of metabolic process (GO:0009892)	2490	93	46.9	+	1.98	6.58E-07
regulation of response to stimulus (GO:0048583)	3713	138	69.93	+	1.97	1.77E-12
positive regulation of cell communication (GO:0010647)	1541	57	29.02	+	1.96	8.02E-03
positive regulation of signaling (GO:0023056)	1547	57	29.14	+	1.96	9.05E-03
positive regulation of cellular protein metabolic process (GO:0032270)	1426	52	26.86	+	1.94	3.80E-02
positive regulation of protein metabolic process (GO:0051247)	1514	55	28.52	+	1.93	2.18E-02
multicellular organismal process (GO:0032501)	6461	230	121.69	+	1.89	1.86E-25
regulation of protein modification process (GO:0031399)	1687	60	31.77	+	1.89	1.41E-02
regulation of intracellular signal transduction (GO:1902531)	1716	61	32.32	+	1.89	1.16E-02
positive regulation of cellular process (GO:0048522)	4713	167	88.77	+	1.88	1.31E-14
response to organic substance (GO:0010033)	2658	94	50.06	+	1.88	8.85E-06
cellular response to organic substance (GO:0071310)	1940	68	36.54	+	1.86	4.24E-03
positive regulation of biological process (GO:0048518)	5214	182	98.2	+	1.85	4.53E-16
positive regulation of molecular function (GO:0044093)	1845	64	34.75	+	1.84	1.38E-02
positive regulation of response to stimulus (GO:0048584)	1964	68	36.99	+	1.84	6.55E-03
system process (GO:0003008)	1833	63	34.52	+	1.82	2.27E-02
cell surface receptor signaling pathway (GO:0007166)	2186	72	41.17	+	1.75	1.79E-02
regulation of molecular function (GO:0065009)	2882	94	54.28	+	1.73	4.76E-04
regulation of cellular protein metabolic process (GO:0032268)	2368	75	44.6	+	1.68	4.32E-02
regulation of protein metabolic process (GO:0051246)	2530	80	47.65	+	1.68	2.05E-02
single organism signaling (GO:0044700)	5153	154	97.05	+	1.59	1.44E-06
signaling (GO:0023052)	5157	154	97.13	+	1.59	1.53E-06
regulation of transcription, DNA-templated (GO:0006355)	3588	106	67.58	+	1.57	7.32E-03
cell communication (GO:0007154)	5244	154	98.77	+	1.56	5.44E-06
regulation of nucleic acid-templated transcription (GO:1903506)	3612	106	68.03	+	1.56	1.01E-02
regulation of RNA biosynthetic process (GO:2001141)	3629	106	68.35	+	1.55	1.25E-02
regulation of macromolecule biosynthetic process (GO:0010556)	4096	118	77.15	+	1.53	4.85E-03
regulation of biosynthetic process (GO:0009889)	4332	124	81.59	+	1.52	3.01E-03
regulation of gene expression (GO:0010468)	4332	124	81.59	+	1.52	3.01E-03
regulation of RNA metabolic process (GO:0051252)	3748	107	70.59	+	1.52	3.19E-02
regulation of cellular macromolecule biosynthetic process (GO:2000112)	3979	113	74.94	+	1.51	1.92E-02
regulation of cellular biosynthetic process (GO:0031326)	4278	121	80.57	+	1.5	8.52E-03
regulation of macromolecule metabolic process (GO:0060255)	5815	164	109.52	+	1.5	2.21E-05
signal transduction (GO:0007165)	4805	135	90.5	+	1.49	1.97E-03
response to chemical (GO:0042221)	3953	111	74.45	+	1.49	4.20E-02
regulation of metabolic process (GO:0019222)	6176	173	116.32	+	1.49	8.93E-06
regulation of cellular metabolic process (GO:0031323)	5856	163	110.3	+	1.48	6.99E-05
regulation of primary metabolic process (GO:0080090)	5804	160	109.32	+	1.46	2.19E-04
regulation of nitrogen compound metabolic process (GO:0051171)	4390	121	82.68	+	1.46	3.21E-02
localization (GO:0051179)	4963	136	93.48	+	1.45	7.45E-03
cellular response to stimulus (GO:0051716)	6206	167	116.89	+	1.43	4.83E-04
cellular component organization (GO:0016043)	5318	141	100.16	+	1.41	2.77E-02
regulation of cellular process (GO:0050794)	10404	272	195.96	+	1.39	6.08E-11
single-organism process (GO:0044699)	12433	323	234.17	+	1.38	6.60E-18
regulation of biological process (GO:0050789)	10933	283	205.92	+	1.37	1.59E-11
single-organism cellular process (GO:0044763)	11106	286	209.18	+	1.37	1.62E-11
biological regulation (GO:0065007)	11561	294	217.75	+	1.35	1.42E-11
response to stimulus (GO:0050896)	7675	193	144.56	+	1.34	3.51E-03
cellular process (GO:0009987)	14523	322	273.54	+	1.18	1.84E-04
biological_process (GO:0008150)	17008	368	320.34	+	1.15	5.47E-08
Unclassified (UNCLASSIFIED)	3964	27	74.66	-	0.36	0.00E+00
*bold text: latest term of a hierarchy.

## Sheet: Table F
S14 Table: Functional characterization of additional gene signatures in the context of NF1.
S14 Table (Table F): GO Biological Process terms of down-regulated genes from MPNST vs. control signature covering culture cells.
Analysis Type:	PANTHER Overrepresentation Test (release 20160715)
Annotation Version and Release Date:	GO Ontology database Released 2016-10-27
Analyzed List:	upload_1 (Homo sapiens)
Reference List:	Homo sapiens (all genes in database)
Bonferroni correction:	true
GO biological process complete*	Homo sapiens - REFLIST (20972)	upload_1 (343)	upload_1 (expected)	upload_1 (over/under)	upload_1 (fold Enrichment)	upload_1 (P-value)
peptide antigen assembly with MHC class II protein complex (GO:0002503)	4	4	0.07	+	61.14	0.00591
MHC class II protein complex assembly (GO:0002399)	4	4	0.07	+	61.14	0.00591
peptide antigen assembly with MHC protein complex (GO:0002501)	5	4	0.08	+	48.91	0.0142
MHC protein complex assembly (GO:0002396)	6	4	0.1	+	40.76	0.0292
autonomic nervous system development (GO:0048483)	44	9	0.72	+	12.51	0.000568
peripheral nervous system development (GO:0007422)	73	14	1.19	+	11.73	0.000000299
neural crest cell migration (GO:0001755)	54	9	0.88	+	10.19	0.00311
antigen processing and presentation of exogenous peptide antigen via MHC class II (GO:0019886)	92	13	1.5	+	8.64	0.0000561
interferon-gamma-mediated signaling pathway (GO:0060333)	71	10	1.16	+	8.61	0.00321
antigen processing and presentation of peptide antigen via MHC class II (GO:0002495)	94	13	1.54	+	8.46	0.000072
antigen processing and presentation of peptide or polysaccharide antigen via MHC class II (GO:0002504)	98	13	1.6	+	8.11	0.000117
myelination (GO:0042552)	91	12	1.49	+	8.06	0.000449
ensheathment of neurons (GO:0007272)	94	12	1.54	+	7.81	0.000634
axon ensheathment (GO:0008366)	94	12	1.54	+	7.81	0.000634
neural crest cell development (GO:0014032)	72	9	1.18	+	7.64	0.032
neural crest cell differentiation (GO:0014033)	80	10	1.31	+	7.64	0.00932
mesenchymal cell development (GO:0014031)	76	9	1.24	+	7.24	0.0493
sphingolipid biosynthetic process (GO:0030148)	86	10	1.41	+	7.11	0.0176
sphingolipid metabolic process (GO:0006665)	148	13	2.42	+	5.37	0.012
antigen processing and presentation of exogenous peptide antigen (GO:0002478)	163	14	2.67	+	5.25	0.00616
antigen processing and presentation of peptide antigen (GO:0048002)	179	15	2.93	+	5.12	0.00337
antigen processing and presentation of exogenous antigen (GO:0019884)	170	14	2.78	+	5.04	0.01
gliogenesis (GO:0042063)	188	14	3.07	+	4.55	0.0316
axon guidance (GO:0007411)	212	15	3.47	+	4.33	0.0263
neuron projection guidance (GO:0097485)	214	15	3.5	+	4.29	0.0294
antigen processing and presentation (GO:0019882)	216	15	3.53	+	4.25	0.0329
neuron projection morphogenesis (GO:0048812)	423	29	6.92	+	4.19	0.00000135
axonogenesis (GO:0007409)	338	23	5.53	+	4.16	0.000128
axon development (GO:0061564)	369	25	6.04	+	4.14	0.0000324
cell projection morphogenesis (GO:0048858)	433	29	7.08	+	4.1	0.00000229
cell part morphogenesis (GO:0032990)	453	30	7.41	+	4.05	0.00000145
cell morphogenesis involved in neuron differentiation (GO:0048667)	389	25	6.36	+	3.93	0.0000904
extracellular matrix organization (GO:0030198)	312	19	5.1	+	3.72	0.0118
cell morphogenesis (GO:0000902)	608	37	9.94	+	3.72	0.000000106
extracellular structure organization (GO:0043062)	313	19	5.12	+	3.71	0.0124
cell morphogenesis involved in differentiation (GO:0000904)	482	28	7.88	+	3.55	0.0000991
neuron projection development (GO:0031175)	575	33	9.4	+	3.51	0.00000622
cellular component morphogenesis (GO:0032989)	692	39	11.32	+	3.45	0.000000269
positive regulation of cell migration (GO:0030335)	410	23	6.71	+	3.43	0.00376
chemotaxis (GO:0006935)	483	27	7.9	+	3.42	0.000394
taxis (GO:0042330)	484	27	7.92	+	3.41	0.000411
positive regulation of cellular component movement (GO:0051272)	437	24	7.15	+	3.36	0.00306
positive regulation of cell motility (GO:2000147)	424	23	6.93	+	3.32	0.00663
positive regulation of locomotion (GO:0040017)	452	24	7.39	+	3.25	0.00552
regulation of cell morphogenesis (GO:0022604)	453	24	7.41	+	3.24	0.00573
neuron development (GO:0048666)	740	38	12.1	+	3.14	0.00000649
regulation of neuron projection development (GO:0010975)	445	22	7.28	+	3.02	0.0498
cell migration (GO:0016477)	792	39	12.95	+	3.01	0.0000122
localization of cell (GO:0051674)	874	41	14.29	+	2.87	0.0000179
cell motility (GO:0048870)	874	41	14.29	+	2.87	0.0000179
locomotion (GO:0040011)	1095	50	17.91	+	2.79	0.000000627
response to wounding (GO:0009611)	582	26	9.52	+	2.73	0.043
cell projection organization (GO:0030030)	925	41	15.13	+	2.71	0.0000872
negative regulation of cell differentiation (GO:0045596)	634	28	10.37	+	2.7	0.0229
neuron differentiation (GO:0030182)	931	40	15.23	+	2.63	0.000308
regulation of cell motility (GO:2000145)	753	31	12.32	+	2.52	0.0274
regulation of nervous system development (GO:0051960)	803	33	13.13	+	2.51	0.0135
movement of cell or subcellular component (GO:0006928)	1329	54	21.74	+	2.48	0.00000661
neurogenesis (GO:0022008)	1500	60	24.53	+	2.45	0.00000117
generation of neurons (GO:0048699)	1408	56	23.03	+	2.43	0.0000066
regulation of cellular component movement (GO:0051270)	814	32	13.31	+	2.4	0.0483
regulation of locomotion (GO:0040012)	815	32	13.33	+	2.4	0.0495
positive regulation of developmental process (GO:0051094)	1204	46	19.69	+	2.34	0.000839
biological adhesion (GO:0022610)	1305	49	21.34	+	2.3	0.000515
regulation of anatomical structure morphogenesis (GO:0022603)	972	36	15.9	+	2.26	0.0458
cell development (GO:0048468)	1463	54	23.93	+	2.26	0.000174
cell adhesion (GO:0007155)	1301	48	21.28	+	2.26	0.0012
nervous system development (GO:0007399)	2204	80	36.05	+	2.22	0.000000061
regulation of cell differentiation (GO:0045595)	1564	56	25.58	+	2.19	0.000255
positive regulation of multicellular organismal process (GO:0051240)	1458	52	23.85	+	2.18	0.00097
regulation of multicellular organismal development (GO:2000026)	1739	60	28.44	+	2.11	0.000279
anatomical structure morphogenesis (GO:0009653)	1951	67	31.91	+	2.1	0.0000441
regulation of developmental process (GO:0050793)	2287	75	37.4	+	2.01	0.0000313
tissue development (GO:0009888)	1539	50	25.17	+	1.99	0.0256
regulation of cell proliferation (GO:0042127)	1572	50	25.71	+	1.94	0.0458
system development (GO:0048731)	4034	126	65.98	+	1.91	2.54E-10
regulation of multicellular organismal process (GO:0051239)	2678	81	43.8	+	1.85	0.000235
cell differentiation (GO:0030154)	3290	98	53.81	+	1.82	0.00000975
cellular developmental process (GO:0048869)	3370	100	55.12	+	1.81	0.00000748
cell surface receptor signaling pathway (GO:0007166)	2186	64	35.75	+	1.79	0.0286
multicellular organism development (GO:0007275)	4630	135	75.72	+	1.78	3.62E-09
single-multicellular organism process (GO:0044707)	5406	154	88.42	+	1.74	1.35E-10
anatomical structure development (GO:0048856)	4976	139	81.38	+	1.71	0.000000035
single-organism developmental process (GO:0044767)	5230	142	85.54	+	1.66	0.000000152
developmental process (GO:0032502)	5325	143	87.09	+	1.64	0.00000028
multicellular organismal process (GO:0032501)	6467	167	105.77	+	1.58	3.29E-08
regulation of response to stimulus (GO:0048583)	3733	96	61.05	+	1.57	0.0184
negative regulation of cellular process (GO:0048523)	4236	108	69.28	+	1.56	0.00459
negative regulation of biological process (GO:0048519)	4576	115	74.84	+	1.54	0.00336
positive regulation of biological process (GO:0048518)	5228	123	85.5	+	1.44	0.0363
response to stimulus (GO:0050896)	7683	167	125.66	+	1.33	0.0278
single-organism cellular process (GO:0044763)	11122	236	181.9	+	1.3	0.0000165
single-organism process (GO:0044699)	12449	260	203.61	+	1.28	0.000000928
biological_process (GO:0008150)	17023	316	278.41	+	1.14	0.0000728
organic cyclic compound metabolic process (GO:1901360)	4921	39	80.48	-	0.48	0.0000757
heterocycle metabolic process (GO:0046483)	4678	37	76.51	-	0.48	0.000196
cellular aromatic compound metabolic process (GO:0006725)	4735	37	77.44	-	0.48	0.000104
nucleic acid metabolic process (GO:0090304)	3987	31	65.21	-	0.48	0.00199
nucleobase-containing compound metabolic process (GO:0006139)	4541	35	74.27	-	0.47	0.000153
nucleobase-containing compound biosynthetic process (GO:0034654)	3027	22	49.51	-	0.44	0.0218
organic cyclic compound biosynthetic process (GO:1901362)	3207	23	52.45	-	0.44	0.00761
heterocycle biosynthetic process (GO:0018130)	3085	22	50.46	-	0.44	0.0116
aromatic compound biosynthetic process (GO:0019438)	3097	22	50.65	-	0.43	0.0101
Unclassified (UNCLASSIFIED)	3949	27	64.59	-	0.42	0
*bold text: latest term of a hierarchy.

## Sheet: Table G
S14 Table: Functional characterization of additional gene signatures in the context of NF1.
S14 Table (Table G): GO Biological Process terms of up-regulated genes from NF vs. control signature covering tumor tissue.
Analysis Type:	PANTHER Overrepresentation Test (release 20160715)
Annotation Version and Release Date:	GO Ontology database Released 2016-09-24
Analyzed List:	upload_1 (Homo sapiens)
Reference List:	Homo sapiens (all genes in database)
Bonferroni correction:	true
GO biological process complete*	Homo sapiens - REFLIST (20972)	upload_1 (348)	upload_1 (expected)	upload_1 (over/under)	upload_1 (fold Enrichment)	upload_1 (P-value)
response to pain (GO:0048265)	30	8	0.5	+	16.07	0.000465
innervation (GO:0060384)	24	6	0.4	+	15.07	0.0315
regulation of neurological system process (GO:0031644)	72	11	1.19	+	9.21	0.000435
multicellular organismal response to stress (GO:0033555)	72	10	1.19	+	8.37	0.00415
synaptic vesicle cycle (GO:0099504)	98	12	1.63	+	7.38	0.00115
vesicle-mediated transport in synapse (GO:0099003)	90	11	1.49	+	7.37	0.00389
regulation of calcium ion-dependent exocytosis (GO:0017158)	75	9	1.24	+	7.23	0.0498
synaptic vesicle exocytosis (GO:0016079)	75	9	1.24	+	7.23	0.0498
synaptic vesicle transport (GO:0048489)	111	13	1.84	+	7.06	0.000577
establishment of synaptic vesicle localization (GO:0097480)	111	13	1.84	+	7.06	0.000577
synaptic vesicle localization (GO:0097479)	113	13	1.88	+	6.93	0.000706
homophilic cell adhesion via plasma membrane adhesion molecules (GO:0007156)	158	18	2.62	+	6.87	0.00000269
positive regulation of ossification (GO:0045778)	88	10	1.46	+	6.85	0.0245
regulation of calcium ion transport into cytosol (GO:0010522)	92	10	1.53	+	6.55	0.036
learning (GO:0007612)	140	15	2.32	+	6.46	0.000181
cell-cell adhesion via plasma-membrane adhesion molecules (GO:0098742)	216	22	3.58	+	6.14	0.000000236
neurotransmitter secretion (GO:0007269)	115	11	1.91	+	5.76	0.0401
signal release from synapse (GO:0099643)	115	11	1.91	+	5.76	0.0401
neurotransmitter transport (GO:0006836)	157	15	2.61	+	5.76	0.000783
regulation of exocytosis (GO:0017157)	176	15	2.92	+	5.14	0.00328
signal release (GO:0023061)	180	15	2.99	+	5.02	0.00433
learning or memory (GO:0007611)	231	19	3.83	+	4.96	0.000162
regulation of ion homeostasis (GO:2000021)	207	16	3.43	+	4.66	0.00482
cognition (GO:0050890)	264	20	4.38	+	4.57	0.000259
regulation of cation transmembrane transport (GO:1904062)	215	16	3.57	+	4.48	0.00785
chemical synaptic transmission (GO:0007268)	445	33	7.38	+	4.47	1.31E-08
trans-synaptic signaling (GO:0099537)	445	33	7.38	+	4.47	1.31E-08
synaptic signaling (GO:0099536)	445	33	7.38	+	4.47	1.31E-08
anterograde trans-synaptic signaling (GO:0098916)	445	33	7.38	+	4.47	1.31E-08
positive regulation of ion transport (GO:0043270)	222	16	3.68	+	4.34	0.0118
single-organism behavior (GO:0044708)	398	28	6.6	+	4.24	0.00000222
positive regulation of neuron projection development (GO:0010976)	257	18	4.26	+	4.22	0.00391
regulation of calcium ion transport (GO:0051924)	216	15	3.58	+	4.19	0.0391
positive regulation of neuron differentiation (GO:0045666)	337	23	5.59	+	4.11	0.000158
positive regulation of secretion by cell (GO:1903532)	345	23	5.72	+	4.02	0.00024
behavior (GO:0007610)	545	36	9.04	+	3.98	3.19E-08
modulation of synaptic transmission (GO:0050804)	293	19	4.86	+	3.91	0.00587
positive regulation of secretion (GO:0051047)	376	24	6.24	+	3.85	0.000267
regulation of metal ion transport (GO:0010959)	336	21	5.58	+	3.77	0.00275
positive regulation of cell projection organization (GO:0031346)	334	20	5.54	+	3.61	0.0101
regulation of membrane potential (GO:0042391)	359	21	5.96	+	3.53	0.00785
positive regulation of neurogenesis (GO:0050769)	414	24	6.87	+	3.49	0.00153
positive regulation of nervous system development (GO:0051962)	474	27	7.87	+	3.43	0.000364
regulation of transmembrane transport (GO:0034762)	411	23	6.82	+	3.37	0.00503
regulation of ion transmembrane transport (GO:0034765)	396	22	6.57	+	3.35	0.00997
regulation of system process (GO:0044057)	523	29	8.68	+	3.34	0.000201
positive regulation of cell development (GO:0010720)	478	26	7.93	+	3.28	0.00157
regulation of neuron projection development (GO:0010975)	445	24	7.38	+	3.25	0.00544
regulation of neuron differentiation (GO:0045664)	596	32	9.89	+	3.24	0.0000777
secretion by cell (GO:0032940)	504	25	8.36	+	2.99	0.014
nervous system development (GO:0007399)	2202	108	36.54	+	2.96	1.11E-21
regulation of neurogenesis (GO:0050767)	715	35	11.86	+	2.95	0.00015
regulation of ion transport (GO:0043269)	573	28	9.51	+	2.94	0.00442
regulation of secretion by cell (GO:1903530)	657	32	10.9	+	2.94	0.000709
regulation of nervous system development (GO:0051960)	805	39	13.36	+	2.92	0.0000287
cell-cell signaling (GO:0007267)	1104	53	18.32	+	2.89	4.32E-08
regulation of secretion (GO:0051046)	711	34	11.8	+	2.88	0.000421
regulation of cell development (GO:0060284)	828	39	13.74	+	2.84	0.0000612
secretion (GO:0046903)	625	28	10.37	+	2.7	0.0231
regulation of cell projection organization (GO:0031344)	603	27	10.01	+	2.7	0.0353
generation of neurons (GO:0048699)	1411	63	23.41	+	2.69	7.01E-09
positive regulation of cell differentiation (GO:0045597)	874	39	14.5	+	2.69	0.000256
positive regulation of transport (GO:0051050)	952	42	15.8	+	2.66	0.0000987
brain development (GO:0007420)	707	31	11.73	+	2.64	0.0104
central nervous system development (GO:0007417)	917	40	15.22	+	2.63	0.000306
neurogenesis (GO:0022008)	1502	65	24.92	+	2.61	1.12E-08
head development (GO:0060322)	747	32	12.4	+	2.58	0.0113
regulation of cell differentiation (GO:0045595)	1563	63	25.94	+	2.43	0.000000505
cell-cell adhesion (GO:0098609)	890	35	14.77	+	2.37	0.0237
neuron differentiation (GO:0030182)	933	36	15.48	+	2.33	0.0259
positive regulation of developmental process (GO:0051094)	1216	45	20.18	+	2.23	0.00426
regulation of transport (GO:0051049)	1838	67	30.5	+	2.2	0.00000747
positive regulation of multicellular organismal process (GO:0051240)	1458	52	24.19	+	2.15	0.00154
regulation of multicellular organismal development (GO:2000026)	1739	62	28.86	+	2.15	0.0000827
regulation of localization (GO:0032879)	2512	86	41.68	+	2.06	0.000000373
system development (GO:0048731)	4030	130	66.87	+	1.94	2.13E-11
regulation of multicellular organismal process (GO:0051239)	2679	85	44.45	+	1.91	0.0000208
regulation of phosphate metabolic process (GO:0019220)	1639	52	27.2	+	1.91	0.0473
regulation of phosphorus metabolic process (GO:0051174)	1640	52	27.21	+	1.91	0.0481
single-multicellular organism process (GO:0044707)	5402	163	89.64	+	1.82	1.86E-13
multicellular organism development (GO:0007275)	4626	138	76.76	+	1.8	9.62E-10
regulation of developmental process (GO:0050793)	2338	69	38.8	+	1.78	0.0139
single-organism localization (GO:1902578)	2361	69	39.18	+	1.76	0.0195
anatomical structure development (GO:0048856)	5075	144	84.21	+	1.71	1.08E-08
regulation of signaling (GO:0023051)	3096	86	51.37	+	1.67	0.00642
regulation of cell communication (GO:0010646)	3048	83	50.58	+	1.64	0.0236
developmental process (GO:0032502)	5421	147	89.95	+	1.63	0.000000192
single-organism developmental process (GO:0044767)	5326	144	88.38	+	1.63	0.000000463
regulation of biological quality (GO:0065008)	3542	95	58.77	+	1.62	0.00657
cell differentiation (GO:0030154)	3286	87	54.53	+	1.6	0.0389
multicellular organismal process (GO:0032501)	6461	171	107.21	+	1.59	6.3E-09
single organism signaling (GO:0044700)	5153	131	85.51	+	1.53	0.00036
signaling (GO:0023052)	5157	131	85.57	+	1.53	0.000378
cell communication (GO:0007154)	5244	130	87.02	+	1.49	0.00191
positive regulation of cellular process (GO:0048522)	4713	116	78.21	+	1.48	0.0192
localization (GO:0051179)	4963	120	82.35	+	1.46	0.0285
positive regulation of biological process (GO:0048518)	5214	124	86.52	+	1.43	0.0414
single-organism process (GO:0044699)	12433	257	206.31	+	1.25	0.0000775
Unclassified (UNCLASSIFIED)	3964	40	65.78	-	0.61	0
*bold text: latest term of a hierarchy.

## Sheet: Table H
S14 Table: Functional characterization of additional gene signatures in the context of NF1.
S14 Table (Table H): GO Biological Process terms of down-regulated genes from NF vs. control signature covering tumor tissue.
Analysis Type:	PANTHER Overrepresentation Test (release 20160715)
Annotation Version and Release Date:	GO Ontology database Released 2016-09-24
Analyzed List:	upload_1 (Homo sapiens)
Reference List:	Homo sapiens (all genes in database)
Bonferroni correction:	true
GO biological process complete*	Homo sapiens - REFLIST (20972)	upload_1 (238)	upload_1 (expected)	upload_1 (over/under)	upload_1 (fold Enrichment)	upload_1 (P-value)
ensheathment of neurons (GO:0007272)	94	13	1.07	+	12.19	8.67E-07
axon ensheathment (GO:0008366)	94	13	1.07	+	12.19	8.67E-07
myelination (GO:0042552)	91	12	1.03	+	11.62	7.78E-06
response to acid chemical (GO:0001101)	312	15	3.54	+	4.24	3.11E-02
biological_process (GO:0008150)	17008	218	193.01	+	1.13	4.07E-02
Unclassified (UNCLASSIFIED)	3964	20	44.99	-	0.44	0.00E+00
*bold text: latest term of a hierarchy.

## Sheet: Table I
S14 Table: Functional characterization of additional gene signatures in the context of NF1.
S14 Table (Table I): GO Biological Process terms of up-regulated genes from NF vs. control signature covering culture cells.
Analysis Type:	PANTHER Overrepresentation Test (release 20160715)
Annotation Version and Release Date:	GO Ontology database Released 2016-10-27
Analyzed List:	upload_1 (Homo sapiens)
Reference List:	Homo sapiens (all genes in database)
Bonferroni correction:	true
GO biological process complete*	Homo sapiens - REFLIST (20972)	upload_1 (62)	upload_1 (expected)	upload_1 (over/under)	upload_1 (fold Enrichment)	upload_1 (P-value)
metanephric nephron development (GO:0072210)	33	5	0.1	+	51.25	0.000481
positive regulation of mesenchymal cell proliferation (GO:0002053)	28	4	0.08	+	48.32	0.0138
embryonic digestive tract development (GO:0048566)	34	4	0.1	+	39.8	0.0297
regulation of mesenchymal cell proliferation (GO:0010464)	36	4	0.11	+	37.58	0.0371
regulation of morphogenesis of a branching structure (GO:0060688)	54	5	0.16	+	31.32	0.00538
regulation of BMP signaling pathway (GO:0030510)	82	5	0.24	+	20.63	0.0408
metanephros development (GO:0001656)	83	5	0.25	+	20.38	0.0432
embryonic skeletal system development (GO:0048706)	123	7	0.36	+	19.25	0.000735
glycosaminoglycan biosynthetic process (GO:0006024)	106	6	0.31	+	19.15	0.00667
aminoglycan biosynthetic process (GO:0006023)	107	6	0.32	+	18.97	0.00705
limb morphogenesis (GO:0035108)	150	8	0.44	+	18.04	0.000136
appendage morphogenesis (GO:0035107)	150	8	0.44	+	18.04	0.000136
nephron development (GO:0072006)	120	6	0.35	+	16.91	0.0136
limb development (GO:0060173)	172	8	0.51	+	15.73	0.000387
appendage development (GO:0048736)	172	8	0.51	+	15.73	0.000387
embryonic limb morphogenesis (GO:0030326)	129	6	0.38	+	15.73	0.0206
embryonic appendage morphogenesis (GO:0035113)	129	6	0.38	+	15.73	0.0206
cartilage development (GO:0051216)	154	7	0.46	+	15.38	0.0033
branching morphogenesis of an epithelial tube (GO:0048754)	135	6	0.4	+	15.03	0.0267
mesenchymal cell differentiation (GO:0048762)	140	6	0.41	+	14.5	0.0328
connective tissue development (GO:0061448)	203	8	0.6	+	13.33	0.00136
renal system development (GO:0072001)	279	10	0.82	+	12.12	0.0000824
mesenchyme development (GO:0060485)	200	7	0.59	+	11.84	0.0185
kidney development (GO:0001822)	263	9	0.78	+	11.58	0.000709
skeletal system morphogenesis (GO:0048705)	208	7	0.61	+	11.38	0.0239
extracellular matrix organization (GO:0030198)	312	10	0.92	+	10.84	0.000234
extracellular structure organization (GO:0043062)	313	10	0.93	+	10.81	0.000241
urogenital system development (GO:0001655)	314	10	0.93	+	10.77	0.000248
skeletal system development (GO:0001501)	468	14	1.38	+	10.12	0.000000669
tube morphogenesis (GO:0035239)	342	10	1.01	+	9.89	0.000547
embryonic organ morphogenesis (GO:0048562)	287	8	0.85	+	9.43	0.0179
epithelial tube morphogenesis (GO:0060562)	303	8	0.9	+	8.93	0.0266
regulation of epithelial cell proliferation (GO:0050678)	305	8	0.9	+	8.87	0.0279
heart development (GO:0007507)	493	10	1.46	+	6.86	0.015
embryonic morphogenesis (GO:0048598)	560	10	1.66	+	6.04	0.0462
circulatory system development (GO:0072359)	821	14	2.43	+	5.77	0.000809
positive regulation of cell proliferation (GO:0008284)	871	14	2.57	+	5.44	0.00166
animal organ morphogenesis (GO:0009887)	879	14	2.6	+	5.39	0.00185
positive regulation of transcription from RNA polymerase II promoter (GO:0045944)	1039	16	3.07	+	5.21	0.000335
anatomical structure formation involved in morphogenesis (GO:0048646)	826	12	2.44	+	4.91	0.0397
regulation of anatomical structure morphogenesis (GO:0022603)	972	14	2.87	+	4.87	0.00617
positive regulation of nucleic acid-templated transcription (GO:1903508)	1345	16	3.98	+	4.02	0.0108
positive regulation of transcription, DNA-templated (GO:0045893)	1345	16	3.98	+	4.02	0.0108
positive regulation of RNA biosynthetic process (GO:1902680)	1365	16	4.04	+	3.96	0.0131
tissue development (GO:0009888)	1539	18	4.55	+	3.96	0.00249
generation of neurons (GO:0048699)	1408	16	4.16	+	3.84	0.0195
positive regulation of RNA metabolic process (GO:0051254)	1411	16	4.17	+	3.84	0.0201
anatomical structure morphogenesis (GO:0009653)	1951	22	5.77	+	3.81	0.000142
positive regulation of macromolecule biosynthetic process (GO:0010557)	1597	18	4.72	+	3.81	0.00429
positive regulation of multicellular organismal process (GO:0051240)	1458	16	4.31	+	3.71	0.0306
regulation of cell proliferation (GO:0042127)	1572	17	4.65	+	3.66	0.0171
neurogenesis (GO:0022008)	1500	16	4.43	+	3.61	0.044
positive regulation of nucleobase-containing compound metabolic process (GO:0045935)	1654	17	4.89	+	3.48	0.0341
positive regulation of nitrogen compound metabolic process (GO:0051173)	1764	18	5.21	+	3.45	0.018
positive regulation of biosynthetic process (GO:0009891)	1765	18	5.22	+	3.45	0.0182
regulation of developmental process (GO:0050793)	2287	23	6.76	+	3.4	0.0005
animal organ development (GO:0048513)	2884	28	8.53	+	3.28	0.0000174
nervous system development (GO:0007399)	2204	20	6.52	+	3.07	0.0253
regulation of multicellular organismal process (GO:0051239)	2678	24	7.92	+	3.03	0.00203
system development (GO:0048731)	4034	34	11.93	+	2.85	0.00000412
multicellular organism development (GO:0007275)	4630	36	13.69	+	2.63	0.00000796
anatomical structure development (GO:0048856)	4976	37	14.71	+	2.52	0.0000134
single-organism developmental process (GO:0044767)	5230	37	15.46	+	2.39	0.0000578
single-multicellular organism process (GO:0044707)	5406	38	15.98	+	2.38	0.0000337
developmental process (GO:0032502)	5325	37	15.74	+	2.35	0.0000974
multicellular organismal process (GO:0032501)	6467	38	19.12	+	1.99	0.00606
Unclassified (UNCLASSIFIED)	3949	3	11.67	-	0.26	0
*bold text: latest term of a hierarchy.

## Sheet: Table J
S14 Table: Functional characterization of additional gene signatures in the context of NF1.
S14 Table (Table J): GO Biological Process terms of down-regulated genes from NF vs. control signature covering culture cells.
Analysis Type:	PANTHER Overrepresentation Test (release 20160715)
Annotation Version and Release Date:	GO Ontology database Released 2016-10-27
Analyzed List:	upload_1 (Homo sapiens)
Reference List:	Homo sapiens (all genes in database)
Bonferroni correction:	true
GO biological process complete	Homo sapiens - REFLIST (20972)	upload_1 (48)	upload_1 (expected)	upload_1 (over/under)	upload_1 (fold Enrichment)	upload_1 (P-value)
Unclassified (UNCLASSIFIED)	3949	6	9.04	-	0.66	0
